# Supplementary material for: Non-Apoptotic Toxicity of Pseudomonas aeruginosa toward Murine Cells
Source: PLoS One. 2013 Jan 24;8(1):e54245. doi: 10.1371/journal.pone.0054245 (PMC3554662; doi:10.1371/journal.pone.0054245)
Supplement: Table S5 — Full Data Sets: Comparisons to t0 - Tables S5A–S5E. Table S5A: WT t1 hr vs WT t0. Table S5B: WT t1+8 h vs WT t0. Table S5C: Resistant t0 vs WT t0. Table S5D: Resistant t1 hr vs t0. Table S5E: Resistant t1+8 hr vs t0. (ZIP) [file pone.0054245.s008.zip]

Archive with 23 entries (14 files):
- S5 Archive/
- S5 Archive/res vs wt/
- S5 Archive/res vs wt/Table S5C res t0 vs WT t0.xls
- __MACOSX/
- __MACOSX/S5 Archive/
- __MACOSX/S5 Archive/res vs wt/
- __MACOSX/S5 Archive/res vs wt/._Table S5C res t0 vs WT t0.xls
- __MACOSX/S5 Archive/._res vs wt
- S5 Archive/res x res/
- S5 Archive/res x res/Table S5D res 1hr vs t0.xls
- __MACOSX/S5 Archive/res x res/
- __MACOSX/S5 Archive/res x res/._Table S5D res 1hr vs t0.xls
- S5 Archive/res x res/Table S5E res 1+8hr vs t0.xls
- __MACOSX/S5 Archive/res x res/._Table S5E res 1+8hr vs t0.xls
- __MACOSX/S5 Archive/._res x res
- S5 Archive/wt x wt/
- S5 Archive/wt x wt/Table S5A WT 1hr vs WT t0.xls
- __MACOSX/S5 Archive/wt x wt/
- __MACOSX/S5 Archive/wt x wt/._Table S5A WT 1hr vs WT t0.xls
- S5 Archive/wt x wt/Table S5B WT 1+8h vs WT t0.xls
- __MACOSX/S5 Archive/wt x wt/._Table S5B WT 1+8h vs WT t0.xls
- __MACOSX/S5 Archive/._wt x wt
- __MACOSX/._S5 Archive
