# Supplementary material for: Non-Apoptotic Toxicity of Pseudomonas aeruginosa toward Murine Cells
Source: PLoS One. 2013 Jan 24;8(1):e54245. doi: 10.1371/journal.pone.0054245 (PMC3554662; doi:10.1371/journal.pone.0054245)
Supplement: Table S5 — Full Data Sets: Comparisons to t0 - Tables S5A–S5E. Table S5A: WT t1 hr vs WT t0. Table S5B: WT t1+8 h vs WT t0. Table S5C: Resistant t0 vs WT t0. Table S5D: Resistant t1 hr vs t0. Table S5E: Resistant t1+8 hr vs t0. (ZIP) [file pone.0054245.s008.zip › S5 Archive/res vs wt/Table S5C res t0 vs WT t0.xls]

## Sheet: changes res0 vs WT0  FC2   299
Probe Set ID	av WT0	av res0	res0 v WT0	Posterior	Gene Symbol	Gene Description
10435704	80.3964	579.098	7.20303	1	Cd80	CD80 antigen
10341346	148.201	899.613	6.07023	1	---	---
10608724	134.116	798.727	5.9555	1	---	---
10562709	346.396	1673.22	4.83037	1	Cd33	CD33 antigen
10392845	115.721	528.914	4.57058	1	Cd300lf	CD300 antigen like family member F
10351658	72.9691	306.09	4.19479	1	Cd48	CD48 antigen
10404422	127.487	523.313	4.10484	1	Serpinb6b	"serine (or cysteine) peptidase inhibitor, clade B, member 6b "
10372028	158.439	628.131	3.9645	1	Plxnc1	plexin C1
10358408	154.441	579.875	3.75466	1	Rgs1	regulator of G-protein signaling 1
10354374	74.5778	277.8	3.72497	1	Slc40a1	"solute carrier family 40 (iron-regulated transporter), member 1 "
10538187	1344.18	4856.05	3.61266	1	Gpnmb	glycoprotein (transmembrane) nmb
10471721	440.498	1465.46	3.32683	1	Ptgs1	prostaglandin-endoperoxide synthase 1
10540472	124.343	413.364	3.32438	1	Bhlhb2	"basic helix-loop-helix domain containing, class B2 "
10580033	99.9236	327.515	3.27765	1	Cd97	CD97 antigen
10404840	134.794	436.13	3.23553	1	Cd83	CD83 antigen
10338498	486.942	1494.79	3.06975	1	---	---
10547100	276.635	840.344	3.03773	1	Plxnd1	plexin D1
10496771	108.737	317.792	2.92259	1	Mcoln2	mucolipin 2
10482802	110.705	321.604	2.90506	1	Pscdbp	"pleckstrin homology, Sec7 and coiled-coil domains, binding protein "
10496262	115.792	335.058	2.89362	1	Nhedc2	Na+/H+ exchanger domain containing 2
10338657	637.749	1843.87	2.89122	1	---	---
10501586	94.9242	269.956	2.84391	1	S1pr1	sphingosine-1-phosphate receptor 1
10483249	77.5258	220.019	2.83801	1	Galnt3	UDP-N-acetyl-alpha-D-galactosamine:polypeptide N-acetylgalactosaminyltransferase 3
10448182	2180.85	6123.38	2.8078	1	---	---
10584024	86.8185	241.641	2.78329	1	Opcml	opioid binding protein/cell adhesion molecule-like
10508734	194.189	535.016	2.75513	1	Ptafr	platelet-activating factor receptor
10435712	82.5899	227.426	2.75368	1	Cd80	CD80 antigen
10342101	28.0447	76.9303	2.74313	1	---	---
10423894	156.383	419.551	2.68285	1	Tm7sf4	transmembrane 7 superfamily member 4
10587383	335.989	894.186	2.66135	1	Cd109	CD109 antigen
10596465	219.278	580.48	2.64724	1	Acy1	aminoacylase 1
10422946	194.905	508.941	2.61122	1	Ranbp3l	RAN binding protein 3-like
10416423	154.19	391.013	2.53592	1	5031414D18Rik	RIKEN cDNA 5031414D18 gene
10515028	56.7989	141.704	2.49483	1	Zfyve9	"zinc finger, FYVE domain containing 9 "
10341658	96.2724	238.763	2.48008	1	---	---
10344204	16.3796	40.3339	2.46245	1	---	---
10495781	266.371	638.004	2.39517	1	Bcar3	breast cancer anti-estrogen resistance 3
10339588	19.453	46.331	2.38169	1	---	---
10574384	394.279	937.24	2.3771	1	Ndrg4	N-myc downstream regulated gene 4
10545101	498.964	1181.36	2.36762	1	Ptgds2	"prostaglandin D2 synthase 2, hematopoietic "
10394593	51.8353	120.804	2.33053	1	D12Ertd553e	"DNA segment, Chr 12, ERATO Doi 553, expressed "
10406504	114.238	264.357	2.31409	1	Edil3	EGF-like repeats and discoidin I-like domains 3
10342868	24.457	56.4827	2.30947	1	---	---
10341902	26.989	62.2417	2.30619	1	---	---
10435043	435.802	1000.29	2.29528	1	Tm4sf19	transmembrane 4 L six family member 19
10402800	126.441	289.33	2.28826	1	Gpr132	G protein-coupled receptor 132
10343104	31.3129	71.1732	2.27297	1	---	---
10582882	709.297	1595.04	2.24876	1	---	---
10449284	1128.77	2535.2	2.24598	1	Dusp1	dual specificity phosphatase 1
10352178	86.8033	192.093	2.21297	1	Sccpdh	saccharopine dehydrogenase (putative)
10362896	23.5589	51.6859	2.1939	1	Cd24a	CD24a antigen
10505028	1161.96	2548.3	2.1931	1	Slc44a1	"solute carrier family 44, member 1 "
10439312	37.9726	82.968	2.18494	1	Cd86	CD86 antigen
10339415	1685.7	3679.27	2.18263	1	---	---
10504817	282.388	615.756	2.18053	1	Tgfbr1	"transforming growth factor, beta receptor I "
10339683	84.0298	182.052	2.16652	1	---	---
10350742	49.3677	106.927	2.16593	1	Rnasel	"ribonuclease L (2', 5'-oligoisoadenylate synthetase-dependent) "
10338373	284.551	616.301	2.16587	1	---	---
10377938	387.315	838.265	2.1643	1	Eno3	"enolase 3, beta muscle "
10341614	138.892	300.202	2.16141	1	---	---
10342578	155.896	334.828	2.14777	1	---	---
10459089	88.8555	190.678	2.14594	1	Ndst1	N-deacetylase/N-sulfotransferase (heparan glucosaminyl) 1
10366310	654.358	1402.86	2.14387	1	Osbpl8	oxysterol binding protein-like 8
10413047	723.997	1540.5	2.12778	1	Plau	"plasminogen activator, urokinase "
10340506	22.586	48.0484	2.12735	1	---	---
10338527	32.6214	69.1464	2.11966	1	---	---
10441601	232.844	493.156	2.11797	1	Tagap	T-cell activation Rho GTPase-activating protein
10341988	993.873	2083.2	2.09604	1	---	---
10342967	1534.18	3208.38	2.09127	1	---	---
10343550	397.042	828.232	2.08601	1	---	---
10474064	293.852	610.261	2.07676	1	Trp53i11	transformation related protein 53 inducible protein 11
10343869	34.3942	71.379	2.07532	1	---	---
10342231	15.2456	31.4634	2.06377	1	---	---
10343966	25.3473	52.3097	2.06372	1	---	---
10432675	63.8822	131.812	2.06335	1	I730030J21Rik	RIKEN cDNA I730030J21 gene
10341646	214.87	442.733	2.06047	1	---	---
10468448	262.329	538.258	2.05185	1	---	---
10471555	249.662	511.985	2.05071	1	Angptl2	angiopoietin-like 2
10342263	784.096	1605.55	2.04764	1	---	---
10340185	39.5906	80.7294	2.03911	1	---	---
10344243	14.8346	29.993	2.02183	1	---	---
10592001	183.601	370.272	2.01673	1	St14	suppression of tumorigenicity 14 (colon carcinoma)
10342561	28.8042	58.0645	2.01584	1	---	---
10606792	35.9257	72.2556	2.01125	1	Nxf7	nuclear RNA export factor 7
10342026	20.0174	40.1975	2.00813	1	---	---
10593872	78.7032	157.636	2.00292	1	Odf3l1	outer dense fiber of sperm tails 3-like 1
10364091	230.142	460.385	2.00044	1	---	---
10439237	699.119	348.938	0.499111	-1	Rps21	ribosomal protein S21
10379727	90.61	45.1849	0.498674	-1	OTTMUSG00000000971	"predicted gene, OTTMUSG00000000971 "
10338743	31.7665	15.8093	0.497673	-1	---	---
10338999	31.7865	15.8161	0.497573	-1	---	---
10344240	826.31	410.716	0.497049	-1	---	---
10400635	3917.89	1938.08	0.494674	-1	Rps29	ribosomal protein S29
10491599	196.672	97.1507	0.493972	-1	---	---
10380289	622.584	306.704	0.492631	-1	Mmd	monocyte to macrophage differentiation-associated
10338421	410.542	202.199	0.492517	-1	---	---
10339192	712.474	350.826	0.492406	-1	---	---
10585974	114.618	56.3135	0.491312	-1	---	---
10607486	302.433	148.472	0.490927	-1	Ptchd1	patched domain containing 1
10338766	148.239	72.7608	0.490835	-1	---	---
10343073	64.5151	31.6637	0.490794	-1	---	---
10338834	29.6542	14.4955	0.488818	-1	---	---
10342214	46.4993	22.6804	0.487757	-1	---	---
10436500	399.094	194.565	0.487517	-1	Gbe1	"glucan (1,4-alpha-), branching enzyme 1 "
10490126	2893.8	1405.25	0.485609	-1	Rps29	ribosomal protein S29
10339499	19.8726	9.64881	0.485534	-1	---	---
10512487	5147.9	2494.43	0.484553	-1	Rmrp	RNA component of mitochondrial RNAase P
10565813	480.769	232.439	0.483473	-1	EG449630	"predicted gene, EG449630 "
10367746	704.875	340.729	0.483389	-1	Sash1	SAM and SH3 domain containing 1
10450365	690.224	333.58	0.483293	-1	---	---
10339786	277.312	133.709	0.482161	-1	---	---
10434778	1034.11	497.891	0.481469	-1	Rtp4	receptor transporter protein 4
10343336	31.6268	15.2271	0.481461	-1	---	---
10466779	729.599	351.273	0.48146	-1	Pip5k1b	"phosphatidylinositol-4-phosphate 5-kinase, type 1 beta "
10439854	472.478	227.411	0.481315	-1	Bbx	bobby sox homolog (Drosophila)
10338047	136.283	65.5243	0.480797	-1	---	---
10341420	410.849	196.795	0.478997	-1	---	---
10338339	2898.48	1385.35	0.477957	-1	---	---
10605338	4049.66	1933.28	0.477394	-1	G6pdx	glucose-6-phosphate dehydrogenase X-linked
10391207	399.82	190.778	0.47716	-1	Dhx58	DEXH (Asp-Glu-X-His) box polypeptide 58
10339157	84.1984	40.0761	0.475972	-1	---	---
10533198	703.706	334.685	0.475604	-1	Oas2	2'-5' oligoadenylate synthetase 2
10367822	577.975	274.264	0.474525	-1	Rab32	"RAB32, member RAS oncogene family "
10341906	21.5283	10.1952	0.473575	-1	---	---
10341720	540.315	255.752	0.473339	-1	---	---
10495830	578.081	273.531	0.473171	-1	Sec24d	"SEC24 related gene family, member D (S. cerevisiae) "
10569017	6132.34	2886.56	0.470712	-1	Ifitm3	interferon induced transmembrane protein 3
10521134	2066.19	972.035	0.470447	-1	Rps29	ribosomal protein S29
10341456	40.5758	19.0464	0.469403	-1	---	---
10340016	122.42	57.355	0.468508	-1	---	---
10585980	74.5462	34.8308	0.467238	-1	---	---
10338619	1043.66	487.468	0.467076	-1	---	---
10508651	307.78	143.411	0.465952	-1	Sdc3	syndecan 3
10549495	2110.47	982.017	0.465308	-1	Rps29	ribosomal protein S29
10426315	480.112	223.306	0.465112	-1	Lrrk2	leucine-rich repeat kinase 2
10356866	166.171	77.1614	0.46435	-1	Pdcd1	programmed cell death 1
10338066	57.269	26.5456	0.463525	-1	---	---
10604380	405.871	187.282	0.461433	-1	Zdhhc9	"zinc finger, DHHC domain containing 9 "
10430510	753.645	347.753	0.461428	-1	Tmem184b	transmembrane protein 184b
10585972	111.809	51.5738	0.461267	-1	---	---
10344049	781.729	360.469	0.461118	-1	---	---
10607484	62.4998	28.8088	0.460943	-1	Ptchd1	patched domain containing 1
10586252	191.478	88.1435	0.460331	-1	Dennd4a	DENN/MADD domain containing 4A
10399588	38.2246	17.5357	0.458754	-1	Zfp125	zinc finger protein 125
10343612	1088.81	498.765	0.458083	-1	---	---
10551347	534.419	244.67	0.457825	-1	Blvrb	biliverdin reductase B (flavin reductase (NADPH))
10339488	43.3604	19.8022	0.456689	-1	---	---
10343636	136.517	62.3092	0.456421	-1	---	---
10558919	1549.15	705.092	0.455149	-1	---	---
10341780	69.2285	31.498	0.454986	-1	---	---
10341866	126.443	57.4832	0.454616	-1	---	---
10502778	45.0434	20.3608	0.452027	-1	Lphn2	latrophilin 2
10406254	743.166	335.886	0.451967	-1	Ell2	elongation factor RNA polymerase II 2
10351043	397.933	179.704	0.451595	-1	---	---
10502284	270.116	121.683	0.450486	-1	Tet2	tet oncogene family member 2
10607868	75.22	33.8587	0.45013	-1	Tlr8	toll-like receptor 8
10543065	54.8585	24.642	0.449191	-1	---	---
10340719	25.8352	11.5316	0.446354	-1	---	---
10523468	429.979	191.426	0.445199	-1	Bmp2k	BMP2 inducible kinase
10342075	34.0667	15.1621	0.445071	-1	---	---
10543213	955.269	424.696	0.444583	-1	B630005N14Rik	RIKEN cDNA B630005N14 gene
10433101	850.105	377.54	0.44411	-1	Gpr84	G protein-coupled receptor 84
10338174	57.5305	25.5357	0.443864	-1	---	---
10550906	756.817	335.887	0.443815	-1	Plaur	"plasminogen activator, urokinase receptor "
10598499	3268.91	1448.37	0.443074	-1	EG632013	"predicted gene, EG632013 "
10338210	230.853	102.143	0.44246	-1	---	---
10467258	1210	535.317	0.442412	-1	Fer1l3	"fer-1-like 3, myoferlin (C. elegans) "
10478890	679.775	297.666	0.43789	-1	Cebpb	"CCAAT/enhancer binding protein (C/EBP), beta "
10351045	97.8224	42.8196	0.437728	-1	---	---
10342343	359.637	157.057	0.436709	-1	---	---
10585982	272.055	118.759	0.436526	-1	---	---
10342849	225.625	98.4162	0.436194	-1	---	---
10519951	400.587	174.297	0.435106	-1	A530088I07Rik	RIKEN cDNA A530088I07 gene
10432176	58.6856	25.5037	0.434582	-1	---	---
10339292	37.1674	16.1194	0.433697	-1	---	---
10451054	217.663	93.298	0.428635	-1	Enpp4	ectonucleotide pyrophosphatase/phosphodiesterase 4
10338676	19.1225	8.19527	0.428567	-1	---	---
10417176	244.118	104.274	0.427144	-1	Zic2	zinc finger protein of the cerebellum 2
10395103	265.874	113.393	0.42649	-1	Pxdn	peroxidasin homolog (Drosophila)
10483110	385.354	163.984	0.425542	-1	Ifih1	interferon induced with helicase C domain 1
10340515	25.8802	11.0063	0.425279	-1	---	---
10564960	576.216	244.341	0.424044	-1	Furin	furin (paired basic amino acid cleaving enzyme)
10502801	892.155	375.802	0.421229	-1	H28	histocompatibility 28
10407173	953.736	401.497	0.420973	-1	Il6st	interleukin 6 signal transducer
10340042	42.9041	17.9633	0.418685	-1	---	---
10407126	164.95	68.9561	0.418043	-1	Plk2	polo-like kinase 2 (Drosophila)
10404996	1457.76	607.057	0.416433	-1	Ninj1	ninjurin 1
10341879	80.2101	33.3715	0.416052	-1	---	---
10339582	113.114	46.9065	0.414684	-1	---	---
10433403	297.118	122.831	0.413408	-1	A2bp1	ataxin 2 binding protein 1
10571705	532.157	219.567	0.412598	-1	Irf2	interferon regulatory factor 2
10338271	37.2002	15.3242	0.411939	-1	---	---
10528207	3841.87	1574.77	0.409896	-1	Cd36	CD36 antigen
10339129	43.4647	17.7515	0.408413	-1	---	---
10344342	143.661	58.5276	0.407401	-1	---	---
10371607	2005.38	813.251	0.405534	-1	1200002N14Rik	RIKEN cDNA 1200002N14 gene
10340732	191.557	77.6616	0.405423	-1	---	---
10502791	2475.41	1002.94	0.40516	-1	Ifi44	interferon-induced protein 44
10535807	421.565	170.444	0.404312	-1	Flt1	FMS-like tyrosine kinase 1
10342059	63.3957	25.6143	0.404039	-1	---	---
10439249	545.421	220.162	0.403655	-1	Parp14	"poly (ADP-ribose) polymerase family, member 14 "
10555510	1643.03	662.713	0.403347	-1	Pde2a	"phosphodiesterase 2A, cGMP-stimulated "
10472350	117.351	47.2253	0.402429	-1	Gca	grancalcin
10545479	1434.02	576.804	0.402229	-1	Tmsb10	"thymosin, beta 10 "
10551009	1296.79	520.618	0.401468	-1	Tmsb10	"thymosin, beta 10 "
10408935	101.271	40.3873	0.398806	-1	ENSMUSG00000074917	"predicted gene, ENSMUSG00000074917 "
10419854	872.401	347.817	0.39869	-1	Slc7a8	"solute carrier family 7 (cationic amino acid transporter, y+ system), member 8 "
10417759	372.27	147.387	0.395915	-1	Ube2e2	"ubiquitin-conjugating enzyme E2E 2 (UBC4/5 homolog, yeast) "
10343450	140.585	55.6258	0.395673	-1	---	---
10568873	2516.39	990.974	0.393808	-1	Adam8	a disintegrin and metallopeptidase domain 8
10344363	79.5035	31.3067	0.393778	-1	---	---
10427461	426.177	166.306	0.390228	-1	Ptger4	prostaglandin E receptor 4 (subtype EP4)
10603551	5378.42	2096.54	0.389806	-1	Cybb	"cytochrome b-245, beta polypeptide "
10338168	288.442	112.403	0.389691	-1	---	---
10338724	57.6296	22.3726	0.388213	-1	---	---
10338791	153.999	59.4445	0.386005	-1	---	---
10395457	287.166	110.658	0.385345	-1	Etv1	ets variant gene 1
10544523	80.2278	30.503	0.380205	-1	Rny1	"RNA, Y1 small cytoplasmic, Ro-associated "
10339768	67.7437	25.7254	0.379747	-1	---	---
10340123	62.4566	23.6268	0.378291	-1	---	---
10342082	27.3921	10.3424	0.37757	-1	---	---
10539080	2222.17	836.433	0.376403	-1	St3gal5	"ST3 beta-galactoside alpha-2,3-sialyltransferase 5 "
10340926	1210.18	454.9	0.375893	-1	---	---
10410408	207.666	77.0588	0.37107	-1	Adcy2	adenylate cyclase 2
10537146	1111.87	411.625	0.370208	-1	Akr1b8	"aldo-keto reductase family 1, member B8 "
10338064	100.419	37.1548	0.369998	-1	---	---
10502156	395.125	146	0.369502	-1	Ccdc109b	coiled-coil domain containing 109B
10338217	576.056	212.106	0.368204	-1	---	---
10489246	773.428	284.31	0.367597	-1	Mafb	"v-maf musculoaponeurotic fibrosarcoma oncogene family, protein B (avian) "
10354203	74.5113	27.2717	0.366008	-1	---	---
10483809	1342.71	490.01	0.364941	-1	Nfe2l2	"nuclear factor, erythroid derived 2, like 2 "
10508719	381.966	138.795	0.363371	-1	---	---
10339541	39.4118	13.989	0.354944	-1	---	---
10404848	869.116	307.057	0.353298	-1	Jarid2	"jumonji, AT rich interactive domain 2 "
10402347	501.011	176.692	0.352671	-1	Ifi27	"interferon, alpha-inducible protein 27 "
10550320	707.247	249.41	0.352649	-1	---	---
10406934	376.267	132.081	0.35103	-1	Etv1	ets variant gene 1
10534667	736.475	257.402	0.349506	-1	Serpine1	"serine (or cysteine) peptidase inhibitor, clade E, member 1 "
10399908	327.744	113.626	0.346692	-1	Prkar2b	"protein kinase, cAMP dependent regulatory, type II beta "
10363231	334.615	115.651	0.345625	-1	Smpdl3a	"sphingomyelin phosphodiesterase, acid-like 3A "
10340746	32.9036	11.3563	0.345138	-1	---	---
10466659	284.411	97.7263	0.343609	-1	Gda	guanine deaminase
10338065	151.306	51.6735	0.341516	-1	---	---
10608692	1976.25	660.36	0.334148	-1	---	---
10343907	506.874	167.092	0.329652	-1	---	---
10555233	1443.47	475.289	0.329268	-1	---	---
10550574	1026.58	330.077	0.321531	-1	Dmpk	dystrophia myotonica-protein kinase
10372410	1226.88	382.573	0.311827	-1	Glipr1	GLI pathogenesis-related 1 (glioma)
10458382	3887.24	1201.96	0.309205	-1	Cd14	CD14 antigen
10356172	996.994	306.525	0.307449	-1	5033414K04Rik	RIKEN cDNA 5033414K04 gene
10343565	124.395	37.8699	0.304432	-1	---	---
10565811	1783.28	533.621	0.299235	-1	Rnu15-b	"RNA, U15b small nucleolar "
10492590	593.397	176.192	0.296922	-1	Ppm1l	protein phosphatase 1 (formerly 2C)-like
10358816	1059.96	314.073	0.296308	-1	Lamc1	"laminin, gamma 1 "
10569102	775.892	228.217	0.294134	-1	Irf7	interferon regulatory factor 7
10382321	260.353	76.0754	0.292201	-1	Kcnj2	"potassium inwardly-rectifying channel, subfamily J, member 2 "
10560242	1390	406.122	0.292174	-1	C5ar1	complement component 5a receptor 1
10455395	283.001	80.8384	0.285647	-1	Spink5	"serine peptidase inhibitor, Kazal type 5 "
10575120	368.243	104.276	0.283173	-1	Sntb2	"syntrophin, basic 2 "
10437160	829.819	230.516	0.27779	-1	Ets2	"E26 avian leukemia oncogene 2, 3' domain "
10340909	37.3835	10.3785	0.277624	-1	---	---
10548905	525.955	144.688	0.275095	-1	Eps8	epidermal growth factor receptor pathway substrate 8
10435185	1172.53	316.717	0.270114	-1	---	---
10376950	893.798	239.979	0.268493	-1	Pmp22	peripheral myelin protein
10586781	1275.57	340.027	0.266568	-1	Myo1e	myosin IE
10455015	123.595	32.6275	0.263988	-1	---	---
10582580	3955.8	1026.19	0.259414	-1	---	---
10365559	507.713	130.306	0.256652	-1	Igf1	insulin-like growth factor 1
10350516	1137.15	291.238	0.256113	-1	Ptgs2	prostaglandin-endoperoxide synthase 2
10338732	66.6124	16.4784	0.247377	-1	---	---
10423293	954.69	234.101	0.245212	-1	Myo10	myosin X
10422760	663.206	161.829	0.24401	-1	Fyb	FYN binding protein
10338067	330.212	79.2544	0.24001	-1	---	---
10458906	1665.15	394.204	0.236738	-1	Ppic	peptidylprolyl isomerase C
10582572	220.203	52.1142	0.236665	-1	---	---
10423363	4304.28	972.153	0.225857	-1	Ank	progressive ankylosis
10472820	278.22	62.4438	0.224441	-1	Itga6	integrin alpha 6
10338782	109.305	23.8055	0.21779	-1	---	---
10490923	4062.15	873.818	0.215112	-1	Car2	carbonic anhydrase 2
10484371	1211.12	253.013	0.208909	-1	Calcrl	calcitonin receptor-like
10582582	1244.68	258.14	0.207394	-1	---	---
10582584	1244.68	258.14	0.207394	-1	---	---
10548565	110.179	22.6706	0.205761	-1	Magohb	mago-nashi homolog B (Drosophila)
10387890	885.02	181.868	0.205495	-1	Cxcl16	chemokine (C-X-C motif) ligand 16
10489343	360.032	72.8297	0.202287	-1	Ptpla	"protein tyrosine phosphatase-like (proline instead of catalytic arginine), member a "
10410124	3346.4	675.483	0.201853	-1	Ctsl	cathepsin L
10531415	684.459	137.979	0.201588	-1	Cxcl10	chemokine (C-X-C motif) ligand 10
10378438	830.19	156.756	0.188819	-1	---	---
10363762	578.22	109.005	0.188518	-1	Tmem26	transmembrane protein 26
10587778	321.632	58.6091	0.182224	-1	---	---
10558345	440.221	78.2647	0.177785	-1	Dock1	dedicator of cytokinesis 1
10521972	1192.53	205.534	0.172351	-1	Pcdh7	protocadherin 7
10457733	413.231	67.827	0.164138	-1	B4galt6	"UDP-Gal:betaGlcNAc beta 1,4-galactosyltransferase, polypeptide 6 "
10447799	1078.99	175.562	0.16271	-1	Igf2r	insulin-like growth factor 2 receptor
10487021	465.129	71.0991	0.152859	-1	Slc30a4	"solute carrier family 30 (zinc transporter), member 4 "
10541614	2532.58	372.685	0.147156	-1	Clec4d	"C-type lectin domain family 4, member d "
10541246	920.225	119.463	0.12982	-1	Il17ra	interleukin 17 receptor A
10372652	16086.7	1994.49	0.123984	-1	Lyz1	lysozyme 1
10485405	564.306	63.1913	0.11198	-1	Cd44	CD44 antigen
