# Supplementary material for: Non-Apoptotic Toxicity of Pseudomonas aeruginosa toward Murine Cells
Source: PLoS One. 2013 Jan 24;8(1):e54245. doi: 10.1371/journal.pone.0054245 (PMC3554662; doi:10.1371/journal.pone.0054245)
Supplement: Table S5 — Full Data Sets: Comparisons to t0 - Tables S5A–S5E. Table S5A: WT t1 hr vs WT t0. Table S5B: WT t1+8 h vs WT t0. Table S5C: Resistant t0 vs WT t0. Table S5D: Resistant t1 hr vs t0. Table S5E: Resistant t1+8 hr vs t0. (ZIP) [file pone.0054245.s008.zip › S5 Archive/res x res/Table S5E res 1+8hr vs t0.xls]

## Sheet: changes res9 vs 0  FC2   293
Probe Set ID	av res0	av res9	res9 v res0	Posterior	Gene Symbol	Gene Description
10338724	22.3726	46.7183	2.08819	1	---	---
10338726	75.003	153.032	2.04034	1	---	---
10338857	22.2951	72.5745	3.25517	1	---	---
10339488	19.8022	65.4544	3.30541	1	---	---
10339582	46.9065	119.23	2.54187	1	---	---
10340159	79.6436	163.262	2.0499	1	---	---
10341061	65.0099	30.3449	0.466774	-1	---	---
10341106	26.4497	54.9038	2.07578	1	---	---
10341131	838.533	1927.26	2.29837	1	---	---
10341323	26.9014	56.5906	2.10363	1	---	---
10341325	622.882	285.121	0.457745	-1	---	---
10341608	691.634	1565.54	2.26354	1	---	---
10341780	31.498	65.595	2.08251	1	---	---
10342126	73.3492	189.11	2.57821	1	---	---
10342292	36.0729	84.0229	2.32925	1	---	---
10343666	35.2187	74.0289	2.10198	1	---	---
10344094	15.2579	60.2133	3.94637	1	---	---
10346551	338.177	965.341	2.85454	1	Cflar	CASP8 and FADD-like apoptosis regulator
10346562	251.776	761.961	3.02634	1	Cflar	CASP8 and FADD-like apoptosis regulator
10350392	365.895	130.906	0.35777	-1	Aspm	"asp (abnormal spindle)-like, microcephaly associated (Drosophila) "
10350516	291.238	10666	36.6229	1	Ptgs2	prostaglandin-endoperoxide synthase 2
10351041	113.757	318.683	2.80145	1	---	---
10353034	68.8155	160.981	2.33932	1	Rnu87	"RNA, U87 small nucleolar "
10353844	464.991	197.581	0.424914	-1	Lincr	lung-inducible neuralized-related C3HC4 RING domain protein
10354203	27.2717	70.4672	2.58389	1	---	---
10354418	135.253	304.598	2.25206	1	Obfc2a	oligonucleotide/oligosaccharide-binding fold containing 2A
10356880	879.149	417.544	0.474941	-1	St8sia4	"ST8 alpha-N-acetyl-neuraminide alpha-2,8-sialyltransferase 4 "
10357051	334.855	151.393	0.452116	-1	Kdsr	3-ketodihydrosphingosine reductase
10357391	465.847	221.72	0.47595	-1	Zranb3	"zinc finger, RAN-binding domain containing 3 "
10357604	223.274	782.115	3.50294	1	Ikbke	inhibitor of kappaB kinase epsilon
10358339	391.7	134.928	0.344468	-1	Cfh	complement component factor h
10358389	498.374	208.771	0.418904	-1	Rgs2	regulator of G-protein signaling 2
10359181	360.981	1450.26	4.01754	1	Tor3a	"torsin family 3, member A "
10360398	85.127	3325.51	39.0653	1	Ifi202b	interferon activated gene 202B
10361139	126.876	308.586	2.4322	1	Traf5	Tnf receptor-associated factor 5
10361375	1047.19	360.946	0.344679	-1	Fbxo5	F-box protein 5
10362091	896.668	332.341	0.37064	-1	Raet1d	retinoic acid early transcript delta
10362440	19.9627	41.4755	2.07766	1	---	---
10363070	654.486	4040.89	6.17415	1	Gp49a	glycoprotein 49 A
10363082	1252.49	4132.5	3.29942	1	Lilrb4	"leukocyte immunoglobulin-like receptor, subfamily B, member 4 "
10364361	165.256	386.564	2.33919	1	Icosl	icos ligand
10364950	235.648	2930.94	12.4378	1	Gadd45b	growth arrest and DNA-damage-inducible 45 beta
10366346	84.0426	237.046	2.82054	1	Phlda1	"pleckstrin homology-like domain, family A, member 1 "
10368144	218.463	977.025	4.47226	1	Tnfaip3	"tumor necrosis factor, alpha-induced protein 3 "
10369989	172.903	371.988	2.15142	1	Ddt	D-dopachrome tautomerase
10371591	483.762	216.619	0.44778	-1	4930547N16Rik	RIKEN cDNA 4930547N16 gene
10373912	161.274	355.916	2.2069	1	Osm	oncostatin M
10374485	470.597	1188.44	2.5254	1	Peli1	pellino 1
10376459	1447.62	718.046	0.496018	-1	LOC382523	similar to histone H3
10376513	168.867	525.839	3.11392	1	Nlrp3	"NLR family, pyrin domain containing 3 "
10376796	348.792	1617.25	4.63671	1	Grap	GRB2-related adaptor protein
10378053	805.316	280.94	0.348856	-1	6720460F02Rik	RIKEN cDNA 6720460F02 gene
10379511	686.33	6285.35	9.15792	1	Ccl2	chemokine (C-C motif) ligand 2
10379518	128.845	649.579	5.04155	1	Ccl7	chemokine (C-C motif) ligand 7
10379630	1085.21	3949.62	3.63951	1	Slfn2	schlafen 2
10379721	192.251	3231.78	16.8102	1	Ccl4	chemokine (C-C motif) ligand 4
10379998	1217.38	584.454	0.480092	-1	Trim37	tripartite motif-containing 37
10380289	306.704	105.123	0.342751	-1	Mmd	monocyte to macrophage differentiation-associated
10382438	1164.76	520.92	0.447233	-1	Cd300a	CD300A antigen
10384145	271.972	127.713	0.469582	-1	H2afv	"H2A histone family, member V "
10384373	796.298	373.7	0.469297	-1	Fignl1	fidgetin-like 1
10384725	798.457	2568.92	3.21735	1	Rel	reticuloendotheliosis oncogene
10385533	44.9544	153.971	3.42506	1	Tgtp	T-cell specific GTPase
10385941	350.342	914.32	2.60979	1	Tnip1	TNFAIP3 interacting protein 1
10387372	250.187	677.702	2.70878	1	Jmjd3	jumonji domain containing 3
10387890	181.868	554.878	3.051	1	Cxcl16	chemokine (C-X-C motif) ligand 16
10389207	193.457	5341.97	27.6131	1	Ccl5	chemokine (C-C motif) ligand 5
10389214	1966.48	4520.15	2.2986	1	Ccl9	chemokine (C-C motif) ligand 9
10389231	4496.32	15482.1	3.44329	1	Ccl3	chemokine (C-C motif) ligand 3
10393341	387.03	794.592	2.05305	1	Rhbdf2	rhomboid 5 homolog 2 (Drosophila)
10393431	503.494	161.213	0.320188	-1	Tk1	thymidine kinase 1
10397346	1748.6	451.313	0.2581	-1	Fos	FBJ osteosarcoma oncogene
10398665	571.636	1898.35	3.32091	1	Tnfaip2	"tumor necrosis factor, alpha-induced protein 2 "
10398859	1356.09	651.277	0.480261	-1	Adssl1	adenylosuccinate synthetase like 1
10399178	1020.1	510.033	0.499983	-1	Cdca7l	cell division cycle associated 7 like
10399421	2893.01	1134.35	0.3921	-1	Mycn	"v-myc myelocytomatosis viral related oncogene, neuroblastoma derived (avian) "
10399710	101.356	5245.99	51.7582	1	Rsad2	radical S-adenosyl methionine domain containing 2
10400321	915.792	340.476	0.371784	-1	1110002B05Rik	RIKEN cDNA 1110002B05 gene
10400405	1094.19	2945.89	2.69229	1	Nfkbia	"nuclear factor of kappa light polypeptide gene enhancer in B-cells inhibitor, alpha "
10403941	10145.2	4717.52	0.464999	-1	Hist2h3b	"histone cluster 2, H3b "
10403943	2745.82	1014.24	0.369375	-1	Hist1h2bm	"histone cluster 1, H2bm "
10403948	4542.04	1933.06	0.425592	-1	Hist1h2bn	"histone cluster 1, H2bn "
10403957	7317.54	2968.64	0.405689	-1	Hist1h4m	"histone cluster 1, H4m "
10403978	6101.94	2571.21	0.421375	-1	LOC665622	H2b histone family member
10403980	6132.44	2722.04	0.443876	-1	LOC665622	H2b histone family member
10404028	10066.3	4726.44	0.469531	-1	Hist1h3g	"histone cluster 1, H3g "
10404049	10576	4891.2	0.46248	-1	Hist2h3b	"histone cluster 2, H3b "
10404051	3679.69	1494.73	0.406211	-1	Hist1h4d	"histone cluster 1, H4d "
10404065	10769.3	5027.91	0.466874	-1	Hist2h3b	"histone cluster 2, H3b "
10404067	9268.2	3905.59	0.421397	-1	Hist1h4b	"histone cluster 1, H4b "
10404069	2971.53	1485.06	0.499764	-1	Hist1h1a	"histone cluster 1, H1a "
10404359	1286.45	473.203	0.367837	-1	Mboat1	membrane bound O-acyltransferase domain containing 1
10404389	113.965	245.289	2.15233	1	Irf4	interferon regulatory factor 4
10404496	1018.49	452.372	0.444158	-1	Nqo2	"NAD(P)H dehydrogenase, quinone 2 "
10404840	436.13	1149.13	2.63484	1	Cd83	CD83 antigen
10404965	320.728	157.964	0.492517	-1	Rnf144b	ring finger protein 144B
10406254	335.886	1217.04	3.62336	1	Ell2	elongation factor RNA polymerase II 2
10406968	200.675	97.4521	0.485621	-1	Cenpk	centromere protein K
10407126	68.9561	356.607	5.1715	1	Plk2	polo-like kinase 2 (Drosophila)
10408070	6223.76	2679.42	0.430515	-1	Hist1h2bl	"histone cluster 1, H2bl "
10408074	7124.95	2996.2	0.420522	-1	Hist1h4b	"histone cluster 1, H4b "
10408081	6932.32	2872.36	0.414343	-1	Hist1h1b	"histone cluster 1, H1b "
10408083	10253.8	4610.22	0.449612	-1	Hist2h3b	"histone cluster 2, H3b "
10408092	7317.54	2968.64	0.405689	-1	Hist1h4m	"histone cluster 1, H4m "
10408202	9825.7	4444.62	0.452346	-1	Hist2h3b // Hist2h3b	"histone cluster 2, H3b // histone cluster 2, H3b "
10408210	6082.29	2585.34	0.425061	-1	Hist1h2bf	"histone cluster 1, H2bf "
10408239	10280.2	4811.23	0.46801	-1	Hist2h3b	"histone cluster 2, H3b "
10408243	8573.99	3659.66	0.426833	-1	Hist1h4b	"histone cluster 1, H4b "
10408246	10190.2	4927.58	0.483558	-1	Hist1h3a	"histone cluster 1, H3a "
10411728	567.154	268.085	0.472685	-1	Cenph	centromere protein H
10411739	2656.97	1195.8	0.450062	-1	Ccnb1	cyclin B1
10413419	111.123	257.922	2.32105	1	Arhgef3	Rho guanine nucleotide exchange factor (GEF) 3
10413710	672.061	278.798	0.414841	-1	Nt5dc2	5'-nucleotidase domain containing 2
10414315	310.391	154.17	0.496696	-1	Cdkn3	cyclin-dependent kinase inhibitor 3
10414537	246.415	119.261	0.483985	-1	Ang	"angiogenin, ribonuclease, RNase A family, 5 "
10416037	1667.23	788.493	0.472936	-1	Pbk	PDZ binding kinase
10416837	141.54	9213.31	65.0932	1	Irg1	immunoresponsive gene 1
10420030	646.607	1760.12	2.72208	1	Psme2	"proteasome (prosome, macropain) 28 subunit, beta "
10420426	732.524	364.659	0.497812	-1	F630043A04Rik	RIKEN cDNA F630043A04 gene
10421029	784.374	322.917	0.411687	-1	Cdca2	cell division cycle associated 2
10422496	1332.87	503.955	0.378097	-1	Ebi2	Epstein-Barr virus induced gene 2
10423894	419.551	878.886	2.09482	1	Tm7sf4	transmembrane 7 superfamily member 4
10424400	91.9502	2423.35	26.355	1	Myc	myelocytomatosis oncogene
10425335	1044.91	497.713	0.476323	-1	Syngr1	synaptogyrin 1
10427035	225.757	633.758	2.80726	1	Nr4a1	"nuclear receptor subfamily 4, group A, member 1 "
10427628	72.9593	279.865	3.83591	1	Il7r	interleukin 7 receptor
10427918	912.612	362.917	0.397668	-1	BC052328	cDNA sequence BC052328
10429160	200.918	592.681	2.94987	1	St3gal1	"ST3 beta-galactoside alpha-2,3-sialyltransferase 1 "
10430660	341.309	1279.75	3.74953	1	Pdgfb	"platelet derived growth factor, B polypeptide "
10433088	1336.39	666.604	0.498808	-1	Cbx5	chromobox homolog 5 (Drosophila HP1a)
10433101	377.54	1138.19	3.01476	1	Gpr84	G protein-coupled receptor 84
10433114	498.278	2604.92	5.22786	1	Itga5	integrin alpha 5 (fibronectin receptor alpha)
10435704	579.098	1902.79	3.28578	1	Cd80	CD80 antigen
10435712	227.426	753.241	3.31203	1	Cd80	CD80 antigen
10436372	183.921	420.767	2.28775	1	Dcbld2	"discoidin, CUB and LCCL domain containing 2 "
10437040	1108.97	550.092	0.496037	-1	Chaf1b	"chromatin assembly factor 1, subunit B (p60) "
10437160	230.516	495.163	2.14807	1	Ets2	"E26 avian leukemia oncogene 2, 3' domain "
10438445	1533.44	661.094	0.431117	-1	Klhl6	kelch-like 6 (Drosophila)
10439249	220.162	2684.18	12.1919	1	Parp14	"poly (ADP-ribose) polymerase family, member 14 "
10439936	201.868	1651.8	8.18256	1	Nfkbiz	"nuclear factor of kappa light polypeptide gene enhancer in B-cells inhibitor, zeta "
10440794	740.403	355.344	0.479934	-1	2610039C10Rik	RIKEN cDNA 2610039C10 gene
10440993	477.091	1471.2	3.08369	1	Rcan1	regulator of calcineurin 1
10443463	786.336	1612.27	2.05036	1	Cdkn1a	cyclin-dependent kinase inhibitor 1A (P21)
10443527	356.326	1439.05	4.03857	1	Pim1	proviral integration site 1
10444890	335.201	1481.31	4.41918	1	Ier3	immediate early response 3
10445781	1624.65	480.583	0.295807	-1	Trem2	triggering receptor expressed on myeloid cells 2
10446965	2617.04	644.531	0.246282	-1	Rasgrp3	"RAS, guanyl releasing protein 3 "
10450365	333.58	725.58	2.17513	1	---	---
10450501	1265.22	4499.14	3.556	1	Tnf	tumor necrosis factor
10451287	121.089	1545.66	12.7647	1	Isg15	ISG15 ubiquitin-like modifier
10451395	341.091	167.354	0.490642	-1	Klc4	kinesin light chain 4
10451805	378.889	183.408	0.484067	-1	Sgol1	shugoshin-like 1 (S. pombe)
10453049	252.309	97.1582	0.385076	-1	Cdc42ep3	CDC42 effector protein (Rho GTPase binding) 3
10455472	342.638	717.625	2.09441	1	Dcp2	DCP2 decapping enzyme homolog (S. cerevisiae)
10455752	234.541	95.7775	0.408361	-1	Snx24	sorting nexing 24
10456296	410.098	1057.58	2.57884	1	Malt1	mucosa associated lymphoid tissue lymphoma translocation gene 1
10457077	38.2602	84.5851	2.21079	1	Fbxo15	F-box protein 15
10458382	1201.96	4988.44	4.15027	1	Cd14	CD14 antigen
10459071	195.594	567.905	2.90349	1	2010002N04Rik	RIKEN cDNA 2010002N04 gene
10459288	302.47	130.484	0.431396	-1	Adrb2	"adrenergic receptor, beta 2 "
10460833	576.84	2075.14	3.59743	1	Ehd1	EH-domain containing 1
10461408	670.112	251.98	0.376026	-1	Rab3il1	RAB3A interacting protein (rabin3)-like 1
10461558	322.509	2979.64	9.23894	1	Slc15a3	"solute carrier family 15, member 3 "
10462796	962.769	325.73	0.338326	-1	Kif11	kinesin family member 11
10463599	576.918	1861.43	3.2265	1	Nfkb2	"nuclear factor of kappa light polypeptide gene enhancer in B-cells 2, p49/p100 "
10463911	455.101	222.796	0.489552	-1	Add3	adducin 3 (gamma)
10463945	304.733	1045.28	3.43015	1	Dusp5	dual specificity phosphatase 5
10465895	2365.63	1145.73	0.484323	-1	Fads2	fatty acid desaturase 2
10469816	487.836	4440.9	9.10325	1	Il1rn	interleukin 1 receptor antagonist
10474381	323.064	128.647	0.398207	-1	Kif18a	kinesin family member 18A
10474825	1298.17	578.916	0.445948	-1	D2Ertd750e	"DNA segment, Chr 2, ERATO Doi 750, expressed "
10475782	220.178	1118.09	5.07814	1	Dusp2	dual specificity phosphatase 2
10475866	184.236	451.533	2.45084	1	Bcl2l11	BCL2-like 11 (apoptosis facilitator)
10476021	3391.09	1383.47	0.407974	-1	Sirpa	signal-regulatory protein alpha
10476301	438.417	1076.41	2.45522	1	Smox	spermine oxidase
10478678	219.755	2166.06	9.85669	1	Cd40	CD40 antigen
10481949	167.626	697.875	4.16327	1	Traf1	Tnf receptor-associated factor 1
10483110	163.984	2014.67	12.2858	1	Ifih1	interferon induced with helicase C domain 1
10483401	926.971	372.632	0.401989	-1	Spc25	"SPC25, NDC80 kinetochore complex component, homolog (S. cerevisiae) "
10484894	667.952	1682.65	2.51911	1	Ptprj	"protein tyrosine phosphatase, receptor type, J "
10485624	254.591	716.64	2.81487	1	Prrg4	proline rich Gla (G-carboxyglutamic acid) 4 (transmembrane)
10487588	49.4585	3286.2	66.4435	1	Il1a	interleukin 1 alpha
10487597	78.6181	6648.45	84.5664	1	Il1b	interleukin 1 beta
10488060	144.519	306.656	2.12191	1	Jag1	jagged 1
10489246	284.31	125.089	0.439975	-1	Mafb	"v-maf musculoaponeurotic fibrosarcoma oncogene family, protein B (avian) "
10492682	163.178	81.5219	0.499589	-1	1110032E23Rik	RIKEN cDNA 1110032E23 gene
10493137	506.241	233.845	0.461925	-1	Iqgap3	IQ motif containing GTPase activating protein 3
10494402	8103.48	3915.28	0.483161	-1	Hist2h3c1	"histone cluster 2, H3c1 "
10494405	9638.11	4519.83	0.468954	-1	Hist2h3b	"histone cluster 2, H3b "
10494889	266.093	129.678	0.487342	-1	Dennd2c	DENN/MADD domain containing 2C
10495001	487.298	1478.27	3.0336	1	Rsbn1	"rosbin, round spermatid basic protein 1 "
10495054	530.743	1546.82	2.91445	1	Rhoc	"ras homolog gene family, member C "
10496539	30.8222	304.455	9.87777	1	Gbp5	guanylate nucleotide binding protein 5
10496555	82.0318	1245.54	15.1836	1	Gbp1	guanylate nucleotide binding protein 1
10496569	131.668	2511.61	19.0753	1	Gbp6	guanylate binding protein 6
10496580	92.3299	2841.47	30.7752	1	Gbp3	guanylate nucleotide binding protein 3
10497831	2182.93	821.928	0.376525	-1	Ccna2	cyclin A2
10497931	350.381	857.725	2.44798	1	Cflar	CASP8 and FADD-like apoptosis regulator
10498802	278.911	874.16	3.13419	1	Rapgef2	Rap guanine nucleotide exchange factor (GEF) 2
10501164	92.7334	255.345	2.75353	1	Csf1	colony stimulating factor 1 (macrophage)
10501586	269.956	84.8711	0.314388	-1	S1pr1	sphingosine-1-phosphate receptor 1
10502299	873.645	2913.82	3.33524	1	Nfkb1	"nuclear factor of kappa light polypeptide gene enhancer in B-cells 1, p105 "
10502823	203.602	520.934	2.5586	1	Dnajb4	"DnaJ (Hsp40) homolog, subfamily B, member 4 "
10503023	127.398	265.248	2.08204	1	Cth	cystathionase (cystathionine gamma-lyase)
10503410	690.951	340.912	0.493396	-1	Tmem64	transmembrane protein 64
10504470	608.435	296.632	0.487533	-1	Melk	maternal embryonic leucine zipper kinase
10505270	294.607	1200.78	4.07587	1	Slc31a2	"solute carrier family 31, member 2 "
10505517	316.807	113.875	0.359447	-1	Tlr4	toll-like receptor 4
10507594	1852.81	4041.4	2.18123	1	Slc2a1	"solute carrier family 2 (facilitated glucose transporter), member 1 "
10508115	332.063	1291.33	3.8888	1	Stk40	serine/threonine kinase 40
10508392	434.631	1625.35	3.73961	1	Rnf19b	ring finger protein 19B
10508465	921.769	2835.79	3.07647	1	Marcksl1	MARCKS-like 1
10508986	3292.65	1417.63	0.430544	-1	Stmn1	stathmin 1
10509122	134.903	66.1153	0.490096	-1	Cnr2	cannabinoid receptor 2 (macrophage)
10510574	391.114	1133.56	2.89828	1	Errfi1	ERBB receptor feedback inhibitor 1
10510580	157.536	469.236	2.97859	1	Tnfrsf9	"tumor necrosis factor receptor superfamily, member 9 "
10511694	205.38	709.514	3.45464	1	Osgin2	oxidative stress induced growth inhibitor family member 2
10512489	592.429	263.346	0.444519	-1	E130306D19Rik	RIKEN cDNA E130306D19 gene
10513739	74.6261	747.37	10.0149	1	Tnc	tenascin C
10515431	1153.44	538.349	0.466733	-1	Kif2c	kinesin family member 2C
10516266	203.236	482.677	2.37496	1	Zc3h12a	zinc finger CCCH type containing 12A
10516906	282.45	567.424	2.00894	1	---	---
10517287	717.229	315.789	0.44029	-1	Man1c1	"mannosidase, alpha, class 1C, member 1 "
10518300	256.867	3561.92	13.8668	1	Tnfrsf1b	"tumor necrosis factor receptor superfamily, member 1b "
10518352	3364.32	1622.16	0.482167	-1	Hmgb2	high mobility group box 2
10519333	510.238	1287.19	2.52273	1	5830415L20Rik	RIKEN cDNA 5830415L20 gene
10522800	30.1505	86.0016	2.85241	1	---	---
10523156	104.732	2583.22	24.665	1	Cxcl2	chemokine (C-X-C motif) ligand 2
10524266	623.54	282.23	0.452625	-1	Chek2	CHK2 checkpoint homolog (S. pombe)
10524631	651.315	5157.16	7.91808	1	Oasl1	2'-5' oligoadenylate synthetase-like 1
10526217	1312.96	570.993	0.434888	-1	Rfc2	replication factor C (activator 1) 2
10526947	456.315	179.99	0.394443	-1	C130050O18Rik	RIKEN cDNA C130050O18 gene
10531370	651.751	224.335	0.344204	-1	Naaa	Nacylethanolamine acid amidase
10531415	137.979	6066.17	43.9646	1	Cxcl10	chemokine (C-X-C motif) ligand 10
10531610	185.809	474.906	2.55588	1	Rasgef1b	"RasGEF domain family, member 1B "
10534667	257.402	1290.24	5.01255	1	Serpine1	"serine (or cysteine) peptidase inhibitor, clade E, member 1 "
10536494	150.293	55.7063	0.370651	-1	Cav2	caveolin 2
10536794	140.887	428.844	3.04389	1	2310016C08Rik	RIKEN cDNA 2310016C08 gene
10538832	3006.77	1351.35	0.449437	-1	Mad2l1	"MAD2 (mitotic arrest deficient, homolog)-like 1 (yeast) "
10544273	2270.04	1009.11	0.444535	-1	Clec5a	"C-type lectin domain family 5, member a "
10545101	1181.36	323.836	0.274121	-1	Ptgds2	"prostaglandin D2 synthase 2, hematopoietic "
10546631	768.196	282.857	0.36821	-1	Frmd4b	FERM domain containing 4B
10547100	840.344	266.321	0.316919	-1	Plxnd1	plexin D1
10547657	801.97	2314.98	2.88662	1	C3ar1	complement component 3a receptor 1
10547664	694.938	2341.41	3.36923	1	Clec4e	"C-type lectin domain family 4, member e "
10547943	877.697	374.322	0.426482	-1	Ncapd2	"non-SMC condensin I complex, subunit D2 "
10548735	139.992	318.63	2.27605	1	Dusp16	dual specificity phosphatase 16
10549276	341.343	116.136	0.340233	-1	Bhlhb3	"basic helix-loop-helix domain containing, class B3 "
10549536	121.16	250.645	2.06872	1	Amn1	antagonist of mitotic exit network 1 homolog (S. cerevisiae)
10550906	335.887	1762.58	5.24755	1	Plaur	"plasminogen activator, urokinase receptor "
10554240	192.985	1976.86	10.2436	1	Isg20	interferon-stimulated protein
10556266	1032.98	434.027	0.420171	-1	Wee1	wee 1 homolog (S. pombe)
10557156	1147.3	487.712	0.425096	-1	Plk1	polo-like kinase 1 (Drosophila)
10559261	1142.93	506.004	0.442725	-1	Cd81	CD 81 antigen
10560481	1242.14	168.325	0.135512	-1	Fosb	FBJ osteosarcoma oncogene B
10562044	410.088	1153.4	2.81257	1	Zbtb32	zinc finger and BTB domain containing 32
10562637	3562.05	1642.22	0.461033	-1	Ccnb1 // Ccnb1	cyclin B1 // cyclin B1
10563597	84.4371	1168.16	13.8347	1	Saa3	serum amyloid A 3
10563659	262.162	595.33	2.27085	1	Spty2d1	"SPT2, Suppressor of Ty, domain containing 1 (S. cerevisiae) "
10564960	244.341	554.282	2.26848	1	Furin	furin (paired basic amino acid cleaving enzyme)
10568150	537.816	237.55	0.441694	-1	Kif22	kinesin family member 22
10570516	897.058	206.478	0.230172	-1	Kbtbd11	kelch repeat and BTB (POZ) domain containing 11
10571312	370.224	863.971	2.33364	1	Dusp4	dual specificity phosphatase 4
10571870	3417.96	1628.29	0.476391	-1	Hmgb2	high mobility group box 2
10572897	2468.5	5783.73	2.34302	1	Hmox1	heme oxygenase (decycling) 1
10574159	224.487	449.224	2.00111	1	---	---
10574213	90.3354	2386.72	26.4206	1	Ccl22	chemokine (C-C motif) ligand 22
10577954	176.356	426.731	2.41972	1	Rab11fip1	RAB11 family interacting protein 1 (class I)
10582809	1447.09	557.894	0.385529	-1	Tk1	thymidine kinase 1
10582868	849.781	2693.1	3.16916	1	---	---
10582997	160.763	971.062	6.04033	1	Casp4	"caspase 4, apoptosis-related cysteine peptidase "
10585338	330.083	151.018	0.457515	-1	Kdelc2	KDEL (Lys-Asp-Glu-Leu) containing 2
10587023	356.839	163.834	0.459124	-1	Rab27a	"RAB27A, member RAS oncogene family "
10587508	537.959	232.059	0.431371	-1	Ttk	Ttk protein kinase
10587683	340.474	1700.58	4.99475	1	Bcl2a1b	B-cell leukemia/lymphoma 2 related protein A1b
10590801	321.132	648.961	2.02085	1	Birc3	baculoviral IAP repeat-containing 3
10591781	884.932	378.085	0.427248	-1	Anln	"anillin, actin binding protein (scraps homolog, Drosophila) "
10592067	1109.12	506.973	0.457094	-1	Fli1	Friend leukemia integration 1
10593492	233.512	660.231	2.8274	1	Zc3h12c	zinc finger CCCH type containing 12C
10593497	283.332	803.283	2.83513	1	Zc3h12c	zinc finger CCCH type containing 12C
10594251	1467.72	635.343	0.432877	-1	Kif23	kinesin family member 23
10595633	339.743	1633.68	4.80858	1	Bcl2a1b	B-cell leukemia/lymphoma 2 related protein A1b
10596960	177.419	448.319	2.5269	1	Trex1	three prime repair exonuclease 1
10597279	68.4836	742.239	10.8382	1	Ccrl2	chemokine (C-C motif) receptor-like 2
10597743	1557.85	730.73	0.469062	-1	Cx3cr1	chemokine (C-X3-C) receptor 1
10598027	1313.85	474.387	0.361066	-1	---	---
10601385	545.544	145.643	0.266968	-1	Tlr13	toll-like receptor 13
10601456	63.8443	147.688	2.31326	1	EG622976	"predicted gene, EG622976 "
10602692	252.987	122.043	0.482407	-1	Rragb	Ras-related GTP binding B
10603551	2096.54	5950.56	2.83828	1	Cybb	"cytochrome b-245, beta polypeptide "
10603809	31.5536	210.716	6.67805	1	OTTMUSG00000017540	"predicted gene, OTTMUSG00000017540 "
10604687	861.884	336.502	0.390426	-1	Tmem32	transmembrane protein 32
10608648	924.85	333.681	0.360794	-1	---	---
