# Supplementary material for: Non-Apoptotic Toxicity of Pseudomonas aeruginosa toward Murine Cells
Source: PLoS One. 2013 Jan 24;8(1):e54245. doi: 10.1371/journal.pone.0054245 (PMC3554662; doi:10.1371/journal.pone.0054245)
Supplement: Table S5 — Full Data Sets: Comparisons to t0 - Tables S5A–S5E. Table S5A: WT t1 hr vs WT t0. Table S5B: WT t1+8 h vs WT t0. Table S5C: Resistant t0 vs WT t0. Table S5D: Resistant t1 hr vs t0. Table S5E: Resistant t1+8 hr vs t0. (ZIP) [file pone.0054245.s008.zip › S5 Archive/wt x wt/Table S5A WT 1hr vs WT t0.xls]

## Sheet: changes in WT1 vs WT0  FC2     
Probe Set ID	av WT0	av WT1	WT1 v WT0	Posterior	Gene Symbol	Gene Description
10338047	136.283	66.6268	0.488887	-1	---	---
10338064	100.419	40.5349	0.403657	-1	---	---
10338065	151.306	55.1907	0.364763	-1	---	---
10338067	330.212	87.4361	0.264787	-1	---	---
10338169	27.7031	12.7762	0.461183	-1	---	---
10338198	25.4005	89.3253	3.51668	1	---	---
10338209	234.426	674.95	2.87916	1	---	---
10338215	23.0065	57.4128	2.4955	1	---	---
10338227	41.1715	125.818	3.05595	1	---	---
10338247	13.6334	30.56	2.24155	1	---	---
10338293	33.1333	101.301	3.05738	1	---	---
10338373	284.551	760.017	2.67093	1	---	---
10338387	22.4106	56.9505	2.54123	1	---	---
10338388	40.0698	164.115	4.09572	1	---	---
10338406	41.791	106.218	2.54165	1	---	---
10338411	953.314	1936.32	2.03115	1	---	---
10338420	28.2701	60.1802	2.12875	1	---	---
10338431	11.8526	33.9026	2.86035	1	---	---
10338455	29.1464	63.5529	2.18047	1	---	---
10338494	91.8768	213.969	2.32887	1	---	---
10338500	42.5403	116.365	2.73542	1	---	---
10338508	14.1665	29.5854	2.0884	1	---	---
10338527	32.6214	67.0314	2.05483	1	---	---
10338530	1085.81	2487.44	2.29087	1	---	---
10338602	19.0433	43.8584	2.30308	1	---	---
10338624	41.5487	109.094	2.62569	1	---	---
10338671	33.2901	110.567	3.32132	1	---	---
10338693	8.11735	17.2011	2.11905	1	---	---
10338733	39.1351	123.19	3.14782	1	---	---
10338765	112.521	249.827	2.22027	1	---	---
10338800	507.924	1463.51	2.88137	1	---	---
10338803	33.3361	118.757	3.56242	1	---	---
10338872	20.4101	76.2947	3.73809	1	---	---
10339013	45.1528	142.881	3.16439	1	---	---
10339043	38.1105	77.5666	2.03531	1	---	---
10339056	24.3389	86.6441	3.5599	1	---	---
10339099	89.3591	182.368	2.04085	1	---	---
10339133	42.3789	128.448	3.03095	1	---	---
10339287	27.4175	59.2171	2.15983	1	---	---
10339340	15.082	41.3006	2.7384	1	---	---
10339367	66.9051	188.505	2.8175	1	---	---
10339385	47.8319	110.503	2.31024	1	---	---
10339395	14.3349	30.9594	2.15972	1	---	---
10339407	10.8789	25.0696	2.30442	1	---	---
10339415	1685.7	3672.89	2.17885	1	---	---
10339491	357.868	172.536	0.482123	-1	---	---
10339588	19.453	81.3954	4.18422	1	---	---
10339618	53.0504	133.684	2.51995	1	---	---
10339634	13.0866	26.7855	2.04678	1	---	---
10339679	293.174	755.499	2.57696	1	---	---
10339681	33.7906	123.705	3.66094	1	---	---
10339767	25.6882	94.9526	3.69635	1	---	---
10339808	27.2463	112.32	4.12238	1	---	---
10339882	9.95018	27.0516	2.7187	1	---	---
10339925	101.516	289.333	2.85012	1	---	---
10339929	44.5926	178.251	3.99733	1	---	---
10339951	20.6666	84.7632	4.10147	1	---	---
10339987	33.5936	102.342	3.04647	1	---	---
10340019	11.8563	25.74	2.17099	1	---	---
10340083	18.5144	60.1666	3.24972	1	---	---
10340164	55.802	200.75	3.59754	1	---	---
10340173	28.2989	68.2925	2.41326	1	---	---
10340214	502.66	1044.77	2.07848	1	---	---
10340226	86.027	183.542	2.13353	1	---	---
10340254	134.788	559.747	4.15279	1	---	---
10340345	74.8373	168.355	2.24962	1	---	---
10340360	20.809	44.0583	2.11727	1	---	---
10340382	179.499	803.698	4.47745	1	---	---
10340402	44.4124	143.583	3.23296	1	---	---
10340447	25.563	53.1479	2.0791	1	---	---
10340473	2758.45	5920.65	2.14636	1	---	---
10340518	76.5264	173.917	2.27264	1	---	---
10340521	105.248	262.872	2.49765	1	---	---
10340587	20.6561	60.6398	2.93569	1	---	---
10340588	188.68	73.3816	0.388921	-1	---	---
10340617	301.13	703.37	2.33577	1	---	---
10340638	18.3947	83.8686	4.55938	1	---	---
10340639	1255.26	2780.84	2.21534	1	---	---
10340661	726.967	1465.53	2.01596	1	---	---
10340702	76.2966	174.648	2.28906	1	---	---
10340721	803.959	2316.71	2.88163	1	---	---
10340732	191.557	70.0147	0.365503	-1	---	---
10340741	51.9866	128.494	2.47168	1	---	---
10340768	20.4973	80.2137	3.91337	1	---	---
10340782	29.0054	120.499	4.15435	1	---	---
10340818	51.1179	122.869	2.40364	1	---	---
10340832	34.9831	107.658	3.07743	1	---	---
10340840	27.5937	61.6471	2.2341	1	---	---
10340892	58.5875	130.015	2.21916	1	---	---
10341106	42.2646	90.1633	2.13331	1	---	---
10341108	18.9992	114.301	6.01608	1	---	---
10341116	40.8267	122.821	3.00836	1	---	---
10341184	44.2826	106.761	2.4109	1	---	---
10341220	19.0065	84.1301	4.42638	1	---	---
10341270	878.417	2169.43	2.46971	1	---	---
10341298	21.6827	48.2657	2.226	1	---	---
10341309	255.403	609.791	2.38756	1	---	---
10341323	18.7939	92.3249	4.9125	1	---	---
10341344	62.5205	136.553	2.18412	1	---	---
10341346	148.201	522.94	3.52859	1	---	---
10341392	17.3642	49.0596	2.82534	1	---	---
10341393	29.5369	60.7773	2.05767	1	---	---
10341449	54.8404	202.703	3.69623	1	---	---
10341451	13.7528	33.1752	2.41224	1	---	---
10341465	616.536	267.908	0.434537	-1	---	---
10341516	24.1424	88.4578	3.664	1	---	---
10341646	214.87	1256.26	5.84658	1	---	---
10341659	68.1911	136.741	2.00526	1	---	---
10341664	23.4403	47.807	2.03952	1	---	---
10341763	56.0303	168.795	3.01256	1	---	---
10341778	74.1078	178.272	2.40557	1	---	---
10341784	38.9311	106.019	2.72323	1	---	---
10341788	61.7388	125.885	2.03899	1	---	---
10341812	60.71	180.983	2.9811	1	---	---
10341913	55.3663	152.152	2.7481	1	---	---
10341970	22.4539	49.5851	2.20831	1	---	---
10341988	993.873	2216.62	2.23029	1	---	---
10342011	46.674	111.586	2.39076	1	---	---
10342013	46.6224	154.444	3.31266	1	---	---
10342069	86.8863	184.739	2.12622	1	---	---
10342083	113.786	260.222	2.28693	1	---	---
10342085	16.9472	50.826	2.99908	1	---	---
10342091	17.6558	41.0373	2.3243	1	---	---
10342148	27.5439	106.811	3.87785	1	---	---
10342188	27.3486	96.1154	3.51446	1	---	---
10342268	66.8861	153.365	2.29293	1	---	---
10342285	11.7964	26.3112	2.23044	1	---	---
10342407	29.4467	63.7029	2.16333	1	---	---
10342456	14.7822	47.8636	3.23792	1	---	---
10342558	42.3121	117.569	2.77861	1	---	---
10342601	750.761	1603.64	2.13602	1	---	---
10342622	13.8651	40.6255	2.93006	1	---	---
10342623	1338.56	2791.08	2.08514	1	---	---
10342707	13.3591	26.964	2.0184	1	---	---
10342727	49.6903	106.626	2.14582	1	---	---
10342782	1057.94	2283.71	2.15863	1	---	---
10342804	624.33	297.539	0.476574	-1	---	---
10342810	67.2139	156.458	2.32776	1	---	---
10342838	88.9976	206.153	2.31639	1	---	---
10342848	34.326	126.778	3.69335	1	---	---
10342976	23.8391	55.9419	2.34664	1	---	---
10342981	27.4661	60.9175	2.21792	1	---	---
10343057	155.852	75.034	0.481445	-1	---	---
10343071	41.1923	88.8075	2.15592	1	---	---
10343073	64.5151	31.4066	0.486809	-1	---	---
10343104	31.3129	64.7412	2.06756	1	---	---
10343144	70.2061	158.857	2.26273	1	---	---
10343202	155.959	603.837	3.87175	1	---	---
10343246	83.2245	172.107	2.06798	1	---	---
10343267	75.7864	161.244	2.12761	1	---	---
10343279	28.9264	69.5127	2.40309	1	---	---
10343281	56.6939	152.588	2.69143	1	---	---
10343306	21.5506	56.48	2.62081	1	---	---
10343307	101.005	208.357	2.06284	1	---	---
10343308	44.2725	121.187	2.73731	1	---	---
10343311	47.0126	157.628	3.3529	1	---	---
10343326	41.3551	126.982	3.07052	1	---	---
10343362	63.2137	174.453	2.75974	1	---	---
10343387	233.846	700.759	2.99667	1	---	---
10343438	34.9076	80.2914	2.30011	1	---	---
10343442	23.4658	61.9753	2.6411	1	---	---
10343452	16.5512	306.836	18.5386	1	---	---
10343455	25.1268	103.661	4.12553	1	---	---
10343611	223.627	569.912	2.54849	1	---	---
10343654	11.1124	26.6053	2.3942	1	---	---
10343655	25.8757	99.1963	3.83357	1	---	---
10343657	25.1355	64.4125	2.56262	1	---	---
10343689	47.9507	116.401	2.42751	1	---	---
10343719	70.4735	157.934	2.24104	1	---	---
10343720	930.662	2079.21	2.23411	1	---	---
10343729	51.3288	111.936	2.18077	1	---	---
10343853	19.0061	42.212	2.22097	1	---	---
10343880	143.451	598.845	4.17455	1	---	---
10344000	30.3007	78.4076	2.58765	1	---	---
10344031	89.0562	475.34	5.33753	1	---	---
10344065	91.1653	192.497	2.11151	1	---	---
10344143	98.3586	262.898	2.67286	1	---	---
10344171	44.8233	104.207	2.32485	1	---	---
10344191	12.2057	26.5137	2.17225	1	---	---
10344205	65.5166	137.248	2.09485	1	---	---
10344209	73.6565	191.631	2.60168	1	---	---
10344214	128.066	296.72	2.31694	1	---	---
10344218	120.956	766.233	6.33483	1	---	---
10344263	62.2506	134.044	2.1533	1	---	---
10344343	45.7306	126.487	2.76592	1	---	---
10344348	491.389	1353.6	2.75463	1	---	---
10344356	593.702	1469.56	2.47525	1	---	---
10344363	79.5035	26.0021	0.327056	-1	---	---
10344371	328.647	944.89	2.87509	1	---	---
10344398	15.65	34.7768	2.22216	1	---	---
10344420	12.6826	29.5295	2.32835	1	---	---
10344456	127.518	260.016	2.03905	1	---	---
10344470	19.1704	117.908	6.15052	1	---	---
10344480	93.9466	44.7678	0.476524	-1	---	---
10344540	26.2137	65.2831	2.49042	1	---	---
10344573	371.93	1138.64	3.06144	1	---	---
10344603	66.0782	143.743	2.17534	1	---	---
10344605	53.5297	115.771	2.16274	1	---	---
10346114	443.262	166.851	0.376417	-1	---	---
10346298	345.58	707.835	2.04825	1	Coq10b	coenzyme Q10 homolog B (S. cerevisiae)
10346551	298.217	1568.64	5.26004	1	Cflar	CASP8 and FADD-like apoptosis regulator
10346562	250.499	1513.35	6.04136	1	Cflar	CASP8 and FADD-like apoptosis regulator
10349157	46.8307	94.9986	2.02855	1	Serpinb2	"serine (or cysteine) peptidase inhibitor, clade B, member 2 "
10350516	1137.15	6173.47	5.4289	1	Ptgs2	prostaglandin-endoperoxide synthase 2
10351013	437.381	974.512	2.22806	1	Rc3h1	RING CCCH (C3H) domains 1
10351035	538.494	1723.91	3.20135	1	Gas5	growth arrest specific 5
10351039	131.052	481.751	3.67603	1	Gas5	growth arrest specific 5
10351041	212.985	574.063	2.69532	1	---	---
10352294	850.2	1719.42	2.02238	1	BC031781	cDNA sequence BC031781
10354816	823.734	1766.77	2.14483	1	Clk1	CDC-like kinase 1
10355227	116.097	320.769	2.76293	1	1110028C15Rik	RIKEN cDNA 1110028C15 gene
10356329	239.771	638.213	2.66176	1	Ncl	nucleolin
10357604	333.017	1224.2	3.67609	1	Ikbke	inhibitor of kappaB kinase epsilon
10357875	203.108	445.441	2.19312	1	Btg2	"B-cell translocation gene 2, anti-proliferative "
10358408	154.441	669.832	4.33713	1	Rgs1	regulator of G-protein signaling 1
10358978	387.441	992.343	2.56128	1	Ier5	immediate early response 5
10360377	360.912	786.929	2.18039	1	AI607873	expressed sequence AI607873
10361091	338.862	2305.18	6.80271	1	Atf3	activating transcription factor 3
10361748	314.394	672.93	2.14041	1	Fbxo30	F-box protein 30
10363070	373.5	3890.4	10.4161	1	Gp49a	glycoprotein 49 A
10363082	754.657	3862.11	5.11771	1	Lilrb4	"leukocyte immunoglobulin-like receptor, subfamily B, member 4 "
10363346	241.306	594.743	2.46468	1	Ankrd57	ankyrin repeat domain 57
10363735	163.67	967.979	5.91422	1	Egr2	early growth response 2
10364950	241.274	2902.66	12.0306	1	Gadd45b	growth arrest and DNA-damage-inducible 45 beta
10365003	54.5309	127.723	2.34221	1	---	---
10365286	105.59	623.332	5.90334	1	Eid3	EP300 interacting inhibitor of differentiation 3
10366043	330.003	136.063	0.412309	-1	Dusp6	dual specificity phosphatase 6
10366346	132.84	1350.88	10.1692	1	Phlda1	"pleckstrin homology-like domain, family A, member 1 "
10367919	271.698	798.491	2.93889	1	Stx11	syntaxin 11
10368144	167.857	1355.84	8.0774	1	Tnfaip3	"tumor necrosis factor, alpha-induced protein 3 "
10371332	94.8544	224.988	2.37192	1	Aldh1l2	"aldehyde dehydrogenase 1 family, member L2 "
10371770	904.693	1842.84	2.03698	1	Gas2l3	growth arrest-specific 2 like 3
10372668	879.969	2618.67	2.97586	1	Mdm2	transformed mouse 3T3 cell double minute 2
10373728	436.095	205.823	0.471968	-1	Patz1	POZ (BTB) and AT hook containing zinc finger 1
10373912	158.672	364.94	2.29997	1	Osm	oncostatin M
10373918	99.2531	867.686	8.74215	1	Lif	leukemia inhibitory factor
10374485	504.879	1241.94	2.45988	1	Peli1	pellino 1
10375002	290.104	653.303	2.25196	1	Cpeb4	cytoplasmic polyadenylation element binding protein 4
10375820	399.693	826.21	2.06711	1	Clk4	CDC like kinase 4
10376144	449.899	1155.3	2.5679	1	Fnip1	folliculin interacting protein 1
10376513	282.37	2086.85	7.39048	1	Nlrp3	"NLR family, pyrin domain containing 3 "
10376950	893.798	1968.38	2.20227	1	Pmp22	peripheral myelin protein
10377547	64.9795	164.606	2.5332	1	1700064E03Rik	hypothetical LOC74273
10378438	830.19	92.0393	0.110865	-1	---	---
10378570	76.9829	201.562	2.61827	1	---	---
10379630	1298.99	4142.76	3.18921	1	Slfn2	schlafen 2
10379636	988.96	2468.54	2.49609	1	Slfn4	schlafen 4
10379721	290.383	3209.85	11.0538	1	Ccl4	chemokine (C-C motif) ligand 4
10380341	461.978	1186.05	2.56733	1	Spag9	sperm associated antigen 9
10380999	82.5174	231.134	2.80103	1	Csf3	colony stimulating factor 3 (granulocyte)
10384458	2091.87	4641.15	2.21866	1	Plek	pleckstrin
10384539	111.127	359.401	3.23415	1	Slc1a4	"solute carrier family 1 (glutamate/neutral amino acid transporter), member 4 "
10384725	661.768	2923.77	4.41812	1	Rel	reticuloendotheliosis oncogene
10385504	92.091	45.714	0.496401	-1	EG432555	"predicted gene, EG432555 "
10385572	2704.17	8433.72	3.11878	1	Sqstm1	sequestosome 1
10386169	36.9218	111.142	3.0102	1	ENSMUSG00000053218	"predicted gene, ENSMUSG00000053218 "
10387180	615.314	1322.74	2.1497	1	Ndel1	nuclear distribution gene E-like homolog 1 (A. nidulans)
10387372	268.109	2267.58	8.45767	1	Jmjd3	jumonji domain containing 3
10387557	330.476	782.138	2.3667	1	---	---
10389151	289.494	675.827	2.33451	1	Slfn10	schlafen 10
10389207	252.176	640.231	2.53883	1	Ccl5	chemokine (C-C motif) ligand 5
10389231	3325.35	12820.7	3.85546	1	Ccl3	chemokine (C-C motif) ligand 3
10391985	444.068	1330.88	2.99703	1	---	---
10392413	32.6585	72.6789	2.22542	1	---	---
10392735	275.342	612.454	2.22434	1	Cdc42ep4	CDC42 effector protein (Rho GTPase binding) 4
10393449	221.109	611.875	2.76731	1	Socs3	suppressor of cytokine signaling 3
10394770	1539.26	3347.21	2.17456	1	Odc1	"ornithine decarboxylase, structural 1 "
10394776	362.124	1048.98	2.89674	1	---	---
10395198	96.7144	193.924	2.00512	1	LOC668786	similar to tripartite motif protein 13
10396831	47.8156	130.242	2.72384	1	Arg2	arginase type II
10397346	1171.9	215.979	0.184298	-1	Fos	FBJ osteosarcoma oncogene
10397633	250.411	642.633	2.56631	1	Flrt2	fibronectin leucine rich transmembrane protein 2
10398665	498.709	3430.61	6.87898	1	Tnfaip2	"tumor necrosis factor, alpha-induced protein 2 "
10399691	608.03	287.542	0.472909	-1	Id2	inhibitor of DNA binding 2
10400095	1616.55	5471.17	3.38447	1	Ifrd1	interferon-related developmental regulator 1
10400405	1322.65	3932.33	2.97307	1	Nfkbia	"nuclear factor of kappa light polypeptide gene enhancer in B-cells inhibitor, alpha "
10400635	3917.89	1870.03	0.477305	-1	Rps29	ribosomal protein S29
10402347	501.011	220.121	0.439354	-1	Ifi27	"interferon, alpha-inducible protein 27 "
10403352	563.958	1233.13	2.18656	1	Klf6	Kruppel-like factor 6
10404061	1301.77	645.826	0.496113	-1	Hist1h2bb	"histone cluster 1, H2bb "
10404389	62.3557	172.841	2.77185	1	Irf4	interferon regulatory factor 4
10404840	134.794	1458.27	10.8185	1	Cd83	CD83 antigen
10405739	444.068	1330.88	2.99703	1	---	---
10407126	164.95	2614.4	15.8497	1	Plk2	polo-like kinase 2 (Drosophila)
10407803	354.892	730.941	2.05961	1	Gpr137b	G protein-coupled receptor 137B
10408879	369.665	787.405	2.13005	1	Gfod1	glucose-fructose oxidoreductase domain containing 1
10409579	1258.2	616.181	0.489734	-1	Cxcl14	chemokine (C-X-C motif) ligand 14
10409988	444.068	1330.88	2.99703	1	---	---
10412466	774.931	2119.27	2.73479	1	Hmgcs1	3-hydroxy-3-methylglutaryl-Coenzyme A synthase 1
10412562	560.682	1189.95	2.12233	1	Flnb	"filamin, beta "
10413047	723.997	2502.73	3.45682	1	Plau	"plasminogen activator, urokinase "
10413897	301.705	680.158	2.25438	1	Ercc6	"excision repair cross-complementing rodent repair deficiency, complementation group 6 "
10415784	48.3898	200.492	4.14328	1	Trim13	tripartite motif-containing 13
10416522	190.387	559.183	2.93708	1	Tsc22d1	"TSC22 domain family, member 1 "
10416837	197.552	5539.58	28.0411	1	Irg1	immunoresponsive gene 1
10418766	907.517	2245.19	2.474	1	Ankrd28	ankyrin repeat domain 28
10419469	7583.3	3402.09	0.448629	-1	---	---
10422946	194.905	86.4997	0.443804	-1	Ranbp3l	RAN binding protein 3-like
10423894	156.383	561.554	3.5909	1	Tm7sf4	transmembrane 7 superfamily member 4
10424400	173.971	948.516	5.45214	1	Myc	myelocytomatosis oncogene
10424667	749.903	323.576	0.431491	-1	4930572J05Rik	RIKEN cDNA 4930572J05 gene
10425283	95.6604	301.642	3.15326	1	Maff	"v-maf musculoaponeurotic fibrosarcoma oncogene family, protein F (avian) "
10425364	706.196	1494.83	2.11674	1	Atf4	activating transcription factor 4
10426889	332.472	162.774	0.489586	-1	Sec61b	Sec61 beta subunit
10427035	192.322	1522.34	7.91554	1	Nr4a1	"nuclear receptor subfamily 4, group A, member 1 "
10427628	40.7421	108.314	2.65854	1	Il7r	interleukin 7 receptor
10429140	516.931	3655.37	7.07129	1	Ndrg1	N-myc downstream regulated gene 1
10429160	274.959	820.3	2.98335	1	St3gal1	"ST3 beta-galactoside alpha-2,3-sialyltransferase 1 "
10430660	482.42	1942.75	4.02709	1	Pdgfb	"platelet derived growth factor, B polypeptide "
10430931	750.936	367.889	0.489908	-1	Nfam1	Nfat activating molecule with ITAM motif 1
10432573	728.031	1750.91	2.40499	1	Slc11a2	"solute carrier family 11 (proton-coupled divalent metal ion transporters), member 2 "
10433101	850.105	4071.28	4.78915	1	Gpr84	G protein-coupled receptor 84
10433114	816.404	3400.48	4.16519	1	Itga5	integrin alpha 5 (fibronectin receptor alpha)
10433199	356.957	825.587	2.31285	1	Zfp263	zinc finger protein 263
10433472	728.889	1831.36	2.51254	1	1810013L24Rik	RIKEN cDNA 1810013L24 gene
10434778	1034.11	468.485	0.453033	-1	Rtp4	receptor transporter protein 4
10435043	435.802	1881.99	4.31844	1	Tm4sf19	transmembrane 4 L six family member 19
10435185	1172.53	238.122	0.203084	-1	---	---
10436372	309.978	728.76	2.35101	1	Dcbld2	"discoidin, CUB and LCCL domain containing 2 "
10436598	100.42	466.679	4.64725	1	2810055G20Rik	RIKEN cDNA 2810055G20 gene
10436600	68.4469	161.77	2.36344	1	---	---
10436602	25.8586	104.231	4.0308	1	---	---
10437160	829.819	1787.19	2.15371	1	Ets2	"E26 avian leukemia oncogene 2, 3' domain "
10437384	440.982	220.437	0.499877	-1	Tcfap4	transcription factor AP4
10439237	699.119	347.32	0.496797	-1	Rps21	ribosomal protein S21
10439936	198.197	4320.24	21.7977	1	Nfkbiz	"nuclear factor of kappa light polypeptide gene enhancer in B-cells inhibitor, zeta "
10440993	905.911	2163.05	2.38771	1	Rcan1	regulator of calcineurin 1
10441330	318.927	676.12	2.11998	1	Zfp295	zinc finger protein 295
10441740	166.529	369.819	2.22074	1	Agpat4	"1-acylglycerol-3-phosphate O-acyltransferase 4 (lysophosphatidic acid acyltransferase, delta) "
10441813	60.0763	176.749	2.94208	1	Tcp1	t-complex protein 1
10442691	338.369	737.995	2.18104	1	Clcn7	chloride channel 7
10443527	319.135	2495.16	7.8185	1	Pim1	proviral integration site 1
10444890	288.514	2159.88	7.4862	1	Ier3	immediate early response 3
10445412	179.763	438.605	2.4399	1	Nfkbie	"nuclear factor of kappa light polypeptide gene enhancer in B-cells inhibitor, epsilon "
10446229	221.045	890.812	4.03	1	Tnfsf9	"tumor necrosis factor (ligand) superfamily, member 9 "
10448182	2180.85	5026.72	2.30494	1	---	---
10448307	488.429	1024.44	2.09741	1	Tnfrsf12a	"tumor necrosis factor receptor superfamily, member 12a "
10449284	1128.77	3092.69	2.73986	1	Dusp1	dual specificity phosphatase 1
10449303	1190.15	578.101	0.485737	-1	Bak1	BCL2-antagonist/killer 1
10450501	1366.19	5832.7	4.26933	1	Tnf	tumor necrosis factor
10450675	579.64	269.118	0.464285	-1	H2-T24	"histocompatibility 2, T region locus 24 "
10453461	628.168	1359.14	2.16365	1	Fbxo11	F-box protein 11
10454782	250.198	602.855	2.40951	1	Egr1	early growth response 1
10455015	123.595	38.3858	0.310578	-1	---	---
10456296	389.89	1645.47	4.22033	1	Malt1	mucosa associated lymphoid tissue lymphoma translocation gene 1
10456721	454.171	1145.53	2.52225	1	---	---
10457077	50.5643	126.314	2.49809	1	Fbxo15	F-box protein 15
10459643	106.859	247.005	2.31151	1	4930503L19Rik	RIKEN cDNA 4930503L19 gene
10459768	995.537	2211.39	2.22131	1	---	---
10460221	169.907	419.132	2.46682	1	Chka	choline kinase alpha
10460585	413.268	920.494	2.22735	1	Fosl1	fos-like antigen 1
10461150	309.23	923.635	2.98688	1	---	---
10461152	415.533	1311.58	3.15638	1	Snhg1	small nucleolar RNA host gene (non-protein coding) 1
10461158	834.145	2656.49	3.18469	1	Snhg1	small nucleolar RNA host gene (non-protein coding) 1
10461160	338.884	707.292	2.08712	1	---	---
10461558	418.618	921.013	2.20013	1	Slc15a3	"solute carrier family 15, member 3 "
10461991	879.127	2447.38	2.78388	1	Zfand5	"zinc finger, AN1-type domain 5 "
10462363	398.216	1139.17	2.86068	1	Jak2	Janus kinase 2
10462603	63.6074	205.269	3.22713	1	Fas	Fas (TNF receptor superfamily member 6)
10462818	453.008	215.979	0.476766	-1	Hhex	hematopoietically expressed homeobox
10463599	552.024	1540.55	2.79073	1	Nfkb2	"nuclear factor of kappa light polypeptide gene enhancer in B-cells 2, p49/p100 "
10463945	228.039	1161.79	5.09471	1	Dusp5	dual specificity phosphatase 5
10464529	1583.91	3381.16	2.13469	1	Tcirg1	"T-cell, immune regulator 1, ATPase, H+ transporting, lysosomal V0 protein A3 "
10464601	315.402	156.205	0.495256	-1	---	---
10465244	2675.18	6732.61	2.5167	1	Malat1	metastasis associated lung adenocarcinoma transcript 1 (non-coding RNA)
10465278	124.842	279.686	2.24032	1	Cdc42ep2	CDC42 effector protein (Rho GTPase binding) 2
10465853	479.549	1089.4	2.27172	1	Stxbp3b	syntaxin-binding protein 3B
10469425	238.032	714.664	3.00239	1	Arl5b	ADP-ribosylation factor-like 5B
10469816	279.459	1694.74	6.06435	1	Il1rn	interleukin 1 receptor antagonist
10470314	250.877	624.31	2.48851	1	---	---
10471503	373.713	845.989	2.26374	1	---	---
10472538	860.936	1779.73	2.0672	1	Dhrs9	dehydrogenase/reductase (SDR family) member 9
10474972	256.17	578.374	2.25777	1	Chac1	"ChaC, cation transport regulator-like 1 (E. coli) "
10475782	227.839	1231.8	5.40645	1	Dusp2	dual specificity phosphatase 2
10475866	187.09	1539.98	8.23123	1	Bcl2l11	BCL2-like 11 (apoptosis facilitator)
10475990	1131.54	2764.76	2.44336	1	Slc20a1	"solute carrier family 20, member 1 "
10476301	766.85	1691.12	2.20528	1	Smox	spermine oxidase
10477061	711.899	1493.03	2.09725	1	Srxn1	sulfiredoxin 1 homolog (S. cerevisiae)
10478678	219.419	443.778	2.02251	1	Cd40	CD40 antigen
10480601	463.15	196.294	0.423823	-1	A830007P12Rik	RIKEN cDNA A830007P12 gene
10480699	493.456	1137.16	2.30448	1	Dpp7	dipeptidylpeptidase 7
10481574	271.728	102.43	0.37696	-1	A130092J06Rik	RIKEN cDNA A130092J06 gene
10481949	151.258	679.687	4.49357	1	Traf1	Tnf receptor-associated factor 1
10483110	385.354	961.084	2.49403	1	Ifih1	interferon induced with helicase C domain 1
10487588	39.1044	263.911	6.74889	1	Il1a	interleukin 1 alpha
10487597	72.5571	806.665	11.1177	1	Il1b	interleukin 1 beta
10487894	523.902	246.704	0.470898	-1	Rassf2	Ras association (RalGDS/AF-6) domain family member 2
10488060	196.306	992.621	5.05649	1	Jag1	jagged 1
10488108	589.447	1194.57	2.02659	1	Esf1	"ESF1, nucleolar pre-rRNA processing protein, homolog (S. cerevisiae) "
10488608	180.505	535.826	2.96848	1	Trib3	tribbles homolog 3 (Drosophila)
10489484	1721.86	5685.42	3.3019	1	Sdc4	syndecan 4
10489701	149.618	401.219	2.68163	1	4833422F24Rik	RIKEN cDNA 4833422F24 gene
10490126	2893.8	1342.74	0.464005	-1	Rps29	ribosomal protein S29
10491300	785.142	1583.45	2.01676	1	Skil	SKI-like
10492428	365.359	802.817	2.19734	1	Tiparp	TCDD-inducible poly(ADP-ribose) polymerase
10494428	2245.67	883.212	0.393296	-1	Txnip	thioredoxin interacting protein
10494460	527.428	249.869	0.47375	-1	Pex11b	peroxisomal biogenesis factor 11b
10495001	619.562	1897.78	3.0631	1	Rsbn1	"rosbin, round spermatid basic protein 1 "
10496771	108.737	231.049	2.12485	1	Mcoln2	mucolipin 2
10497931	212.837	1380.13	6.48447	1	Cflar	CASP8 and FADD-like apoptosis regulator
10498024	316.893	2037.32	6.42905	1	Slc7a11	"solute carrier family 7 (cationic amino acid transporter, y+ system), member 11 "
10498531	697.247	1513.36	2.17048	1	Ccnl1	cyclin L1
10498802	517.542	1708.64	3.30146	1	Rapgef2	Rap guanine nucleotide exchange factor (GEF) 2
10498827	718.017	1471.1	2.04883	1	Fnip2	folliculin interacting protein 2
10498992	1550.68	4309.04	2.77881	1	Tlr2	toll-like receptor 2
10499130	224.161	707.058	3.15424	1	Rnu73b	U73B small nuclear RNA
10502050	328.433	687.747	2.09402	1	Alpk1	alpha-kinase 1
10502791	2475.41	1237.29	0.49983	-1	Ifi44	interferon-induced protein 44
10502823	244.018	589.152	2.41437	1	Dnajb4	"DnaJ (Hsp40) homolog, subfamily B, member 4 "
10503023	126.663	313.24	2.47302	1	Cth	cystathionase (cystathionine gamma-lyase)
10504838	64.3735	133.144	2.06831	1	Nr4a3	"nuclear receptor subfamily 4, group A, member 3 "
10505270	396.071	962.181	2.42931	1	Slc31a2	"solute carrier family 31, member 2 "
10506335	121.225	323.879	2.67171	1	Pde4b	"phosphodiesterase 4B, cAMP specific "
10507475	322.605	138.708	0.429964	-1	---	---
10508115	382.745	942.881	2.46347	1	Stk40	serine/threonine kinase 40
10508392	492.613	1014.11	2.05864	1	Rnf19b	ring finger protein 19B
10508465	715.316	2828.4	3.95406	1	Marcksl1	MARCKS-like 1
10508734	194.189	615.291	3.16851	1	Ptafr	platelet-activating factor receptor
10510574	440.274	3088.68	7.01535	1	Errfi1	ERBB receptor feedback inhibitor 1
10511694	222.249	616.06	2.77193	1	Osgin2	oxidative stress induced growth inhibitor family member 2
10512030	293.482	1087.77	3.70645	1	3110043O21Rik	RIKEN cDNA 3110043O21 gene
10512487	5147.9	2399.39	0.466092	-1	Rmrp	RNA component of mitochondrial RNAase P
10512884	86.4862	41.7043	0.482208	-1	---	---
10516266	198.017	959.302	4.84454	1	Zc3h12a	zinc finger CCCH type containing 12A
10516637	1368.37	668.873	0.488809	-1	BC030183	cDNA sequence BC030183
10516932	237.997	633.534	2.66194	1	Sesn2	sestrin 2
10516966	569.921	231.035	0.405381	-1	BC013712	cDNA sequence BC013712
10518300	381.058	1083.44	2.84324	1	Tnfrsf1b	"tumor necrosis factor receptor superfamily, member 1b "
10519333	591.544	1585.35	2.68002	1	5830415L20Rik	RIKEN cDNA 5830415L20 gene
10519951	400.587	1116.95	2.78828	1	A530088I07Rik	RIKEN cDNA A530088I07 gene
10520362	1259.58	2898.6	2.30124	1	Insig1	insulin induced gene 1
10520862	375.451	1344.24	3.58034	1	Fosl2	fos-like antigen 2
10521134	2066.19	943.988	0.456873	-1	Rps29	ribosomal protein S29
10522800	36.0701	146.754	4.06859	1	---	---
10523156	132.038	5327.42	40.3475	1	Cxcl2	chemokine (C-X-C motif) ligand 2
10523547	127.036	278.139	2.18944	1	Agpat9	1-acylglycerol-3-phosphate O-acyltransferase 9
10523670	139.907	319.374	2.28276	1	Aff1	"AF4/FMR2 family, member 1 "
10523746	83.3347	174.706	2.09643	1	BC005561	cDNA sequence BC005561
10524631	916.668	1998	2.17964	1	Oasl1	2'-5' oligoadenylate synthetase-like 1
10527920	408.623	826.557	2.02279	1	Cyp51	"cytochrome P450, family 51 "
10530259	70.6592	152.133	2.15306	1	9130230L23Rik	RIKEN cDNA 9130230L23 gene
10531415	684.459	5880.68	8.59171	1	Cxcl10	chemokine (C-X-C motif) ligand 10
10531610	199.639	987.77	4.94779	1	Rasgef1b	"RasGEF domain family, member 1B "
10533720	82.8771	203.523	2.45571	1	Gpr109a	G protein-coupled receptor 109A
10534667	736.475	2128.11	2.88959	1	Serpine1	"serine (or cysteine) peptidase inhibitor, clade E, member 1 "
10535095	552.667	1471.43	2.66242	1	Zfand2a	"zinc finger, AN1-type domain 2A "
10536794	153.099	425.182	2.77717	1	2310016C08Rik	RIKEN cDNA 2310016C08 gene
10540472	124.343	829.081	6.66769	1	Bhlhb2	"basic helix-loop-helix domain containing, class B2 "
10540542	896.278	372.817	0.415962	-1	EG620161	"predicted gene, EG620161 "
10542836	348.364	162.965	0.4678	-1	Klhdc5	kelch domain containing 5
10542885	294.279	667.042	2.26669	1	2810474O19Rik	RIKEN cDNA 2810474O19 gene
10543067	1950	4293.99	2.20205	1	Asns	asparagine synthetase
10544746	209.984	84.299	0.401455	-1	Hoxa1	homeo box A1
10545130	262.122	770.509	2.93951	1	Gadd45a	growth arrest and DNA-damage-inducible 45 alpha
10547664	1209.38	5021.78	4.15235	1	Clec4e	"C-type lectin domain family 4, member e "
10548385	69.0292	533.717	7.73176	1	Olr1	oxidized low density lipoprotein (lectin-like) receptor 1
10548735	185.394	661.721	3.56928	1	Dusp16	dual specificity phosphatase 16
10549495	2110.47	955.587	0.452785	-1	Rps29	ribosomal protein S29
10550320	707.247	149.797	0.211803	-1	---	---
10550906	756.817	2693.39	3.55884	1	Plaur	"plasminogen activator, urokinase receptor "
10551359	217.48	447.399	2.05719	1	Sertad1	SERTA domain containing 1
10551791	49.8106	210.802	4.23208	1	Zfp420	zinc finger protein 420
10551891	447.728	1408.1	3.14499	1	Nfkbid	"nuclear factor of kappa light polypeptide gene enhancer in B-cells inhibitor, delta "
10552311	1400.79	3155.51	2.25268	1	LOC100045562	similar to ornithine decarboxylase
10553840	1230.83	612.193	0.49738	-1	Atp5l	"ATP synthase, H+ transporting, mitochondrial F0 complex, subunit g "
10554370	1042.49	341.021	0.327123	-1	Zfp710	zinc finger protein 710
10555233	1443.47	382.546	0.265018	-1	---	---
10556242	284.863	591.216	2.07544	1	---	---
10556280	580.895	1181.2	2.03341	1	Swap70	SWA-70 protein
10560709	379.944	917.028	2.41358	1	Pvr	poliovirus receptor
10561453	621.047	1521.62	2.45009	1	Zfp36	zinc finger protein 36
10562044	312.648	726.975	2.32522	1	Zbtb32	zinc finger and BTB domain containing 32
10562576	100.249	263.262	2.62607	1	Plekhf1	"pleckstrin homology domain containing, family F (with FYVE domain) member 1 "
10563597	80.0628	270.645	3.38041	1	Saa3	serum amyloid A 3
10563659	310.879	777.045	2.49951	1	Spty2d1	"SPT2, Suppressor of Ty, domain containing 1 (S. cerevisiae) "
10564573	233.267	677.035	2.9024	1	Chd2	chromodomain helicase DNA binding protein 2
10565547	440.509	943.891	2.14273	1	Pcf11	cleavage and polyadenylation factor subunit homolog (S. cerevisiae)
10565811	1783.28	886.756	0.49726	-1	Rnu15-b	"RNA, U15b small nucleolar "
10567171	192.858	584.261	3.02948	1	Rps13	ribosomal protein S13
10569458	942.627	2089.88	2.21708	1	Cars	cysteinyl-tRNA synthetase
10569646	4144.12	1902.85	0.459169	-1	Ccnd1	cyclin D1
10570516	511.585	228.815	0.447267	-1	Kbtbd11	kelch repeat and BTB (POZ) domain containing 11
10570639	712.064	1605.57	2.25482	1	A430108E01Rik	RIKEN cDNA A430108E01 gene
10571312	590.472	3513.49	5.9503	1	Dusp4	dual specificity phosphatase 4
10572613	777.858	375.251	0.482416	-1	Mrpl34	mitochondrial ribosomal protein L34
10572897	2282.71	4733.66	2.0737	1	Hmox1	heme oxygenase (decycling) 1
10574087	1112.1	2685.7	2.41498	1	Herpud1	"homocysteine-inducible, endoplasmic reticulum stress-inducible, ubiquitin-like domain member 1 "
10577641	34.8648	79.2739	2.27375	1	1810011O10Rik	RIKEN cDNA 1810011O10 gene
10577954	239.601	645.871	2.69561	1	Rab11fip1	RAB11 family interacting protein 1 (class I)
10578300	65.1787	195.062	2.99273	1	Mtmr7	myotubularin related protein 7
10578681	1053.11	2182.51	2.07243	1	---	---
10580139	206.222	519.454	2.51891	1	Zswim4	"zinc finger, SWIM domain containing 4 "
10580282	326.776	876.101	2.68105	1	Junb	Jun-B oncogene
10581151	146.501	295.631	2.01795	1	Rrad	Ras-related associated with diabetes
10582295	2049.95	4337.72	2.11601	1	---	---
10582572	220.203	31.4278	0.142722	-1	---	---
10582580	3955.8	588.187	0.14869	-1	---	---
10582582	1244.68	105.26	0.0845676	-1	---	---
10582584	1244.68	105.26	0.0845676	-1	---	---
10582997	133.239	308.19	2.31307	1	Casp4	"caspase 4, apoptosis-related cysteine peptidase "
10583297	728.266	1690.22	2.32089	1	Josd3	Josephin domain containing 3
10583310	261.82	623.298	2.38064	1	Josd3	Josephin domain containing 3
10583312	508.244	1208.48	2.37777	1	---	---
10583318	444.068	1330.88	2.99703	1	Josd3	Josephin domain containing 3
10583732	1294.91	2643.41	2.04138	1	Ldlr	low density lipoprotein receptor
10586168	551.532	1140.68	2.0682	1	---	---
10586174	234.244	607.33	2.59272	1	---	---
10587683	236.651	873.594	3.69149	1	Bcl2a1b	B-cell leukemia/lymphoma 2 related protein A1b
10587688	398.666	883.858	2.21704	1	---	---
10587690	213.396	745.236	3.49227	1	Bcl2a1b	B-cell leukemia/lymphoma 2 related protein A1b
10587778	321.632	108.608	0.337678	-1	---	---
10588495	531.481	261.249	0.491549	-1	Dusp7	dual specificity phosphatase 7
10589884	173.973	592.293	3.4045	1	Bcl2a1c	B-cell leukemia/lymphoma 2 related protein A1c
10590801	296.058	830.755	2.80606	1	Birc3	baculoviral IAP repeat-containing 3
10592891	314.463	657.653	2.09135	1	Phldb1	"pleckstrin homology-like domain, family B, member 1 "
10593492	352.406	2145.47	6.08807	1	Zc3h12c	zinc finger CCCH type containing 12C
10593497	398.141	2637.78	6.62524	1	Zc3h12c	zinc finger CCCH type containing 12C
10594540	822.59	1680.45	2.04287	1	Plekho2	"pleckstrin homology domain containing, family O member 2 "
10595620	398.666	883.858	2.21704	1	---	---
10595622	412.638	920.686	2.23122	1	---	---
10595626	405.59	901.264	2.22211	1	---	---
10595633	235.365	826.622	3.51208	1	Bcl2a1b	B-cell leukemia/lymphoma 2 related protein A1b
10595636	412.638	920.686	2.23122	1	---	---
10597279	73.8009	563.489	7.63526	1	Ccrl2	chemokine (C-C motif) receptor-like 2
10597758	200.271	1124.76	5.6162	1	Axud1	AXIN1 up-regulated 1
10598448	77.4023	177.77	2.2967	1	Kcnd1	"potassium voltage-gated channel, Shal-related family, member 1 "
10598499	3268.91	1377.08	0.421264	-1	EG632013	"predicted gene, EG632013 "
10599192	621.02	1324.65	2.13302	1	Lonrf3	LON peptidase N-terminal domain and ring finger 3
10603805	55.5965	348.077	6.26078	1	---	---
10603809	43.9393	521.025	11.8578	1	OTTMUSG00000017540	"predicted gene, OTTMUSG00000017540 "
10608136	949.832	204.415	0.215212	-1	---	---
10608692	1976.25	709.361	0.358943	-1	---	---
10608693	543.265	222.866	0.410234	-1	---	---
