# Supplementary material for: Non-Apoptotic Toxicity of Pseudomonas aeruginosa toward Murine Cells
Source: PLoS One. 2013 Jan 24;8(1):e54245. doi: 10.1371/journal.pone.0054245 (PMC3554662; doi:10.1371/journal.pone.0054245)
Supplement: Table S5 — Full Data Sets: Comparisons to t0 - Tables S5A–S5E. Table S5A: WT t1 hr vs WT t0. Table S5B: WT t1+8 h vs WT t0. Table S5C: Resistant t0 vs WT t0. Table S5D: Resistant t1 hr vs t0. Table S5E: Resistant t1+8 hr vs t0. (ZIP) [file pone.0054245.s008.zip › S5 Archive/wt x wt/Table S5B WT 1+8h vs WT t0.xls]

## Sheet: changes in WT9 vs WT0  FC2     
Probe Set ID	av WT0	av WT9	WT9 v WT0	Posterior	Gene Symbol	Gene Description
10487597	72.5571	4532.41	62.4668	1	Il1b	interleukin 1 beta
10416837	197.552	10851.1	54.9277	1	Irg1	immunoresponsive gene 1
10399710	136.2	7473.19	54.8694	1	Rsad2	radical S-adenosyl methionine domain containing 2
10563597	80.0628	3859.05	48.2003	1	Saa3	serum amyloid A 3
10487588	39.1044	1722.21	44.0413	1	Il1a	interleukin 1 alpha
10523156	132.038	5608.97	42.4799	1	Cxcl2	chemokine (C-X-C motif) ligand 2
10349157	46.8307	1884.1	40.2321	1	Serpinb2	"serine (or cysteine) peptidase inhibitor, clade B, member 2 "
10389207	252.176	6658.81	26.4055	1	Ccl5	chemokine (C-C motif) ligand 5
10380999	82.5174	1954.75	23.6889	1	Csf3	colony stimulating factor 3 (granulocyte)
10469816	279.459	6178.28	22.108	1	Il1rn	interleukin 1 receptor antagonist
10343452	16.5512	333.083	20.1244	1	---	---
10498024	316.893	5920.11	18.6817	1	Slc7a11	"solute carrier family 7 (cationic amino acid transporter, y+ system), member 11 "
10404783	57.8047	1063.91	18.4053	1	Edn1	endothelin 1
10363070	373.5	6784.86	18.1656	1	Gp49a	glycoprotein 49 A
10518300	381.058	6311.53	16.5632	1	Tnfrsf1b	"tumor necrosis factor receptor superfamily, member 1b "
10461558	418.618	6805.4	16.2568	1	Slc15a3	"solute carrier family 15, member 3 "
10407126	164.95	2584.08	15.6658	1	Plk2	polo-like kinase 2 (Drosophila)
10379636	988.96	14383.5	14.5441	1	Slfn4	schlafen 4
10379511	282.979	4104.04	14.503	1	Ccl2	chemokine (C-C motif) ligand 2
10379721	290.383	3943.89	13.5817	1	Ccl4	chemokine (C-C motif) ligand 4
10469793	42.2805	566.419	13.3967	1	Il1f6	"interleukin 1 family, member 6 "
10462390	177.443	2245.6	12.6553	1	Cd274	CD274 antigen
10350516	1137.15	13746.8	12.0888	1	Ptgs2	prostaglandin-endoperoxide synthase 2
10366346	132.84	1537.67	11.5753	1	Phlda1	"pleckstrin homology-like domain, family A, member 1 "
10533720	82.8771	927.299	11.1888	1	Gpr109a	G protein-coupled receptor 109A
10597279	73.8009	824.592	11.1732	1	Ccrl2	chemokine (C-C motif) receptor-like 2
10364950	241.274	2620.8	10.8624	1	Gadd45b	growth arrest and DNA-damage-inducible 45 beta
10451287	137.251	1474.97	10.7465	1	Isg15	ISG15 ubiquitin-like modifier
10427628	40.7421	414.982	10.1856	1	Il7r	interleukin 7 receptor
10404429	74.7268	759.447	10.163	1	Serpinb9	"serine (or cysteine) peptidase inhibitor, clade B, member 9 "
10496555	70.6292	715.7	10.1332	1	Gbp1	guanylate nucleotide binding protein 1
10393449	221.109	2190.18	9.90543	1	Socs3	suppressor of cytokine signaling 3
10444890	288.514	2803.55	9.71719	1	Ier3	immediate early response 3
10523138	36.6645	330.596	9.01677	1	Cxcl3	chemokine (C-X-C motif) ligand 3
10582997	133.239	1199.64	9.00371	1	Casp4	"caspase 4, apoptosis-related cysteine peptidase "
10542911	155.014	1391.47	8.97639	1	Samd9l	sterile alpha motif domain containing 9-like
10439936	198.197	1711.03	8.63297	1	Nfkbiz	"nuclear factor of kappa light polypeptide gene enhancer in B-cells inhibitor, zeta "
10598004	21.6307	184.398	8.52481	1	Ccr1	chemokine (C-C motif) receptor 1
10512949	85.7303	725.661	8.46446	1	Abca1	"ATP-binding cassette, sub-family A (ABC1), member 1 "
10531415	684.459	5721.75	8.35952	1	Cxcl10	chemokine (C-X-C motif) ligand 10
10344218	120.956	1006.44	8.32072	1	---	---
10496771	108.737	897.6	8.25482	1	Mcoln2	mucolipin 2
10341646	214.87	1748.1	8.13563	1	---	---
10603809	43.9393	357.228	8.13002	1	OTTMUSG00000017540	"predicted gene, OTTMUSG00000017540 "
10379518	117.826	952.911	8.08748	1	Ccl7	chemokine (C-C motif) ligand 7
10536794	153.099	1182.64	7.72467	1	2310016C08Rik	RIKEN cDNA 2310016C08 gene
10368144	167.857	1250.33	7.4488	1	Tnfaip3	"tumor necrosis factor, alpha-induced protein 3 "
10339588	19.453	141.649	7.2816	1	---	---
10363082	754.657	5387.27	7.1387	1	Lilrb4	"leukocyte immunoglobulin-like receptor, subfamily B, member 4 "
10338803	33.3361	237.224	7.11612	1	---	---
10341516	24.1424	168.863	6.99445	1	---	---
10524631	916.668	6256.86	6.82565	1	Oasl1	2'-5' oligoadenylate synthetase-like 1
10483110	385.354	2580.9	6.69749	1	Ifih1	interferon induced with helicase C domain 1
10503023	126.663	827.177	6.53054	1	Cth	cystathionase (cystathionine gamma-lyase)
10462603	63.6074	410.783	6.4581	1	Fas	Fas (TNF receptor superfamily member 6)
10343657	25.1355	161.507	6.42548	1	---	---
10502778	45.0434	288.194	6.39815	1	Lphn2	latrophilin 2
10424400	173.971	1094.33	6.29028	1	Myc	myelocytomatosis oncogene
10478678	219.419	1376.42	6.273	1	Cd40	CD40 antigen
10361091	338.862	2114.63	6.24039	1	Atf3	activating transcription factor 3
10463945	228.039	1416.66	6.21237	1	Dusp5	dual specificity phosphatase 5
10437590	198.444	1160.75	5.84929	1	Carhsp1	calcium regulated heat stable protein 1
10378570	76.9829	449.587	5.84009	1	---	---
10373918	99.2531	571.505	5.75806	1	Lif	leukemia inhibitory factor
10564960	576.216	3233.06	5.61085	1	Furin	furin (paired basic amino acid cleaving enzyme)
10341108	18.9992	106.273	5.59353	1	---	---
10490632	322.007	1799.88	5.58956	1	BC006779	cDNA sequence BC006779
10340638	18.3947	102.522	5.57343	1	---	---
10522800	36.0701	200.392	5.55564	1	---	---
10338406	41.791	231.807	5.54681	1	---	---
10343655	25.8757	143.147	5.53212	1	---	---
10341323	18.7939	103.316	5.49735	1	---	---
10404840	134.794	736.66	5.46508	1	Cd83	CD83 antigen
10438603	256.049	1398.23	5.4608	1	Igf2bp2	insulin-like growth factor 2 mRNA binding protein 2
10534667	736.475	3981.87	5.40666	1	Serpine1	"serine (or cysteine) peptidase inhibitor, clade E, member 1 "
10339681	33.7906	182.133	5.39004	1	---	---
10338872	20.4101	108.732	5.32735	1	---	---
10557862	688.066	3598.68	5.23014	1	Itgam	integrin alpha M
10435704	80.3964	417.46	5.19252	1	Cd80	CD80 antigen
10404439	85.3282	427.443	5.0094	1	Serpinb9b	"serine (or cysteine) peptidase inhibitor, clade B, member 9b "
10497931	212.837	1059.41	4.97757	1	Cflar	CASP8 and FADD-like apoptosis regulator
10338198	25.4005	123.603	4.86619	1	---	---
10579958	49.6948	241.377	4.85718	1	Il15	interleukin 15
10340768	20.4973	98.7964	4.81996	1	---	---
10338388	40.0698	193.029	4.81732	1	---	---
10508465	715.316	3431.41	4.79706	1	Marcksl1	MARCKS-like 1
10358408	154.441	736.097	4.7662	1	Rgs1	regulator of G-protein signaling 1
10411459	233.518	1110.41	4.75512	1	Tmem171	transmembrane protein 171
10356248	626.719	2950.93	4.70853	1	C130026I21Rik	RIKEN cDNA C130026I21 gene
10376832	267.682	1259.55	4.70541	1	Adora2b	adenosine A2b receptor
10397633	250.411	1176.41	4.69791	1	Flrt2	fibronectin leucine rich transmembrane protein 2
10357604	333.017	1559.41	4.68269	1	Ikbke	inhibitor of kappaB kinase epsilon
10340254	134.788	629.05	4.66695	1	---	---
10603805	55.5965	258.027	4.64108	1	---	---
10436598	100.42	465.362	4.63413	1	2810055G20Rik	RIKEN cDNA 2810055G20 gene
10511694	222.249	1029.06	4.63023	1	Osgin2	oxidative stress induced growth inhibitor family member 2
10522788	760.718	3493.66	4.59258	1	Stap1	signal transducing adaptor family member 1
10443527	319.135	1459.3	4.57268	1	Pim1	proviral integration site 1
10360377	360.912	1649.52	4.57043	1	AI607873	expressed sequence AI607873
10342407	29.4467	134.41	4.56453	1	---	---
10490903	462.922	2102.77	4.54238	1	Car13	carbonic anhydrase 13
10389231	3325.35	15091.4	4.53829	1	Ccl3	chemokine (C-C motif) ligand 3
10505270	396.071	1764.83	4.45584	1	Slc31a2	"solute carrier family 31, member 2 "
10339987	33.5936	149.49	4.44994	1	---	---
10343880	143.451	636.203	4.43497	1	---	---
10341346	148.201	656.786	4.43173	1	---	---
10495001	619.562	2726.59	4.40083	1	Rsbn1	"rosbin, round spermatid basic protein 1 "
10375002	290.104	1275.51	4.39674	1	Cpeb4	cytoplasmic polyadenylation element binding protein 4
10548735	185.394	799.87	4.31444	1	Dusp16	dual specificity phosphatase 16
10561453	621.047	2670.63	4.30021	1	Zfp36	zinc finger protein 36
10344031	89.0562	379.782	4.26451	1	---	---
10396831	47.8156	203.673	4.25955	1	Arg2	arginase type II
10338671	33.2901	141.8	4.25951	1	---	---
10338373	284.551	1211.94	4.25913	1	---	---
10343202	155.959	653.822	4.19226	1	---	---
10344470	19.1704	80.0755	4.17703	1	---	---
10510270	271.51	1116.61	4.11258	1	Mthfr	"5,10-methylenetetrahydrofolate reductase "
10476301	766.85	3147.78	4.10482	1	Smox	spermine oxidase
10339808	27.2463	111.816	4.10388	1	---	---
10365286	105.59	433.149	4.10219	1	Eid3	EP300 interacting inhibitor of differentiation 3
10342188	27.3486	112.097	4.09883	1	---	---
10343455	25.1268	102.585	4.08268	1	---	---
10510574	440.274	1795.43	4.07797	1	Errfi1	ERBB receptor feedback inhibitor 1
10572445	194.82	793.063	4.07074	1	Lrrc25	leucine rich repeat containing 25
10340402	44.4124	180.778	4.07045	1	---	---
10409376	302.322	1225.25	4.05281	1	Hk3	hexokinase 3
10340083	18.5144	74.7907	4.03959	1	---	---
10475782	227.839	914.52	4.01388	1	Dusp2	dual specificity phosphatase 2
10459071	230.925	920.312	3.98533	1	2010002N04Rik	RIKEN cDNA 2010002N04 gene
10340385	42.706	169.403	3.96674	1	---	---
10587683	236.651	937.076	3.95974	1	Bcl2a1b	B-cell leukemia/lymphoma 2 related protein A1b
10508115	382.745	1503.06	3.92705	1	Stk40	serine/threonine kinase 40
10338620	30.9123	119.216	3.85659	1	---	---
10342456	14.7822	56.9302	3.85127	1	---	---
10383010	130.707	502.578	3.84508	1	Socs3	suppressor of cytokine signaling 3
10488655	305.792	1169.78	3.82542	1	Bcl2l1	Bcl2-like 1
10597999	58.912	225.193	3.82253	1	---	---
10343144	70.2061	268.316	3.82183	1	---	---
10587690	213.396	811.357	3.80212	1	Bcl2a1b	B-cell leukemia/lymphoma 2 related protein A1b
10601581	162.997	617.206	3.7866	1	EG245575	"predicted gene, EG245575 "
10338420	28.2701	106.942	3.78285	1	---	---
10346562	250.499	942.803	3.7637	1	Cflar	CASP8 and FADD-like apoptosis regulator
10346551	298.217	1120.35	3.75683	1	Cflar	CASP8 and FADD-like apoptosis regulator
10435043	435.802	1635.99	3.75398	1	Tm4sf19	transmembrane 4 L six family member 19
10595633	235.365	883.368	3.75318	1	Bcl2a1b	B-cell leukemia/lymphoma 2 related protein A1b
10343281	56.6939	212.589	3.74977	1	---	---
10339056	24.3389	89.6088	3.68171	1	---	---
10399228	752.455	2764.44	3.67389	1	LOC627245	similar to Odc1 protein
10341220	19.0065	69.7566	3.67014	1	---	---
10344143	98.3586	360.96	3.66984	1	---	---
10394776	362.124	1326.32	3.66262	1	---	---
10407766	660.192	2384.81	3.6123	1	Lgals8	"lectin, galactose binding, soluble 8 "
10338209	234.426	844.34	3.60173	1	---	---
10340214	502.66	1807.69	3.59625	1	---	---
10343673	34.0865	122.319	3.58847	1	---	---
10552311	1400.79	4976.34	3.55254	1	LOC100045562	similar to ornithine decarboxylase
10384458	2091.87	7417.34	3.5458	1	Plek	pleckstrin
10508392	492.613	1746.41	3.54519	1	Rnf19b	ring finger protein 19B
10572897	2282.71	8046.21	3.52485	1	Hmox1	heme oxygenase (decycling) 1
10394770	1539.26	5400.7	3.50864	1	Odc1	"ornithine decarboxylase, structural 1 "
10338800	507.924	1780.75	3.50593	1	---	---
10398665	498.709	1744.17	3.49738	1	Tnfaip2	"tumor necrosis factor, alpha-induced protein 2 "
10582295	2049.95	7154.53	3.4901	1	---	---
10589884	173.973	606.246	3.48471	1	Bcl2a1c	B-cell leukemia/lymphoma 2 related protein A1c
10354418	116.455	403.367	3.46371	1	Obfc2a	oligonucleotide/oligosaccharide-binding fold containing 2A
10514221	1704.82	5898.7	3.46002	1	Adfp	adipose differentiation related protein
10340587	20.6561	71.3981	3.45652	1	---	---
10488697	453.709	1566.2	3.45199	1	Plagl2	pleiomorphic adenoma gene-like 2
10498802	517.542	1785.87	3.45067	1	Rapgef2	Rap guanine nucleotide exchange factor (GEF) 2
10547664	1209.38	4156.22	3.43664	1	Clec4e	"C-type lectin domain family 4, member e "
10460085	945.205	3236.34	3.42396	1	Cndp2	CNDP dipeptidase 2 (metallopeptidase M20 family)
10356278	644.723	2198.37	3.40979	1	Sp110	Sp110 nuclear body protein
10341451	13.7528	46.7584	3.39991	1	---	---
10521832	249.943	848.847	3.39616	1	Pi4k2b	phosphatidylinositol 4-kinase type 2 beta
10445442	264.579	896.79	3.38949	1	Gtpbp2	GTP binding protein 2
10341778	74.1078	250.709	3.38303	1	---	---
10341116	40.8267	137.879	3.37718	1	---	---
10338624	41.5487	139.994	3.36939	1	---	---
10342069	86.8863	292.535	3.36687	1	---	---
10601421	289.394	972.505	3.36049	1	A630033H20Rik	RIKEN cDNA A630033H20 gene
10475866	187.09	628.412	3.35887	1	Bcl2l11	BCL2-like 11 (apoptosis facilitator)
10343311	47.0126	157.899	3.35864	1	---	---
10462363	398.216	1334.59	3.35141	1	Jak2	Janus kinase 2
10379630	1298.99	4333.01	3.33567	1	Slfn2	schlafen 2
10593497	398.141	1325.75	3.32984	1	Zc3h12c	zinc finger CCCH type containing 12C
10389151	289.494	962.284	3.32402	1	Slfn10	schlafen 10
10550906	756.817	2510.15	3.31672	1	Plaur	"plasminogen activator, urokinase receptor "
10344263	62.2506	205.467	3.30065	1	---	---
10342587	40.9047	134.822	3.296	1	---	---
10344343	45.7306	150.688	3.29512	1	---	---
10339767	25.6882	84.5692	3.29214	1	---	---
10459643	106.859	351.683	3.29111	1	4930503L19Rik	RIKEN cDNA 4930503L19 gene
10432573	728.031	2392.29	3.28597	1	Slc11a2	"solute carrier family 11 (proton-coupled divalent metal ion transporters), member 2 "
10343362	63.2137	207.003	3.27466	1	---	---
10419288	144.13	471.388	3.27057	1	Gch1	GTP cyclohydrolase 1
10347335	1273.5	4161.47	3.26774	1	Slc11a1	"solute carrier family 11 (proton-coupled divalent metal ion transporters), member 1 "
10340521	105.248	340.582	3.23601	1	---	---
10449284	1128.77	3650.74	3.23425	1	Dusp1	dual specificity phosphatase 1
10557326	188.323	605.806	3.21684	1	Il4ra	"interleukin 4 receptor, alpha "
10343308	44.2725	142.059	3.20874	1	---	---
10338733	39.1351	125.05	3.19534	1	---	---
10376950	893.798	2843.23	3.18106	1	Pmp22	peripheral myelin protein
10516266	198.017	627.229	3.16755	1	Zc3h12a	zinc finger CCCH type containing 12A
10338293	33.1333	104.939	3.16717	1	---	---
10358754	1328.53	4202.83	3.16352	1	EG639787	"predicted gene, EG639787 "
10339925	101.516	320.388	3.15603	1	---	---
10343719	70.4735	221.931	3.14914	1	---	---
10342838	88.9976	279.289	3.13816	1	---	---
10342727	49.6903	155.016	3.11965	1	---	---
10343092	22.9896	71.5235	3.11113	1	---	---
10593492	352.406	1095.98	3.11	1	Zc3h12c	zinc finger CCCH type containing 12C
10502823	244.018	757.703	3.10511	1	Dnajb4	"DnaJ (Hsp40) homolog, subfamily B, member 4 "
10343306	21.5506	66.8884	3.10378	1	---	---
10578300	65.1787	201.878	3.0973	1	Mtmr7	myotubularin related protein 7
10369792	168.972	521.684	3.0874	1	Arid5b	AT rich interactive domain 5B (Mrf1 like)
10338431	11.8526	36.4125	3.07211	1	---	---
10385572	2704.17	8302.98	3.07043	1	Sqstm1	sequestosome 1
10597758	200.271	614.677	3.06923	1	Axud1	AXIN1 up-regulated 1
10422059	387.274	1188.46	3.06878	1	Kctd12	potassium channel tetramerisation domain containing 12
10338500	42.5403	130.043	3.05694	1	---	---
10498827	718.017	2193.15	3.05445	1	Fnip2	folliculin interacting protein 2
10338768	45.1039	137.687	3.05267	1	---	---
10465244	2675.18	8126.9	3.03789	1	Malat1	metastasis associated lung adenocarcinoma transcript 1 (non-coding RNA)
10560685	311.085	940.476	3.02321	1	Bcl3	B-cell leukemia/lymphoma 3
10507594	2051.63	6201.55	3.02274	1	Slc2a1	"solute carrier family 2 (facilitated glucose transporter), member 1 "
10414612	108.658	328.411	3.02243	1	Slc39a2	"solute carrier family 39 (zinc transporter), member 2 "
10481949	151.258	455.921	3.0142	1	Traf1	Tnf receptor-associated factor 1
10373912	158.672	478.058	3.01287	1	Osm	oncostatin M
10341326	26.9056	80.9128	3.00729	1	---	---
10342782	1057.94	3177.52	3.00348	1	---	---
10422760	663.206	1983.9	2.99139	1	Fyb	FYN binding protein
10464529	1583.91	4737.56	2.99105	1	Tcirg1	"T-cell, immune regulator 1, ATPase, H+ transporting, lysosomal V0 protein A3 "
10359181	540.946	1611.06	2.97823	1	Tor3a	"torsin family 3, member A "
10339133	42.3789	125.499	2.96136	1	---	---
10342810	67.2139	197.764	2.94231	1	---	---
10342848	34.326	100.715	2.93407	1	---	---
10344540	26.2137	76.9051	2.93378	1	---	---
10339013	45.1528	132.353	2.93122	1	---	---
10384725	661.768	1938.34	2.92903	1	Rel	reticuloendotheliosis oncogene
10605181	365.594	1070.69	2.92863	1	Renbp	renin binding protein
10535095	552.667	1612.84	2.91828	1	Zfand2a	"zinc finger, AN1-type domain 2A "
10338190	125.143	362.942	2.90023	1	---	---
10547807	127.23	368.941	2.8998	1	Eno2	"enolase 2, gamma neuronal "
10607467	1138.65	3295.18	2.89393	1	Sat1	spermidine/spermine N1-acetyl transferase 1
10343720	930.662	2674.29	2.87353	1	---	---
10340661	726.967	2087.25	2.87118	1	---	---
10341763	56.0303	160.793	2.86974	1	---	---
10341784	38.9311	111.676	2.86856	1	---	---
10386169	36.9218	105.8	2.86552	1	ENSMUSG00000053218	"predicted gene, ENSMUSG00000053218 "
10338530	1085.81	3102.64	2.85746	1	---	---
10506335	121.225	345.994	2.85414	1	Pde4b	"phosphodiesterase 4B, cAMP specific "
10342148	27.5439	78.4516	2.84824	1	---	---
10340382	179.499	508.1	2.83066	1	---	---
10370072	217.537	615.172	2.82789	1	Prmt2	protein arginine N-methyltransferase 2
10338936	21.2749	60.1254	2.82612	1	---	---
10339951	20.6666	58.3769	2.8247	1	---	---
10339634	13.0866	36.8124	2.81298	1	---	---
10378568	85.52	240.12	2.80777	1	---	---
10488060	196.306	549.782	2.80063	1	Jag1	jagged 1
10342085	16.9472	47.3518	2.79408	1	---	---
10344459	22.5104	62.8381	2.79152	1	---	---
10463263	196.309	547.649	2.78973	1	Lztfl1	leucine zipper transcription factor-like 1
10531610	199.639	556.719	2.78863	1	Rasgef1b	"RasGEF domain family, member 1B "
10342558	42.3121	117.354	2.77353	1	---	---
10475912	266.473	738.11	2.76993	1	Tmem87b	transmembrane protein 87B
10339099	89.3591	247.175	2.76609	1	---	---
10436602	25.8586	71.5166	2.76568	1	---	---
10340639	1255.26	3459.03	2.75562	1	---	---
10344151	141.18	388.566	2.75226	1	---	---
10340173	28.2989	77.6005	2.74217	1	---	---
10567995	299.392	820.156	2.7394	1	Nupr1	nuclear protein 1
10526133	380.599	1034.27	2.71748	1	Rabgef1	RAB guanine nucleotide exchange factor (GEF) 1
10341788	61.7388	167.106	2.70666	1	---	---
10339882	9.95018	26.9164	2.70511	1	---	---
10430382	105.905	286.371	2.70404	1	---	---
10369615	3219.5	8681.92	2.69667	1	Srgn	serglycin
10341812	60.71	163.567	2.69423	1	---	---
10463599	552.024	1483.99	2.68828	1	Nfkb2	"nuclear factor of kappa light polypeptide gene enhancer in B-cells 2, p49/p100 "
10523297	99.085	265.991	2.68447	1	Ccng2	cyclin G2
10339385	47.8319	128.276	2.68181	1	---	---
10339929	44.5926	119.494	2.67968	1	---	---
10341664	23.4403	62.7474	2.6769	1	---	---
10338681	264.91	707.86	2.67207	1	---	---
10500982	72.9758	194.62	2.66691	1	I830077J02Rik	RIKEN cDNA I830077J02 gene
10415784	48.3898	129.04	2.66668	1	Trim13	tripartite motif-containing 13
10354374	74.5778	198.33	2.65937	1	Slc40a1	"solute carrier family 40 (iron-regulated transporter), member 1 "
10338227	41.1715	109.417	2.65758	1	---	---
10339092	14.1596	37.6214	2.65695	1	---	---
10338494	91.8768	243.716	2.65264	1	---	---
10433114	816.404	2153.3	2.63755	1	Itga5	integrin alpha 5 (fibronectin receptor alpha)
10340164	55.802	147.001	2.63433	1	---	---
10574213	86.0127	226.517	2.63353	1	Ccl22	chemokine (C-C motif) ligand 22
10467578	976.83	2571.98	2.63298	1	Pik3ap1	phosphoinositide-3-kinase adaptor protein 1
10339340	15.082	39.7067	2.63272	1	---	---
10344171	44.8233	117.839	2.62896	1	---	---
10492428	365.359	959.223	2.62542	1	Tiparp	TCDD-inducible poly(ADP-ribose) polymerase
10341330	27.9748	73.2934	2.61998	1	---	---
10569707	720.659	1885.86	2.61685	1	Myadm	myeloid-associated differentiation marker
10339367	66.9051	174.993	2.61554	1	---	---
10459768	995.537	2602.21	2.61387	1	---	---
10393341	523.707	1367.58	2.61134	1	Rhbdf2	rhomboid 5 homolog 2 (Drosophila)
10344000	30.3007	79.1216	2.61121	1	---	---
10388958	404.615	1051.32	2.59832	1	Evi2a	ecotropic viral integration site 2a
10341913	55.3663	143.534	2.59245	1	---	---
10549536	112.59	290.583	2.58089	1	Amn1	antagonist of mitotic exit network 1 homolog (S. cerevisiae)
10403076	1309.2	3359.52	2.56608	1	---	---
10342623	1338.56	3434.61	2.56589	1	---	---
10342322	109.704	281.389	2.56499	1	---	---
10340675	103.064	264.182	2.56327	1	---	---
10500114	251.782	645.299	2.56293	1	Mllt11	"myeloid/lymphoid or mixed-lineage leukemia (trithorax homolog, Drosophila); translocated to, 11 "
10340336	65.3547	167.178	2.55801	1	---	---
10508734	194.189	496.242	2.55545	1	Ptafr	platelet-activating factor receptor
10340818	51.1179	130.493	2.55279	1	---	---
10451198	272.188	693.445	2.54767	1	Vegfa	vascular endothelial growth factor A
10340782	29.0054	73.842	2.5458	1	---	---
10342574	40.9486	104.001	2.53979	1	---	---
10389214	1872.09	4754.71	2.53979	1	Ccl9	chemokine (C-C motif) ligand 9
10427035	192.322	487.078	2.53261	1	Nr4a1	"nuclear receptor subfamily 4, group A, member 1 "
10341970	22.4539	56.7988	2.52957	1	---	---
10341695	53.3707	134.979	2.52909	1	---	---
10512030	293.482	739.709	2.52046	1	3110043O21Rik	RIKEN cDNA 3110043O21 gene
10341988	993.873	2501.05	2.51647	1	---	---
10340617	301.13	757.098	2.51419	1	---	---
10342622	13.8651	34.854	2.51379	1	---	---
10338700	52.4716	131.349	2.50323	1	---	---
10342457	77.4299	193.718	2.50186	1	---	---
10343664	98.0225	244.755	2.49693	1	---	---
10400405	1322.65	3301.54	2.49616	1	Nfkbia	"nuclear factor of kappa light polypeptide gene enhancer in B-cells inhibitor, alpha "
10343104	31.3129	78.0977	2.49411	1	---	---
10344420	12.6826	31.5937	2.49111	1	---	---
10344383	287.057	712.347	2.48155	1	---	---
10343597	52.5744	130.462	2.48147	1	---	---
10340360	20.809	51.525	2.47609	1	---	---
10461176	476.359	1178.28	2.4735	1	Stx5a	syntaxin 5A
10453900	563.93	1390.52	2.46577	1	Riok3	RIO kinase 3 (yeast)
10542335	63.7809	157.189	2.46452	1	Gprc5a	"G protein-coupled receptor, family C, group 5, member A "
10344356	593.702	1462.44	2.46326	1	---	---
10341743	19.2111	47.2984	2.46204	1	---	---
10339933	23.4536	57.7236	2.46118	1	---	---
10351039	131.052	322.092	2.45775	1	Gas5	growth arrest specific 5
10343326	41.3551	101.305	2.44964	1	---	---
10423894	156.383	382.998	2.44911	1	Tm7sf4	transmembrane 7 superfamily member 4
10437687	892.577	2185.15	2.44813	1	Litaf	LPS-induced TN factor
10492997	694.759	1699.12	2.44563	1	Etv3	ets variant gene 3
10338527	32.6214	79.7324	2.44417	1	---	---
10366881	161.097	393.71	2.44394	1	Ddit3	DNA-damage inducible transcript 3
10403352	563.958	1375.46	2.43894	1	Klf6	Kruppel-like factor 6
10504294	146.937	358.193	2.43774	1	Rusc2	RUN and SH3 domain containing 2
10341309	255.403	622.361	2.43678	1	---	---
10431463	124.77	303.69	2.434	1	1700027J05Rik	RIKEN cDNA 1700027J05 gene
10543067	1950	4742.2	2.4319	1	Asns	asparagine synthetase
10343905	28.9482	70.3762	2.43111	1	---	---
10340358	93.7413	227.643	2.42841	1	---	---
10342011	46.674	113.199	2.42531	1	---	---
10343794	333.327	807.405	2.42226	1	---	---
10340575	14.9769	36.2519	2.42053	1	---	---
10339043	38.1105	92.2375	2.42027	1	---	---
10441815	1756.33	4247.54	2.41843	1	Sod2	"superoxide dismutase 2, mitochondrial "
10342083	113.786	275.062	2.41735	1	---	---
10450501	1366.19	3301.5	2.41658	1	Tnf	tumor necrosis factor
10519951	400.587	967.979	2.4164	1	A530088I07Rik	RIKEN cDNA A530088I07 gene
10372668	879.969	2125.19	2.41507	1	Mdm2	transformed mouse 3T3 cell double minute 2
10485048	892.991	2149.78	2.40739	1	Harbi1	harbinger transposase derived 1
10526363	1600.72	3851.77	2.40628	1	Por	P450 (cytochrome) oxidoreductase
10341936	30.3015	72.7984	2.40247	1	---	---
10523670	139.907	334.849	2.39336	1	Aff1	"AF4/FMR2 family, member 1 "
10577025	262.044	624.718	2.38402	1	Rab20	"RAB20, member RAS oncogene family "
10343729	51.3288	122.166	2.38007	1	---	---
10406254	743.166	1766.54	2.37705	1	Ell2	elongation factor RNA polymerase II 2
10575598	238.252	564.68	2.3701	1	Znrf1	zinc and ring finger 1
10341397	100.58	238.145	2.36773	1	---	---
10341659	68.1911	161.36	2.36628	1	---	---
10387180	615.314	1455.1	2.36481	1	Ndel1	nuclear distribution gene E-like homolog 1 (A. nidulans)
10412562	560.682	1325.77	2.36457	1	Flnb	"filamin, beta "
10435712	82.5899	195.117	2.36248	1	Cd80	CD80 antigen
10448182	2180.85	5150.79	2.36183	1	---	---
10502050	328.433	774.216	2.3573	1	Alpk1	alpha-kinase 1
10341957	32.2764	76.0733	2.35693	1	---	---
10409202	94.0997	221.354	2.35234	1	---	---
10488608	180.505	424.575	2.35215	1	Trib3	tribbles homolog 3 (Drosophila)
10338958	24.0549	56.3284	2.34166	1	---	---
10338602	19.0433	44.5173	2.33768	1	---	---
10527965	63.626	148.717	2.33736	1	Cldn12	claudin 12
10545425	176.686	412.719	2.33589	1	Sh2d6	SH2 domain containing 6
10344103	124.406	289.67	2.32843	1	---	---
10341106	42.2646	98.3595	2.32723	1	---	---
10525086	454.941	1057.09	2.32357	1	Slc24a6	"solute carrier family 24 (sodium/potassium/calcium exchanger), member 6 "
10456296	389.89	903.494	2.3173	1	Malt1	mucosa associated lymphoid tissue lymphoma translocation gene 1
10344966	349.913	810.805	2.31716	1	Ly96	lymphocyte antigen 96
10339395	14.3349	33.1685	2.31382	1	---	---
10599976	81.0865	187.154	2.30807	1	Mtm1	X-linked myotubular myopathy gene 1
10371321	417.553	962.8	2.30581	1	Slc41a2	"solute carrier family 41, member 2 "
10373542	96.4195	222.096	2.30343	1	Dgka	"diacylglycerol kinase, alpha "
10340702	76.2966	175.692	2.30275	1	---	---
10540795	230.345	530.222	2.30186	1	Irak2	interleukin-1 receptor-associated kinase 2
10343241	14.1152	32.3563	2.2923	1	---	---
10343579	61.2366	140.242	2.29017	1	---	---
10429160	274.959	629.285	2.28865	1	St3gal1	"ST3 beta-galactoside alpha-2,3-sialyltransferase 1 "
10457225	196.434	449.426	2.28792	1	Map3k8	mitogen-activated protein kinase kinase kinase 8
10340621	269.103	615.557	2.28744	1	---	---
10342601	750.761	1713.54	2.2824	1	---	---
10341392	17.3642	39.4961	2.27458	1	---	---
10499130	224.161	509.568	2.27322	1	Rnu73b	U73B small nuclear RNA
10461991	879.127	1995.43	2.26978	1	Zfand5	"zinc finger, AN1-type domain 5 "
10548905	525.955	1192.22	2.26678	1	Eps8	epidermal growth factor receptor pathway substrate 8
10454039	869.778	1969.8	2.26471	1	Impact	imprinted and ancient
10344205	65.5166	148.186	2.26181	1	---	---
10515399	267.333	603.742	2.25839	1	Plk3	polo-like kinase 3 (Drosophila)
10531420	90.0612	203.076	2.25487	1	Cxcl11	chemokine (C-X-C motif) ligand 11
10341545	14.5198	32.6519	2.24878	1	---	---
10342013	46.6224	104.838	2.24866	1	---	---
10340518	76.5264	171.956	2.24702	1	---	---
10341333	62.6632	140.654	2.2446	1	---	---
10568115	506.642	1136.56	2.24333	1	Mvp	major vault protein
10573790	124.505	279.018	2.24102	1	Nod2	nucleotide-binding oligomerization domain containing 2
10338397	13.1818	29.5137	2.23898	1	---	---
10344065	91.1653	203.779	2.23527	1	---	---
10389505	147.338	329.328	2.23519	1	ENSMUSG00000055697	"predicted gene, ENSMUSG00000055697 "
10578681	1053.11	2352.01	2.23339	1	---	---
10342181	14.9601	33.3471	2.22907	1	---	---
10562044	312.648	696.242	2.22692	1	Zbtb32	zinc finger and BTB domain containing 32
10568988	284.55	632.721	2.22359	1	Bet1l	blocked early in transport 1 homolog (S. cerevisiae)-like
10342707	13.3591	29.6154	2.21688	1	---	---
10344398	15.65	34.6556	2.21442	1	---	---
10384555	734.409	1625.37	2.21317	1	Aftph	aftiphilin
10435565	1972.23	4358.61	2.20999	1	Hcls1	hematopoietic cell specific Lyn substrate 1
10606714	700.302	1537.1	2.1949	1	Gla	"galactosidase, alpha "
10555087	311.731	682.055	2.18796	1	---	---
10344512	1014.46	2214.11	2.18255	1	---	---
10542885	294.279	641.016	2.17826	1	2810474O19Rik	RIKEN cDNA 2810474O19 gene
10445412	179.763	391.1	2.17564	1	Nfkbie	"nuclear factor of kappa light polypeptide gene enhancer in B-cells inhibitor, epsilon "
10341879	80.2101	174.203	2.17184	1	---	---
10339418	39.8358	86.4683	2.17062	1	---	---
10338804	953.716	2068.4	2.16878	1	---	---
10460585	413.268	896.082	2.16828	1	Fosl1	fos-like antigen 1
10340473	2758.45	5978.82	2.16745	1	---	---
10439312	37.9726	82.3017	2.1674	1	Cd86	CD86 antigen
10338387	22.4106	48.5181	2.16496	1	---	---
10492452	141.136	305.505	2.16462	1	---	---
10338473	50.1997	108.573	2.16281	1	---	---
10339415	1685.7	3639.41	2.15899	1	---	---
10558410	206.876	446.144	2.15658	1	Ptpre	"protein tyrosine phosphatase, receptor type, E "
10344208	19.3134	41.6489	2.15647	1	---	---
10482167	247.944	533.985	2.15365	1	Zbtb6	zinc finger and BTB domain containing 6
10429140	516.931	1111.08	2.14938	1	Ndrg1	N-myc downstream regulated gene 1
10589099	193.454	413.859	2.13932	1	Ihpk2	inositol hexaphosphate kinase 2
10343629	16.2074	34.6544	2.13819	1	---	---
10341683	22.5078	48.0293	2.13389	1	---	---
10522744	184.618	393.699	2.1325	1	---	---
10596492	253.44	540.029	2.1308	1	Parp3	"poly (ADP-ribose) polymerase family, member 3 "
10339848	49.5952	105.602	2.12927	1	---	---
10570356	293.935	625.156	2.12685	1	Tmco3	transmembrane and coiled-coil domains 3
10343387	233.846	496.551	2.12341	1	---	---
10338823	157.82	334.732	2.12097	1	---	---
10342263	784.096	1661.98	2.11961	1	---	---
10367919	271.698	575.671	2.11879	1	Stx11	syntaxin 11
10371332	94.8544	200.692	2.11579	1	Aldh1l2	"aldehyde dehydrogenase 1 family, member L2 "
10375145	1422.69	2992.23	2.10322	1	Lcp2	lymphocyte cytosolic protein 2
10456721	454.171	955.093	2.10294	1	---	---
10369290	115.614	242.678	2.09904	1	Ddit4	DNA-damage-inducible transcript 4
10400572	205.049	430.373	2.09887	1	Klhl28	kelch-like 28 (Drosophila)
10520250	652.24	1365.23	2.09314	1	Nub1	negative regulator of ubiquitin-like proteins 1
10341322	70.8179	148.141	2.09186	1	---	---
10339227	52.5565	109.893	2.09096	1	---	---
10376513	282.37	590.201	2.09017	1	Nlrp3	"NLR family, pyrin domain containing 3 "
10339450	27.6064	57.6748	2.08918	1	---	---
10409804	491.665	1027.11	2.08904	1	Zcchc6	"zinc finger, CCHC domain containing 6 "
10338587	151.882	317.188	2.08839	1	---	---
10564573	233.267	486.935	2.08746	1	Chd2	chromodomain helicase DNA binding protein 2
10340832	34.9831	72.9273	2.08464	1	---	---
10342096	1438.47	2998.39	2.08443	1	---	---
10569458	942.627	1963.49	2.08299	1	Cars	cysteinyl-tRNA synthetase
10343376	20.3094	42.3015	2.08286	1	---	---
10590801	296.058	616.601	2.08271	1	Birc3	baculoviral IAP repeat-containing 3
10344573	371.93	774.569	2.08257	1	---	---
10340816	58.8399	122.518	2.08223	1	---	---
10339035	14.8496	30.918	2.08208	1	---	---
10417869	337.639	702.909	2.08184	1	Anxa7	annexin A7
10465853	479.549	997.386	2.07984	1	Stxbp3b	syntaxin-binding protein 3B
10355813	131.507	273.513	2.07984	1	Ptprn	"protein tyrosine phosphatase, receptor type, N "
10344434	54.6009	113.461	2.078	1	---	---
10574141	245.214	509.038	2.07589	1	---	---
10359446	226.26	468.891	2.07236	1	AI848100	expressed sequence AI848100
10414374	293.704	607.608	2.06878	1	Ktn1	kinectin 1
10339136	78.2608	161.818	2.06768	1	---	---
10342767	120.749	249.57	2.06684	1	---	---
10342223	48.1054	99.0096	2.05818	1	---	---
10341238	312.5	643.041	2.05773	1	---	---
10407513	385.146	791.135	2.05412	1	Wdr37	WD repeat domain 37
10344059	23.4168	48.0537	2.05211	1	---	---
10361748	314.394	644.338	2.04946	1	Fbxo30	F-box protein 30
10352294	850.2	1741.85	2.04875	1	BC031781	cDNA sequence BC031781
10343320	31.9681	65.4618	2.04772	1	---	---
10391985	444.068	908.85	2.04665	1	---	---
10405739	444.068	908.85	2.04665	1	---	---
10409988	444.068	908.85	2.04665	1	---	---
10583318	444.068	908.85	2.04665	1	Josd3	Josephin domain containing 3
10430660	482.42	986.272	2.04443	1	Pdgfb	"platelet derived growth factor, B polypeptide "
10339790	24.3285	49.6795	2.04203	1	---	---
10497265	39.6832	81.0287	2.04189	1	Fabp4	"fatty acid binding protein 4, adipocyte "
10355227	116.097	236.917	2.04068	1	1110028C15Rik	RIKEN cDNA 1110028C15 gene
10400095	1616.55	3295.11	2.03836	1	Ifrd1	interferon-related developmental regulator 1
10526961	271.735	553.691	2.03761	1	Mafk	"v-maf musculoaponeurotic fibrosarcoma oncogene family, protein K (avian) "
10583732	1294.91	2637.96	2.03718	1	Ldlr	low density lipoprotein receptor
10501663	133.617	271.797	2.03415	1	Ccdc76	coiled-coil domain containing 76
10341690	22.5035	45.7482	2.03293	1	---	---
10558707	218.023	442.906	2.03146	1	Ric8	resistance to inhibitors of cholinesterase 8 homolog (C. elegans)
10363905	770.466	1563.18	2.02887	1	Zwint	ZW10 interactor
10458382	3887.24	7882.04	2.02767	1	Cd14	CD14 antigen
10555027	218.996	443.497	2.02513	1	Gab2	growth factor receptor bound protein 2-associated protein 2
10523547	127.036	257.251	2.02502	1	Agpat9	1-acylglycerol-3-phosphate O-acyltransferase 9
10339618	53.0504	107.398	2.02445	1	---	---
10457205	98.0125	198.132	2.02149	1	Crem	cAMP responsive element modulator
10590631	55.9891	112.913	2.01669	1	Ccr2	chemokine (C-C motif) receptor 2
10581434	209.456	422.114	2.01529	1	Dpep2	dipeptidase 2
10389590	129.83	261.514	2.01428	1	Gdpd1	glycerophosphodiester phosphodiesterase domain containing 1
10344348	491.389	989.2	2.01307	1	---	---
10341224	146.614	295.132	2.01298	1	---	---
10341604	124.585	250.68	2.01212	1	---	---
10525439	241.799	486.2	2.01077	1	P2rx4	"purinergic receptor P2X, ligand-gated ion channel 4 "
10343838	39.8299	80.0682	2.01026	1	---	---
10436372	309.978	622.285	2.00752	1	Dcbld2	"discoidin, CUB and LCCL domain containing 2 "
10341184	44.2826	88.773	2.00469	1	---	---
10563659	310.879	622.852	2.00352	1	Spty2d1	"SPT2, Suppressor of Ty, domain containing 1 (S. cerevisiae) "
10513256	248.051	496.901	2.00322	1	Lpar1	lysophosphatidic acid receptor 1
10338215	23.0065	46.0287	2.00068	1	---	---
10352725	343.677	171.815	0.499932	-1	Tmem206	transmembrane protein 206
10444800	4555.88	2275.01	0.499356	-1	Nhp2l1	NHP2 non-histone chromosome protein 2-like 1 (S. cerevisiae)
10493820	2839.22	1416.51	0.498908	-1	S100a6	S100 calcium binding protein A6 (calcyclin)
10580722	761.1	379.643	0.498809	-1	Nudt21	nudix (nucleoside diphosphate linked moiety X)-type motif 21
10402835	297.316	148.298	0.498788	-1	Nudt14	nudix (nucleoside diphosphate linked moiety X)-type motif 14
10422396	718.447	358.059	0.498379	-1	Stk24	"serine/threonine kinase 24 (STE20 homolog, yeast) "
10430783	274.676	136.866	0.498281	-1	Polr3h	polymerase (RNA) III (DNA directed) polypeptide H
10468275	383.309	190.965	0.498203	-1	Pcgf6	polycomb group ring finger 6
10506118	607.475	302.588	0.498108	-1	Usp1	ubiquitin specific peptdiase 1
10533345	1552.12	772.943	0.497991	-1	Aldh2	"aldehyde dehydrogenase 2, mitochondrial "
10433963	281.421	140.125	0.497921	-1	Ydjc	YdjC homolog (bacterial)
10471904	294.848	146.742	0.497688	-1	Arpc5l	"actin related protein 2/3 complex, subunit 5-like "
10589087	684.911	340.822	0.497614	-1	Prkar2a	"protein kinase, cAMP dependent regulatory, type II alpha "
10442643	394.31	196.098	0.49732	-1	Nme3	"non-metastatic cells 3, protein expressed in "
10359851	3756.43	1867.62	0.497179	-1	Uck2	uridine-cytidine kinase 2
10501402	464.442	230.597	0.496503	-1	Gpsm2	"G-protein signalling modulator 2 (AGS3-like, C. elegans) "
10451225	606.693	301.222	0.496498	-1	Polh	"polymerase (DNA directed), eta (RAD 30 related) "
10388517	529.589	262.474	0.495618	-1	Gemin4	gem (nuclear organelle) associated protein 4
10598032	948.263	469.86	0.495495	-1	---	---
10553993	1654.53	819.611	0.495374	-1	Snrpa1	small nuclear ribonucleoprotein polypeptide A'
10544108	340.051	168.422	0.495286	-1	Klrg2	"killer cell lectin-like receptor subfamily G, member 2 "
10468762	872.132	431.369	0.494615	-1	4930506M07Rik	RIKEN cDNA 4930506M07 gene
10346764	472.592	233.732	0.494575	-1	Abi2	abl-interactor 2
10462346	661.251	326.933	0.494416	-1	Rcl1	RNA terminal phosphate cyclase-like 1
10350590	96.5272	47.7246	0.494416	-1	EG625534	"predicted gene, EG625534 "
10580231	477.817	236.055	0.494028	-1	LOC546080	"similar to ATP synthase, H+ transporting, mitochondrial F0 complex, subunit C2 "
10339749	594.436	293.65	0.493998	-1	---	---
10373728	436.095	215.426	0.493988	-1	Patz1	POZ (BTB) and AT hook containing zinc finger 1
10407081	234.113	115.641	0.493954	-1	Depdc1b	DEP domain containing 1B
10456439	632.046	312.114	0.493816	-1	Cep192	centrosomal protein 192
10592154	172.928	85.356	0.493591	-1	Hyls1	hydrolethalus syndrome 1
10511149	1054.65	520.22	0.493265	-1	Mrpl20	mitochondrial ribosomal protein L20
10425335	603.395	297.605	0.493218	-1	Syngr1	synaptogyrin 1
10343253	603.887	297.723	0.49301	-1	---	---
10582501	424.585	209.236	0.492801	-1	Fanca	"Fanconi anemia, complementation group A "
10551883	2795.18	1376.78	0.492556	-1	Tyrobp	TYRO protein tyrosine kinase binding protein
10535502	792.193	390.041	0.492356	-1	Jtv1	JTV1 gene
10378216	288.485	142.018	0.492287	-1	Atp2a3	"ATPase, Ca++ transporting, ubiquitous "
10483756	3982.28	1960.35	0.492268	-1	Atp5g3	"ATP synthase, H+ transporting, mitochondrial F0 complex, subunit c (subunit 9), isoform 3 "
10495651	661.253	325.474	0.492208	-1	Alg14	asparagine-linked glycosylation 14 homolog (yeast)
10449303	1190.15	585.647	0.492077	-1	Bak1	BCL2-antagonist/killer 1
10495873	8305.36	4086.13	0.491988	-1	Ptma	prothymosin alpha
10364784	523.637	257.567	0.491881	-1	Reep6	receptor accessory protein 6
10451434	1040.9	511.758	0.49165	-1	Ppp2r5d	"protein phosphatase 2, regulatory subunit B (B56), delta isoform "
10527012	519.097	254.979	0.491196	-1	Lfng	LFNG O-fucosylpeptide 3-beta-N-acetylglucosaminyltransferase
10350090	321.169	157.663	0.490903	-1	Ube2t	ubiquitin-conjugating enzyme E2T (putative)
10528143	3687.36	1809.71	0.490788	-1	---	---
10409162	316.059	154.951	0.49026	-1	Susd3	sushi domain containing 3
10468533	369.708	181.105	0.48986	-1	Gpam	"glycerol-3-phosphate acyltransferase, mitochondrial "
10540911	267.6	130.941	0.489315	-1	Tsen2	"tRNA splicing endonuclease 2 homolog (SEN2, S. cerevisiae) "
10454202	445.857	217.725	0.488328	-1	Rnf138	ring finger protein 138
10492310	3988.41	1944.32	0.487492	-1	Mbnl1	muscleblind-like 1 (Drosophila)
10354739	1158.91	564.734	0.487298	-1	Atp5l	"ATP synthase, H+ transporting, mitochondrial F0 complex, subunit g "
10452525	1553.38	756.941	0.487285	-1	Ndufv2	NADH dehydrogenase (ubiquinone) flavoprotein 2
10518561	337.992	164.349	0.486251	-1	Apitd1	"apoptosis-inducing, TAF9-like domain 1 "
10453692	177.876	86.4782	0.486171	-1	Vps24	vacuolar protein sorting 24 (yeast)
10519711	512.897	249.095	0.485663	-1	---	---
10542836	348.364	169.152	0.485561	-1	Klhdc5	kelch domain containing 5
10513622	685.348	332.467	0.485106	-1	Pole3	"polymerase (DNA directed), epsilon 3 (p17 subunit) "
10465844	434.232	210.566	0.484915	-1	Asrgl1	asparaginase like 1
10464949	272.773	132.261	0.484876	-1	Pacs1	phosphofurin acidic cluster sorting protein 1
10392120	527.035	255.271	0.484353	-1	Smarcd2	"SWI/SNF related, matrix associated, actin dependent regulator of chromatin, subfamily d, member 2 "
10602454	192.276	93.0708	0.484047	-1	ORF34	open reading frame 34
10476725	106.454	51.4776	0.483565	-1	Gm561	"gene model 561, (NCBI) "
10457022	331.49	160.157	0.483145	-1	Mbp	myelin basic protein
10338047	136.283	65.7727	0.48262	-1	---	---
10430846	632.915	305.441	0.482594	-1	Ndufa6	"NADH dehydrogenase (ubiquinone) 1 alpha subcomplex, 6 (B14) "
10465861	1507.03	726.89	0.482334	-1	Incenp	inner centromere protein
10435329	239.092	115.26	0.482073	-1	Ccdc14	coiled-coil domain containing 14
10599333	1108.69	534.408	0.482019	-1	Atp5l	"ATP synthase, H+ transporting, mitochondrial F0 complex, subunit g "
10338066	57.269	27.5993	0.481924	-1	---	---
10402648	370.808	178.649	0.481782	-1	Brp44l	brain protein 44-like
10538082	758.24	365.29	0.48176	-1	Atp6v0e2	"ATPase, H+ transporting, lysosomal V0 subunit E2 "
10385271	2249.14	1083.05	0.481541	-1	Ccng1	cyclin G1
10399036	462.201	222.569	0.481541	-1	---	---
10475362	492.601	237.198	0.48152	-1	Wdr76	WD repeat domain 76
10422028	166.163	79.9345	0.481062	-1	Tbc1d4	"TBC1 domain family, member 4 "
10430768	395.826	190.325	0.480828	-1	LOC667073	similar to ribosomal protein L35
10452508	759.256	364.899	0.4806	-1	Twsg1	twisted gastrulation homolog 1 (Drosophila)
10495993	670.26	321.802	0.480115	-1	Elovl6	"ELOVL family member 6, elongation of long chain fatty acids (yeast) "
10391221	806.698	387.056	0.479803	-1	Gcn5l2	GCN5 general control of amino acid synthesis-like 2 (yeast)
10411722	212.96	102.001	0.478969	-1	Mrps36	mitochondrial ribosomal protein S36
10512640	558.954	267.564	0.478687	-1	Gne	glucosamine
10449163	921.588	441.051	0.478577	-1	Pigq	"phosphatidylinositol glycan anchor biosynthesis, class Q "
10528662	1123.85	535.712	0.476678	-1	Atp5l	"ATP synthase, H+ transporting, mitochondrial F0 complex, subunit g "
10493247	724.048	345.127	0.476663	-1	Ubqln4	ubiquilin 4
10422185	512.426	244.036	0.476236	-1	Rnf219	ring finger protein 219
10457731	3875.36	1845.58	0.476235	-1	Rpl35	ribosomal protein L35
10379006	263.176	125.325	0.476203	-1	Dhrs13	dehydrogenase/reductase (SDR family) member 13
10426225	898.177	427.709	0.476196	-1	Ncaph2	"non-SMC condensin II complex, subunit H2 "
10517169	3017.97	1436.77	0.476074	-1	Sh3bgrl3	SH3 domain binding glutamic acid-rich protein-like 3
10592535	410.763	195.463	0.475852	-1	Sorl1	"sortilin-related receptor, LDLR class A repeats-containing "
10561140	967.085	460.131	0.475791	-1	Mrpl41	mitochondrial ribosomal protein L41
10343818	923.154	438.907	0.475443	-1	---	---
10398972	1127.13	535.798	0.475366	-1	Mta1	metastasis associated 1
10442454	922.981	438.42	0.475005	-1	1700012G19Rik	RIKEN cDNA 1700012G19 gene
10404380	490.357	232.856	0.47487	-1	Dusp22	dual specificity phosphatase 22
10533781	229.336	108.825	0.474525	-1	Mphosph9	M-phase phosphoprotein 9
10488550	364.827	173.037	0.474299	-1	Nanp	N-acetylneuraminic acid phosphatase
10592983	1064.55	504.849	0.474236	-1	Atp5l	"ATP synthase, H+ transporting, mitochondrial F0 complex, subunit g "
10379075	2709.6	1284.24	0.473961	-1	2610507B11Rik	RIKEN cDNA 2610507B11 gene
10386909	449.642	213.087	0.473903	-1	Prr6	proline-rich polypeptide 6
10377418	102.478	48.5539	0.473797	-1	Tmem107	transmembrane protein 107
10461022	3785.67	1793.31	0.473711	-1	Ppp1r14b	"protein phosphatase 1, regulatory (inhibitor) subunit 14B "
10471464	514.283	243.561	0.473594	-1	St6galnac6	"ST6 (alpha-N-acetyl-neuraminyl-2,3-beta-galactosyl-1,3)-N-acetylgalactosaminide alpha-2,6-sialyltransferase 6 "
10488785	450.387	213.262	0.473509	-1	E2f1	E2F transcription factor 1
10461408	495.584	234.545	0.47327	-1	Rab3il1	RAB3A interacting protein (rabin3)-like 1
10439018	443.978	210.101	0.473225	-1	0610012G03Rik	RIKEN cDNA 0610012G03 gene
10459193	302.578	143.132	0.473041	-1	Ppargc1b	"peroxisome proliferative activated receptor, gamma, coactivator 1 beta "
10389701	477.901	225.891	0.472673	-1	Akap1	A kinase (PRKA) anchor protein 1
10388234	187.114	88.4077	0.472481	-1	Gsg2	germ cell-specific gene 2
10388745	1140.3	538.417	0.47217	-1	Lsm6	"LSM6 homolog, U6 small nuclear RNA associated (S. cerevisiae) "
10517436	336.223	158.742	0.472132	-1	1110049F12Rik	RIKEN cDNA 1110049F12 gene
10479362	2394.8	1130.58	0.4721	-1	Rps21	ribosomal protein S21
10532954	1409.47	664.822	0.47168	-1	2410014A08Rik	RIKEN cDNA 2410014A08 gene
10557035	795.263	374.968	0.471501	-1	Polr3e	polymerase (RNA) III (DNA directed) polypeptide E
10354845	1017.69	479.353	0.471019	-1	Orc2l	"origin recognition complex, subunit 2-like (S. cerevisiae) "
10597477	549.702	258.802	0.470805	-1	Gpd1l	glycerol-3-phosphate dehydrogenase 1-like
10521090	1320.36	621.48	0.47069	-1	Tacc3	"transforming, acidic coiled-coil containing protein 3 "
10461078	1119.19	526.527	0.470452	-1	5730596K20Rik	RIKEN cDNA 5730596K20 gene
10503109	582.345	273.576	0.469782	-1	Chchd7	coiled-coil-helix-coiled-coil-helix domain containing 7
10361007	712.623	334.434	0.4693	-1	Smyd2	SET and MYND domain containing 2
10376889	932.099	437.062	0.468901	-1	BC025076	cDNA sequence BC025076
10380821	1184.57	555.313	0.468788	-1	Atp5l	"ATP synthase, H+ transporting, mitochondrial F0 complex, subunit g "
10469505	932.797	436.985	0.468467	-1	Commd3	COMM domain containing 3
10530832	678.87	317.922	0.46831	-1	2610024G14Rik	RIKEN cDNA 2610024G14 gene
10338232	346.885	162.444	0.468294	-1	---	---
10343721	541.344	253.237	0.467794	-1	---	---
10485622	397.231	185.819	0.467787	-1	Qser1	glutamine and serine rich 1
10585048	1166.22	545.33	0.467605	-1	Cadm1	cell adhesion molecule 1
10410877	304.793	142.374	0.467118	-1	Polr3g	polymerase (RNA) III (DNA directed) polypeptide G
10397346	1171.9	547.262	0.466987	-1	Fos	FBJ osteosarcoma oncogene
10585860	641.012	299.15	0.466684	-1	Adpgk	ADP-dependent glucokinase
10542993	1052.38	491.105	0.466659	-1	Pon3	paraoxonase 3
10552140	436.255	203.551	0.466589	-1	Cebpa	"CCAAT/enhancer binding protein (C/EBP), alpha "
10557439	732.458	341.749	0.466579	-1	Ccdc101	coiled-coil domain containing 101
10353032	399.085	186.045	0.466179	-1	Rpa3	replication protein A3
10526482	823.724	383.938	0.4661	-1	Polr2j	polymerase (RNA) II (DNA directed) polypeptide J
10481574	271.728	126.609	0.465942	-1	A130092J06Rik	RIKEN cDNA A130092J06 gene
10338315	537.22	250.303	0.465923	-1	---	---
10358726	363.24	169.133	0.465624	-1	5730449L18Rik	RIKEN cDNA 5730449L18 gene
10572663	481.34	224.029	0.465429	-1	Pgls	6-phosphogluconolactonase
10398721	482.791	224.596	0.465204	-1	2810002N01Rik	RIKEN cDNA 2810002N01 gene
10559673	436.968	202.676	0.463824	-1	2210411K11Rik	RIKEN cDNA 2210411K11 gene
10436951	753.909	349.653	0.463787	-1	1190017O12Rik	RIKEN cDNA 1190017O12 gene
10425632	651.92	302.239	0.463614	-1	Xrcc6	X-ray repair complementing defective repair in Chinese hamster cells 6
10357590	647.137	299.636	0.463018	-1	Dyrk3	dual-specificity tyrosine-(Y)-phosphorylation regulated kinase 3
10408531	481.898	222.894	0.462534	-1	Gmds	"GDP-mannose 4, 6-dehydratase "
10475965	978.529	452.581	0.462512	-1	Rpo1-2	RNA polymerase 1-2
10512884	86.4862	39.9287	0.461678	-1	---	---
10393642	1010.33	466.346	0.461577	-1	Eif4a3	"eukaryotic translation initiation factor 4A, isoform 3 "
10412036	346.783	159.745	0.460648	-1	Apoo-ps	"apolipoprotein O, pseudogene "
10447023	246.594	113.565	0.460535	-1	---	---
10362394	313.118	144.047	0.460039	-1	Hddc2	HD domain containing 2
10567663	194.676	89.5134	0.459806	-1	Palb2	partner and localizer of BRCA2
10368845	166.536	76.4921	0.459313	-1	2410017P07Rik	RIKEN cDNA 2410017P07 gene
10559261	811.73	372.83	0.459303	-1	Cd81	CD 81 antigen
10447483	341.638	156.623	0.458446	-1	Nanp	N-acetylneuraminic acid phosphatase
10551173	981.885	449.926	0.458227	-1	Exosc5	exosome component 5
10476252	653.141	299.139	0.458	-1	Cdc25b	cell division cycle 25 homolog B (S. pombe)
10573867	345.497	158.233	0.457986	-1	Rbl2	retinoblastoma-like 2
10487894	523.902	239.828	0.457774	-1	Rassf2	Ras association (RalGDS/AF-6) domain family member 2
10383395	543.074	248.599	0.457762	-1	Slc25a10	"solute carrier family 25 (mitochondrial carrier, dicarboxylate transporter), member 10 "
10585706	1230.15	563.083	0.457737	-1	Cox5a	"cytochrome c oxidase, subunit Va "
10390237	1658.03	757.93	0.457128	-1	Atp5g1	"ATP synthase, H+ transporting, mitochondrial F0 complex, subunit c (subunit 9), isoform 1 "
10471191	1275.81	582.7	0.45673	-1	Exosc2	exosome component 2
10446027	754.857	344.419	0.456271	-1	Chaf1a	"chromatin assembly factor 1, subunit A (p150) "
10338854	609.42	278.06	0.45627	-1	---	---
10416290	928.807	423.683	0.456158	-1	Reep4	receptor accessory protein 4
10595680	257.141	117.28	0.456092	-1	Tbc1d2b	"TBC1 domain family, member 2B "
10348917	406.917	185.494	0.455852	-1	Tmem157	transmembrane protein 157
10363868	402.797	183.053	0.454456	-1	1200015N20Rik	RIKEN cDNA 1200015N20 gene
10583942	861.437	391.294	0.454234	-1	Thyn1	thymocyte nuclear protein 1
10555179	709.024	321.929	0.454045	-1	Prkrir	"protein-kinase, interferon-inducible double stranded RNA dependent inhibitor, repressor of (P58 repressor) "
10427606	681.856	309.405	0.453769	-1	Skp2	S-phase kinase-associated protein 2 (p45)
10548086	269.288	122.161	0.453645	-1	Rad51ap1	RAD51 associated protein 1
10480432	187.16	84.7739	0.452948	-1	Mastl	microtubule associated serine/threonine kinase-like
10338477	263.894	119.464	0.452695	-1	---	---
10340387	1576.06	712.693	0.4522	-1	---	---
10520288	389.909	176.274	0.452092	-1	Galnt11	UDP-N-acetyl-alpha-D-galactosamine:polypeptide N-acetylgalactosaminyltransferase 11
10404731	1433.88	647.835	0.451805	-1	Tmem14c	transmembrane protein 14C
10338865	1314.82	593.62	0.451485	-1	---	---
10433691	379.658	171.349	0.451325	-1	Ntan1	N-terminal Asn amidase
10433721	744.216	335.568	0.450901	-1	Nde1	nuclear distribution gene E homolog 1 (A nidulans)
10507475	322.605	144.86	0.449031	-1	---	---
10444911	552.996	248.22	0.448864	-1	Mdc1	mediator of DNA damage checkpoint 1
10448737	421.659	189.128	0.448532	-1	Ndufb10	"NADH dehydrogenase (ubiquinone) 1 beta subcomplex, 10 "
10384529	278.501	124.84	0.448259	-1	Cep68	centrosomal protein 68
10413220	1730.1	774.867	0.447875	-1	ENSMUSG00000072684	"predicted gene, ENSMUSG00000072684 "
10349051	1149.4	513.314	0.446595	-1	Tnfrsf11a	"tumor necrosis factor receptor superfamily, member 11a "
10572679	1386.14	618.407	0.446134	-1	Glt25d1	glycosyltransferase 25 domain containing 1
10537911	184.367	82.2508	0.446126	-1	Zfp398	zinc finger protein 398
10419469	7583.3	3382.01	0.445981	-1	---	---
10338815	838.387	373.356	0.445327	-1	---	---
10361098	323.7	144.144	0.445301	-1	Nenf	neuron derived neurotrophic factor
10586971	233.983	104.11	0.444949	-1	Prtg	protogenin homolog (Gallus gallus)
10338106	738.324	327.452	0.443508	-1	---	---
10343496	436.89	193.481	0.442859	-1	---	---
10533807	2411.25	1067.79	0.442836	-1	Cdk2ap1	CDK2 (cyclin-dependent kinase 2)-associated protein 1
10472846	499.44	221.133	0.442763	-1	Pdk1	"pyruvate dehydrogenase kinase, isoenzyme 1 "
10434224	362.422	160.312	0.442337	-1	Gnb1l	"guanine nucleotide binding protein (G protein), beta polypeptide 1-like "
10587023	281.101	124.267	0.442073	-1	Rab27a	"RAB27A, member RAS oncogene family "
10592099	925.541	408.883	0.441777	-1	Dcps	"decapping enzyme, scavenger "
10369474	640.501	282.492	0.441049	-1	Eif4ebp2	eukaryotic translation initiation factor 4E binding protein 2
10543118	339.73	149.54	0.440172	-1	LOC100044855	similar to F-box protein 5
10424097	300.784	132.385	0.440132	-1	Med30	mediator complex subunit 30
10358717	762.538	335.477	0.439948	-1	1700025G04Rik	RIKEN cDNA 1700025G04 gene
10343844	1911.62	840.258	0.439554	-1	---	---
10568392	909.273	399.457	0.439315	-1	Rgs10	regulator of G-protein signalling 10
10512165	764.259	335.46	0.438935	-1	Nol6	nucleolar protein family 6 (RNA-associated)
10463224	688.932	302.283	0.43877	-1	Marveld1	MARVEL (membrane-associating) domain containing 1
10385495	2639.34	1156.67	0.438243	-1	Cdk2ap1	CDK2 (cyclin-dependent kinase 2)-associated protein 1
10425257	1759.78	771.072	0.438163	-1	Polr2f	polymerase (RNA) II (DNA directed) polypeptide F
10479041	681.812	298.23	0.437407	-1	Rbm38	RNA binding motif protein 38
10524659	213.96	93.3581	0.436334	-1	Pop5	"processing of precursor 5, ribonuclease P/MRP family (S. cerevisiae) "
10365069	752.02	328.021	0.436187	-1	Pip5k1c	"phosphatidylinositol-4-phosphate 5-kinase, type 1 gamma "
10437174	607.333	264.769	0.435954	-1	Wrb	tryptophan rich basic protein
10424607	746.54	325.452	0.435948	-1	Ptp4a3	protein tyrosine phosphatase 4a3
10520638	752.743	327.847	0.435536	-1	0610007C21Rik	RIKEN cDNA 0610007C21 gene
10434067	586.362	254.736	0.434435	-1	Smpd4	sphingomyelin phosphodiesterase 4
10351259	543.813	235.945	0.433873	-1	Slc19a2	"solute carrier family 19 (thiamine transporter), member 2 "
10426669	727.114	315.322	0.433663	-1	Troap	trophinin associated protein
10586176	409.485	177.549	0.433592	-1	Snapc5	"small nuclear RNA activating complex, polypeptide 5 "
10608693	543.265	235.533	0.433552	-1	---	---
10359386	663.475	287.439	0.433233	-1	Dars2	aspartyl-tRNA synthetase 2 (mitochondrial)
10553840	1230.83	533.005	0.433043	-1	Atp5l	"ATP synthase, H+ transporting, mitochondrial F0 complex, subunit g "
10584891	1365.7	590.471	0.432357	-1	Fxyd2	FXYD domain-containing ion transport regulator 2
10460157	648.65	280.398	0.432279	-1	Cpt1a	"carnitine palmitoyltransferase 1a, liver "
10391339	412.959	178.286	0.43173	-1	Psmc3ip	"proteasome (prosome, macropain) 26S subunit, ATPase 3, interacting protein "
10406407	232.578	100.318	0.431329	-1	Arrdc3	arrestin domain containing 3
10405464	504.471	217.476	0.431097	-1	Grk6	G protein-coupled receptor kinase 6
10505894	556.66	239.93	0.431017	-1	Mtap	methylthioadenosine phosphorylase
10386123	531.962	229.257	0.430964	-1	LOC676530	hypothetical protein LOC676530
10391100	1814.7	782.053	0.430955	-1	Atp5g1	"ATP synthase, H+ transporting, mitochondrial F0 complex, subunit c (subunit 9), isoform 1 "
10370833	588.767	253.578	0.430693	-1	Uqcr	ubiquinol-cytochrome c reductase (6.4kD) subunit
10464504	685.071	294.829	0.430363	-1	Lrp5	low density lipoprotein receptor-related protein 5
10376208	913.876	393.173	0.430226	-1	Gm2a	GM2 ganglioside activator protein
10363575	853.88	367.285	0.430136	-1	Dna2	DNA replication helicase 2 homolog (yeast)
10340116	385.606	165.521	0.42925	-1	---	---
10597461	1018.33	436.993	0.429128	-1	Cmtm7	CKLF-like MARVEL transmembrane domain containing 7
10539617	283.782	121.658	0.428702	-1	Alms1	Alstrom syndrome 1 homolog (human)
10519514	41.9871	17.9928	0.428532	-1	LOC433840	similar to ribosomal protein L27
10369453	297.269	127.246	0.428051	-1	X99384	cDNA sequence X99384
10458044	645.579	276.099	0.427677	-1	---	---
10369885	711.199	304.051	0.427519	-1	Cisd1	CDGSH iron sulfur domain 1
10565811	1783.28	761.966	0.427283	-1	Rnu15-b	"RNA, U15b small nucleolar "
10575578	227.969	97.3537	0.427048	-1	4930402E16Rik	RIKEN cDNA 4930402E16 gene
10461439	3504.63	1496.03	0.426873	-1	Fads1	fatty acid desaturase 1
10555303	445.772	190.162	0.42659	-1	Pgm2l1	phosphoglucomutase 2-like 1
10492679	720.92	307.489	0.426522	-1	4930579G24Rik	RIKEN cDNA 4930579G24 gene
10439237	699.119	297.64	0.425736	-1	Rps21	ribosomal protein S21
10391625	1483.5	631.281	0.425536	-1	Ubtf	"upstream binding transcription factor, RNA polymerase I "
10359826	487.196	207.276	0.425447	-1	Uqcr	ubiquinol-cytochrome c reductase (6.4kD) subunit
10531370	615.196	261.551	0.425151	-1	Naaa	Nacylethanolamine acid amidase
10397143	552.293	234.734	0.425017	-1	2410016O06Rik	RIKEN cDNA 2410016O06 gene
10377380	663.703	281.909	0.424751	-1	1500010J02Rik	RIKEN cDNA 1500010J02 gene
10343612	1088.81	462.385	0.42467	-1	---	---
10338718	99.8108	42.3114	0.423916	-1	---	---
10508719	381.966	161.608	0.423095	-1	---	---
10470182	629.649	266.375	0.423053	-1	Bmyc	brain expressed myelocytomatosis oncogene
10358091	646.853	273.528	0.42286	-1	Nav1	neuron navigator 1
10540999	4768.96	2015.76	0.422683	-1	H2afz	"H2A histone family, member Z "
10524450	409.062	172.753	0.422314	-1	Ung	uracil DNA glycosylase
10608692	1976.25	833.047	0.421529	-1	---	---
10449315	274.451	115.669	0.421455	-1	2900010M23Rik	RIKEN cDNA 2900010M23 gene
10400635	3917.89	1649.82	0.421099	-1	Rps29	ribosomal protein S29
10505071	452.904	190.623	0.420891	-1	Tmem38b	transmembrane protein 38B
10419779	364.613	153.299	0.420443	-1	D14Ertd500e	"DNA segment, Chr 14, ERATO Doi 500, expressed "
10400581	1145.24	481.143	0.420123	-1	Fkbp3	FK506 binding protein 3
10481931	419.704	176.122	0.419633	-1	Phf19	PHD finger protein 19
10534216	1863.81	781.435	0.419268	-1	Gtf2i	general transcription factor II I
10477187	1496.96	627.274	0.419032	-1	Tpx2	"TPX2, microtubule-associated protein homolog (Xenopus laevis) "
10449575	787.786	329.889	0.418754	-1	Ppil1	peptidylprolyl isomerase (cyclophilin)-like 1
10456414	646.16	270.363	0.418415	-1	Psmg2	"proteasome (prosome, macropain) assembly chaperone 2 "
10503617	455.713	190.652	0.41836	-1	F730047E07Rik	RIKEN cDNA F730047E07 gene
10339296	733.703	306.923	0.41832	-1	---	---
10361760	641.19	266.687	0.415925	-1	Timm8a1	translocase of inner mitochondrial membrane 8 homolog a1 (yeast)
10489391	356.564	148.165	0.415535	-1	Ada	adenosine deaminase
10530641	354.896	147.067	0.414394	-1	Usp46	ubiquitin specific peptidase 46
10433049	3539.09	1465.88	0.414197	-1	Atp5g2	"ATP synthase, H+ transporting, mitochondrial F0 complex, subunit c (subunit 9), isoform 2 "
10339491	357.868	147.848	0.413135	-1	---	---
10377534	267.23	110.399	0.413124	-1	A030009H04Rik	RIKEN cDNA A030009H04 gene
10339224	538.254	222.216	0.412846	-1	---	---
10495316	445.841	183.844	0.412353	-1	Psrc1	proline/serine-rich coiled-coil 1
10496169	322.837	132.912	0.411699	-1	Ppa2	pyrophosphatase (inorganic) 2
10451805	298.281	122.795	0.411675	-1	Sgol1	shugoshin-like 1 (S. pombe)
10556381	420.744	172.944	0.411042	-1	Mical2	"microtubule associated monoxygenase, calponin and LIM domain containing 2 "
10498168	1366.19	561.26	0.410822	-1	Exosc8	exosome component 8
10452639	2888.84	1186.31	0.410651	-1	Mylc2b	"myosin light chain, regulatory B "
10463836	472.855	194.105	0.410496	-1	Gsto1	glutathione S-transferase omega 1
10338217	576.056	236.409	0.410393	-1	---	---
10420372	593.343	243.406	0.410227	-1	Cryl1	"crystallin, lambda 1 "
10443836	790.33	324.182	0.410185	-1	Rrp1b	ribosomal RNA processing 1 homolog B (S. cerevisiae)
10463535	2319.34	949.31	0.409301	-1	Nolc1	nucleolar and coiled-body phosphoprotein 1
10342397	1499.35	613.516	0.409188	-1	---	---
10524266	401.828	164.301	0.408885	-1	Chek2	CHK2 checkpoint homolog (S. pombe)
10426016	485.325	198.373	0.408743	-1	Gtse1	G two S phase expressed protein 1
10339823	961.996	392.838	0.408358	-1	---	---
10490126	2893.8	1181.28	0.408209	-1	Rps29	ribosomal protein S29
10588294	1417.43	578.005	0.407784	-1	Topbp1	topoisomerase (DNA) II beta binding protein
10591806	590.842	240.869	0.40767	-1	rp9	retinitis pigmentosa 9 (human)
10481128	596.67	242.978	0.407224	-1	Med22	mediator complex subunit 22
10606689	621.458	252.967	0.407054	-1	Timm8a1	translocase of inner mitochondrial membrane 8 homolog a1 (yeast)
10361767	361.451	147.09	0.406944	-1	Sf3b5	"splicing factor 3b, subunit 5 "
10423363	4304.28	1749.1	0.406364	-1	Ank	progressive ankylosis
10378453	1853.55	752.147	0.405787	-1	1300001I01Rik	RIKEN cDNA 1300001I01 gene
10562480	494.945	200.798	0.405698	-1	Nudt19	nudix (nucleoside diphosphate linked moiety X)-type motif 19
10379989	727.656	294.902	0.405276	-1	1110001A07Rik	RIKEN cDNA 1110001A07 gene
10439130	1542.89	625.001	0.405085	-1	Umps	uridine monophosphate synthetase
10510809	544.481	220.063	0.404169	-1	A430005L14Rik	RIKEN cDNA A430005L14 gene
10582599	515.091	208.015	0.403842	-1	Nup133	nucleoporin 133
10386916	551.154	222.423	0.403559	-1	BC046404	cDNA sequence BC046404
10468016	1080.85	434.692	0.402174	-1	Ndufb8	NADH dehydrogenase (ubiquinone) 1 beta subcomplex 8
10416736	460.844	185.297	0.402083	-1	6720463M24Rik	RIKEN cDNA 6720463M24 gene
10462973	1640.21	659.35	0.401991	-1	Hells	"helicase, lymphoid specific "
10579347	4294.76	1726.17	0.401925	-1	Ifi30	interferon gamma inducible protein 30
10447880	2853.61	1144.99	0.401242	-1	Mrpl18	mitochondrial ribosomal protein L18
10591556	628.813	251.798	0.400435	-1	Spc24	"SPC24, NDC80 kinetochore complex component, homolog (S. cerevisiae) "
10487267	1567.65	627.334	0.400175	-1	Polr2l	polymerase (RNA) II (DNA directed) polypeptide L
10352242	1795.42	717.909	0.399856	-1	Parp1	"poly (ADP-ribose) polymerase family, member 1 "
10349049	2526.69	1010.23	0.399822	-1	Zfp706	zinc finger protein 706
10560816	4184.59	1669.88	0.399056	-1	Atp5g2	"ATP synthase, H+ transporting, mitochondrial F0 complex, subunit c (subunit 9), isoform 2 "
10510391	3638.64	1451.25	0.398846	-1	Srm	spermidine synthase
10529895	1435.29	571.756	0.398357	-1	Qdpr	quinoid dihydropteridine reductase
10521134	2066.19	822.911	0.398274	-1	Rps29	ribosomal protein S29
10496379	4359.49	1734.06	0.397766	-1	H2afz	"H2A histone family, member Z "
10532504	270.921	107.591	0.397129	-1	Hscb	HscB iron-sulfur cluster co-chaperone homolog (E. coli)
10549495	2110.47	835.933	0.396089	-1	Rps29	ribosomal protein S29
10384032	1134.07	448.946	0.395871	-1	Pold2	"polymerase (DNA directed), delta 2, regulatory subunit "
10515337	646.886	255.265	0.394606	-1	Nasp	nuclear autoantigenic sperm protein (histone-binding)
10447566	4008.84	1580.22	0.394182	-1	Atp5g2	"ATP synthase, H+ transporting, mitochondrial F0 complex, subunit c (subunit 9), isoform 2 "
10577623	481.141	189.362	0.393567	-1	Gins4	GINS complex subunit 4 (Sld5 homolog)
10441422	419.96	165.115	0.393169	-1	Zdhhc14	"zinc finger, DHHC domain containing 14 "
10400321	710.862	279.468	0.39314	-1	1110002B05Rik	RIKEN cDNA 1110002B05 gene
10478572	1024.9	402.882	0.393095	-1	Ube2c	ubiquitin-conjugating enzyme E2C
10554281	279.612	109.776	0.392601	-1	Fanci	"Fanconi anemia, complementation group I "
10571344	540.888	212.258	0.392425	-1	D8Ertd82e	"DNA segment, Chr 8, ERATO Doi 82, expressed "
10432986	739.928	290.29	0.392322	-1	Aaas	"achalasia, adrenocortical insufficiency, alacrimia "
10568328	656.476	257.497	0.392241	-1	Vkorc1	"vitamin K epoxide reductase complex, subunit 1 "
10544596	1982.91	777.558	0.39213	-1	Tmem176b	transmembrane protein 176B
10339740	831.084	325.689	0.391885	-1	---	---
10401028	904.639	354.405	0.391764	-1	Sgpp1	sphingosine-1-phosphate phosphatase 1
10396068	194.992	76.341	0.391509	-1	Ppil5	peptidylprolyl isomerase (cyclophilin) like 5
10486255	148.78	58.2206	0.39132	-1	Oip5	Opa interacting protein 5
10474526	863.53	337.676	0.391042	-1	Agpat7	"1-acylglycerol-3-phosphate O-acyltransferase 7 (lysophosphatidic acid acyltransferase, eta) "
10366796	975.212	380.2	0.389864	-1	Mettl1	methyltransferase-like 1
10515363	888.181	346.146	0.389725	-1	Mmachc	"methylmalonic aciduria cblC type, with homocystinuria "
10403938	7954.69	3096	0.389205	-1	Hist1h2ao	"histone cluster 1, H2ao "
10541729	418.64	162.657	0.388536	-1	Cdca3	cell division cycle associated 3
10473250	2192.88	851.515	0.388309	-1	LOC433550	similar to mitochondrial ribosomal protein L18
10414315	342.418	132.901	0.388124	-1	Cdkn3	cyclin-dependent kinase inhibitor 3
10540542	896.278	347.672	0.387906	-1	EG620161	"predicted gene, EG620161 "
10456071	6214	2408.82	0.387644	-1	Csf1r	colony stimulating factor 1 receptor
10514158	796.538	308.485	0.387283	-1	Psip1	PC4 and SFRS1 interacting protein 1
10490104	1366.8	529.12	0.387124	-1	Aurka	aurora kinase A
10569200	1907.17	738.19	0.387061	-1	Polr2l	polymerase (RNA) II (DNA directed) polypeptide L
10430389	678.288	261.811	0.385988	-1	Mfng	MFNG O-fucosylpeptide 3-beta-N-acetylglucosaminyltransferase
10476189	2296.76	885.012	0.38533	-1	Mrps26	mitochondrial ribosomal protein S26
10356859	931.71	358.47	0.384745	-1	Dtymk	deoxythymidylate kinase
10481845	232.274	89.2545	0.384264	-1	2610528K11Rik	RIKEN cDNA 2610528K11 gene
10338064	100.419	38.522	0.383612	-1	---	---
10436106	1269.38	486.459	0.383225	-1	C330027C09Rik	RIKEN cDNA C330027C09 gene
10604713	1670.78	638.96	0.382432	-1	Arhgef6	Rac/Cdc42 guanine nucleotide exchange factor (GEF) 6
10459288	340.079	129.897	0.381961	-1	Adrb2	"adrenergic receptor, beta 2 "
10605315	498.647	190.199	0.38143	-1	Lage3	"L antigen family, member 3 "
10409031	1746.27	665.04	0.380835	-1	Dek	DEK oncogene (DNA binding)
10535065	815.607	310.537	0.380743	-1	Centa1	"centaurin, alpha 1 "
10430931	750.936	285.541	0.380247	-1	Nfam1	Nfat activating molecule with ITAM motif 1
10408072	9331.48	3547.56	0.380172	-1	Hist1h2ao	"histone cluster 1, H2ao "
10365136	645.576	245.326	0.38001	-1	Aes	amino-terminal enhancer of split
10428763	795.997	301.83	0.379185	-1	Atad2	"ATPase family, AAA domain containing 2 "
10424779	511.649	193.484	0.378159	-1	Cks2	CDC28 protein kinase regulatory subunit 2
10372078	604.094	228.417	0.378115	-1	D10Ertd322e	"DNA segment, Chr 10, ERATO Doi 322, expressed "
10341547	71.0308	26.8447	0.37793	-1	---	---
10440794	617.46	232.768	0.376977	-1	2610039C10Rik	RIKEN cDNA 2610039C10 gene
10473363	508.32	189.926	0.373635	-1	Timm10	translocase of inner mitochondrial membrane 10 homolog (yeast)
10366848	1490.81	555.706	0.372755	-1	B4galnt1	"beta-1,4-N-acetyl-galactosaminyl transferase 1 "
10408111	9204.11	3430.75	0.372741	-1	Hist1h2ao	"histone cluster 1, H2ao "
10404026	9423.86	3511.92	0.372662	-1	Hist1h2af	"histone cluster 1, H2af "
10403955	9205.87	3426.2	0.372176	-1	Hist1h2ao	"histone cluster 1, H2ao "
10546294	856.583	318.267	0.371554	-1	Nup210	nucleoporin 210
10530806	1605.01	596.292	0.371519	-1	Ppat	phosphoribosyl pyrophosphate amidotransferase
10528507	574.481	212.981	0.370737	-1	Pus7	pseudouridylate synthase 7 homolog (S. cerevisiae)
10353674	119.509	44.3059	0.370732	-1	Lsm5	"LSM5 homolog, U6 small nuclear RNA associated (S. cerevisiae) "
10500630	566.522	209.508	0.369814	-1	Ttf2	"transcription termination factor, RNA polymerase II "
10512487	5147.9	1903.03	0.369671	-1	Rmrp	RNA component of mitochondrial RNAase P
10457463	3361.11	1242.48	0.369664	-1	Nutf2	nuclear transport factor 2
10468531	3361.11	1242.48	0.369664	-1	Nutf2	nuclear transport factor 2
10557519	376.81	139.143	0.369264	-1	Hirip3	HIRA interacting protein 3
10569646	4144.12	1529.28	0.369023	-1	Ccnd1	cyclin D1
10453214	3491.67	1283.71	0.367648	-1	LOC100043462 // LOC100044514 // LOC621832 // Nutf2	similar to nuclear transport factor 2 // similar to nuclear transport factor 2 // similar to nuclear transport factor 2 // nuclear transport factor 2
10501456	557.502	204.753	0.36727	-1	B430201A12Rik	RIKEN cDNA B430201A12 gene
10353750	355.709	130.579	0.367096	-1	Bag2	Bcl2-associated athanogene 2
10408118	8035.53	2947.16	0.366766	-1	Hist1h2ao	"histone cluster 1, H2ao "
10560481	462.701	169.655	0.366663	-1	Fosb	FBJ osteosarcoma oncogene B
10537909	6543.36	2399.06	0.36664	-1	---	---
10399421	2930.71	1073.58	0.366322	-1	Mycn	"v-myc myelocytomatosis viral related oncogene, neuroblastoma derived (avian) "
10417167	320.788	117.445	0.366115	-1	Clybl	citrate lyase beta like
10404045	8120.25	2967.74	0.365473	-1	Hist1h2ao	"histone cluster 1, H2ao "
10357249	497.352	181.762	0.36546	-1	Steap3	STEAP family member 3
10512489	526.25	192.297	0.365411	-1	E130306D19Rik	RIKEN cDNA E130306D19 gene
10459229	597.646	218.183	0.365071	-1	Pcyox1l	prenylcysteine oxidase 1 like
10406026	890.019	324.482	0.364579	-1	Mrpl36	mitochondrial ribosomal protein L36
10586604	1521.34	552.474	0.363151	-1	Rps27l	ribosomal protein S27-like
10585599	1805.43	655.334	0.36298	-1	Imp3	"IMP3, U3 small nucleolar ribonucleoprotein, homolog (yeast) "
10455015	123.595	44.8562	0.36293	-1	---	---
10543114	331.83	120.254	0.362397	-1	---	---
10417713	258.668	93.6868	0.362189	-1	Rarb	"retinoic acid receptor, beta "
10408321	273.375	98.8884	0.361732	-1	Gmnn	geminin
10399391	494.041	178.645	0.361601	-1	Gen1	"Gen homolog 1, endonuclease (Drosophila) "
10558961	1977.32	714.179	0.361185	-1	Tspan4	tetraspanin 4
10460468	657.114	237.188	0.360955	-1	Ctsf	cathepsin F
10428672	165.666	59.6769	0.360225	-1	Dscc1	defective in sister chromatid cohesion 1 homolog (S. cerevisiae)
10437384	440.982	158.083	0.358479	-1	Tcfap4	transcription factor AP4
10574427	669.651	239.702	0.357951	-1	Impdh2	inosine 5'-phosphate dehydrogenase 2
10391811	605.732	216.703	0.357753	-1	3000004C01Rik	RIKEN cDNA 3000004C01 gene
10408094	8196.81	2924.52	0.356787	-1	Hist1h2ao	"histone cluster 1, H2ao "
10395058	612.387	218.453	0.356723	-1	Adi1	acireductone dioxygenase 1
10499639	2042.24	727.567	0.356259	-1	Cks1b	CDC28 protein kinase 1b
10353004	562.864	200.387	0.356014	-1	Cks2	CDC28 protein kinase regulatory subunit 2
10508151	495.209	176.198	0.355806	-1	Clspn	claspin homolog (Xenopus laevis)
10555235	869.371	308.534	0.354893	-1	Arrb1	"arrestin, beta 1 "
10568480	932.365	330.58	0.354561	-1	Nsmce4a	non-SMC element 4 homolog A (S. cerevisiae)
10598499	3268.91	1152.05	0.352426	-1	EG632013	"predicted gene, EG632013 "
10431697	155.808	54.7569	0.351439	-1	Abcd2	"ATP-binding cassette, sub-family D (ALD), member 2 "
10338065	151.306	53.0243	0.350444	-1	---	---
10398459	761.678	266.554	0.349956	-1	Ppp2r5c	"protein phosphatase 2, regulatory subunit B (B56), gamma isoform "
10587778	321.632	112.442	0.349597	-1	---	---
10457888	508.914	176.452	0.346723	-1	5730494M16Rik	RIKEN cDNA 5730494M16 gene
10546891	653.419	226.268	0.346284	-1	Camk1	calcium/calmodulin-dependent protein kinase I
10371888	1530.78	527.609	0.344668	-1	Tmpo	thymopoietin
10400649	412.501	142.058	0.344383	-1	Pole2	"polymerase (DNA directed), epsilon 2 (p59 subunit) "
10515090	394.774	135.831	0.344073	-1	Cdkn2c	"cyclin-dependent kinase inhibitor 2C (p18, inhibits CDK4) "
10408085	8109.95	2779.9	0.342776	-1	Hist1h2an	"histone cluster 1, H2an "
10350297	342.301	117.272	0.342599	-1	Kif14	kinesin family member 14
10362811	535.327	183.188	0.342199	-1	Sesn1	sestrin 1
10339900	85.9665	29.3849	0.341818	-1	---	---
10577190	771.754	263.027	0.340817	-1	Rasa3	RAS p21 protein activator 3
10586110	818.549	278.889	0.340711	-1	Cln6	"ceroid-lipofuscinosis, neuronal 6 "
10384145	331.124	112.365	0.339343	-1	H2afv	"H2A histone family, member V "
10511617	422.642	143.395	0.339281	-1	6720467C03Rik	RIKEN cDNA 6720467C03 gene
10405185	554.09	187.597	0.338567	-1	Cks2	CDC28 protein kinase regulatory subunit 2
10558910	548.175	185.561	0.338506	-1	Rangrf	RAN guanine nucleotide release factor
10425207	1522.1	514.74	0.338176	-1	H1f0	"H1 histone family, member 0 "
10562563	1076.86	361.103	0.335329	-1	Ccne1	cyclin E1
10601328	614.581	206.059	0.335284	-1	Uprt	uracil phosphoribosyltransferase (FUR1) homolog (S. cerevisiae)
10340732	191.557	63.5946	0.331988	-1	---	---
10503410	793.841	261.875	0.329883	-1	Tmem64	transmembrane protein 64
10491860	608.501	200.505	0.329507	-1	Phf17	PHD finger protein 17
10568150	572.093	187.954	0.328538	-1	Kif22	kinesin family member 22
10542824	546.593	179.213	0.327873	-1	Mrps35	mitochondrial ribosomal protein S35
10420426	669.679	219.099	0.32717	-1	F630043A04Rik	RIKEN cDNA F630043A04 gene
10388880	709.911	231.922	0.326692	-1	Tmem97	transmembrane protein 97
10491952	818.227	263.738	0.322328	-1	Mgst2	microsomal glutathione S-transferase 2
10434668	1875.79	604.061	0.322029	-1	Tmem97	transmembrane protein 97
10436941	2126	684.184	0.321817	-1	Slc5a3	"solute carrier family 5 (inositol transporters), member 3 "
10584615	721.566	231.821	0.321275	-1	Pvrl1	poliovirus receptor-related 1
10490923	4062.15	1301.15	0.320311	-1	Car2	carbonic anhydrase 2
10346114	443.262	141.951	0.320242	-1	---	---
10572613	777.858	248.606	0.319603	-1	Mrpl34	mitochondrial ribosomal protein L34
10527547	1251.33	399.927	0.319603	-1	Gtf3a	general transcription factor III A
10570516	511.585	162.977	0.318573	-1	Kbtbd11	kelch repeat and BTB (POZ) domain containing 11
10408666	371.23	117.351	0.316114	-1	Rpp40	ribonuclease P 40 subunit (human)
10352048	426.431	134.603	0.315649	-1	Exo1	exonuclease 1
10500683	691.678	217.477	0.314419	-1	Rangrf	RAN guanine nucleotide release factor
10466423	359.108	112.23	0.312523	-1	Cep78	centrosomal protein 78
10419296	801.417	250.04	0.311998	-1	Wdhd1	WD repeat and HMG-box DNA binding protein 1
10498620	518.492	161.625	0.31172	-1	Trim59	tripartite motif-containing 59
10471721	440.498	136.846	0.310662	-1	Ptgs1	prostaglandin-endoperoxide synthase 1
10539143	887.406	273.021	0.307662	-1	Retsat	"retinol saturase (all trans retinol 13,14 reductase) "
10445558	640.4	195.98	0.306028	-1	BC048355	cDNA sequence BC048355
10456383	625.34	191.254	0.30584	-1	Impa2	inositol (myo)-1(or 4)-monophosphatase 2
10554325	376.64	114.727	0.304607	-1	5730590G19Rik	RIKEN cDNA 5730590G19 gene
10343057	155.852	47.2535	0.303195	-1	---	---
10533145	765.792	232.176	0.303184	-1	Tpcn1	two pore channel 1
10356880	833.187	252.392	0.302924	-1	St8sia4	"ST8 alpha-N-acetyl-neuraminide alpha-2,8-sialyltransferase 4 "
10547153	516.678	155.616	0.301185	-1	Alox5	arachidonate 5-lipoxygenase
10542079	824.352	247.674	0.300446	-1	Foxm1	forkhead box M1
10444595	726.279	218.19	0.300422	-1	Lsm2	"LSM2 homolog, U6 small nuclear RNA associated (S. cerevisiae) "
10474381	266.853	79.9077	0.299445	-1	Kif18a	kinesin family member 18A
10398874	631.466	188.348	0.29827	-1	Siva1	"SIVA1, apoptosis-inducing factor "
10487577	426.622	126.61	0.296773	-1	Ckap2l	cytoskeleton associated protein 2-like
10586591	479.598	141.384	0.294797	-1	Car12	carbonic anyhydrase 12
10413928	435.785	127.687	0.293006	-1	1810011H11Rik	RIKEN cDNA 1810011H11 gene
10555118	930.363	270.554	0.290805	-1	Pak1	p21 (CDKN1A)-activated kinase 1
10594251	1486.35	431.653	0.290411	-1	Kif23	kinesin family member 23
10346365	369.448	106.985	0.28958	-1	Sgol2	shugoshin-like 2 (S. pombe)
10499366	715.753	205.44	0.287026	-1	Pmf1	polyamine-modulated factor 1
10450519	717.45	205.843	0.286909	-1	Tcf19	transcription factor 19
10516246	1020.87	291.29	0.285336	-1	Cdca8	cell division cycle associated 8
10475610	693.615	197.099	0.284162	-1	Dut	deoxyuridine triphosphatase
10427918	1181.61	335.746	0.284144	-1	BC052328	cDNA sequence BC052328
10359849	884.995	249.609	0.282046	-1	Uck2	uridine-cytidine kinase 2
10571752	1344.66	376.61	0.280077	-1	Dctd	dCMP deaminase
10585395	696.423	194.663	0.279519	-1	LOC100048311	similar to proapoptotic protein
10484425	818.73	226.982	0.277237	-1	2700094K13Rik	RIKEN cDNA 2700094K13 gene
10384373	715.462	197.757	0.276405	-1	Fignl1	fidgetin-like 1
10419578	2357.79	651.4	0.276276	-1	Ndrg2	N-myc downstream regulated gene 2
10547943	1083.27	298.419	0.27548	-1	Ncapd2	"non-SMC condensin I complex, subunit D2 "
10344363	79.5035	21.7667	0.273783	-1	---	---
10378649	773.916	211.795	0.273667	-1	Slc43a2	"solute carrier family 43, member 2 "
10597743	2844.98	777.967	0.273452	-1	Cx3cr1	chemokine (C-X3-C) receptor 1
10478355	1104.31	301.718	0.273218	-1	Mybl2	myeloblastosis oncogene-like 2
10556208	1014.19	275.216	0.271365	-1	D930014E17Rik	RIKEN cDNA D930014E17 gene
10474825	1416.06	379.633	0.268091	-1	D2Ertd750e	"DNA segment, Chr 2, ERATO Doi 750, expressed "
10389606	511.514	137.023	0.267878	-1	Prr11	proline rich 11
10503264	461.278	121.344	0.26306	-1	Ccne2	cyclin E2
10444927	545.24	142.814	0.261928	-1	Nrm	nurim (nuclear envelope membrane protein)
10594774	2403.61	625.223	0.260119	-1	Ccnb2	cyclin B2
10403959	3993.74	1035.13	0.259189	-1	RP23-38E20.1	"H2b histone family, member A "
10408087	3993.74	1035.13	0.259189	-1	RP23-38E20.1	"H2b histone family, member A "
10585338	492.272	127.064	0.258118	-1	Kdelc2	KDEL (Lys-Asp-Glu-Leu) containing 2
10424667	749.903	193.299	0.257765	-1	4930572J05Rik	RIKEN cDNA 4930572J05 gene
10338067	330.212	84.8427	0.256934	-1	---	---
10352767	1400.11	359.359	0.256665	-1	Nek2	NIMA (never in mitosis gene a)-related expressed kinase 2
10474769	1967.73	494.957	0.251537	-1	Bub1b	"budding uninhibited by benzimidazoles 1 homolog, beta (S. cerevisiae) "
10422496	955.23	238.374	0.249547	-1	Ebi2	Epstein-Barr virus induced gene 2
10474984	534.936	133.149	0.248907	-1	Nusap1	nucleolar and spindle associated protein 1
10491313	961.728	236.455	0.245865	-1	Cldn11	claudin 11
10361110	650.294	158.155	0.243205	-1	Dtl	denticleless homolog (Drosophila)
10454709	1478.73	357.914	0.242041	-1	Kif20a	kinesin family member 20A
10371591	506.06	122.009	0.241096	-1	4930547N16Rik	RIKEN cDNA 4930547N16 gene
10385248	763.761	183.421	0.240155	-1	Hmmr	hyaluronan mediated motility receptor (RHAMM)
10404359	586.088	140.464	0.239664	-1	Mboat1	membrane bound O-acyltransferase domain containing 1
10409579	1258.2	298.519	0.23726	-1	Cxcl14	chemokine (C-X-C motif) ligand 14
10473125	6978.63	1645.55	0.235798	-1	Itga4	integrin alpha 4
10546631	617.857	145.403	0.235334	-1	Frmd4b	FERM domain containing 4B
10421029	833.009	190.076	0.22818	-1	Cdca2	cell division cycle associated 2
10557156	1408.54	318.483	0.226109	-1	Plk1	polo-like kinase 1 (Drosophila)
10573261	2973.12	669.561	0.225205	-1	Asf1b	ASF1 anti-silencing function 1 homolog B (S. cerevisiae)
10381096	703.361	158.201	0.224921	-1	Igfbp4	insulin-like growth factor binding protein 4
10403943	2366.73	522.642	0.220829	-1	Hist1h2bm	"histone cluster 1, H2bm "
10397763	491.706	108.529	0.22072	-1	9030617O03Rik	RIKEN cDNA 9030617O03 gene
10432511	1575.7	347.384	0.220464	-1	Racgap1	Rac GTPase-activating protein 1
10588899	4678.49	1025.46	0.219186	-1	Gpx1	glutathione peroxidase 1
10382998	585.585	125.253	0.213894	-1	Birc5	baculoviral IAP repeat-containing 5
10494402	7537.08	1594.84	0.2116	-1	Hist2h3c1	"histone cluster 2, H3c1 "
10472916	1629.43	344.36	0.211338	-1	Cdca7	cell division cycle associated 7
10507653	447.622	94.535	0.211194	-1	---	---
10408077	2343.97	494.129	0.210809	-1	Hist1h2ak	"histone cluster 1, H2ak "
10556266	842.371	175.916	0.208834	-1	Wee1	wee 1 homolog (S. pombe)
10515431	1298.64	266.013	0.204839	-1	Kif2c	kinesin family member 2C
10408243	7572.25	1524.61	0.201341	-1	Hist1h4b	"histone cluster 1, H4b "
10513818	3419.26	687.72	0.201131	-1	Stmn1	stathmin 1
10404067	8293.69	1655.72	0.199636	-1	Hist1h4b	"histone cluster 1, H4b "
10350392	475.913	94.8218	0.199242	-1	Aspm	"asp (abnormal spindle)-like, microcephaly associated (Drosophila) "
10508986	3583.97	712.189	0.198715	-1	Stmn1	stathmin 1
10500333	3684.04	730.228	0.198214	-1	Hist2h4	"histone cluster 2, H4 "
10408074	6371.06	1257.19	0.197328	-1	Hist1h4b	"histone cluster 1, H4b "
10361375	902.12	177.262	0.196495	-1	Fbxo5	F-box protein 5
10395414	763.016	149.587	0.196047	-1	Tmem195	transmembrane protein 195
10403941	9474	1836.18	0.193813	-1	Hist2h3b	"histone cluster 2, H3b "
10408246	9619.18	1859.54	0.193316	-1	Hist1h3a	"histone cluster 1, H3a "
10494405	8912.63	1722.12	0.193222	-1	Hist2h3b	"histone cluster 2, H3b "
10422946	194.905	37.4442	0.192115	-1	Ranbp3l	RAN binding protein 3-like
10404028	9520.14	1825.46	0.191747	-1	Hist1h3g	"histone cluster 1, H3g "
10403957	6470.91	1232.94	0.190536	-1	Hist1h4m	"histone cluster 1, H4m "
10408092	6470.91	1232.94	0.190536	-1	Hist1h4m	"histone cluster 1, H4m "
10607877	926.26	173.371	0.187174	-1	Prps2	phosphoribosyl pyrophosphate synthetase 2
10408239	9725.21	1806.7	0.185774	-1	Hist2h3b	"histone cluster 2, H3b "
10408202	9107.05	1678.76	0.184337	-1	Hist2h3b // Hist2h3b	"histone cluster 2, H3b // histone cluster 2, H3b "
10404065	10116.9	1862.34	0.184083	-1	Hist2h3b	"histone cluster 2, H3b "
10408083	9552.09	1746.85	0.182876	-1	Hist2h3b	"histone cluster 2, H3b "
10555233	1443.47	263.838	0.18278	-1	---	---
10497831	2588.28	470.675	0.181849	-1	Ccna2	cyclin A2
10404049	9988.2	1808.04	0.181017	-1	Hist2h3b	"histone cluster 2, H3b "
10608136	949.832	167.361	0.1762	-1	---	---
10435185	1172.53	204.718	0.174596	-1	---	---
10591781	1217.7	209.998	0.172454	-1	Anln	"anillin, actin binding protein (scraps homolog, Drosophila) "
10563780	669.64	114.45	0.170913	-1	E2f8	E2F transcription factor 8
10467153	603.854	102.384	0.169551	-1	Slc16a12	"solute carrier family 16 (monocarboxylic acid transporters), member 12 "
10403980	6766.08	1140.98	0.168633	-1	LOC665622	H2b histone family member
10403948	4937.39	817.35	0.165543	-1	Hist1h2bn	"histone cluster 1, H2bn "
10550320	707.247	116.407	0.164592	-1	---	---
10408210	6652.06	1073.54	0.161385	-1	Hist1h2bf	"histone cluster 1, H2bf "
10408070	6792.79	1094.68	0.161153	-1	Hist1h2bl	"histone cluster 1, H2bl "
10403978	6674.52	1075.37	0.161116	-1	LOC665622	H2b histone family member
10378053	860.025	137.078	0.159388	-1	6720460F02Rik	RIKEN cDNA 6720460F02 gene
10404069	3731.53	535.267	0.143444	-1	Hist1h1a	"histone cluster 1, H1a "
10380289	622.584	86.725	0.139299	-1	Mmd	monocyte to macrophage differentiation-associated
10408200	3115.9	379.924	0.121931	-1	Hist1h4f	"histone cluster 1, H4f "
10404061	1301.77	156.844	0.120485	-1	Hist1h2bb	"histone cluster 1, H2bb "
10446965	1636.61	160.871	0.0982955	-1	Rasgrp3	"RAS, guanyl releasing protein 3 "
10582580	3955.8	360.67	0.091175	-1	---	---
10582572	220.203	19.0022	0.086294	-1	---	---
10378438	830.19	53.5119	0.0644575	-1	---	---
10582582	1244.68	39.0417	0.0313668	-1	---	---
10582584	1244.68	39.0417	0.0313668	-1	---	---
