# Supplementary material for: Non-Apoptotic Toxicity of Pseudomonas aeruginosa toward Murine Cells
Source: PLoS One. 2013 Jan 24;8(1):e54245. doi: 10.1371/journal.pone.0054245 (PMC3554662; doi:10.1371/journal.pone.0054245)
Supplement: Table S6 — Homotypic and Heterotypic Comparisons for Annotated Genes - Tables S6A–S6K. Table S6A: Changes in WT t1 vs WT t0. Table S6B: Changes in WT t1+8 vs WT t0. Table S6C: Changes in WT t1+8 vs WT t0, not in WT t1 vs t0. Table S6D: Changes in WT t1 vs WT t0, not in WT t1+8 vs t0. Table S6E: Changes in resistant t1 vs t0. Table S6F: Changes in resistant t1+8 vs t0. Table S6G: Changes in resistant t1+8 vs t0, not in resistant t1 vs t0. Table S6H: Changes in resistant t1 vs t0, not in resistant t1+8 vs t0. Table S6I: Changes in resistant t0 vs WT t0. Table S6J: Changes in WT t1 vs WT t0, not in resistant t1 vs t0. Table S6J′: Changes in resistant t1 vs t0, not in WT t1 vs t0. Table S6K: Changes in WT t1+8 vs WT t0, not in resistant t1+8 vs t0. Table S6K′: Changes in resistant t1+8 vs t0, not in WT t1+8 vs t0. (ZIP) [file pone.0054245.s009.zip]

Archive with 82 entries (59 files):
- S6 Archive/
- S6 Archive/.DS_Store
- __MACOSX/
- __MACOSX/S6 Archive/
- __MACOSX/S6 Archive/._.DS_Store
- S6 Archive/Homotypic and Heterotypic Comparisons for Annotated Genes, Trimmed Tables SB1-B11 /
- S6 Archive/Homotypic and Heterotypic Comparisons for Annotated Genes, Trimmed Tables SB1-B11 /.DS_Store
- __MACOSX/S6 Archive/Homotypic and Heterotypic Comparisons for Annotated Genes, Trimmed Tables SB1-B11 /
- __MACOSX/S6 Archive/Homotypic and Heterotypic Comparisons for Annotated Genes, Trimmed Tables SB1-B11 /._.DS_Store
- S6 Archive/Homotypic and Heterotypic Comparisons for Annotated Genes, Trimmed Tables SB1-B11 /res v res/
- S6 Archive/Homotypic and Heterotypic Comparisons for Annotated Genes, Trimmed Tables SB1-B11 /res v res/Table S6E changes res1 vs 0  FC2   150.xls
- __MACOSX/S6 Archive/Homotypic and Heterotypic Comparisons for Annotated Genes, Trimmed Tables SB1-B11 /res v res/
- __MACOSX/S6 Archive/Homotypic and Heterotypic Comparisons for Annotated Genes, Trimmed Tables SB1-B11 /res v res/._Table S6E changes res1 vs 0  FC2   150.xls
- S6 Archive/Homotypic and Heterotypic Comparisons for Annotated Genes, Trimmed Tables SB1-B11 /res v res/Table S6F changes res1+8 vs 0  FC2   293.xls
- __MACOSX/S6 Archive/Homotypic and Heterotypic Comparisons for Annotated Genes, Trimmed Tables SB1-B11 /res v res/._Table S6F changes res1+8 vs 0  FC2   293.xls
- S6 Archive/Homotypic and Heterotypic Comparisons for Annotated Genes, Trimmed Tables SB1-B11 /res v res/Table S6G changes res1+8 vs 0  FC2(293) not in res1 vs 0(150)        197.xls
- __MACOSX/S6 Archive/Homotypic and Heterotypic Comparisons for Annotated Genes, Trimmed Tables SB1-B11 /res v res/._Table S6G changes res1+8 vs 0  FC2(293) not in res1 vs 0(150)        197.xls
- S6 Archive/Homotypic and Heterotypic Comparisons for Annotated Genes, Trimmed Tables SB1-B11 /res v res/Table S6H changes res1 vs 0  FC2(150) not in res1+8 vs 0(293)      54.xls
- __MACOSX/S6 Archive/Homotypic and Heterotypic Comparisons for Annotated Genes, Trimmed Tables SB1-B11 /res v res/._Table S6H changes res1 vs 0  FC2(150) not in res1+8 vs 0(293)      54.xls
- __MACOSX/S6 Archive/Homotypic and Heterotypic Comparisons for Annotated Genes, Trimmed Tables SB1-B11 /._res v res
- S6 Archive/Homotypic and Heterotypic Comparisons for Annotated Genes, Trimmed Tables SB1-B11 /res v wt/
- S6 Archive/Homotypic and Heterotypic Comparisons for Annotated Genes, Trimmed Tables SB1-B11 /res v wt/Table S6I changes res0 vs WT0  FC2   299.xls
- __MACOSX/S6 Archive/Homotypic and Heterotypic Comparisons for Annotated Genes, Trimmed Tables SB1-B11 /res v wt/
- __MACOSX/S6 Archive/Homotypic and Heterotypic Comparisons for Annotated Genes, Trimmed Tables SB1-B11 /res v wt/._Table S6I changes res0 vs WT0  FC2   299.xls
- S6 Archive/Homotypic and Heterotypic Comparisons for Annotated Genes, Trimmed Tables SB1-B11 /res v wt/Table S6J changes in WT1 vs WT0  FC2(533) res1 vs 0 (150)    423.xls
- __MACOSX/S6 Archive/Homotypic and Heterotypic Comparisons for Annotated Genes, Trimmed Tables SB1-B11 /res v wt/._Table S6J changes in WT1 vs WT0  FC2(533) res1 vs 0 (150)    423.xls
- S6 Archive/Homotypic and Heterotypic Comparisons for Annotated Genes, Trimmed Tables SB1-B11 /res v wt/Table S6J' changes in res1 vs 0  FC2   150  not in WT1 vs 0 (533)    40.xls
- __MACOSX/S6 Archive/Homotypic and Heterotypic Comparisons for Annotated Genes, Trimmed Tables SB1-B11 /res v wt/._Table S6J' changes in res1 vs 0  FC2   150  not in WT1 vs 0 (533)    40.xls
- S6 Archive/Homotypic and Heterotypic Comparisons for Annotated Genes, Trimmed Tables SB1-B11 /res v wt/Table S6K changes in WT9 vs WT0  FC2(1114) not in res9 vs 0(293)    945.xls
- __MACOSX/S6 Archive/Homotypic and Heterotypic Comparisons for Annotated Genes, Trimmed Tables SB1-B11 /res v wt/._Table S6K changes in WT9 vs WT0  FC2(1114) not in res9 vs 0(293)    945.xls
- S6 Archive/Homotypic and Heterotypic Comparisons for Annotated Genes, Trimmed Tables SB1-B11 /res v wt/Table S6K' changes in res1+8 vs 0  FC2(293) not in WT1+8 vs 0(1114)      124.xls
- __MACOSX/S6 Archive/Homotypic and Heterotypic Comparisons for Annotated Genes, Trimmed Tables SB1-B11 /res v wt/._Table S6K' changes in res1+8 vs 0  FC2(293) not in WT1+8 vs 0(1114)      124.xls
- __MACOSX/S6 Archive/Homotypic and Heterotypic Comparisons for Annotated Genes, Trimmed Tables SB1-B11 /._res v wt
- S6 Archive/Homotypic and Heterotypic Comparisons for Annotated Genes, Trimmed Tables SB1-B11 /wt v wt/
- S6 Archive/Homotypic and Heterotypic Comparisons for Annotated Genes, Trimmed Tables SB1-B11 /wt v wt/Table S6A changes in WT1 vs WT0  FC2     533.xls
- __MACOSX/S6 Archive/Homotypic and Heterotypic Comparisons for Annotated Genes, Trimmed Tables SB1-B11 /wt v wt/
- __MACOSX/S6 Archive/Homotypic and Heterotypic Comparisons for Annotated Genes, Trimmed Tables SB1-B11 /wt v wt/._Table S6A changes in WT1 vs WT0  FC2     533.xls
- S6 Archive/Homotypic and Heterotypic Comparisons for Annotated Genes, Trimmed Tables SB1-B11 /wt v wt/Table S6B changes in WT1+8 vs WT0  FC2     1114.xls
- __MACOSX/S6 Archive/Homotypic and Heterotypic Comparisons for Annotated Genes, Trimmed Tables SB1-B11 /wt v wt/._Table S6B changes in WT1+8 vs WT0  FC2     1114.xls
- S6 Archive/Homotypic and Heterotypic Comparisons for Annotated Genes, Trimmed Tables SB1-B11 /wt v wt/Table S6C changes in WT1+8 vs WT0  FC2(1114) not in WT1 vs 0(533)     760.xls
- __MACOSX/S6 Archive/Homotypic and Heterotypic Comparisons for Annotated Genes, Trimmed Tables SB1-B11 /wt v wt/._Table S6C changes in WT1+8 vs WT0  FC2(1114) not in WT1 vs 0(533)     760.xls
- S6 Archive/Homotypic and Heterotypic Comparisons for Annotated Genes, Trimmed Tables SB1-B11 /wt v wt/Table S6D changes in WT1 vs WT0  FC2(533) WT1+8 vs 0(1114)     179.xls
- __MACOSX/S6 Archive/Homotypic and Heterotypic Comparisons for Annotated Genes, Trimmed Tables SB1-B11 /wt v wt/._Table S6D changes in WT1 vs WT0  FC2(533) WT1+8 vs 0(1114)     179.xls
- __MACOSX/S6 Archive/Homotypic and Heterotypic Comparisons for Annotated Genes, Trimmed Tables SB1-B11 /._wt v wt
- __MACOSX/S6 Archive/._Homotypic and Heterotypic Comparisons for Annotated Genes, Trimmed Tables SB1-B11 
- S6 Archive/Pseudomonas Supplementary Tables and Figure/
- S6 Archive/Pseudomonas Supplementary Tables and Figure/.DS_Store
- __MACOSX/S6 Archive/Pseudomonas Supplementary Tables and Figure/
- __MACOSX/S6 Archive/Pseudomonas Supplementary Tables and Figure/._.DS_Store
- S6 Archive/Pseudomonas Supplementary Tables and Figure/Full Data Sets Comparisons to t0 Tables SA1-A5/
- S6 Archive/Pseudomonas Supplementary Tables and Figure/Full Data Sets Comparisons to t0 Tables SA1-A5/.DS_Store
- __MACOSX/S6 Archive/Pseudomonas Supplementary Tables and Figure/Full Data Sets Comparisons to t0 Tables SA1-A5/
- __MACOSX/S6 Archive/Pseudomonas Supplementary Tables and Figure/Full Data Sets Comparisons to t0 Tables SA1-A5/._.DS_Store
- S6 Archive/Pseudomonas Supplementary Tables and Figure/Full Data Sets Comparisons to t0 Tables SA1-A5/SA Archive/
- S6 Archive/Pseudomonas Supplementary Tables and Figure/Full Data Sets Comparisons to t0 Tables SA1-A5/SA Archive/.DS_Store
- __MACOSX/S6 Archive/Pseudomonas Supplementary Tables and Figure/Full Data Sets Comparisons to t0 Tables SA1-A5/SA Archive/
- __MACOSX/S6 Archive/Pseudomonas Supplementary Tables and Figure/Full Data Sets Comparisons to t0 Tables SA1-A5/SA Archive/._.DS_Store
- S6 Archive/Pseudomonas Supplementary Tables and Figure/Full Data Sets Comparisons to t0 Tables SA1-A5/SA Archive/res vs wt/
- S6 Archive/Pseudomonas Supplementary Tables and Figure/Full Data Sets Comparisons to t0 Tables SA1-A5/SA Archive/res vs wt/Table SA3 res t0 vs WT t0.xls
- __MACOSX/S6 Archive/Pseudomonas Supplementary Tables and Figure/Full Data Sets Comparisons to t0 Tables SA1-A5/SA Archive/res vs wt/
- __MACOSX/S6 Archive/Pseudomonas Supplementary Tables and Figure/Full Data Sets Comparisons to t0 Tables SA1-A5/SA Archive/res vs wt/._Table SA3 res t0 vs WT t0.xls
- __MACOSX/S6 Archive/Pseudomonas Supplementary Tables and Figure/Full Data Sets Comparisons to t0 Tables SA1-A5/SA Archive/._res vs wt
- S6 Archive/Pseudomonas Supplementary Tables and Figure/Full Data Sets Comparisons to t0 Tables SA1-A5/SA Archive/res x res/
- S6 Archive/Pseudomonas Supplementary Tables and Figure/Full Data Sets Comparisons to t0 Tables SA1-A5/SA Archive/res x res/Table SA4 res 1hr vs t0.xls
- __MACOSX/S6 Archive/Pseudomonas Supplementary Tables and Figure/Full Data Sets Comparisons to t0 Tables SA1-A5/SA Archive/res x res/
- __MACOSX/S6 Archive/Pseudomonas Supplementary Tables and Figure/Full Data Sets Comparisons to t0 Tables SA1-A5/SA Archive/res x res/._Table SA4 res 1hr vs t0.xls
- S6 Archive/Pseudomonas Supplementary Tables and Figure/Full Data Sets Comparisons to t0 Tables SA1-A5/SA Archive/res x res/Table SA5 res 1+8hr vs t0.xls
- __MACOSX/S6 Archive/Pseudomonas Supplementary Tables and Figure/Full Data Sets Comparisons to t0 Tables SA1-A5/SA Archive/res x res/._Table SA5 res 1+8hr vs t0.xls
- __MACOSX/S6 Archive/Pseudomonas Supplementary Tables and Figure/Full Data Sets Comparisons to t0 Tables SA1-A5/SA Archive/._res x res
- S6 Archive/Pseudomonas Supplementary Tables and Figure/Full Data Sets Comparisons to t0 Tables SA1-A5/SA Archive/wt x wt/
- S6 Archive/Pseudomonas Supplementary Tables and Figure/Full Data Sets Comparisons to t0 Tables SA1-A5/SA Archive/wt x wt/Table SA1 WT 1hr vs WT t0.xls
- __MACOSX/S6 Archive/Pseudomonas Supplementary Tables and Figure/Full Data Sets Comparisons to t0 Tables SA1-A5/SA Archive/wt x wt/
- __MACOSX/S6 Archive/Pseudomonas Supplementary Tables and Figure/Full Data Sets Comparisons to t0 Tables SA1-A5/SA Archive/wt x wt/._Table SA1 WT 1hr vs WT t0.xls
- S6 Archive/Pseudomonas Supplementary Tables and Figure/Full Data Sets Comparisons to t0 Tables SA1-A5/SA Archive/wt x wt/Table SA2 WT 1+8h vs WT t0.xls
- __MACOSX/S6 Archive/Pseudomonas Supplementary Tables and Figure/Full Data Sets Comparisons to t0 Tables SA1-A5/SA Archive/wt x wt/._Table SA2 WT 1+8h vs WT t0.xls
- __MACOSX/S6 Archive/Pseudomonas Supplementary Tables and Figure/Full Data Sets Comparisons to t0 Tables SA1-A5/SA Archive/._wt x wt
- __MACOSX/S6 Archive/Pseudomonas Supplementary Tables and Figure/Full Data Sets Comparisons to t0 Tables SA1-A5/._SA Archive
- S6 Archive/Pseudomonas Supplementary Tables and Figure/Full Data Sets Comparisons to t0 Tables SA1-A5/SA Archive.zip
- __MACOSX/S6 Archive/Pseudomonas Supplementary Tables and Figure/Full Data Sets Comparisons to t0 Tables SA1-A5/._SA Archive.zip
- __MACOSX/S6 Archive/Pseudomonas Supplementary Tables and Figure/._Full Data Sets Comparisons to t0 Tables SA1-A5
- __MACOSX/S6 Archive/._Pseudomonas Supplementary Tables and Figure
- __MACOSX/._S6 Archive
