# Supplementary material for: Non-Apoptotic Toxicity of Pseudomonas aeruginosa toward Murine Cells
Source: PLoS One. 2013 Jan 24;8(1):e54245. doi: 10.1371/journal.pone.0054245 (PMC3554662; doi:10.1371/journal.pone.0054245)
Supplement: Table S6 — Homotypic and Heterotypic Comparisons for Annotated Genes - Tables S6A–S6K. Table S6A: Changes in WT t1 vs WT t0. Table S6B: Changes in WT t1+8 vs WT t0. Table S6C: Changes in WT t1+8 vs WT t0, not in WT t1 vs t0. Table S6D: Changes in WT t1 vs WT t0, not in WT t1+8 vs t0. Table S6E: Changes in resistant t1 vs t0. Table S6F: Changes in resistant t1+8 vs t0. Table S6G: Changes in resistant t1+8 vs t0, not in resistant t1 vs t0. Table S6H: Changes in resistant t1 vs t0, not in resistant t1+8 vs t0. Table S6I: Changes in resistant t0 vs WT t0. Table S6J: Changes in WT t1 vs WT t0, not in resistant t1 vs t0. Table S6J′: Changes in resistant t1 vs t0, not in WT t1 vs t0. Table S6K: Changes in WT t1+8 vs WT t0, not in resistant t1+8 vs t0. Table S6K′: Changes in resistant t1+8 vs t0, not in WT t1+8 vs t0. (ZIP) [file pone.0054245.s009.zip › S6 Archive/Homotypic and Heterotypic Comparisons for Annotated Genes, Trimmed Tables SB1-B11 /res v res/Table S6E changes res1 vs 0 FC2 150.xls]

## Sheet: changes res1 vs 0  FC2   150
Probe Set ID	av res0	av res1	res1 v res0	Posterior	Gene Symbol	Gene Description
10346551	338.177	1205.75	3.56544	1	Cflar	CASP8 and FADD-like apoptosis regulator
10346562	251.776	1047.05	4.15864	1	Cflar	CASP8 and FADD-like apoptosis regulator
10350516	291.238	1688.26	5.79682	1	Ptgs2	prostaglandin-endoperoxide synthase 2
10357604	223.274	555.091	2.48615	1	Ikbke	inhibitor of kappaB kinase epsilon
10357875	211.275	1046.39	4.95273	1	Btg2	"B-cell translocation gene 2, anti-proliferative "
10358389	498.374	203.973	0.409277	-1	Rgs2	regulator of G-protein signaling 2
10361375	1047.19	497.691	0.475261	-1	Fbxo5	F-box protein 5
10363070	654.486	2555.96	3.90529	1	Gp49a	glycoprotein 49 A
10363082	1252.49	2979.8	2.3791	1	Lilrb4	"leukocyte immunoglobulin-like receptor, subfamily B, member 4 "
10363735	173.002	958.455	5.54015	1	Egr2	early growth response 2
10364361	165.256	428.233	2.59133	1	Icosl	icos ligand
10364950	235.648	2048.83	8.69445	1	Gadd45b	growth arrest and DNA-damage-inducible 45 beta
10366043	257.379	107.171	0.416392	-1	Dusp6	dual specificity phosphatase 6
10366346	84.0426	381.432	4.53855	1	Phlda1	"pleckstrin homology-like domain, family A, member 1 "
10368144	218.463	1556.31	7.12389	1	Tnfaip3	"tumor necrosis factor, alpha-induced protein 3 "
10369615	2519.75	5162.63	2.04886	1	Srgn	serglycin
10372668	778.968	2121.86	2.72394	1	Mdm2	transformed mouse 3T3 cell double minute 2
10373912	161.274	361.894	2.24397	1	Osm	oncostatin M
10374485	470.597	946.079	2.01038	1	Peli1	pellino 1
10376513	168.867	1523.41	9.02134	1	Nlrp3	"NLR family, pyrin domain containing 3 "
10379630	1085.21	3327.18	3.06595	1	Slfn2	schlafen 2
10379721	192.251	1540.44	8.01262	1	Ccl4	chemokine (C-C motif) ligand 4
10384725	798.457	2586.86	3.23982	1	Rel	reticuloendotheliosis oncogene
10385572	3561.66	7411.42	2.08089	1	Sqstm1	sequestosome 1
10387372	250.187	1639.93	6.55483	1	Jmjd3	jumonji domain containing 3
10387890	181.868	368.586	2.02667	1	Cxcl16	chemokine (C-X-C motif) ligand 16
10389231	4496.32	10824.4	2.40738	1	Ccl3	chemokine (C-C motif) ligand 3
10397346	1748.6	216.576	0.123857	-1	Fos	FBJ osteosarcoma oncogene
10398665	571.636	2550.71	4.46212	1	Tnfaip2	"tumor necrosis factor, alpha-induced protein 2 "
10400095	1649.82	4753.52	2.88124	1	Ifrd1	interferon-related developmental regulator 1
10400405	1094.19	3070.83	2.80648	1	Nfkbia	"nuclear factor of kappa light polypeptide gene enhancer in B-cells inhibitor, alpha "
10404840	436.13	2369.96	5.43406	1	Cd83	CD83 antigen
10406254	335.886	689.396	2.05247	1	Ell2	elongation factor RNA polymerase II 2
10407126	68.9561	222.382	3.22498	1	Plk2	polo-like kinase 2 (Drosophila)
10412466	918.731	2327.92	2.53384	1	Hmgcs1	3-hydroxy-3-methylglutaryl-Coenzyme A synthase 1
10416837	141.54	1775.26	12.5424	1	Irg1	immunoresponsive gene 1
10422496	1332.87	574.519	0.431038	-1	Ebi2	Epstein-Barr virus induced gene 2
10424400	91.9502	514.034	5.59036	1	Myc	myelocytomatosis oncogene
10425283	124.163	353.466	2.84678	1	Maff	"v-maf musculoaponeurotic fibrosarcoma oncogene family, protein F (avian) "
10427035	225.757	2740.7	12.1401	1	Nr4a1	"nuclear receptor subfamily 4, group A, member 1 "
10427628	72.9593	166.965	2.28847	1	Il7r	interleukin 7 receptor
10429140	745.215	2516.71	3.37716	1	Ndrg1	N-myc downstream regulated gene 1
10429160	200.918	442.445	2.20212	1	St3gal1	"ST3 beta-galactoside alpha-2,3-sialyltransferase 1 "
10429491	340.393	833.757	2.4494	1	Arc	activity regulated cytoskeletal-associated protein
10430660	341.309	1117.87	3.27525	1	Pdgfb	"platelet derived growth factor, B polypeptide "
10432540	227.534	471.487	2.07216	1	Lima1	LIM domain and actin binding 1
10433101	377.54	2145.18	5.68199	1	Gpr84	G protein-coupled receptor 84
10433114	498.278	2046.73	4.10761	1	Itga5	integrin alpha 5 (fibronectin receptor alpha)
10433472	740.712	1902.77	2.56884	1	1810013L24Rik	RIKEN cDNA 1810013L24 gene
10435704	579.098	1161.46	2.00564	1	Cd80	CD80 antigen
10435712	227.426	569.599	2.50455	1	Cd80	CD80 antigen
10436372	183.921	416.706	2.26567	1	Dcbld2	"discoidin, CUB and LCCL domain containing 2 "
10437160	230.516	734.222	3.18513	1	Ets2	"E26 avian leukemia oncogene 2, 3' domain "
10439936	201.868	5302.45	26.2669	1	Nfkbiz	"nuclear factor of kappa light polypeptide gene enhancer in B-cells inhibitor, zeta "
10440993	477.091	1366.27	2.86374	1	Rcan1	regulator of calcineurin 1
10443463	786.336	1777.72	2.26076	1	Cdkn1a	cyclin-dependent kinase inhibitor 1A (P21)
10443527	356.326	2082.27	5.84372	1	Pim1	proviral integration site 1
10444890	335.201	1311.69	3.91316	1	Ier3	immediate early response 3
10446229	425.16	1825.76	4.2943	1	Tnfsf9	"tumor necrosis factor (ligand) superfamily, member 9 "
10450501	1265.22	5288.85	4.18017	1	Tnf	tumor necrosis factor
10454782	323.168	846.224	2.61852	1	Egr1	early growth response 1
10456296	410.098	1161.84	2.83309	1	Malt1	mucosa associated lymphoid tissue lymphoma translocation gene 1
10458382	1201.96	2620.01	2.17979	1	Cd14	CD14 antigen
10459288	302.47	149.491	0.494234	-1	Adrb2	"adrenergic receptor, beta 2 "
10460833	576.84	1665.73	2.88769	1	Ehd1	EH-domain containing 1
10461558	322.509	671.039	2.08069	1	Slc15a3	"solute carrier family 15, member 3 "
10462818	394.597	191.336	0.484889	-1	Hhex	hematopoietically expressed homeobox
10463945	304.733	1084.57	3.55909	1	Dusp5	dual specificity phosphatase 5
10469425	247.158	742.696	3.00495	1	Arl5b	ADP-ribosylation factor-like 5B
10469816	487.836	2028.13	4.1574	1	Il1rn	interleukin 1 receptor antagonist
10475782	220.178	1478.14	6.71339	1	Dusp2	dual specificity phosphatase 2
10475866	184.236	880.044	4.77672	1	Bcl2l11	BCL2-like 11 (apoptosis facilitator)
10475990	1281.16	2902.02	2.26515	1	Slc20a1	"solute carrier family 20, member 1 "
10481949	167.626	693.628	4.13794	1	Traf1	Tnf receptor-associated factor 1
10483110	163.984	440.554	2.68656	1	Ifih1	interferon induced with helicase C domain 1
10485624	254.591	794.377	3.12021	1	Prrg4	proline rich Gla (G-carboxyglutamic acid) 4 (transmembrane)
10487588	49.4585	406.976	8.22863	1	Il1a	interleukin 1 alpha
10487597	78.6181	548.83	6.98097	1	Il1b	interleukin 1 beta
10489484	1112.87	3584.32	3.22078	1	Sdc4	syndecan 4
10491300	584.894	1315.46	2.24906	1	Skil	SKI-like
10494428	1477.37	283.658	0.192002	-1	Txnip	thioredoxin interacting protein
10497931	350.381	1085.48	3.09799	1	Cflar	CASP8 and FADD-like apoptosis regulator
10501164	92.7334	221.486	2.38841	1	Csf1	colony stimulating factor 1 (macrophage)
10501586	269.956	118.296	0.438204	-1	S1pr1	sphingosine-1-phosphate receptor 1
10503334	94.0728	232.368	2.47009	1	Gem	GTP binding protein (gene overexpressed in skeletal muscle)
10508115	332.063	762.671	2.29677	1	Stk40	serine/threonine kinase 40
10508392	434.631	876.427	2.01648	1	Rnf19b	ring finger protein 19B
10508465	921.769	3558.92	3.86097	1	Marcksl1	MARCKS-like 1
10509122	134.903	65.4574	0.485219	-1	Cnr2	cannabinoid receptor 2 (macrophage)
10510574	391.114	3143.31	8.03681	1	Errfi1	ERBB receptor feedback inhibitor 1
10512030	415.575	926.196	2.22871	1	3110043O21Rik	RIKEN cDNA 3110043O21 gene
10516266	203.236	552.392	2.71799	1	Zc3h12a	zinc finger CCCH type containing 12A
10516932	228.994	576.244	2.51642	1	Sesn2	sestrin 2
10519333	510.238	1338.25	2.6228	1	5830415L20Rik	RIKEN cDNA 5830415L20 gene
10520362	1238.97	3718.74	3.00148	1	Insig1	insulin induced gene 1
10520862	271.996	982.406	3.61184	1	Fosl2	fos-like antigen 2
10523156	104.732	3715.81	35.4792	1	Cxcl2	chemokine (C-X-C motif) ligand 2
10524631	651.315	1443.03	2.21557	1	Oasl1	2'-5' oligoadenylate synthetase-like 1
10527965	70.6688	156.766	2.21832	1	Cldn12	claudin 12
10531415	137.979	3876.54	28.0953	1	Cxcl10	chemokine (C-X-C motif) ligand 10
10531610	185.809	1282.62	6.90292	1	Rasgef1b	"RasGEF domain family, member 1B "
10534667	257.402	1081.08	4.19996	1	Serpine1	"serine (or cysteine) peptidase inhibitor, clade E, member 1 "
10536794	140.887	428.906	3.04433	1	2310016C08Rik	RIKEN cDNA 2310016C08 gene
10540472	413.364	1044.25	2.52623	1	Bhlhb2	"basic helix-loop-helix domain containing, class B2 "
10542885	204.958	416.24	2.03085	1	2810474O19Rik	RIKEN cDNA 2810474O19 gene
10547664	694.938	3746.53	5.39117	1	Clec4e	"C-type lectin domain family 4, member e "
10548735	139.992	419.252	2.99482	1	Dusp16	dual specificity phosphatase 16
10549276	341.343	123.857	0.362852	-1	Bhlhb3	"basic helix-loop-helix domain containing, class B3 "
10550906	335.887	1367.66	4.07179	1	Plaur	"plasminogen activator, urokinase receptor "
10551359	229.987	541.178	2.35307	1	Sertad1	SERTA domain containing 1
10551791	45.417	182.715	4.02307	1	Zfp420	zinc finger protein 420
10551891	413.054	1299.83	3.14687	1	Nfkbid	"nuclear factor of kappa light polypeptide gene enhancer in B-cells inhibitor, delta "
10560242	406.122	823.416	2.02751	1	C5ar1	complement component 5a receptor 1
10560481	1242.14	435.858	0.350892	-1	Fosb	FBJ osteosarcoma oncogene B
10560709	266.889	592.577	2.22032	1	Pvr	poliovirus receptor
10563597	84.4371	307.332	3.63978	1	Saa3	serum amyloid A 3
10563659	262.162	761.166	2.90342	1	Spty2d1	"SPT2, Suppressor of Ty, domain containing 1 (S. cerevisiae) "
10570516	897.058	400.791	0.446784	-1	Kbtbd11	kelch repeat and BTB (POZ) domain containing 11
10571312	370.224	1999.53	5.40086	1	Dusp4	dual specificity phosphatase 4
10574087	982.959	2684.05	2.73058	1	Herpud1	"homocysteine-inducible, endoplasmic reticulum stress-inducible, ubiquitin-like domain member 1 "
10574213	90.3354	198.969	2.20255	1	Ccl22	chemokine (C-C motif) ligand 22
10577954	176.356	380.427	2.15716	1	Rab11fip1	RAB11 family interacting protein 1 (class I)
10580282	285.312	1029.78	3.60931	1	Junb	Jun-B oncogene
10582388	17.2825	35.1881	2.03606	1	---	---
10583519	566.933	1507.54	2.65912	1	Icam1	intercellular adhesion molecule 1
10587683	340.474	952.008	2.79613	1	Bcl2a1b	B-cell leukemia/lymphoma 2 related protein A1b
10588495	466.781	231.123	0.495142	-1	Dusp7	dual specificity phosphatase 7
10590801	321.132	685.589	2.13491	1	Birc3	baculoviral IAP repeat-containing 3
10593492	233.512	901.488	3.86057	1	Zc3h12c	zinc finger CCCH type containing 12C
10593497	283.332	1099.7	3.8813	1	Zc3h12c	zinc finger CCCH type containing 12C
10595633	339.743	956.683	2.8159	1	Bcl2a1b	B-cell leukemia/lymphoma 2 related protein A1b
10597279	68.4836	605.215	8.83738	1	Ccrl2	chemokine (C-C motif) receptor-like 2
10597758	199.936	1004.8	5.02561	1	Axud1	AXIN1 up-regulated 1
10603809	31.5536	330.767	10.4827	1	OTTMUSG00000017540	"predicted gene, OTTMUSG00000017540 "
