# Supplementary material for: Non-Apoptotic Toxicity of Pseudomonas aeruginosa toward Murine Cells
Source: PLoS One. 2013 Jan 24;8(1):e54245. doi: 10.1371/journal.pone.0054245 (PMC3554662; doi:10.1371/journal.pone.0054245)
Supplement: Table S6 — Homotypic and Heterotypic Comparisons for Annotated Genes - Tables S6A–S6K. Table S6A: Changes in WT t1 vs WT t0. Table S6B: Changes in WT t1+8 vs WT t0. Table S6C: Changes in WT t1+8 vs WT t0, not in WT t1 vs t0. Table S6D: Changes in WT t1 vs WT t0, not in WT t1+8 vs t0. Table S6E: Changes in resistant t1 vs t0. Table S6F: Changes in resistant t1+8 vs t0. Table S6G: Changes in resistant t1+8 vs t0, not in resistant t1 vs t0. Table S6H: Changes in resistant t1 vs t0, not in resistant t1+8 vs t0. Table S6I: Changes in resistant t0 vs WT t0. Table S6J: Changes in WT t1 vs WT t0, not in resistant t1 vs t0. Table S6J′: Changes in resistant t1 vs t0, not in WT t1 vs t0. Table S6K: Changes in WT t1+8 vs WT t0, not in resistant t1+8 vs t0. Table S6K′: Changes in resistant t1+8 vs t0, not in WT t1+8 vs t0. (ZIP) [file pone.0054245.s009.zip › S6 Archive/Homotypic and Heterotypic Comparisons for Annotated Genes, Trimmed Tables SB1-B11 /res v res/Table S6H changes res1 vs 0 FC2(150) not in res1+8 vs 0(293) 54.xls]

## Sheet: changes res1 vs 0  FC2(150) not
10357875	211.275	1046.39	4.95273	1	Btg2	"B-cell translocation gene 2, anti-proliferative "
10540472	413.364	1044.25	2.52623	1	Bhlhb2	"basic helix-loop-helix domain containing, class B2 "
10574087	982.959	2684.05	2.73058	1	Herpud1	"homocysteine-inducible, endoplasmic reticulum stress-inducible, ubiquitin-like domain member 1 "
10551891	413.054	1299.83	3.14687	1	Nfkbid	"nuclear factor of kappa light polypeptide gene enhancer in B-cells inhibitor, delta "
10475990	1281.16	2902.02	2.26515	1	Slc20a1	"solute carrier family 20, member 1 "
10446229	425.16	1825.76	4.2943	1	Tnfsf9	"tumor necrosis factor (ligand) superfamily, member 9 "
10425283	124.163	353.466	2.84678	1	Maff	"v-maf musculoaponeurotic fibrosarcoma oncogene family, protein F (avian) "
10412466	918.731	2327.92	2.53384	1	Hmgcs1	3-hydroxy-3-methylglutaryl-Coenzyme A synthase 1
10429491	340.393	833.757	2.4494	1	Arc	activity regulated cytoskeletal-associated protein
10469425	247.158	742.696	3.00495	1	Arl5b	ADP-ribosylation factor-like 5B
10597758	199.936	1004.8	5.02561	1	Axud1	AXIN1 up-regulated 1
10527965	70.6688	156.766	2.21832	1	Cldn12	claudin 12
10560242	406.122	823.416	2.02751	1	C5ar1	complement component 5a receptor 1
10366043	257.379	107.171	0.416392	-1	Dusp6	dual specificity phosphatase 6
10588495	466.781	231.123	0.495142	-1	Dusp7	dual specificity phosphatase 7
10454782	323.168	846.224	2.61852	1	Egr1	early growth response 1
10363735	173.002	958.455	5.54015	1	Egr2	early growth response 2
10520862	271.996	982.406	3.61184	1	Fosl2	fos-like antigen 2
10503334	94.0728	232.368	2.47009	1	Gem	GTP binding protein (gene overexpressed in skeletal muscle)
10462818	394.597	191.336	0.484889	-1	Hhex	hematopoietically expressed homeobox
10520362	1238.97	3718.74	3.00148	1	Insig1	insulin induced gene 1
10583519	566.933	1507.54	2.65912	1	Icam1	intercellular adhesion molecule 1
10400095	1649.82	4753.52	2.88124	1	Ifrd1	interferon-related developmental regulator 1
10580282	285.312	1029.78	3.60931	1	Junb	Jun-B oncogene
10432540	227.534	471.487	2.07216	1	Lima1	LIM domain and actin binding 1
10429140	745.215	2516.71	3.37716	1	Ndrg1	N-myc downstream regulated gene 1
10560709	266.889	592.577	2.22032	1	Pvr	poliovirus receptor
10433472	740.712	1902.77	2.56884	1	1810013L24Rik	RIKEN cDNA 1810013L24 gene
10542885	204.958	416.24	2.03085	1	2810474O19Rik	RIKEN cDNA 2810474O19 gene
10512030	415.575	926.196	2.22871	1	3110043O21Rik	RIKEN cDNA 3110043O21 gene
10385572	3561.66	7411.42	2.08089	1	Sqstm1	sequestosome 1
10369615	2519.75	5162.63	2.04886	1	Srgn	serglycin
10551359	229.987	541.178	2.35307	1	Sertad1	SERTA domain containing 1
10516932	228.994	576.244	2.51642	1	Sesn2	sestrin 2
10491300	584.894	1315.46	2.24906	1	Skil	SKI-like
10489484	1112.87	3584.32	3.22078	1	Sdc4	syndecan 4
10494428	1477.37	283.658	0.192002	-1	Txnip	thioredoxin interacting protein
10372668	778.968	2121.86	2.72394	1	Mdm2	transformed mouse 3T3 cell double minute 2
10551791	45.417	182.715	4.02307	1	Zfp420	zinc finger protein 420
