# Supplementary material for: Non-Apoptotic Toxicity of Pseudomonas aeruginosa toward Murine Cells
Source: PLoS One. 2013 Jan 24;8(1):e54245. doi: 10.1371/journal.pone.0054245 (PMC3554662; doi:10.1371/journal.pone.0054245)
Supplement: Table S6 — Homotypic and Heterotypic Comparisons for Annotated Genes - Tables S6A–S6K. Table S6A: Changes in WT t1 vs WT t0. Table S6B: Changes in WT t1+8 vs WT t0. Table S6C: Changes in WT t1+8 vs WT t0, not in WT t1 vs t0. Table S6D: Changes in WT t1 vs WT t0, not in WT t1+8 vs t0. Table S6E: Changes in resistant t1 vs t0. Table S6F: Changes in resistant t1+8 vs t0. Table S6G: Changes in resistant t1+8 vs t0, not in resistant t1 vs t0. Table S6H: Changes in resistant t1 vs t0, not in resistant t1+8 vs t0. Table S6I: Changes in resistant t0 vs WT t0. Table S6J: Changes in WT t1 vs WT t0, not in resistant t1 vs t0. Table S6J′: Changes in resistant t1 vs t0, not in WT t1 vs t0. Table S6K: Changes in WT t1+8 vs WT t0, not in resistant t1+8 vs t0. Table S6K′: Changes in resistant t1+8 vs t0, not in WT t1+8 vs t0. (ZIP) [file pone.0054245.s009.zip › S6 Archive/Homotypic and Heterotypic Comparisons for Annotated Genes, Trimmed Tables SB1-B11 /res v wt/Table S6I changes res0 vs WT0 FC2 299.xls]

## Sheet: changes res0 vs WT0  FC2   299
Probe Set ID	av WT0	av res0	res0 v WT0	Posterior	Gene Symbol	Gene Description
10417176	244.118	104.274	0.427144	-1	Zic2	zinc finger protein of the cerebellum 2
10399588	38.2246	17.5357	0.458754	-1	Zfp125	zinc finger protein 125
10483249	77.5258	220.019	2.83801	1	Galnt3	UDP-N-acetyl-alpha-D-galactosamine:polypeptide N-acetylgalactosaminyltransferase 3
10363762	578.22	109.005	0.188518	-1	Tmem26	transmembrane protein 26
10430510	753.645	347.753	0.461428	-1	Tmem184b	transmembrane protein 184b
10423894	156.383	419.551	2.68285	1	Tm7sf4	transmembrane 7 superfamily member 4
10435043	435.802	1000.29	2.29528	1	Tm4sf19	transmembrane 4 L six family member 19
10474064	293.852	610.261	2.07676	1	Trp53i11	transformation related protein 53 inducible protein 11
10607868	75.22	33.8587	0.45013	-1	Tlr8	toll-like receptor 8
10502284	270.116	121.683	0.450486	-1	Tet2	tet oncogene family member 2
10441601	232.844	493.156	2.11797	1	Tagap	T-cell activation Rho GTPase-activating protein
10508651	307.78	143.411	0.465952	-1	Sdc3	syndecan 3
10592001	183.601	370.272	2.01673	1	St14	suppression of tumorigenicity 14 (colon carcinoma)
10501586	94.9242	269.956	2.84391	1	S1pr1	sphingosine-1-phosphate receptor 1
10367746	704.875	340.729	0.483389	-1	Sash1	SAM and SH3 domain containing 1
10352178	86.8033	192.093	2.21297	1	Sccpdh	saccharopine dehydrogenase (putative)
10512487	5147.9	2494.43	0.484553	-1	Rmrp	RNA component of mitochondrial RNAase P
10432675	63.8822	131.812	2.06335	1	I730030J21Rik	RIKEN cDNA I730030J21 gene
10543213	955.269	424.696	0.444583	-1	B630005N14Rik	RIKEN cDNA B630005N14 gene
10519951	400.587	174.297	0.435106	-1	A530088I07Rik	RIKEN cDNA A530088I07 gene
10356172	996.994	306.525	0.307449	-1	5033414K04Rik	RIKEN cDNA 5033414K04 gene
10416423	154.19	391.013	2.53592	1	5031414D18Rik	RIKEN cDNA 5031414D18 gene
10371607	2005.38	813.251	0.405534	-1	1200002N14Rik	RIKEN cDNA 1200002N14 gene
10400635	3917.89	1938.08	0.494674	-1	Rps29	ribosomal protein S29
10490126	2893.8	1405.25	0.485609	-1	Rps29	ribosomal protein S29
10521134	2066.19	972.035	0.470447	-1	Rps29	ribosomal protein S29
10549495	2110.47	982.017	0.465308	-1	Rps29	ribosomal protein S29
10439237	699.119	348.938	0.499111	-1	Rps21	ribosomal protein S21
10358408	154.441	579.875	3.75466	1	Rgs1	regulator of G-protein signaling 1
10434778	1034.11	497.891	0.481469	-1	Rtp4	receptor transporter protein 4
10422946	194.905	508.941	2.61122	1	Ranbp3l	RAN binding protein 3-like
10521972	1192.53	205.534	0.172351	-1	Pcdh7	protocadherin 7
10492590	593.397	176.192	0.296922	-1	Ppm1l	protein phosphatase 1 (formerly 2C)-like
10350516	1137.15	291.238	0.256113	-1	Ptgs2	prostaglandin-endoperoxide synthase 2
10471721	440.498	1465.46	3.32683	1	Ptgs1	prostaglandin-endoperoxide synthase 1
10427461	426.177	166.306	0.390228	-1	Ptger4	prostaglandin E receptor 4 (subtype EP4)
10423363	4304.28	972.153	0.225857	-1	Ank	progressive ankylosis
10356866	166.171	77.1614	0.46435	-1	Pdcd1	programmed cell death 1
10407126	164.95	68.9561	0.418043	-1	Plk2	polo-like kinase 2 (Drosophila)
10547100	276.635	840.344	3.03773	1	Plxnd1	plexin D1
10372028	158.439	628.131	3.9645	1	Plxnc1	plexin C1
10508734	194.189	535.016	2.75513	1	Ptafr	platelet-activating factor receptor
10395103	265.874	113.393	0.42649	-1	Pxdn	peroxidasin homolog (Drosophila)
10376950	893.798	239.979	0.268493	-1	Pmp22	peripheral myelin protein
10458906	1665.15	394.204	0.236738	-1	Ppic	peptidylprolyl isomerase C
10607486	302.433	148.472	0.490927	-1	Ptchd1	patched domain containing 1
10607484	62.4998	28.8088	0.460943	-1	Ptchd1	patched domain containing 1
10366310	654.358	1402.86	2.14387	1	Osbpl8	oxysterol binding protein-like 8
10593872	78.7032	157.636	2.00292	1	Odf3l1	outer dense fiber of sperm tails 3-like 1
10584024	86.8185	241.641	2.78329	1	Opcml	opioid binding protein/cell adhesion molecule-like
10606792	35.9257	72.2556	2.01125	1	Nxf7	nuclear RNA export factor 7
10404996	1457.76	607.057	0.416433	-1	Ninj1	ninjurin 1
10496262	115.792	335.058	2.89362	1	Nhedc2	Na+/H+ exchanger domain containing 2
10574384	394.279	937.24	2.3771	1	Ndrg4	N-myc downstream regulated gene 4
10459089	88.8555	190.678	2.14594	1	Ndst1	N-deacetylase/N-sulfotransferase (heparan glucosaminyl) 1
10423293	954.69	234.101	0.245212	-1	Myo10	myosin X
10586781	1275.57	340.027	0.266568	-1	Myo1e	myosin IE
10496771	108.737	317.792	2.92259	1	Mcoln2	mucolipin 2
10380289	622.584	306.704	0.492631	-1	Mmd	monocyte to macrophage differentiation-associated
10548565	110.179	22.6706	0.205761	-1	Magohb	mago-nashi homolog B (Drosophila)
10372652	16086.7	1994.49	0.123984	-1	Lyz1	lysozyme 1
10426315	480.112	223.306	0.465112	-1	Lrrk2	leucine-rich repeat kinase 2
10502778	45.0434	20.3608	0.452027	-1	Lphn2	latrophilin 2
10407173	953.736	401.497	0.420973	-1	Il6st	interleukin 6 signal transducer
10541246	920.225	119.463	0.12982	-1	Il17ra	interleukin 17 receptor A
10502791	2475.41	1002.94	0.40516	-1	Ifi44	interferon-induced protein 44
10569102	775.892	228.217	0.294134	-1	Irf7	interferon regulatory factor 7
10571705	532.157	219.567	0.412598	-1	Irf2	interferon regulatory factor 2
10483110	385.354	163.984	0.425542	-1	Ifih1	interferon induced with helicase C domain 1
10569017	6132.34	2886.56	0.470712	-1	Ifitm3	interferon induced transmembrane protein 3
10472820	278.22	62.4438	0.224441	-1	Itga6	integrin alpha 6
10447799	1078.99	175.562	0.16271	-1	Igf2r	insulin-like growth factor 2 receptor
10365559	507.713	130.306	0.256652	-1	Igf1	insulin-like growth factor 1
10502801	892.155	375.802	0.421229	-1	H28	histocompatibility 28
10466659	284.411	97.7263	0.343609	-1	Gda	guanine deaminase
10472350	117.351	47.2253	0.402429	-1	Gca	grancalcin
10538187	1344.18	4856.05	3.61266	1	Gpnmb	glycoprotein (transmembrane) nmb
10605338	4049.66	1933.28	0.477394	-1	G6pdx	glucose-6-phosphate dehydrogenase X-linked
10372410	1226.88	382.573	0.311827	-1	Glipr1	GLI pathogenesis-related 1 (glioma)
10433101	850.105	377.54	0.44411	-1	Gpr84	G protein-coupled receptor 84
10402800	126.441	289.33	2.28826	1	Gpr132	G protein-coupled receptor 132
10422760	663.206	161.829	0.24401	-1	Fyb	FYN binding protein
10564960	576.216	244.341	0.424044	-1	Furin	furin (paired basic amino acid cleaving enzyme)
10535807	421.565	170.444	0.404312	-1	Flt1	FMS-like tyrosine kinase 1
10395457	287.166	110.658	0.385345	-1	Etv1	ets variant gene 1
10406934	376.267	132.081	0.35103	-1	Etv1	ets variant gene 1
10548905	525.955	144.688	0.275095	-1	Eps8	epidermal growth factor receptor pathway substrate 8
10406254	743.166	335.886	0.451967	-1	Ell2	elongation factor RNA polymerase II 2
10406504	114.238	264.357	2.31409	1	Edil3	EGF-like repeats and discoidin I-like domains 3
10451054	217.663	93.298	0.428635	-1	Enpp4	ectonucleotide pyrophosphatase/phosphodiesterase 4
10550574	1026.58	330.077	0.321531	-1	Dmpk	dystrophia myotonica-protein kinase
10449284	1128.77	2535.2	2.24598	1	Dusp1	dual specificity phosphatase 1
10391207	399.82	190.778	0.47716	-1	Dhx58	DEXH (Asp-Glu-X-His) box polypeptide 58
10586252	191.478	88.1435	0.460331	-1	Dennd4a	DENN/MADD domain containing 4A
10558345	440.221	78.2647	0.177785	-1	Dock1	dedicator of cytokinesis 1
10560242	1390	406.122	0.292174	-1	C5ar1	complement component 5a receptor 1
10502156	395.125	146	0.369502	-1	Ccdc109b	coiled-coil domain containing 109B
10387890	885.02	181.868	0.205495	-1	Cxcl16	chemokine (C-X-C motif) ligand 16
10531415	684.459	137.979	0.201588	-1	Cxcl10	chemokine (C-X-C motif) ligand 10
10580033	99.9236	327.515	3.27765	1	Cd97	CD97 antigen
10439312	37.9726	82.968	2.18494	1	Cd86	CD86 antigen
10404840	134.794	436.13	3.23553	1	Cd83	CD83 antigen
10435704	80.3964	579.098	7.20303	1	Cd80	CD80 antigen
10435712	82.5899	227.426	2.75368	1	Cd80	CD80 antigen
10351658	72.9691	306.09	4.19479	1	Cd48	CD48 antigen
10485405	564.306	63.1913	0.11198	-1	Cd44	CD44 antigen
10528207	3841.87	1574.77	0.409896	-1	Cd36	CD36 antigen
10562709	346.396	1673.22	4.83037	1	Cd33	CD33 antigen
10392845	115.721	528.914	4.57058	1	Cd300lf	CD300 antigen like family member F
10362896	23.5589	51.6859	2.1939	1	Cd24a	CD24a antigen
10458382	3887.24	1201.96	0.309205	-1	Cd14	CD14 antigen
10587383	335.989	894.186	2.66135	1	Cd109	CD109 antigen
10410124	3346.4	675.483	0.201853	-1	Ctsl	cathepsin L
10490923	4062.15	873.818	0.215112	-1	Car2	carbonic anhydrase 2
10484371	1211.12	253.013	0.208909	-1	Calcrl	calcitonin receptor-like
10495781	266.371	638.004	2.39517	1	Bcar3	breast cancer anti-estrogen resistance 3
10439854	472.478	227.411	0.481315	-1	Bbx	bobby sox homolog (Drosophila)
10523468	429.979	191.426	0.445199	-1	Bmp2k	BMP2 inducible kinase
10551347	534.419	244.67	0.457825	-1	Blvrb	biliverdin reductase B (flavin reductase (NADPH))
10433403	297.118	122.831	0.413408	-1	A2bp1	ataxin 2 binding protein 1
10471555	249.662	511.985	2.05071	1	Angptl2	angiopoietin-like 2
10596465	219.278	580.48	2.64724	1	Acy1	aminoacylase 1
10410408	207.666	77.0588	0.37107	-1	Adcy2	adenylate cyclase 2
10568873	2516.39	990.974	0.393808	-1	Adam8	a disintegrin and metallopeptidase domain 8
10533198	703.706	334.685	0.475604	-1	Oas2	2'-5' oligoadenylate synthetase 2
10515028	56.7989	141.704	2.49483	1	Zfyve9	"zinc finger, FYVE domain containing 9 "
10604380	405.871	187.282	0.461433	-1	Zdhhc9	"zinc finger, DHHC domain containing 9 "
10489246	773.428	284.31	0.367597	-1	Mafb	"v-maf musculoaponeurotic fibrosarcoma oncogene family, protein B (avian) "
10457733	413.231	67.827	0.164138	-1	B4galt6	"UDP-Gal:betaGlcNAc beta 1,4-galactosyltransferase, polypeptide 6 "
10417759	372.27	147.387	0.395915	-1	Ube2e2	"ubiquitin-conjugating enzyme E2E 2 (UBC4/5 homolog, yeast) "
10504817	282.388	615.756	2.18053	1	Tgfbr1	"transforming growth factor, beta receptor I "
10545479	1434.02	576.804	0.402229	-1	Tmsb10	"thymosin, beta 10 "
10551009	1296.79	520.618	0.401468	-1	Tmsb10	"thymosin, beta 10 "
10575120	368.243	104.276	0.283173	-1	Sntb2	"syntrophin, basic 2 "
10539080	2222.17	836.433	0.376403	-1	St3gal5	"ST3 beta-galactoside alpha-2,3-sialyltransferase 5 "
10363231	334.615	115.651	0.345625	-1	Smpdl3a	"sphingomyelin phosphodiesterase, acid-like 3A "
10419854	872.401	347.817	0.39869	-1	Slc7a8	"solute carrier family 7 (cationic amino acid transporter, y+ system), member 8 "
10505028	1161.96	2548.3	2.1931	1	Slc44a1	"solute carrier family 44, member 1 "
10354374	74.5778	277.8	3.72497	1	Slc40a1	"solute carrier family 40 (iron-regulated transporter), member 1 "
10487021	465.129	71.0991	0.152859	-1	Slc30a4	"solute carrier family 30 (zinc transporter), member 4 "
10455395	283.001	80.8384	0.285647	-1	Spink5	"serine peptidase inhibitor, Kazal type 5 "
10534667	736.475	257.402	0.349506	-1	Serpine1	"serine (or cysteine) peptidase inhibitor, clade E, member 1 "
10404422	127.487	523.313	4.10484	1	Serpinb6b	"serine (or cysteine) peptidase inhibitor, clade B, member 6b "
10495830	578.081	273.531	0.473171	-1	Sec24d	"SEC24 related gene family, member D (S. cerevisiae) "
10544523	80.2278	30.503	0.380205	-1	Rny1	"RNA, Y1 small cytoplasmic, Ro-associated "
10565811	1783.28	533.621	0.299235	-1	Rnu15-b	"RNA, U15b small nucleolar "
10350742	49.3677	106.927	2.16593	1	Rnasel	"ribonuclease L (2', 5'-oligoisoadenylate synthetase-dependent) "
10367822	577.975	274.264	0.474525	-1	Rab32	"RAB32, member RAS oncogene family "
10489343	360.032	72.8297	0.202287	-1	Ptpla	"protein tyrosine phosphatase-like (proline instead of catalytic arginine), member a "
10399908	327.744	113.626	0.346692	-1	Prkar2b	"protein kinase, cAMP dependent regulatory, type II beta "
10545101	498.964	1181.36	2.36762	1	Ptgds2	"prostaglandin D2 synthase 2, hematopoietic "
10379727	90.61	45.1849	0.498674	-1	OTTMUSG00000000971	"predicted gene, OTTMUSG00000000971 "
10408935	101.271	40.3873	0.398806	-1	ENSMUSG00000074917	"predicted gene, ENSMUSG00000074917 "
10598499	3268.91	1448.37	0.443074	-1	EG632013	"predicted gene, EG632013 "
10565813	480.769	232.439	0.483473	-1	EG449630	"predicted gene, EG449630 "
10382321	260.353	76.0754	0.292201	-1	Kcnj2	"potassium inwardly-rectifying channel, subfamily J, member 2 "
10439249	545.421	220.162	0.403655	-1	Parp14	"poly (ADP-ribose) polymerase family, member 14 "
10482802	110.705	321.604	2.90506	1	Pscdbp	"pleckstrin homology, Sec7 and coiled-coil domains, binding protein "
10550906	756.817	335.887	0.443815	-1	Plaur	"plasminogen activator, urokinase receptor "
10413047	723.997	1540.5	2.12778	1	Plau	"plasminogen activator, urokinase "
10555510	1643.03	662.713	0.403347	-1	Pde2a	"phosphodiesterase 2A, cGMP-stimulated "
10466779	729.599	351.273	0.48146	-1	Pip5k1b	"phosphatidylinositol-4-phosphate 5-kinase, type 1 beta "
10483809	1342.71	490.01	0.364941	-1	Nfe2l2	"nuclear factor, erythroid derived 2, like 2 "
10358816	1059.96	314.073	0.296308	-1	Lamc1	"laminin, gamma 1 "
10404848	869.116	307.057	0.353298	-1	Jarid2	"jumonji, AT rich interactive domain 2 "
10402347	501.011	176.692	0.352671	-1	Ifi27	"interferon, alpha-inducible protein 27 "
10436500	399.094	194.565	0.487517	-1	Gbe1	"glucan (1,4-alpha-), branching enzyme 1 "
10467258	1210	535.317	0.442412	-1	Fer1l3	"fer-1-like 3, myoferlin (C. elegans) "
10377938	387.315	838.265	2.1643	1	Eno3	"enolase 3, beta muscle "
10437160	829.819	230.516	0.27779	-1	Ets2	"E26 avian leukemia oncogene 2, 3' domain "
10394593	51.8353	120.804	2.33053	1	D12Ertd553e	"DNA segment, Chr 12, ERATO Doi 553, expressed "
10603551	5378.42	2096.54	0.389806	-1	Cybb	"cytochrome b-245, beta polypeptide "
10478890	679.775	297.666	0.43789	-1	Cebpb	"CCAAT/enhancer binding protein (C/EBP), beta "
10541614	2532.58	372.685	0.147156	-1	Clec4d	"C-type lectin domain family 4, member d "
10540472	124.343	413.364	3.32438	1	Bhlhb2	"basic helix-loop-helix domain containing, class B2 "
10537146	1111.87	411.625	0.370208	-1	Akr1b8	"aldo-keto reductase family 1, member B8 "
