# Supplementary material for: Non-Apoptotic Toxicity of Pseudomonas aeruginosa toward Murine Cells
Source: PLoS One. 2013 Jan 24;8(1):e54245. doi: 10.1371/journal.pone.0054245 (PMC3554662; doi:10.1371/journal.pone.0054245)
Supplement: Table S6 — Homotypic and Heterotypic Comparisons for Annotated Genes - Tables S6A–S6K. Table S6A: Changes in WT t1 vs WT t0. Table S6B: Changes in WT t1+8 vs WT t0. Table S6C: Changes in WT t1+8 vs WT t0, not in WT t1 vs t0. Table S6D: Changes in WT t1 vs WT t0, not in WT t1+8 vs t0. Table S6E: Changes in resistant t1 vs t0. Table S6F: Changes in resistant t1+8 vs t0. Table S6G: Changes in resistant t1+8 vs t0, not in resistant t1 vs t0. Table S6H: Changes in resistant t1 vs t0, not in resistant t1+8 vs t0. Table S6I: Changes in resistant t0 vs WT t0. Table S6J: Changes in WT t1 vs WT t0, not in resistant t1 vs t0. Table S6J′: Changes in resistant t1 vs t0, not in WT t1 vs t0. Table S6K: Changes in WT t1+8 vs WT t0, not in resistant t1+8 vs t0. Table S6K′: Changes in resistant t1+8 vs t0, not in WT t1+8 vs t0. (ZIP) [file pone.0054245.s009.zip › S6 Archive/Homotypic and Heterotypic Comparisons for Annotated Genes, Trimmed Tables SB1-B11 /res v wt/Table S6J changes in WT1 vs WT0 FC2(533) res1 vs 0 (150) 423.xls]

## Sheet: changes in WT1 vs WT0  FC2(533)
10441740	166.529	369.819	2.22074	1	Agpat4	"1-acylglycerol-3-phosphate O-acyltransferase 4 (lysophosphatidic acid acyltransferase, delta) "
10523670	139.907	319.374	2.28276	1	Aff1	"AF4/FMR2 family, member 1 "
10371332	94.8544	224.988	2.37192	1	Aldh1l2	"aldehyde dehydrogenase 1 family, member L2 "
10553840	1230.83	612.193	0.49738	-1	Atp5l	"ATP synthase, H+ transporting, mitochondrial F0 complex, subunit g "
10582997	133.239	308.19	2.31307	1	Casp4	"caspase 4, apoptosis-related cysteine peptidase "
10474972	256.17	578.374	2.25777	1	Chac1	"ChaC, cation transport regulator-like 1 (E. coli) "
10527920	408.623	826.557	2.02279	1	Cyp51	"cytochrome P450, family 51 "
10502823	244.018	589.152	2.41437	1	Dnajb4	"DnaJ (Hsp40) homolog, subfamily B, member 4 "
10488108	589.447	1194.57	2.02659	1	Esf1	"ESF1, nucleolar pre-rRNA processing protein, homolog (S. cerevisiae) "
10413897	301.705	680.158	2.25438	1	Ercc6	"excision repair cross-complementing rodent repair deficiency, complementation group 6 "
10412562	560.682	1189.95	2.12233	1	Flnb	"filamin, beta "
10450675	579.64	269.118	0.464285	-1	H2-T24	"histocompatibility 2, T region locus 24 "
10404061	1301.77	645.826	0.496113	-1	Hist1h2bb	"histone cluster 1, H2bb "
10402347	501.011	220.121	0.439354	-1	Ifi27	"interferon, alpha-inducible protein 27 "
10463599	552.024	1540.55	2.79073	1	Nfkb2	"nuclear factor of kappa light polypeptide gene enhancer in B-cells 2, p49/p100 "
10445412	179.763	438.605	2.4399	1	Nfkbie	"nuclear factor of kappa light polypeptide gene enhancer in B-cells inhibitor, epsilon "
10504838	64.3735	133.144	2.06831	1	Nr4a3	"nuclear receptor subfamily 4, group A, member 3 "
10394770	1539.26	3347.21	2.17456	1	Odc1	"ornithine decarboxylase, structural 1 "
10506335	121.225	323.879	2.67171	1	Pde4b	"phosphodiesterase 4B, cAMP specific "
10413047	723.997	2502.73	3.45682	1	Plau	"plasminogen activator, urokinase "
10562576	100.249	263.262	2.62607	1	Plekhf1	"pleckstrin homology domain containing, family F (with FYVE domain) member 1 "
10594540	822.59	1680.45	2.04287	1	Plekho2	"pleckstrin homology domain containing, family O member 2 "
10592891	314.463	657.653	2.09135	1	Phldb1	"pleckstrin homology-like domain, family B, member 1 "
10598448	77.4023	177.77	2.2967	1	Kcnd1	"potassium voltage-gated channel, Shal-related family, member 1 "
10385504	92.091	45.714	0.496401	-1	EG432555	"predicted gene, EG432555 "
10540542	896.278	372.817	0.415962	-1	EG620161	"predicted gene, EG620161 "
10598499	3268.91	1377.08	0.421264	-1	EG632013	"predicted gene, EG632013 "
10386169	36.9218	111.142	3.0102	1	ENSMUSG00000053218	"predicted gene, ENSMUSG00000053218 "
10565811	1783.28	886.756	0.49726	-1	Rnu15-b	"RNA, U15b small nucleolar "
10495001	619.562	1897.78	3.0631	1	Rsbn1	"rosbin, round spermatid basic protein 1 "
10349157	46.8307	94.9986	2.02855	1	Serpinb2	"serine (or cysteine) peptidase inhibitor, clade B, member 2 "
10384539	111.127	359.401	3.23415	1	Slc1a4	"solute carrier family 1 (glutamate/neutral amino acid transporter), member 4 "
10432573	728.031	1750.91	2.40499	1	Slc11a2	"solute carrier family 11 (proton-coupled divalent metal ion transporters), member 2 "
10505270	396.071	962.181	2.42931	1	Slc31a2	"solute carrier family 31, member 2 "
10498024	316.893	2037.32	6.42905	1	Slc7a11	"solute carrier family 7 (cationic amino acid transporter, y+ system), member 11 "
10464529	1583.91	3381.16	2.13469	1	Tcirg1	"T-cell, immune regulator 1, ATPase, H+ transporting, lysosomal V0 protein A3 "
10416522	190.387	559.183	2.93708	1	Tsc22d1	"TSC22 domain family, member 1 "
10448307	488.429	1024.44	2.09741	1	Tnfrsf12a	"tumor necrosis factor receptor superfamily, member 12a "
10518300	381.058	1083.44	2.84324	1	Tnfrsf1b	"tumor necrosis factor receptor superfamily, member 1b "
10535095	552.667	1471.43	2.66242	1	Zfand2a	"zinc finger, AN1-type domain 2A "
10461991	879.127	2447.38	2.78388	1	Zfand5	"zinc finger, AN1-type domain 5 "
10580139	206.222	519.454	2.51891	1	Zswim4	"zinc finger, SWIM domain containing 4 "
10523547	127.036	278.139	2.18944	1	Agpat9	1-acylglycerol-3-phosphate O-acyltransferase 9
10361091	338.862	2305.18	6.80271	1	Atf3	activating transcription factor 3
10425364	706.196	1494.83	2.11674	1	Atf4	activating transcription factor 4
10502050	328.433	687.747	2.09402	1	Alpk1	alpha-kinase 1
10418766	907.517	2245.19	2.474	1	Ankrd28	ankyrin repeat domain 28
10363346	241.306	594.743	2.46468	1	Ankrd57	ankyrin repeat domain 57
10396831	47.8156	130.242	2.72384	1	Arg2	arginase type II
10543067	1950	4293.99	2.20205	1	Asns	asparagine synthetase
10587690	213.396	745.236	3.49227	1	Bcl2a1b	B-cell leukemia/lymphoma 2 related protein A1b
10589884	173.973	592.293	3.4045	1	Bcl2a1c	B-cell leukemia/lymphoma 2 related protein A1c
10449303	1190.15	578.101	0.485737	-1	Bak1	BCL2-antagonist/killer 1
10478678	219.419	443.778	2.02251	1	Cd40	CD40 antigen
10375820	399.693	826.21	2.06711	1	Clk4	CDC like kinase 4
10354816	823.734	1766.77	2.14483	1	Clk1	CDC-like kinase 1
10465278	124.842	279.686	2.24032	1	Cdc42ep2	CDC42 effector protein (Rho GTPase binding) 2
10392735	275.342	612.454	2.22434	1	Cdc42ep4	CDC42 effector protein (Rho GTPase binding) 4
10523746	83.3347	174.706	2.09643	1	BC005561	cDNA sequence BC005561
10516966	569.921	231.035	0.405381	-1	BC013712	cDNA sequence BC013712
10516637	1368.37	668.873	0.488809	-1	BC030183	cDNA sequence BC030183
10352294	850.2	1719.42	2.02238	1	BC031781	cDNA sequence BC031781
10389207	252.176	640.231	2.53883	1	Ccl5	chemokine (C-C motif) ligand 5
10409579	1258.2	616.181	0.489734	-1	Cxcl14	chemokine (C-X-C motif) ligand 14
10442691	338.369	737.995	2.18104	1	Clcn7	chloride channel 7
10460221	169.907	419.132	2.46682	1	Chka	choline kinase alpha
10564573	233.267	677.035	2.9024	1	Chd2	chromodomain helicase DNA binding protein 2
10565547	440.509	943.891	2.14273	1	Pcf11	cleavage and polyadenylation factor subunit homolog (S. cerevisiae)
10346298	345.58	707.835	2.04825	1	Coq10b	coenzyme Q10 homolog B (S. cerevisiae)
10380999	82.5174	231.134	2.80103	1	Csf3	colony stimulating factor 3 (granulocyte)
10569646	4144.12	1902.85	0.459169	-1	Ccnd1	cyclin D1
10498531	697.247	1513.36	2.17048	1	Ccnl1	cyclin L1
10503023	126.663	313.24	2.47302	1	Cth	cystathionase (cystathionine gamma-lyase)
10569458	942.627	2089.88	2.21708	1	Cars	cysteinyl-tRNA synthetase
10375002	290.104	653.303	2.25196	1	Cpeb4	cytoplasmic polyadenylation element binding protein 4
10472538	860.936	1779.73	2.0672	1	Dhrs9	dehydrogenase/reductase (SDR family) member 9
10480699	493.456	1137.16	2.30448	1	Dpp7	dipeptidylpeptidase 7
10449284	1128.77	3092.69	2.73986	1	Dusp1	dual specificity phosphatase 1
10365286	105.59	623.332	5.90334	1	Eid3	EP300 interacting inhibitor of differentiation 3
10360377	360.912	786.929	2.18039	1	AI607873	expressed sequence AI607873
10453461	628.168	1359.14	2.16365	1	Fbxo11	F-box protein 11
10457077	50.5643	126.314	2.49809	1	Fbxo15	F-box protein 15
10361748	314.394	672.93	2.14041	1	Fbxo30	F-box protein 30
10462603	63.6074	205.269	3.22713	1	Fas	Fas (TNF receptor superfamily member 6)
10397633	250.411	642.633	2.56631	1	Flrt2	fibronectin leucine rich transmembrane protein 2
10376144	449.899	1155.3	2.5679	1	Fnip1	folliculin interacting protein 1
10498827	718.017	1471.1	2.04883	1	Fnip2	folliculin interacting protein 2
10460585	413.268	920.494	2.22735	1	Fosl1	fos-like antigen 1
10533720	82.8771	203.523	2.45571	1	Gpr109a	G protein-coupled receptor 109A
10407803	354.892	730.941	2.05961	1	Gpr137b	G protein-coupled receptor 137B
10408879	369.665	787.405	2.13005	1	Gfod1	glucose-fructose oxidoreductase domain containing 1
10545130	262.122	770.509	2.93951	1	Gadd45a	growth arrest and DNA-damage-inducible 45 alpha
10351039	131.052	481.751	3.67603	1	Gas5	growth arrest specific 5
10351035	538.494	1723.91	3.20135	1	Gas5	growth arrest specific 5
10371770	904.693	1842.84	2.03698	1	Gas2l3	growth arrest-specific 2 like 3
10572897	2282.71	4733.66	2.0737	1	Hmox1	heme oxygenase (decycling) 1
10544746	209.984	84.299	0.401455	-1	Hoxa1	homeo box A1
10377547	64.9795	164.606	2.5332	1	1700064E03Rik	hypothetical LOC74273
10358978	387.441	992.343	2.56128	1	Ier5	immediate early response 5
10399691	608.03	287.542	0.472909	-1	Id2	inhibitor of DNA binding 2
10404389	62.3557	172.841	2.77185	1	Irf4	interferon regulatory factor 4
10502791	2475.41	1237.29	0.49983	-1	Ifi44	interferon-induced protein 44
10488060	196.306	992.621	5.05649	1	Jag1	jagged 1
10462363	398.216	1139.17	2.86068	1	Jak2	Janus kinase 2
10583318	444.068	1330.88	2.99703	1	Josd3	Josephin domain containing 3
10583310	261.82	623.298	2.38064	1	Josd3	Josephin domain containing 3
10583297	728.266	1690.22	2.32089	1	Josd3	Josephin domain containing 3
10542836	348.364	162.965	0.4678	-1	Klhdc5	kelch domain containing 5
10403352	563.958	1233.13	2.18656	1	Klf6	Kruppel-like factor 6
10373918	99.2531	867.686	8.74215	1	Lif	leukemia inhibitory factor
10599192	621.02	1324.65	2.13302	1	Lonrf3	LON peptidase N-terminal domain and ring finger 3
10583732	1294.91	2643.41	2.04138	1	Ldlr	low density lipoprotein receptor
10465244	2675.18	6732.61	2.5167	1	Malat1	metastasis associated lung adenocarcinoma transcript 1 (non-coding RNA)
10572613	777.858	375.251	0.482416	-1	Mrpl34	mitochondrial ribosomal protein L34
10496771	108.737	231.049	2.12485	1	Mcoln2	mucolipin 2
10578300	65.1787	195.062	2.99273	1	Mtmr7	myotubularin related protein 7
10430931	750.936	367.889	0.489908	-1	Nfam1	Nfat activating molecule with ITAM motif 1
10387180	615.314	1322.74	2.1497	1	Ndel1	nuclear distribution gene E-like homolog 1 (A. nidulans)
10356329	239.771	638.213	2.66176	1	Ncl	nucleolin
10511694	222.249	616.06	2.77193	1	Osgin2	oxidative stress induced growth inhibitor family member 2
10548385	69.0292	533.717	7.73176	1	Olr1	oxidized low density lipoprotein (lectin-like) receptor 1
10376950	893.798	1968.38	2.20227	1	Pmp22	peripheral myelin protein
10494460	527.428	249.869	0.47375	-1	Pex11b	peroxisomal biogenesis factor 11b
10508734	194.189	615.291	3.16851	1	Ptafr	platelet-activating factor receptor
10384458	2091.87	4641.15	2.21866	1	Plek	pleckstrin
10373728	436.095	205.823	0.471968	-1	Patz1	POZ (BTB) and AT hook containing zinc finger 1
10422946	194.905	86.4997	0.443804	-1	Ranbp3l	RAN binding protein 3-like
10498802	517.542	1708.64	3.30146	1	Rapgef2	Rap guanine nucleotide exchange factor (GEF) 2
10487894	523.902	246.704	0.470898	-1	Rassf2	Ras association (RalGDS/AF-6) domain family member 2
10581151	146.501	295.631	2.01795	1	Rrad	Ras-related associated with diabetes
10434778	1034.11	468.485	0.453033	-1	Rtp4	receptor transporter protein 4
10358408	154.441	669.832	4.33713	1	Rgs1	regulator of G-protein signaling 1
10567171	192.858	584.261	3.02948	1	Rps13	ribosomal protein S13
10439237	699.119	347.32	0.496797	-1	Rps21	ribosomal protein S21
10400635	3917.89	1870.03	0.477305	-1	Rps29	ribosomal protein S29
10490126	2893.8	1342.74	0.464005	-1	Rps29	ribosomal protein S29
10521134	2066.19	943.988	0.456873	-1	Rps29	ribosomal protein S29
10549495	2110.47	955.587	0.452785	-1	Rps29	ribosomal protein S29
10355227	116.097	320.769	2.76293	1	1110028C15Rik	RIKEN cDNA 1110028C15 gene
10577641	34.8648	79.2739	2.27375	1	1810011O10Rik	RIKEN cDNA 1810011O10 gene
10436598	100.42	466.679	4.64725	1	2810055G20Rik	RIKEN cDNA 2810055G20 gene
10489701	149.618	401.219	2.68163	1	4833422F24Rik	RIKEN cDNA 4833422F24 gene
10459643	106.859	247.005	2.31151	1	4930503L19Rik	RIKEN cDNA 4930503L19 gene
10424667	749.903	323.576	0.431491	-1	4930572J05Rik	RIKEN cDNA 4930572J05 gene
10530259	70.6592	152.133	2.15306	1	9130230L23Rik	RIKEN cDNA 9130230L23 gene
10481574	271.728	102.43	0.37696	-1	A130092J06Rik	RIKEN cDNA A130092J06 gene
10570639	712.064	1605.57	2.25482	1	A430108E01Rik	RIKEN cDNA A430108E01 gene
10519951	400.587	1116.95	2.78828	1	A530088I07Rik	RIKEN cDNA A530088I07 gene
10480601	463.15	196.294	0.423823	-1	A830007P12Rik	RIKEN cDNA A830007P12 gene
10351013	437.381	974.512	2.22806	1	Rc3h1	RING CCCH (C3H) domains 1
10512487	5147.9	2399.39	0.466092	-1	Rmrp	RNA component of mitochondrial RNAase P
10389151	289.494	675.827	2.33451	1	Slfn10	schlafen 10
10379636	988.96	2468.54	2.49609	1	Slfn4	schlafen 4
10426889	332.472	162.774	0.489586	-1	Sec61b	Sec61 beta subunit
10552311	1400.79	3155.51	2.25268	1	LOC100045562	similar to ornithine decarboxylase
10395198	96.7144	193.924	2.00512	1	LOC668786	similar to tripartite motif protein 13
10461158	834.145	2656.49	3.18469	1	Snhg1	small nucleolar RNA host gene (non-protein coding) 1
10461152	415.533	1311.58	3.15638	1	Snhg1	small nucleolar RNA host gene (non-protein coding) 1
10380341	461.978	1186.05	2.56733	1	Spag9	sperm associated antigen 9
10476301	766.85	1691.12	2.20528	1	Smox	spermine oxidase
10477061	711.899	1493.03	2.09725	1	Srxn1	sulfiredoxin 1 homolog (S. cerevisiae)
10393449	221.109	611.875	2.76731	1	Socs3	suppressor of cytokine signaling 3
10556280	580.895	1181.2	2.03341	1	Swap70	SWA-70 protein
10367919	271.698	798.491	2.93889	1	Stx11	syntaxin 11
10465853	479.549	1089.4	2.27172	1	Stxbp3b	syntaxin-binding protein 3B
10441813	60.0763	176.749	2.94208	1	Tcp1	t-complex protein 1
10492428	365.359	802.817	2.19734	1	Tiparp	TCDD-inducible poly(ADP-ribose) polymerase
10498992	1550.68	4309.04	2.77881	1	Tlr2	toll-like receptor 2
10437384	440.982	220.437	0.499877	-1	Tcfap4	transcription factor AP4
10435043	435.802	1881.99	4.31844	1	Tm4sf19	transmembrane 4 L six family member 19
10423894	156.383	561.554	3.5909	1	Tm7sf4	transmembrane 7 superfamily member 4
10488608	180.505	535.826	2.96848	1	Trib3	tribbles homolog 3 (Drosophila)
10415784	48.3898	200.492	4.14328	1	Trim13	tripartite motif-containing 13
10499130	224.161	707.058	3.15424	1	Rnu73b	U73B small nuclear RNA
10562044	312.648	726.975	2.32522	1	Zbtb32	zinc finger and BTB domain containing 32
10433199	356.957	825.587	2.31285	1	Zfp263	zinc finger protein 263
10441330	318.927	676.12	2.11998	1	Zfp295	zinc finger protein 295
10561453	621.047	1521.62	2.45009	1	Zfp36	zinc finger protein 36
10554370	1042.49	341.021	0.327123	-1	Zfp710	zinc finger protein 710
