# Supplementary material for: Non-Apoptotic Toxicity of Pseudomonas aeruginosa toward Murine Cells
Source: PLoS One. 2013 Jan 24;8(1):e54245. doi: 10.1371/journal.pone.0054245 (PMC3554662; doi:10.1371/journal.pone.0054245)
Supplement: Table S6 — Homotypic and Heterotypic Comparisons for Annotated Genes - Tables S6A–S6K. Table S6A: Changes in WT t1 vs WT t0. Table S6B: Changes in WT t1+8 vs WT t0. Table S6C: Changes in WT t1+8 vs WT t0, not in WT t1 vs t0. Table S6D: Changes in WT t1 vs WT t0, not in WT t1+8 vs t0. Table S6E: Changes in resistant t1 vs t0. Table S6F: Changes in resistant t1+8 vs t0. Table S6G: Changes in resistant t1+8 vs t0, not in resistant t1 vs t0. Table S6H: Changes in resistant t1 vs t0, not in resistant t1+8 vs t0. Table S6I: Changes in resistant t0 vs WT t0. Table S6J: Changes in WT t1 vs WT t0, not in resistant t1 vs t0. Table S6J′: Changes in resistant t1 vs t0, not in WT t1 vs t0. Table S6K: Changes in WT t1+8 vs WT t0, not in resistant t1+8 vs t0. Table S6K′: Changes in resistant t1+8 vs t0, not in WT t1+8 vs t0. (ZIP) [file pone.0054245.s009.zip › S6 Archive/Homotypic and Heterotypic Comparisons for Annotated Genes, Trimmed Tables SB1-B11 /res v wt/Table S6J' changes in res1 vs 0 FC2 150 not in WT1 vs 0 (533) 40.xls]

## Sheet: changes in res1 vs 0  FC2   150
10459288	302.47	149.491	0.494234	-1	Adrb2	"adrenergic receptor, beta 2 "
10549276	341.343	123.857	0.362852	-1	Bhlhb3	"basic helix-loop-helix domain containing, class B3 "
10429491	340.393	833.757	2.4494	1	Arc	activity regulated cytoskeletal-associated protein
10509122	134.903	65.4574	0.485219	-1	Cnr2	cannabinoid receptor 2 (macrophage)
10458382	1201.96	2620.01	2.17979	1	Cd14	CD14 antigen
10435712	227.426	569.599	2.50455	1	Cd80	CD80 antigen
10435704	579.098	1161.46	2.00564	1	Cd80	CD80 antigen
10574213	90.3354	198.969	2.20255	1	Ccl22	chemokine (C-C motif) ligand 22
10387890	181.868	368.586	2.02667	1	Cxcl16	chemokine (C-X-C motif) ligand 16
10527965	70.6688	156.766	2.21832	1	Cldn12	claudin 12
10501164	92.7334	221.486	2.38841	1	Csf1	colony stimulating factor 1 (macrophage)
10560242	406.122	823.416	2.02751	1	C5ar1	complement component 5a receptor 1
10443463	786.336	1777.72	2.26076	1	Cdkn1a	cyclin-dependent kinase inhibitor 1A (P21)
10460833	576.84	1665.73	2.88769	1	Ehd1	EH-domain containing 1
10406254	335.886	689.396	2.05247	1	Ell2	elongation factor RNA polymerase II 2
10422496	1332.87	574.519	0.431038	-1	Ebi2	Epstein-Barr virus induced gene 2
10361375	1047.19	497.691	0.475261	-1	Fbxo5	F-box protein 5
10560481	1242.14	435.858	0.350892	-1	Fosb	FBJ osteosarcoma oncogene B
10503334	94.0728	232.368	2.47009	1	Gem	GTP binding protein (gene overexpressed in skeletal muscle)
10364361	165.256	428.233	2.59133	1	Icosl	icos ligand
10583519	566.933	1507.54	2.65912	1	Icam1	intercellular adhesion molecule 1
10432540	227.534	471.487	2.07216	1	Lima1	LIM domain and actin binding 1
10485624	254.591	794.377	3.12021	1	Prrg4	proline rich Gla (G-carboxyglutamic acid) 4 (transmembrane)
10358389	498.374	203.973	0.409277	-1	Rgs2	regulator of G-protein signaling 2
10369615	2519.75	5162.63	2.04886	1	Srgn	serglycin
10501586	269.956	118.296	0.438204	-1	S1pr1	sphingosine-1-phosphate receptor 1
