# Supplementary material for: Non-Apoptotic Toxicity of Pseudomonas aeruginosa toward Murine Cells
Source: PLoS One. 2013 Jan 24;8(1):e54245. doi: 10.1371/journal.pone.0054245 (PMC3554662; doi:10.1371/journal.pone.0054245)
Supplement: Table S6 — Homotypic and Heterotypic Comparisons for Annotated Genes - Tables S6A–S6K. Table S6A: Changes in WT t1 vs WT t0. Table S6B: Changes in WT t1+8 vs WT t0. Table S6C: Changes in WT t1+8 vs WT t0, not in WT t1 vs t0. Table S6D: Changes in WT t1 vs WT t0, not in WT t1+8 vs t0. Table S6E: Changes in resistant t1 vs t0. Table S6F: Changes in resistant t1+8 vs t0. Table S6G: Changes in resistant t1+8 vs t0, not in resistant t1 vs t0. Table S6H: Changes in resistant t1 vs t0, not in resistant t1+8 vs t0. Table S6I: Changes in resistant t0 vs WT t0. Table S6J: Changes in WT t1 vs WT t0, not in resistant t1 vs t0. Table S6J′: Changes in resistant t1 vs t0, not in WT t1 vs t0. Table S6K: Changes in WT t1+8 vs WT t0, not in resistant t1+8 vs t0. Table S6K′: Changes in resistant t1+8 vs t0, not in WT t1+8 vs t0. (ZIP) [file pone.0054245.s009.zip › S6 Archive/Homotypic and Heterotypic Comparisons for Annotated Genes, Trimmed Tables SB1-B11 /res v wt/Table S6K' changes in res1+8 vs 0 FC2(293) not in WT1+8 vs 0(1114) 124.xls]

## Sheet: changes in res9vs0  FC2(293) no
10414537	246.415	119.261	0.483985	-1	Ang	"angiogenin, ribonuclease, RNase A family, 5 "
10549276	341.343	116.136	0.340233	-1	Bhlhb3	"basic helix-loop-helix domain containing, class B3 "
10544273	2270.04	1009.11	0.444535	-1	Clec5a	"C-type lectin domain family 5, member a "
10437040	1108.97	550.092	0.496037	-1	Chaf1b	"chromatin assembly factor 1, subunit B (p60) "
10603551	2096.54	5950.56	2.83828	1	Cybb	"cytochrome b-245, beta polypeptide "
10437160	230.516	495.163	2.14807	1	Ets2	"E26 avian leukemia oncogene 2, 3' domain "
10408081	6932.32	2872.36	0.414343	-1	Hist1h1b	"histone cluster 1, H1b "
10404051	3679.69	1494.73	0.406211	-1	Hist1h4d	"histone cluster 1, H4d "
10538832	3006.77	1351.35	0.449437	-1	Mad2l1	"MAD2 (mitotic arrest deficient, homolog)-like 1 (yeast) "
10517287	717.229	315.789	0.44029	-1	Man1c1	"mannosidase, alpha, class 1C, member 1 "
10404496	1018.49	452.372	0.444158	-1	Nqo2	"NAD(P)H dehydrogenase, quinone 2 "
10502299	873.645	2913.82	3.33524	1	Nfkb1	"nuclear factor of kappa light polypeptide gene enhancer in B-cells 1, p105 "
10439249	220.162	2684.18	12.1919	1	Parp14	"poly (ADP-ribose) polymerase family, member 14 "
10601456	63.8443	147.688	2.31326	1	EG622976	"predicted gene, EG622976 "
10545101	1181.36	323.836	0.274121	-1	Ptgds2	"prostaglandin D2 synthase 2, hematopoietic "
10420030	646.607	1760.12	2.72208	1	Psme2	"proteasome (prosome, macropain) 28 subunit, beta "
10484894	667.952	1682.65	2.51911	1	Ptprj	"protein tyrosine phosphatase, receptor type, J "
10495054	530.743	1546.82	2.91445	1	Rhoc	"ras homolog gene family, member C "
10353034	68.8155	160.981	2.33932	1	Rnu87	"RNA, U87 small nucleolar "
10483401	926.971	372.632	0.401989	-1	Spc25	"SPC25, NDC80 kinetochore complex component, homolog (S. cerevisiae) "
10510580	157.536	469.236	2.97859	1	Tnfrsf9	"tumor necrosis factor receptor superfamily, member 9 "
10489246	284.31	125.089	0.439975	-1	Mafb	"v-maf musculoaponeurotic fibrosarcoma oncogene family, protein B (avian) "
10357391	465.847	221.72	0.47595	-1	Zranb3	"zinc finger, RAN-binding domain containing 3 "
10357051	334.855	151.393	0.452116	-1	Kdsr	3-ketodihydrosphingosine reductase
10413710	672.061	278.798	0.414841	-1	Nt5dc2	5'-nucleotidase domain containing 2
10463911	455.101	222.796	0.489552	-1	Add3	adducin 3 (gamma)
10398859	1356.09	651.277	0.480261	-1	Adssl1	adenylosuccinate synthetase like 1
10509122	134.903	66.1153	0.490096	-1	Cnr2	cannabinoid receptor 2 (macrophage)
10536494	150.293	55.7063	0.370651	-1	Cav2	caveolin 2
10382438	1164.76	520.92	0.447233	-1	Cd300a	CD300A antigen
10453049	252.309	97.1582	0.385076	-1	Cdc42ep3	CDC42 effector protein (Rho GTPase binding) 3
10399178	1020.1	510.033	0.499983	-1	Cdca7l	cell division cycle associated 7 like
10411728	567.154	268.085	0.472685	-1	Cenph	centromere protein H
10406968	200.675	97.4521	0.485621	-1	Cenpk	centromere protein K
10387890	181.868	554.878	3.051	1	Cxcl16	chemokine (C-X-C motif) ligand 16
10433088	1336.39	666.604	0.498808	-1	Cbx5	chromobox homolog 5 (Drosophila HP1a)
10501164	92.7334	255.345	2.75353	1	Csf1	colony stimulating factor 1 (macrophage)
10547657	801.97	2314.98	2.88662	1	C3ar1	complement component 3a receptor 1
10358339	391.7	134.928	0.344468	-1	Cfh	complement component factor h
10411739	2656.97	1195.8	0.450062	-1	Ccnb1	cyclin B1
10562637	3562.05	1642.22	0.461033	-1	Ccnb1 // Ccnb1	cyclin B1 // cyclin B1
10443463	786.336	1612.27	2.05036	1	Cdkn1a	cyclin-dependent kinase inhibitor 1A (P21)
10369989	172.903	371.988	2.15142	1	Ddt	D-dopachrome tautomerase
10455472	342.638	717.625	2.09441	1	Dcp2	DCP2 decapping enzyme homolog (S. cerevisiae)
10494889	266.093	129.678	0.487342	-1	Dennd2c	DENN/MADD domain containing 2C
10571312	370.224	863.971	2.33364	1	Dusp4	dual specificity phosphatase 4
10460833	576.84	2075.14	3.59743	1	Ehd1	EH-domain containing 1
10457077	38.2602	84.5851	2.21079	1	Fbxo15	F-box protein 15
10465895	2365.63	1145.73	0.484323	-1	Fads2	fatty acid desaturase 2
10592067	1109.12	506.973	0.457094	-1	Fli1	Friend leukemia integration 1
10433101	377.54	1138.19	3.01476	1	Gpr84	G protein-coupled receptor 84
10376796	348.792	1617.25	4.63671	1	Grap	GRB2-related adaptor protein
10496569	131.668	2511.61	19.0753	1	Gbp6	guanylate binding protein 6
10496580	92.3299	2841.47	30.7752	1	Gbp3	guanylate nucleotide binding protein 3
10496539	30.8222	304.455	9.87777	1	Gbp5	guanylate nucleotide binding protein 5
10518352	3364.32	1622.16	0.482167	-1	Hmgb2	high mobility group box 2
10571870	3417.96	1628.29	0.476391	-1	Hmgb2	high mobility group box 2
10364361	165.256	386.564	2.33919	1	Icosl	icos ligand
10360398	85.127	3325.51	39.0653	1	Ifi202b	interferon activated gene 202B
10404389	113.965	245.289	2.15233	1	Irf4	interferon regulatory factor 4
10554240	192.985	1976.86	10.2436	1	Isg20	interferon-stimulated protein
10493137	506.241	233.845	0.461925	-1	Iqgap3	IQ motif containing GTPase activating protein 3
10387372	250.187	677.702	2.70878	1	Jmjd3	jumonji domain containing 3
10438445	1533.44	661.094	0.431117	-1	Klhl6	kelch-like 6 (Drosophila)
10462796	962.769	325.73	0.338326	-1	Kif11	kinesin family member 11
10451395	341.091	167.354	0.490642	-1	Klc4	kinesin light chain 4
10353844	464.991	197.581	0.424914	-1	Lincr	lung-inducible neuralized-related C3HC4 RING domain protein
10504470	608.435	296.632	0.487533	-1	Melk	maternal embryonic leucine zipper kinase
10416037	1667.23	788.493	0.472936	-1	Pbk	PDZ binding kinase
10374485	470.597	1188.44	2.5254	1	Peli1	pellino 1
10547100	840.344	266.321	0.316919	-1	Plxnd1	plexin D1
10485624	254.591	716.64	2.81487	1	Prrg4	proline rich Gla (G-carboxyglutamic acid) 4 (transmembrane)
10577954	176.356	426.731	2.41972	1	Rab11fip1	RAB11 family interacting protein 1 (class I)
10602692	252.987	122.043	0.482407	-1	Rragb	Ras-related GTP binding B
10440993	477.091	1471.2	3.08369	1	Rcan1	regulator of calcineurin 1
10358389	498.374	208.771	0.418904	-1	Rgs2	regulator of G-protein signaling 2
10526217	1312.96	570.993	0.434888	-1	Rfc2	replication factor C (activator 1) 2
10362091	896.668	332.341	0.37064	-1	Raet1d	retinoic acid early transcript delta
10413419	111.123	257.922	2.32105	1	Arhgef3	Rho guanine nucleotide exchange factor (GEF) 3
10492682	163.178	81.5219	0.499589	-1	1110032E23Rik	RIKEN cDNA 1110032E23 gene
10519333	510.238	1287.19	2.52273	1	5830415L20Rik	RIKEN cDNA 5830415L20 gene
10526947	456.315	179.99	0.394443	-1	C130050O18Rik	RIKEN cDNA C130050O18 gene
10404965	320.728	157.964	0.492517	-1	Rnf144b	ring finger protein 144B
10476021	3391.09	1383.47	0.407974	-1	Sirpa	signal-regulatory protein alpha
10376459	1447.62	718.046	0.496018	-1	LOC382523	similar to histone H3
10455752	234.541	95.7775	0.408361	-1	Snx24	sorting nexing 24
10501586	269.956	84.8711	0.314388	-1	S1pr1	sphingosine-1-phosphate receptor 1
10385533	44.9544	153.971	3.42506	1	Tgtp	T-cell specific GTPase
10513739	74.6261	747.37	10.0149	1	Tnc	tenascin C
10596960	177.419	448.319	2.5269	1	Trex1	three prime repair exonuclease 1
10582809	1447.09	557.894	0.385529	-1	Tk1	thymidine kinase 1
10393431	503.494	161.213	0.320188	-1	Tk1	thymidine kinase 1
10361139	126.876	308.586	2.4322	1	Traf5	Tnf receptor-associated factor 5
10385941	350.342	914.32	2.60979	1	Tnip1	TNFAIP3 interacting protein 1
10601385	545.544	145.643	0.266968	-1	Tlr13	toll-like receptor 13
10505517	316.807	113.875	0.359447	-1	Tlr4	toll-like receptor 4
10604687	861.884	336.502	0.390426	-1	Tmem32	transmembrane protein 32
10445781	1624.65	480.583	0.295807	-1	Trem2	triggering receptor expressed on myeloid cells 2
10379998	1217.38	584.454	0.480092	-1	Trim37	tripartite motif-containing 37
10587508	537.959	232.059	0.431371	-1	Ttk	Ttk protein kinase
