# Supplementary material for: Non-Apoptotic Toxicity of Pseudomonas aeruginosa toward Murine Cells
Source: PLoS One. 2013 Jan 24;8(1):e54245. doi: 10.1371/journal.pone.0054245 (PMC3554662; doi:10.1371/journal.pone.0054245)
Supplement: Table S6 — Homotypic and Heterotypic Comparisons for Annotated Genes - Tables S6A–S6K. Table S6A: Changes in WT t1 vs WT t0. Table S6B: Changes in WT t1+8 vs WT t0. Table S6C: Changes in WT t1+8 vs WT t0, not in WT t1 vs t0. Table S6D: Changes in WT t1 vs WT t0, not in WT t1+8 vs t0. Table S6E: Changes in resistant t1 vs t0. Table S6F: Changes in resistant t1+8 vs t0. Table S6G: Changes in resistant t1+8 vs t0, not in resistant t1 vs t0. Table S6H: Changes in resistant t1 vs t0, not in resistant t1+8 vs t0. Table S6I: Changes in resistant t0 vs WT t0. Table S6J: Changes in WT t1 vs WT t0, not in resistant t1 vs t0. Table S6J′: Changes in resistant t1 vs t0, not in WT t1 vs t0. Table S6K: Changes in WT t1+8 vs WT t0, not in resistant t1+8 vs t0. Table S6K′: Changes in resistant t1+8 vs t0, not in WT t1+8 vs t0. (ZIP) [file pone.0054245.s009.zip › S6 Archive/Homotypic and Heterotypic Comparisons for Annotated Genes, Trimmed Tables SB1-B11 /wt v wt/Table S6D changes in WT1 vs WT0 FC2(533) WT1+8 vs 0(1114) 179.xls]

## Sheet: changes in WT1 vs WT0  FC2(533)
10441740	166.529	369.819	2.22074	1	Agpat4	"1-acylglycerol-3-phosphate O-acyltransferase 4 (lysophosphatidic acid acyltransferase, delta) "
10357875	203.108	445.441	2.19312	1	Btg2	"B-cell translocation gene 2, anti-proliferative "
10540472	124.343	829.081	6.66769	1	Bhlhb2	"basic helix-loop-helix domain containing, class B2 "
10474972	256.17	578.374	2.25777	1	Chac1	"ChaC, cation transport regulator-like 1 (E. coli) "
10527920	408.623	826.557	2.02279	1	Cyp51	"cytochrome P450, family 51 "
10437160	829.819	1787.19	2.15371	1	Ets2	"E26 avian leukemia oncogene 2, 3' domain "
10488108	589.447	1194.57	2.02659	1	Esf1	"ESF1, nucleolar pre-rRNA processing protein, homolog (S. cerevisiae) "
10413897	301.705	680.158	2.25438	1	Ercc6	"excision repair cross-complementing rodent repair deficiency, complementation group 6 "
10450675	579.64	269.118	0.464285	-1	H2-T24	"histocompatibility 2, T region locus 24 "
10574087	1112.1	2685.7	2.41498	1	Herpud1	"homocysteine-inducible, endoplasmic reticulum stress-inducible, ubiquitin-like domain member 1 "
10402347	501.011	220.121	0.439354	-1	Ifi27	"interferon, alpha-inducible protein 27 "
10551891	447.728	1408.1	3.14499	1	Nfkbid	"nuclear factor of kappa light polypeptide gene enhancer in B-cells inhibitor, delta "
10504838	64.3735	133.144	2.06831	1	Nr4a3	"nuclear receptor subfamily 4, group A, member 3 "
10413047	723.997	2502.73	3.45682	1	Plau	"plasminogen activator, urokinase "
10562576	100.249	263.262	2.62607	1	Plekhf1	"pleckstrin homology domain containing, family F (with FYVE domain) member 1 "
10594540	822.59	1680.45	2.04287	1	Plekho2	"pleckstrin homology domain containing, family O member 2 "
10592891	314.463	657.653	2.09135	1	Phldb1	"pleckstrin homology-like domain, family B, member 1 "
10598448	77.4023	177.77	2.2967	1	Kcnd1	"potassium voltage-gated channel, Shal-related family, member 1 "
10385504	92.091	45.714	0.496401	-1	EG432555	"predicted gene, EG432555 "
10384539	111.127	359.401	3.23415	1	Slc1a4	"solute carrier family 1 (glutamate/neutral amino acid transporter), member 4 "
10475990	1131.54	2764.76	2.44336	1	Slc20a1	"solute carrier family 20, member 1 "
10416522	190.387	559.183	2.93708	1	Tsc22d1	"TSC22 domain family, member 1 "
10446229	221.045	890.812	4.03	1	Tnfsf9	"tumor necrosis factor (ligand) superfamily, member 9 "
10448307	488.429	1024.44	2.09741	1	Tnfrsf12a	"tumor necrosis factor receptor superfamily, member 12a "
10425283	95.6604	301.642	3.15326	1	Maff	"v-maf musculoaponeurotic fibrosarcoma oncogene family, protein F (avian) "
10580139	206.222	519.454	2.51891	1	Zswim4	"zinc finger, SWIM domain containing 4 "
10412466	774.931	2119.27	2.73479	1	Hmgcs1	3-hydroxy-3-methylglutaryl-Coenzyme A synthase 1
10425364	706.196	1494.83	2.11674	1	Atf4	activating transcription factor 4
10469425	238.032	714.664	3.00239	1	Arl5b	ADP-ribosylation factor-like 5B
10418766	907.517	2245.19	2.474	1	Ankrd28	ankyrin repeat domain 28
10363346	241.306	594.743	2.46468	1	Ankrd57	ankyrin repeat domain 57
10375820	399.693	826.21	2.06711	1	Clk4	CDC like kinase 4
10354816	823.734	1766.77	2.14483	1	Clk1	CDC-like kinase 1
10465278	124.842	279.686	2.24032	1	Cdc42ep2	CDC42 effector protein (Rho GTPase binding) 2
10392735	275.342	612.454	2.22434	1	Cdc42ep4	CDC42 effector protein (Rho GTPase binding) 4
10523746	83.3347	174.706	2.09643	1	BC005561	cDNA sequence BC005561
10516966	569.921	231.035	0.405381	-1	BC013712	cDNA sequence BC013712
10516637	1368.37	668.873	0.488809	-1	BC030183	cDNA sequence BC030183
10442691	338.369	737.995	2.18104	1	Clcn7	chloride channel 7
10460221	169.907	419.132	2.46682	1	Chka	choline kinase alpha
10565547	440.509	943.891	2.14273	1	Pcf11	cleavage and polyadenylation factor subunit homolog (S. cerevisiae)
10346298	345.58	707.835	2.04825	1	Coq10b	coenzyme Q10 homolog B (S. cerevisiae)
10498531	697.247	1513.36	2.17048	1	Ccnl1	cyclin L1
10472538	860.936	1779.73	2.0672	1	Dhrs9	dehydrogenase/reductase (SDR family) member 9
10480699	493.456	1137.16	2.30448	1	Dpp7	dipeptidylpeptidase 7
10571312	590.472	3513.49	5.9503	1	Dusp4	dual specificity phosphatase 4
10366043	330.003	136.063	0.412309	-1	Dusp6	dual specificity phosphatase 6
10588495	531.481	261.249	0.491549	-1	Dusp7	dual specificity phosphatase 7
10454782	250.198	602.855	2.40951	1	Egr1	early growth response 1
10363735	163.67	967.979	5.91422	1	Egr2	early growth response 2
10453461	628.168	1359.14	2.16365	1	Fbxo11	F-box protein 11
10457077	50.5643	126.314	2.49809	1	Fbxo15	F-box protein 15
10376144	449.899	1155.3	2.5679	1	Fnip1	folliculin interacting protein 1
10520862	375.451	1344.24	3.58034	1	Fosl2	fos-like antigen 2
10407803	354.892	730.941	2.05961	1	Gpr137b	G protein-coupled receptor 137B
10433101	850.105	4071.28	4.78915	1	Gpr84	G protein-coupled receptor 84
10408879	369.665	787.405	2.13005	1	Gfod1	glucose-fructose oxidoreductase domain containing 1
10545130	262.122	770.509	2.93951	1	Gadd45a	growth arrest and DNA-damage-inducible 45 alpha
10351035	538.494	1723.91	3.20135	1	Gas5	growth arrest specific 5
10371770	904.693	1842.84	2.03698	1	Gas2l3	growth arrest-specific 2 like 3
10462818	453.008	215.979	0.476766	-1	Hhex	hematopoietically expressed homeobox
10544746	209.984	84.299	0.401455	-1	Hoxa1	homeo box A1
10377547	64.9795	164.606	2.5332	1	1700064E03Rik	hypothetical LOC74273
10358978	387.441	992.343	2.56128	1	Ier5	immediate early response 5
10399691	608.03	287.542	0.472909	-1	Id2	inhibitor of DNA binding 2
10520362	1259.58	2898.6	2.30124	1	Insig1	insulin induced gene 1
10404389	62.3557	172.841	2.77185	1	Irf4	interferon regulatory factor 4
10502791	2475.41	1237.29	0.49983	-1	Ifi44	interferon-induced protein 44
10583310	261.82	623.298	2.38064	1	Josd3	Josephin domain containing 3
10583297	728.266	1690.22	2.32089	1	Josd3	Josephin domain containing 3
10387372	268.109	2267.58	8.45767	1	Jmjd3	jumonji domain containing 3
10580282	326.776	876.101	2.68105	1	Junb	Jun-B oncogene
10599192	621.02	1324.65	2.13302	1	Lonrf3	LON peptidase N-terminal domain and ring finger 3
10356329	239.771	638.213	2.66176	1	Ncl	nucleolin
10548385	69.0292	533.717	7.73176	1	Olr1	oxidized low density lipoprotein (lectin-like) receptor 1
10374485	504.879	1241.94	2.45988	1	Peli1	pellino 1
10494460	527.428	249.869	0.47375	-1	Pex11b	peroxisomal biogenesis factor 11b
10560709	379.944	917.028	2.41358	1	Pvr	poliovirus receptor
10577954	239.601	645.871	2.69561	1	Rab11fip1	RAB11 family interacting protein 1 (class I)
10581151	146.501	295.631	2.01795	1	Rrad	Ras-related associated with diabetes
10434778	1034.11	468.485	0.453033	-1	Rtp4	receptor transporter protein 4
10440993	905.911	2163.05	2.38771	1	Rcan1	regulator of calcineurin 1
10567171	192.858	584.261	3.02948	1	Rps13	ribosomal protein S13
10577641	34.8648	79.2739	2.27375	1	1810011O10Rik	RIKEN cDNA 1810011O10 gene
10433472	728.889	1831.36	2.51254	1	1810013L24Rik	RIKEN cDNA 1810013L24 gene
10489701	149.618	401.219	2.68163	1	4833422F24Rik	RIKEN cDNA 4833422F24 gene
10519333	591.544	1585.35	2.68002	1	5830415L20Rik	RIKEN cDNA 5830415L20 gene
10530259	70.6592	152.133	2.15306	1	9130230L23Rik	RIKEN cDNA 9130230L23 gene
10570639	712.064	1605.57	2.25482	1	A430108E01Rik	RIKEN cDNA A430108E01 gene
10480601	463.15	196.294	0.423823	-1	A830007P12Rik	RIKEN cDNA A830007P12 gene
10351013	437.381	974.512	2.22806	1	Rc3h1	RING CCCH (C3H) domains 1
10426889	332.472	162.774	0.489586	-1	Sec61b	Sec61 beta subunit
10551359	217.48	447.399	2.05719	1	Sertad1	SERTA domain containing 1
10516932	237.997	633.534	2.66194	1	Sesn2	sestrin 2
10395198	96.7144	193.924	2.00512	1	LOC668786	similar to tripartite motif protein 13
10491300	785.142	1583.45	2.01676	1	Skil	SKI-like
10461158	834.145	2656.49	3.18469	1	Snhg1	small nucleolar RNA host gene (non-protein coding) 1
10461152	415.533	1311.58	3.15638	1	Snhg1	small nucleolar RNA host gene (non-protein coding) 1
10380341	461.978	1186.05	2.56733	1	Spag9	sperm associated antigen 9
10477061	711.899	1493.03	2.09725	1	Srxn1	sulfiredoxin 1 homolog (S. cerevisiae)
10556280	580.895	1181.2	2.03341	1	Swap70	SWA-70 protein
10489484	1721.86	5685.42	3.3019	1	Sdc4	syndecan 4
10441813	60.0763	176.749	2.94208	1	Tcp1	t-complex protein 1
10494428	2245.67	883.212	0.393296	-1	Txnip	thioredoxin interacting protein
10498992	1550.68	4309.04	2.77881	1	Tlr2	toll-like receptor 2
10433199	356.957	825.587	2.31285	1	Zfp263	zinc finger protein 263
10441330	318.927	676.12	2.11998	1	Zfp295	zinc finger protein 295
10551791	49.8106	210.802	4.23208	1	Zfp420	zinc finger protein 420
10554370	1042.49	341.021	0.327123	-1	Zfp710	zinc finger protein 710
