# Supplementary material for: Non-Apoptotic Toxicity of Pseudomonas aeruginosa toward Murine Cells
Source: PLoS One. 2013 Jan 24;8(1):e54245. doi: 10.1371/journal.pone.0054245 (PMC3554662; doi:10.1371/journal.pone.0054245)
Supplement: Table S7 — Gene Ontology Groups – S7(1)–S7(9). Table S7(1d): Groups associated with WT t1 vs WT t0 decreases. Table S7(1i): Groups associated with WT t1 vs WT t0 increases. Table S7(2d): Groups associated with WT t1+8 vs WT t0 decreases. Table S7(2i): Groups associated with WT t1+8 vs WT t0 increases. Table S7(5d): Groups associated with resistant t1 vs resistant t0 decreases. Table S7(5i): Groups associated with resistant t1 vs resistant t0 increases. Table S7(6d): Groups associated with resistant t1+8 vs resistant t0 decreases. Table S7(6i): Groups associated with resistant t1+8 vs resistant t0 increases. Table S7(9d): Groups associated with resistant t0 vs WT t0 decreases. Table S7(9i): Groups associated with resistant t0 vs WT t0 increases. (ZIP) [file pone.0054245.s010.zip]

Archive with 32 entries (23 files):
- S7 Archive/
- S7 Archive/res vs res Tables SC5-C6/
- S7 Archive/res vs res Tables SC5-C6/Table S7(5d) groups assoc with decrs in res1 vs 0 FC2     150.xlsx
- __MACOSX/
- __MACOSX/S7 Archive/
- __MACOSX/S7 Archive/res vs res Tables SC5-C6/
- __MACOSX/S7 Archive/res vs res Tables SC5-C6/._Table S7(5d) groups assoc with decrs in res1 vs 0 FC2     150.xlsx
- S7 Archive/res vs res Tables SC5-C6/Table S7(5i) groups assoc with incrs in res1 vs 0 FC2      150.xlsx
- __MACOSX/S7 Archive/res vs res Tables SC5-C6/._Table S7(5i) groups assoc with incrs in res1 vs 0 FC2      150.xlsx
- S7 Archive/res vs res Tables SC5-C6/Table S7(6d) groups assoc with decrs in res1+8 vs 0 FC2          293.xlsx
- __MACOSX/S7 Archive/res vs res Tables SC5-C6/._Table S7(6d) groups assoc with decrs in res1+8 vs 0 FC2          293.xlsx
- S7 Archive/res vs res Tables SC5-C6/Table S7(6i) groups assoc with incrs in res1+8 vs 0 FC2       293.xlsx
- __MACOSX/S7 Archive/res vs res Tables SC5-C6/._Table S7(6i) groups assoc with incrs in res1+8 vs 0 FC2       293.xlsx
- __MACOSX/S7 Archive/._res vs res Tables SC5-C6
- S7 Archive/res vs wt Tables SC9/
- S7 Archive/res vs wt Tables SC9/Table S7(9d) groups assoc with decrs in res0 vs WT0 FC2     299.xlsx
- __MACOSX/S7 Archive/res vs wt Tables SC9/
- __MACOSX/S7 Archive/res vs wt Tables SC9/._Table S7(9d) groups assoc with decrs in res0 vs WT0 FC2     299.xlsx
- S7 Archive/res vs wt Tables SC9/Table S7(9i) groups assoc with incrs in res0 vs WT0 FC2       299.xlsx
- __MACOSX/S7 Archive/res vs wt Tables SC9/._Table S7(9i) groups assoc with incrs in res0 vs WT0 FC2       299.xlsx
- __MACOSX/S7 Archive/._res vs wt Tables SC9
- S7 Archive/wt vs wt Tables SC1-C2/
- S7 Archive/wt vs wt Tables SC1-C2/Table S7(1d) groups assoc with decrs in WT1 vs WT0 FC2    533.xlsx
- __MACOSX/S7 Archive/wt vs wt Tables SC1-C2/
- __MACOSX/S7 Archive/wt vs wt Tables SC1-C2/._Table S7(1d) groups assoc with decrs in WT1 vs WT0 FC2    533.xlsx
- S7 Archive/wt vs wt Tables SC1-C2/Table S7(1i) groups assoc with incrs in WT1 vs WT0 FC2     533.xlsx
- __MACOSX/S7 Archive/wt vs wt Tables SC1-C2/._Table S7(1i) groups assoc with incrs in WT1 vs WT0 FC2     533.xlsx
- S7 Archive/wt vs wt Tables SC1-C2/Table S7(2d) groups assoc with decrs in WT1+8 vs WT0  FC2   1114.xlsx
- __MACOSX/S7 Archive/wt vs wt Tables SC1-C2/._Table S7(2d) groups assoc with decrs in WT1+8 vs WT0  FC2   1114.xlsx
- S7 Archive/wt vs wt Tables SC1-C2/Table S7(2i) groups assoc with incrs in  WT1+8 vs WT0  FC2   1114.xlsx
- __MACOSX/S7 Archive/wt vs wt Tables SC1-C2/._Table S7(2i) groups assoc with incrs in  WT1+8 vs WT0  FC2   1114.xlsx
- __MACOSX/S7 Archive/._wt vs wt Tables SC1-C2
