# Supplementary material for: Non-Apoptotic Toxicity of Pseudomonas aeruginosa toward Murine Cells
Source: PLoS One. 2013 Jan 24;8(1):e54245. doi: 10.1371/journal.pone.0054245 (PMC3554662; doi:10.1371/journal.pone.0054245)
Supplement: Table S7 — Gene Ontology Groups – S7(1)–S7(9). Table S7(1d): Groups associated with WT t1 vs WT t0 decreases. Table S7(1i): Groups associated with WT t1 vs WT t0 increases. Table S7(2d): Groups associated with WT t1+8 vs WT t0 decreases. Table S7(2i): Groups associated with WT t1+8 vs WT t0 increases. Table S7(5d): Groups associated with resistant t1 vs resistant t0 decreases. Table S7(5i): Groups associated with resistant t1 vs resistant t0 increases. Table S7(6d): Groups associated with resistant t1+8 vs resistant t0 decreases. Table S7(6i): Groups associated with resistant t1+8 vs resistant t0 increases. Table S7(9d): Groups associated with resistant t0 vs WT t0 decreases. Table S7(9i): Groups associated with resistant t0 vs WT t0 increases. (ZIP) [file pone.0054245.s010.zip › S7 Archive/res vs res Tables SC5-C6/Table S7(5d) groups assoc with decrs in res1 vs 0 FC2 150.xlsx]

## Sheet: grps assoc decrs res1 v 0
Name	Type	Total Entities	Expanded # of Entities	Overlap	Percent Overlap	Overlapping Entities	p-value	Data Source	#
response to progesterone stimulus	Group	27	27	3	11	FOS,FOSB,TXNIP	2.2289e-07	biological_process	1
response to mechanical stimulus	Group	56	56	3	5	FOS,FOSB,TXNIP	2.09606e-06	biological_process	2
cellular response to hormone stimulus	Group	18	18	2	11	FOS,FOSB	2.99324e-05	biological_process	3
response to corticosterone stimulus	Group	19	19	2	10	FOS,FOSB	3.34451e-05	biological_process	4
response to cold	Group	26	26	2	7	ADRB2,FOS	6.34496e-05	biological_process	5
brown fat cell differentiation	Group	29	29	2	6	ADRB2,RGS2	7.92013e-05	biological_process	6
cell cycle	Group	539	539	4	0	HHEX,RGS2,TXNIP,FBXO5	8.25021e-05	biological_process	7
Gap Junction Regulation	Pathway	51	639	6	0	GPR183,ADRB2,S1PR1,CNR2,DUSP6,DUSP7	0.00017442	Ariadne Signaling Pathways	8
behavior	Group	51	51	2	3	FOSB,CNR2	0.000247303	biological_process	9
response to drug	Group	295	295	3	1	FOS,FOSB,TXNIP	0.00030048	biological_process	10
response to cAMP	Group	58	58	2	3	FOS,FOSB	0.000320038	biological_process	11
spindle assembly involved in female meiosis I	Group	1	1	1	100	FBXO5	0.00046132	biological_process	12
negative regulation of ubiquitin-protein ligase activity during meiotic cell cycle	Group	1	1	1	100	FBXO5	0.00046132	biological_process	13
positive regulation of transcription from RNA polymerase II promoter	Group	382	382	3	0	ADRB2,S1PR1,FOS	0.000638936	biological_process	14
negative regulation of vascular endothelial growth factor receptor signaling pathway	Group	2	2	1	50	HHEX	0.000922444	biological_process	15
positive regulation of skeletal muscle growth	Group	2	2	1	50	ADRB2	0.000922444	biological_process	16
female pregnancy	Group	100	100	2	2	FOS,FOSB	0.000947957	biological_process	17
dephosphorylation	Group	106	106	2	1	DUSP6,DUSP7	0.00106407	biological_process	18
vasodilation by norepinephrine-epinephrine involved in regulation of systemic arterial blood pressure	Group	3	3	1	33	ADRB2	0.00138337	biological_process	19
regulation of cell proliferation	Group	135	135	2	1	HHEX,TXNIP	0.00171648	biological_process	20
desensitization of G-protein coupled receptor protein signaling pathway by arrestin	Group	4	4	1	25	ADRB2	0.0018441	biological_process	21
negative regulation of calcium ion transport via voltage-gated calcium channel activity	Group	4	4	1	25	ADRB2	0.0018441	biological_process	22
SMAD protein signal transduction	Group	4	4	1	25	FOS	0.0018441	biological_process	23
positive regulation of apoptosis	Group	149	149	2	1	ADRB2,TXNIP	0.00208481	biological_process	24
protein amino acid dephosphorylation	Group	152	152	2	1	DUSP6,DUSP7	0.0021682	biological_process	25
activation of transmembrane receptor protein tyrosine kinase activity	Group	5	5	1	20	ADRB2	0.00230464	biological_process	26
negative regulation of smooth muscle contraction	Group	5	5	1	20	ADRB2	0.00230464	biological_process	27
diet induced thermogenesis	Group	5	5	1	20	ADRB2	0.00230464	biological_process	28
positive regulation of potassium ion transport	Group	5	5	1	20	ADRB2	0.00230464	biological_process	29
regulation of systemic arterial blood pressure by norepinephrine-epinephrine	Group	5	5	1	20	ADRB2	0.00230464	biological_process	30
Melanogenesis	Pathway	51	682	5	0	GPR183,ADRB2,S1PR1,DUSP6,DUSP7	0.00253225	Ariadne Signaling Pathways	31
transcription from RNA polymerase II promoter	Group	167	167	2	1	FOS,FOSB	0.00260862	biological_process	32
positive regulation of heart contraction	Group	6	6	1	16	ADRB2	0.00276498	biological_process	33
positive regulation of sodium ion transport	Group	6	6	1	16	ADRB2	0.00276498	biological_process	34
heat generation	Group	6	6	1	16	ADRB2	0.00276498	biological_process	35
mitotic metaphase	Group	6	6	1	16	FBXO5	0.00276498	biological_process	36
conditioned taste aversion	Group	6	6	1	16	FOS	0.00276498	biological_process	37
cell differentiation	Group	658	658	3	0	HHEX,DUSP6,BHLHB3	0.00304302	biological_process	38
organ morphogenesis	Group	185	185	2	1	HHEX,BHLHB3	0.00318818	biological_process	39
microtubule polymerization	Group	7	7	1	14	FBXO5	0.00322512	biological_process	40
positive regulation of positive chemotaxis	Group	7	7	1	14	S1PR1	0.00322512	biological_process	41
positive regulation of Ras GTPase activity	Group	7	7	1	14	S1PR1	0.00322512	biological_process	42
regulation of meiosis	Group	7	7	1	14	FBXO5	0.00322512	biological_process	43
entrainment of circadian clock	Group	7	7	1	14	BHLHB3	0.00322512	biological_process	44
negative regulation of stress fiber formation	Group	8	8	1	12	S1PR1	0.00368506	biological_process	45
OxytocinR -> ELK-SRF/GATA/AP-1 signaling	Pathway	25	59	2	3	FOS,FOSB	0.00384125	Ariadne Signaling Pathways	46
regulation of transcription, DNA-dependent	Group	2501	2501	5	0	HHEX,FOS,FOSB,TXNIP,BHLHB3	0.00384285	biological_process	47
spindle assembly	Group	9	9	1	11	FBXO5	0.00414481	biological_process	48
positive regulation of Wnt receptor signaling pathway	Group	9	9	1	11	HHEX	0.00414481	biological_process	49
endosome to lysosome transport	Group	9	9	1	11	ADRB2	0.00414481	biological_process	50
cellular response to reactive oxygen species	Group	9	9	1	11	FOS	0.00414481	biological_process	51
negative regulation of G-protein coupled receptor protein signaling pathway	Group	10	10	1	10	RGS2	0.00460437	biological_process	52
meiotic prophase I	Group	10	10	1	10	FBXO5	0.00460437	biological_process	53
sleep	Group	10	10	1	10	FOS	0.00460437	biological_process	54
response to gravity	Group	10	10	1	10	FOS	0.00460437	biological_process	55
negative regulation of multicellular organism growth	Group	11	11	1	9	ADRB2	0.00506373	biological_process	56
negative regulation of ossification	Group	12	12	1	8	ADRB2	0.00552289	biological_process	57
regulation of sodium ion transport	Group	12	12	1	8	ADRB2	0.00552289	biological_process	58
G-protein coupled receptor protein signaling pathway	Group	2761	2761	5	0	GPR183,ADRB2,S1PR1,RGS2,CNR2	0.00590425	biological_process	59
endothelial cell differentiation	Group	13	13	1	7	S1PR1	0.00598186	biological_process	60
elevation of cytosolic calcium ion concentration during G-protein signaling, coupled to IP3 second messenger (phospholipase C activating)	Group	14	14	1	7	S1PR1	0.00644063	biological_process	61
thyroid gland development	Group	14	14	1	7	HHEX	0.00644063	biological_process	62
regulation of sensory perception of pain	Group	15	15	1	6	ADRB2	0.00689921	biological_process	63
vesicle organization	Group	15	15	1	6	FBXO5	0.00689921	biological_process	64
oocyte maturation	Group	15	15	1	6	FBXO5	0.00689921	biological_process	65
embryonic heart tube development	Group	15	15	1	6	HHEX	0.00689921	biological_process	66
negative regulation of transcription from RNA polymerase II promoter	Group	293	293	2	0	FOSB,BHLHB3	0.00779138	biological_process	67
inflammatory response	Group	293	293	2	0	FOS,CNR2	0.00779138	biological_process	68
negative regulation of specific transcription from RNA polymerase II promoter	Group	17	17	1	5	HHEX	0.00781578	biological_process	69
positive regulation of vasodilation	Group	17	17	1	5	ADRB2	0.00781578	biological_process	70
response to morphine	Group	17	17	1	5	FOSB	0.00781578	biological_process	71
positive regulation of bone mineralization	Group	19	19	1	5	ADRB2	0.00873156	biological_process	72
regulation of mitotic cell cycle	Group	19	19	1	5	FBXO5	0.00873156	biological_process	73
inactivation of MAPK activity	Group	20	20	1	5	DUSP6	0.00918916	biological_process	74
cellular response to extracellular stimulus	Group	20	20	1	5	FOS	0.00918916	biological_process	75
transmission of nerve impulse	Group	20	20	1	5	S1PR1	0.00918916	biological_process	76
DNA methylation	Group	21	21	1	4	FOS	0.00964657	biological_process	77
positive regulation of cell proliferation	Group	332	332	2	0	ADRB2,S1PR1	0.00990673	biological_process	78
bone resorption	Group	22	22	1	4	ADRB2	0.0101038	biological_process	79
mRNA export from nucleus	Group	22	22	1	4	HHEX	0.0101038	biological_process	80
response to light stimulus	Group	22	22	1	4	FOS	0.0101038	biological_process	81
platelet-derived growth factor receptor signaling pathway	Group	25	25	1	4	TXNIP	0.0114742	biological_process	82
inhibition of adenylate cyclase activity by G-protein signaling	Group	26	26	1	3	S1PR1	0.0119307	biological_process	83
regulation of neuronal synaptic plasticity	Group	27	27	1	3	BHLHB3	0.0123869	biological_process	84
Translation Control	Pathway	86	984	5	0	GPR183,S1PR1,CNR2,DUSP6,DUSP7	0.0126907	Ariadne Signaling Pathways	85
negative regulation of inflammatory response	Group	29	29	1	3	ADRB2	0.0132988	biological_process	86
negative regulation of angiogenesis	Group	33	33	1	3	HHEX	0.0151203	biological_process	87
regulation of cell adhesion	Group	33	33	1	3	S1PR1	0.0151203	biological_process	88
nervous system development	Group	422	422	2	0	FOS,BHLHB3	0.0156463	biological_process	89
positive regulation of specific transcription from RNA polymerase II promoter	Group	39	39	1	2	HHEX	0.0178466	biological_process	90
positive regulation of MAPKKK cascade	Group	40	40	1	2	ADRB2	0.0183003	biological_process	91
activation of adenylate cyclase activity by G-protein signaling pathway	Group	40	40	1	2	ADRB2	0.0183003	biological_process	92
CannabinoidR -> AP-1/EGR signaling	Pathway	51	134	2	1	FOS,CNR2	0.0187491	Ariadne Signaling Pathways	93
regulation of G-protein coupled receptor protein signaling pathway	Group	41	41	1	2	RGS2	0.0187538	biological_process	94
G-protein signaling, coupled to cyclic nucleotide second messenger	Group	41	41	1	2	CNR2	0.0187538	biological_process	95
Gonadotrope Cell Activation	Pathway	71	698	4	0	FOS,FOSB,DUSP6,DUSP7	0.0194103	Ariadne Signaling Pathways	96
positive regulation of smooth muscle cell proliferation	Group	43	43	1	2	S1PR1	0.0196603	biological_process	97
response to protein stimulus	Group	50	50	1	2	FOS	0.0228268	biological_process	98
receptor-mediated endocytosis	Group	51	51	1	1	ADRB2	0.0232784	biological_process	99
regulation of transcription	Group	533	533	2	0	HHEX,BHLHB3	0.0242633	biological_process	100
TGFBR -> AP-1 signaling	Pathway	16	16	1	6	FOS	0.025617	Ariadne Signaling Pathways	101
response to calcium ion	Group	57	57	1	1	TXNIP	0.0259839	biological_process	102
keratinocyte differentiation	Group	58	58	1	1	TXNIP	0.0264342	biological_process	103
response to hydrogen peroxide	Group	61	61	1	1	TXNIP	0.0277838	biological_process	104
negative regulation of ubiquitin-protein ligase activity during mitotic cell cycle	Group	64	64	1	1	FBXO5	0.0291316	biological_process	105
response to glucose stimulus	Group	65	65	1	1	TXNIP	0.0295805	biological_process	106
positive regulation of cell migration	Group	66	66	1	1	S1PR1	0.0300292	biological_process	107
response to toxin	Group	66	66	1	1	FOS	0.0300292	biological_process	108
EctodysplasinR -> AP-1 signaling	Pathway	19	19	1	5	FOS	0.030354	Ariadne Signaling Pathways	109
positive regulation of ubiquitin-protein ligase activity during mitotic cell cycle	Group	67	67	1	1	FBXO5	0.0304777	biological_process	110
immune response	Group	604	604	2	0	GPR183,CNR2	0.0305965	biological_process	111
liver development	Group	68	68	1	1	HHEX	0.0309261	biological_process	112
activation of MAPK activity	Group	73	73	1	1	ADRB2	0.0331648	biological_process	113
negative regulation of signal transduction	Group	74	74	1	1	RGS2	0.033612	biological_process	114
signal transduction	Group	2809	2809	4	0	GPR183,ADRB2,S1PR1,CNR2	0.0337727	biological_process	115
response to cytokine stimulus	Group	77	77	1	1	FOS	0.0349524	biological_process	116
response to estradiol stimulus	Group	79	79	1	1	TXNIP	0.035845	biological_process	117
hemopoiesis	Group	80	80	1	1	HHEX	0.0362911	biological_process	118
forebrain development	Group	82	82	1	1	HHEX	0.0371826	biological_process	119
AdenosineR -> AP-1 signaling	Pathway	19	25	1	4	FOS	0.0397656	Ariadne Signaling Pathways	120
response to lipopolysaccharide	Group	99	99	1	1	FOS	0.0447296	biological_process	121
aging	Group	101	101	1	0	FOS	0.0456139	biological_process	122
neuron differentiation	Group	104	104	1	0	S1PR1	0.0469389	biological_process	123
TLR -> AP-1 signaling	Pathway	30	30	1	3	FOS	0.0475458	Ariadne Signaling Pathways	124
Actin Cytoskeleton Regulation	Pathway	51	539	3	0	CNR2,DUSP6,DUSP7	0.0498296	Ariadne Signaling Pathways	125
anterior-posterior pattern formation	Group	111	111	1	0	HHEX	0.050024	biological_process	126
transmembrane receptor protein tyrosine kinase signaling pathway	Group	113	113	1	0	RGS2	0.0509038	biological_process	127
protein kinase cascade	Group	120	120	1	0	ADRB2	0.0539771	biological_process	128
TNFRSF1A -> AP-1/ATF/TP53 signaling	Pathway	30	36	1	2	FOS	0.0568071	Ariadne Signaling Pathways	129
Skeletal Myogenesis Control	Pathway	70	569	3	0	ADRB2,DUSP6,DUSP7	0.0571069	Ariadne Signaling Pathways	130
NGFR -> AP-1/CEBPB/CREB/ELK-SRF/TP53 signaling	Pathway	35	38	1	2	FOS	0.0598761	Ariadne Signaling Pathways	131
Wnt receptor signaling pathway	Group	134	134	1	0	HHEX	0.060096	biological_process	132
response to oxidative stress	Group	137	137	1	0	TXNIP	0.0614025	biological_process	133
TNFR -> AP-1/ATF/TP53 signaling	Pathway	40	40	1	2	FOS	0.0629362	Ariadne Signaling Pathways	134
response to organic cyclic substance	Group	142	142	1	0	FOS	0.0635762	biological_process	135
angiogenesis	Group	145	145	1	0	S1PR1	0.0648781	biological_process	136
Notch Pathway	Pathway	40	1486	5	0	FOS,FOSB,DUSP6,DUSP7,BHLHB3	0.0673949	Ariadne Signaling Pathways	137
brain development	Group	151	151	1	0	S1PR1	0.0674771	biological_process	138
positive regulation of transcription	Group	153	153	1	0	FOS	0.0683419	biological_process	139
ProstaglandinFR -> ATF1/ELK-SRF/CREB signaling	Pathway	28	47	1	2	FOS	0.0735759	Ariadne Signaling Pathways	140
Axon Guidance	Pathway	58	1049	4	0	GPR183,S1PR1,DUSP6,DUSP7	0.0737118	Ariadne Signaling Pathways	141
ICAM1 -> AP-1/CREB/ELK-SRF signaling	Pathway	29	48	1	2	FOS	0.0750869	Ariadne Signaling Pathways	142
transcription	Group	2246	2246	3	0	HHEX,TXNIP,BHLHB3	0.0791214	biological_process	143
B-cell receptor -> AP-1 signaling	Pathway	25	53	1	1	FOS	0.082609	Ariadne Signaling Pathways	144
Focal Adhesion Regulation	Pathway	41	308	2	0	DUSP6,DUSP7	0.0855706	Ariadne Signaling Pathways	145
multicellular organismal development	Group	1080	1080	2	0	HHEX,FOSB	0.0865587	biological_process	146
CD19 -> AP-1/ELK-SRF signaling	Pathway	29	57	1	1	FOS	0.0885869	Ariadne Signaling Pathways	147
mitosis	Group	213	213	1	0	FBXO5	0.0939452	biological_process	148
EndothelinRa -> AP-1/CREB signaling	Pathway	42	61	1	1	FOS	0.0945297	Ariadne Signaling Pathways	149
AdrenergicRb -> CREB signaling	Pathway	28	65	1	1	ADRB2	0.100438	Ariadne Signaling Pathways	150
response to stress	Group	239	239	1	0	FOS	0.104837	biological_process	151
B Cell Activation	Pathway	65	1178	4	0	FOS,FOSB,DUSP6,DUSP7	0.10486	Ariadne Signaling Pathways	152
ProstaglandinIR -> ATF1/ELK-SRF/CREB signaling	Pathway	35	71	1	1	FOS	0.109235	Ariadne Signaling Pathways	153
FibronectinR -> AP-1/ELK-SRF/SREBF signaling	Pathway	40	74	1	1	FOS	0.113604	Ariadne Signaling Pathways	154
AdrenergicRb -> STAT3 signaling	Pathway	29	75	1	1	ADRB2	0.115056	Ariadne Signaling Pathways	155
cell division	Group	266	266	1	0	FBXO5	0.11602	biological_process	156
EGFR -> AP-1/ATF2 signaling	Pathway	48	76	1	1	FOS	0.116506	Ariadne Signaling Pathways	157
NeurotensinR -> ELK-SRF/AP-1/EGR signaling	Pathway	33	79	1	1	FOS	0.120843	Ariadne Signaling Pathways	158
NTRK -> AP-1/CREB/ELK-SRF/MYC/SMAD3/TP53 signaling	Pathway	59	90	1	1	FOS	0.136583	Ariadne Signaling Pathways	159
EDG3/5 -> AP-1/ELK-SRF signaling	Pathway	41	91	1	1	FOS	0.138001	Ariadne Signaling Pathways	160
DopamineR2 -> AP-1/CREB/ELK-SRF signaling	Pathway	47	95	1	1	FOS	0.143653	Ariadne Signaling Pathways	161
ErythropoietinR -> ELK-SRF/FOS signaling	Pathway	33	96	1	1	FOS	0.145061	Ariadne Signaling Pathways	162
spermatogenesis	Group	353	353	1	0	RGS2	0.151181	biological_process	163
VasopressinR1 -> CREB/ELK-SRF/AP-1/EGR signaling	Pathway	53	102	1	0	FOS	0.153464	Ariadne Signaling Pathways	164
ThrombinR -> AP-1/CREB/ELK-SRF/SP1 signaling	Pathway	54	104	1	0	FOS	0.156248	Ariadne Signaling Pathways	165
EndothelinRb -> AP-1/CREB/ELK-SRF signaling	Pathway	51	104	1	0	FOS	0.156248	Ariadne Signaling Pathways	166
PTAFR -> AP-1/ATF1/CREB/ERK-SRF signaling	Pathway	44	107	1	0	FOS	0.16041	Ariadne Signaling Pathways	167
SerotoninR1 -> FOS signaling	Pathway	43	109	1	0	FOS	0.163173	Ariadne Signaling Pathways	168
cell proliferation	Group	385	385	1	0	BHLHB3	0.163786	biological_process	169
VasopressinR2 -> CREB/ELK-SRF/AP-1/EGR signaling	Pathway	56	122	1	0	FOS	0.18094	Ariadne Signaling Pathways	170
NK Cell Activation	Pathway	59	523	2	0	DUSP6,DUSP7	0.205155	Ariadne Signaling Pathways	171
modification-dependent protein catabolic process	Group	501	501	1	0	FBXO5	0.208045	biological_process	172
Mast Cell Activation	Pathway	64	529	2	0	DUSP6,DUSP7	0.208809	Ariadne Signaling Pathways	173
GFR -> AP-1/CREB/CREBBP/ELK-SRF/MYC signaling	Pathway	50	156	1	0	FOS	0.225812	Ariadne Signaling Pathways	174
T-cell receptor -> AP-1 signaling	Pathway	44	180	1	0	FOS	0.256141	Ariadne Signaling Pathways	175
Adipocytokine Signaling	Pathway	52	780	2	0	DUSP6,DUSP7	0.36599	Ariadne Signaling Pathways	176
Insulin Action	Pathway	50	905	2	0	DUSP6,DUSP7	0.442814	Ariadne Signaling Pathways	177
T Cell Activation	Pathway	81	1100	2	0	DUSP6,DUSP7	0.55452	Ariadne Signaling Pathways	178
Cell Cycle Regulation	Pathway	135	2164	3	0	FBXO5,DUSP6,DUSP7	0.739189	Ariadne Signaling Pathways	179
biological_process	Group	3014	3014	1	0	DUSP7	0.770275	biological_process	180
Atlas of Signaling	Pathway	381	6022	10	0	GPR183,ADRB2,S1PR1,FOS,FOSB,CNR2,FBXO5,DUSP6,DUSP7,BHLHB3	0.774188	Ariadne Signaling Pathways	181

## Sheet: trim pval
Name	Type	Total Entities	Expanded # of Entities	Overlap	Percent Overlap	Overlapping Entities	p-value	Data Source	#
response to progesterone stimulus	Group	27	27	3	11	FOS,FOSB,TXNIP	2.2289e-07	biological_process	1
response to mechanical stimulus	Group	56	56	3	5	FOS,FOSB,TXNIP	2.09606e-06	biological_process	2
cellular response to hormone stimulus	Group	18	18	2	11	FOS,FOSB	2.99324e-05	biological_process	3
response to corticosterone stimulus	Group	19	19	2	10	FOS,FOSB	3.34451e-05	biological_process	4
response to cold	Group	26	26	2	7	ADRB2,FOS	6.34496e-05	biological_process	5
brown fat cell differentiation	Group	29	29	2	6	ADRB2,RGS2	7.92013e-05	biological_process	6
cell cycle	Group	539	539	4	0	HHEX,RGS2,TXNIP,FBXO5	8.25021e-05	biological_process	7
Gap Junction Regulation	Pathway	51	639	6	0	GPR183,ADRB2,S1PR1,CNR2,DUSP6,DUSP7	0.00017442	Ariadne Signaling Pathways	8
behavior	Group	51	51	2	3	FOSB,CNR2	0.000247303	biological_process	9
response to drug	Group	295	295	3	1	FOS,FOSB,TXNIP	0.00030048	biological_process	10
response to cAMP	Group	58	58	2	3	FOS,FOSB	0.000320038	biological_process	11
spindle assembly involved in female meiosis I	Group	1	1	1	100	FBXO5	0.00046132	biological_process	12
negative regulation of ubiquitin-protein ligase activity during meiotic cell cycle	Group	1	1	1	100	FBXO5	0.00046132	biological_process	13
positive regulation of transcription from RNA polymerase II promoter	Group	382	382	3	0	ADRB2,S1PR1,FOS	0.000638936	biological_process	14
negative regulation of vascular endothelial growth factor receptor signaling pathway	Group	2	2	1	50	HHEX	0.000922444	biological_process	15
positive regulation of skeletal muscle growth	Group	2	2	1	50	ADRB2	0.000922444	biological_process	16
female pregnancy	Group	100	100	2	2	FOS,FOSB	0.000947957	biological_process	17
dephosphorylation	Group	106	106	2	1	DUSP6,DUSP7	0.00106407	biological_process	18
vasodilation by norepinephrine-epinephrine involved in regulation of systemic arterial blood pressure	Group	3	3	1	33	ADRB2	0.00138337	biological_process	19
regulation of cell proliferation	Group	135	135	2	1	HHEX,TXNIP	0.00171648	biological_process	20
desensitization of G-protein coupled receptor protein signaling pathway by arrestin	Group	4	4	1	25	ADRB2	0.0018441	biological_process	21
negative regulation of calcium ion transport via voltage-gated calcium channel activity	Group	4	4	1	25	ADRB2	0.0018441	biological_process	22
SMAD protein signal transduction	Group	4	4	1	25	FOS	0.0018441	biological_process	23
positive regulation of apoptosis	Group	149	149	2	1	ADRB2,TXNIP	0.00208481	biological_process	24
protein amino acid dephosphorylation	Group	152	152	2	1	DUSP6,DUSP7	0.0021682	biological_process	25
activation of transmembrane receptor protein tyrosine kinase activity	Group	5	5	1	20	ADRB2	0.00230464	biological_process	26
negative regulation of smooth muscle contraction	Group	5	5	1	20	ADRB2	0.00230464	biological_process	27
diet induced thermogenesis	Group	5	5	1	20	ADRB2	0.00230464	biological_process	28
positive regulation of potassium ion transport	Group	5	5	1	20	ADRB2	0.00230464	biological_process	29
regulation of systemic arterial blood pressure by norepinephrine-epinephrine	Group	5	5	1	20	ADRB2	0.00230464	biological_process	30
Melanogenesis	Pathway	51	682	5	0	GPR183,ADRB2,S1PR1,DUSP6,DUSP7	0.00253225	Ariadne Signaling Pathways	31
transcription from RNA polymerase II promoter	Group	167	167	2	1	FOS,FOSB	0.00260862	biological_process	32
positive regulation of heart contraction	Group	6	6	1	16	ADRB2	0.00276498	biological_process	33
positive regulation of sodium ion transport	Group	6	6	1	16	ADRB2	0.00276498	biological_process	34
heat generation	Group	6	6	1	16	ADRB2	0.00276498	biological_process	35
mitotic metaphase	Group	6	6	1	16	FBXO5	0.00276498	biological_process	36
conditioned taste aversion	Group	6	6	1	16	FOS	0.00276498	biological_process	37
cell differentiation	Group	658	658	3	0	HHEX,DUSP6,BHLHB3	0.00304302	biological_process	38
organ morphogenesis	Group	185	185	2	1	HHEX,BHLHB3	0.00318818	biological_process	39
microtubule polymerization	Group	7	7	1	14	FBXO5	0.00322512	biological_process	40
positive regulation of positive chemotaxis	Group	7	7	1	14	S1PR1	0.00322512	biological_process	41
positive regulation of Ras GTPase activity	Group	7	7	1	14	S1PR1	0.00322512	biological_process	42
regulation of meiosis	Group	7	7	1	14	FBXO5	0.00322512	biological_process	43
entrainment of circadian clock	Group	7	7	1	14	BHLHB3	0.00322512	biological_process	44
negative regulation of stress fiber formation	Group	8	8	1	12	S1PR1	0.00368506	biological_process	45
OxytocinR -> ELK-SRF/GATA/AP-1 signaling	Pathway	25	59	2	3	FOS,FOSB	0.00384125	Ariadne Signaling Pathways	46
regulation of transcription, DNA-dependent	Group	2501	2501	5	0	HHEX,FOS,FOSB,TXNIP,BHLHB3	0.00384285	biological_process	47
spindle assembly	Group	9	9	1	11	FBXO5	0.00414481	biological_process	48
positive regulation of Wnt receptor signaling pathway	Group	9	9	1	11	HHEX	0.00414481	biological_process	49
endosome to lysosome transport	Group	9	9	1	11	ADRB2	0.00414481	biological_process	50
cellular response to reactive oxygen species	Group	9	9	1	11	FOS	0.00414481	biological_process	51
negative regulation of G-protein coupled receptor protein signaling pathway	Group	10	10	1	10	RGS2	0.00460437	biological_process	52
meiotic prophase I	Group	10	10	1	10	FBXO5	0.00460437	biological_process	53
sleep	Group	10	10	1	10	FOS	0.00460437	biological_process	54
response to gravity	Group	10	10	1	10	FOS	0.00460437	biological_process	55
negative regulation of multicellular organism growth	Group	11	11	1	9	ADRB2	0.00506373	biological_process	56
negative regulation of ossification	Group	12	12	1	8	ADRB2	0.00552289	biological_process	57
regulation of sodium ion transport	Group	12	12	1	8	ADRB2	0.00552289	biological_process	58
G-protein coupled receptor protein signaling pathway	Group	2761	2761	5	0	GPR183,ADRB2,S1PR1,RGS2,CNR2	0.00590425	biological_process	59
endothelial cell differentiation	Group	13	13	1	7	S1PR1	0.00598186	biological_process	60
elevation of cytosolic calcium ion concentration during G-protein signaling, coupled to IP3 second messenger (phospholipase C activating)	Group	14	14	1	7	S1PR1	0.00644063	biological_process	61
thyroid gland development	Group	14	14	1	7	HHEX	0.00644063	biological_process	62
regulation of sensory perception of pain	Group	15	15	1	6	ADRB2	0.00689921	biological_process	63
vesicle organization	Group	15	15	1	6	FBXO5	0.00689921	biological_process	64
oocyte maturation	Group	15	15	1	6	FBXO5	0.00689921	biological_process	65
embryonic heart tube development	Group	15	15	1	6	HHEX	0.00689921	biological_process	66
negative regulation of transcription from RNA polymerase II promoter	Group	293	293	2	0	FOSB,BHLHB3	0.00779138	biological_process	67
inflammatory response	Group	293	293	2	0	FOS,CNR2	0.00779138	biological_process	68
negative regulation of specific transcription from RNA polymerase II promoter	Group	17	17	1	5	HHEX	0.00781578	biological_process	69
positive regulation of vasodilation	Group	17	17	1	5	ADRB2	0.00781578	biological_process	70
response to morphine	Group	17	17	1	5	FOSB	0.00781578	biological_process	71
positive regulation of bone mineralization	Group	19	19	1	5	ADRB2	0.00873156	biological_process	72
regulation of mitotic cell cycle	Group	19	19	1	5	FBXO5	0.00873156	biological_process	73
inactivation of MAPK activity	Group	20	20	1	5	DUSP6	0.00918916	biological_process	74
cellular response to extracellular stimulus	Group	20	20	1	5	FOS	0.00918916	biological_process	75
transmission of nerve impulse	Group	20	20	1	5	S1PR1	0.00918916	biological_process	76
DNA methylation	Group	21	21	1	4	FOS	0.00964657	biological_process	77
positive regulation of cell proliferation	Group	332	332	2	0	ADRB2,S1PR1	0.00990673	biological_process	78
bone resorption	Group	22	22	1	4	ADRB2	0.0101038	biological_process	79
mRNA export from nucleus	Group	22	22	1	4	HHEX	0.0101038	biological_process	80
response to light stimulus	Group	22	22	1	4	FOS	0.0101038	biological_process	81
platelet-derived growth factor receptor signaling pathway	Group	25	25	1	4	TXNIP	0.0114742	biological_process	82
inhibition of adenylate cyclase activity by G-protein signaling	Group	26	26	1	3	S1PR1	0.0119307	biological_process	83
regulation of neuronal synaptic plasticity	Group	27	27	1	3	BHLHB3	0.0123869	biological_process	84
Translation Control	Pathway	86	984	5	0	GPR183,S1PR1,CNR2,DUSP6,DUSP7	0.0126907	Ariadne Signaling Pathways	85
negative regulation of inflammatory response	Group	29	29	1	3	ADRB2	0.0132988	biological_process	86
negative regulation of angiogenesis	Group	33	33	1	3	HHEX	0.0151203	biological_process	87
regulation of cell adhesion	Group	33	33	1	3	S1PR1	0.0151203	biological_process	88
nervous system development	Group	422	422	2	0	FOS,BHLHB3	0.0156463	biological_process	89
positive regulation of specific transcription from RNA polymerase II promoter	Group	39	39	1	2	HHEX	0.0178466	biological_process	90
positive regulation of MAPKKK cascade	Group	40	40	1	2	ADRB2	0.0183003	biological_process	91
activation of adenylate cyclase activity by G-protein signaling pathway	Group	40	40	1	2	ADRB2	0.0183003	biological_process	92
CannabinoidR -> AP-1/EGR signaling	Pathway	51	134	2	1	FOS,CNR2	0.0187491	Ariadne Signaling Pathways	93
regulation of G-protein coupled receptor protein signaling pathway	Group	41	41	1	2	RGS2	0.0187538	biological_process	94
G-protein signaling, coupled to cyclic nucleotide second messenger	Group	41	41	1	2	CNR2	0.0187538	biological_process	95
Gonadotrope Cell Activation	Pathway	71	698	4	0	FOS,FOSB,DUSP6,DUSP7	0.0194103	Ariadne Signaling Pathways	96
positive regulation of smooth muscle cell proliferation	Group	43	43	1	2	S1PR1	0.0196603	biological_process	97
response to protein stimulus	Group	50	50	1	2	FOS	0.0228268	biological_process	98
receptor-mediated endocytosis	Group	51	51	1	1	ADRB2	0.0232784	biological_process	99
regulation of transcription	Group	533	533	2	0	HHEX,BHLHB3	0.0242633	biological_process	100
TGFBR -> AP-1 signaling	Pathway	16	16	1	6	FOS	0.025617	Ariadne Signaling Pathways	101
response to calcium ion	Group	57	57	1	1	TXNIP	0.0259839	biological_process	102
keratinocyte differentiation	Group	58	58	1	1	TXNIP	0.0264342	biological_process	103
response to hydrogen peroxide	Group	61	61	1	1	TXNIP	0.0277838	biological_process	104
negative regulation of ubiquitin-protein ligase activity during mitotic cell cycle	Group	64	64	1	1	FBXO5	0.0291316	biological_process	105
response to glucose stimulus	Group	65	65	1	1	TXNIP	0.0295805	biological_process	106
positive regulation of cell migration	Group	66	66	1	1	S1PR1	0.0300292	biological_process	107
response to toxin	Group	66	66	1	1	FOS	0.0300292	biological_process	108
EctodysplasinR -> AP-1 signaling	Pathway	19	19	1	5	FOS	0.030354	Ariadne Signaling Pathways	109
positive regulation of ubiquitin-protein ligase activity during mitotic cell cycle	Group	67	67	1	1	FBXO5	0.0304777	biological_process	110
immune response	Group	604	604	2	0	GPR183,CNR2	0.0305965	biological_process	111
liver development	Group	68	68	1	1	HHEX	0.0309261	biological_process	112
activation of MAPK activity	Group	73	73	1	1	ADRB2	0.0331648	biological_process	113
negative regulation of signal transduction	Group	74	74	1	1	RGS2	0.033612	biological_process	114
signal transduction	Group	2809	2809	4	0	GPR183,ADRB2,S1PR1,CNR2	0.0337727	biological_process	115
response to cytokine stimulus	Group	77	77	1	1	FOS	0.0349524	biological_process	116
response to estradiol stimulus	Group	79	79	1	1	TXNIP	0.035845	biological_process	117
hemopoiesis	Group	80	80	1	1	HHEX	0.0362911	biological_process	118
forebrain development	Group	82	82	1	1	HHEX	0.0371826	biological_process	119
AdenosineR -> AP-1 signaling	Pathway	19	25	1	4	FOS	0.0397656	Ariadne Signaling Pathways	120
response to lipopolysaccharide	Group	99	99	1	1	FOS	0.0447296	biological_process	121
aging	Group	101	101	1	0	FOS	0.0456139	biological_process	122
neuron differentiation	Group	104	104	1	0	S1PR1	0.0469389	biological_process	123
TLR -> AP-1 signaling	Pathway	30	30	1	3	FOS	0.0475458	Ariadne Signaling Pathways	124
Actin Cytoskeleton Regulation	Pathway	51	539	3	0	CNR2,DUSP6,DUSP7	0.0498296	Ariadne Signaling Pathways	125

## Sheet: trim pval overlap
Name	Type	Total Entities	Expanded # of Entities	Overlap	Percent Overlap	Overlapping Entities	p-value	Data Source	#
Gap Junction Regulation	Pathway	51	639	6	0	GPR183,ADRB2,S1PR1,CNR2,DUSP6,DUSP7	0.00017442	Ariadne Signaling Pathways	8
Melanogenesis	Pathway	51	682	5	0	GPR183,ADRB2,S1PR1,DUSP6,DUSP7	0.00253225	Ariadne Signaling Pathways	31
regulation of transcription, DNA-dependent	Group	2501	2501	5	0	HHEX,FOS,FOSB,TXNIP,BHLHB3	0.00384285	biological_process	47
G-protein coupled receptor protein signaling pathway	Group	2761	2761	5	0	GPR183,ADRB2,S1PR1,RGS2,CNR2	0.00590425	biological_process	59
Translation Control	Pathway	86	984	5	0	GPR183,S1PR1,CNR2,DUSP6,DUSP7	0.0126907	Ariadne Signaling Pathways	85
cell cycle	Group	539	539	4	0	HHEX,RGS2,TXNIP,FBXO5	8.25021e-05	biological_process	7
Gonadotrope Cell Activation	Pathway	71	698	4	0	FOS,FOSB,DUSP6,DUSP7	0.0194103	Ariadne Signaling Pathways	96
signal transduction	Group	2809	2809	4	0	GPR183,ADRB2,S1PR1,CNR2	0.0337727	biological_process	115
response to progesterone stimulus	Group	27	27	3	11	FOS,FOSB,TXNIP	2.2289e-07	biological_process	1
response to mechanical stimulus	Group	56	56	3	5	FOS,FOSB,TXNIP	2.09606e-06	biological_process	2
response to drug	Group	295	295	3	1	FOS,FOSB,TXNIP	0.00030048	biological_process	10
positive regulation of transcription from RNA polymerase II promoter	Group	382	382	3	0	ADRB2,S1PR1,FOS	0.000638936	biological_process	14
cell differentiation	Group	658	658	3	0	HHEX,DUSP6,BHLHB3	0.00304302	biological_process	38
Actin Cytoskeleton Regulation	Pathway	51	539	3	0	CNR2,DUSP6,DUSP7	0.0498296	Ariadne Signaling Pathways	125
cellular response to hormone stimulus	Group	18	18	2	11	FOS,FOSB	2.99324e-05	biological_process	3
response to corticosterone stimulus	Group	19	19	2	10	FOS,FOSB	3.34451e-05	biological_process	4
response to cold	Group	26	26	2	7	ADRB2,FOS	6.34496e-05	biological_process	5
brown fat cell differentiation	Group	29	29	2	6	ADRB2,RGS2	7.92013e-05	biological_process	6
behavior	Group	51	51	2	3	FOSB,CNR2	0.000247303	biological_process	9
response to cAMP	Group	58	58	2	3	FOS,FOSB	0.000320038	biological_process	11
female pregnancy	Group	100	100	2	2	FOS,FOSB	0.000947957	biological_process	17
dephosphorylation	Group	106	106	2	1	DUSP6,DUSP7	0.00106407	biological_process	18
regulation of cell proliferation	Group	135	135	2	1	HHEX,TXNIP	0.00171648	biological_process	20
positive regulation of apoptosis	Group	149	149	2	1	ADRB2,TXNIP	0.00208481	biological_process	24
protein amino acid dephosphorylation	Group	152	152	2	1	DUSP6,DUSP7	0.0021682	biological_process	25
transcription from RNA polymerase II promoter	Group	167	167	2	1	FOS,FOSB	0.00260862	biological_process	32
organ morphogenesis	Group	185	185	2	1	HHEX,BHLHB3	0.00318818	biological_process	39
OxytocinR -> ELK-SRF/GATA/AP-1 signaling	Pathway	25	59	2	3	FOS,FOSB	0.00384125	Ariadne Signaling Pathways	46
negative regulation of transcription from RNA polymerase II promoter	Group	293	293	2	0	FOSB,BHLHB3	0.00779138	biological_process	67
inflammatory response	Group	293	293	2	0	FOS,CNR2	0.00779138	biological_process	68
positive regulation of cell proliferation	Group	332	332	2	0	ADRB2,S1PR1	0.00990673	biological_process	78
nervous system development	Group	422	422	2	0	FOS,BHLHB3	0.0156463	biological_process	89
CannabinoidR -> AP-1/EGR signaling	Pathway	51	134	2	1	FOS,CNR2	0.0187491	Ariadne Signaling Pathways	93
regulation of transcription	Group	533	533	2	0	HHEX,BHLHB3	0.0242633	biological_process	100
immune response	Group	604	604	2	0	GPR183,CNR2	0.0305965	biological_process	111

## Sheet: trim pval overlap subj
Name	Type	Total Entities	Expanded # of Entities	Overlap	Percent Overlap	Overlapping Entities	p-value	Data Source	#
response to progesterone stimulus	Group	27	27	3	11	FOS,FOSB,TXNIP	2.2289e-07	biological_process	1
response to mechanical stimulus	Group	56	56	3	5	FOS,FOSB,TXNIP	2.09606e-06	biological_process	2
cellular response to hormone stimulus	Group	18	18	2	11	FOS,FOSB	2.99324e-05	biological_process	3
response to corticosterone stimulus	Group	19	19	2	10	FOS,FOSB	3.34451e-05	biological_process	4
response to cold	Group	26	26	2	7	ADRB2,FOS	6.34496e-05	biological_process	5
brown fat cell differentiation	Group	29	29	2	6	ADRB2,RGS2	7.92013e-05	biological_process	6
cell cycle	Group	539	539	4	0	HHEX,RGS2,TXNIP,FBXO5	8.25021e-05	biological_process	7
Gap Junction Regulation	Pathway	51	639	6	0	GPR183,ADRB2,S1PR1,CNR2,DUSP6,DUSP7	0.00017442	Ariadne Signaling Pathways	8
behavior	Group	51	51	2	3	FOSB,CNR2	0.000247303	biological_process	9
response to drug	Group	295	295	3	1	FOS,FOSB,TXNIP	0.00030048	biological_process	10
response to cAMP	Group	58	58	2	3	FOS,FOSB	0.000320038	biological_process	11
positive regulation of transcription from RNA polymerase II promoter	Group	382	382	3	0	ADRB2,S1PR1,FOS	0.000638936	biological_process	14
female pregnancy	Group	100	100	2	2	FOS,FOSB	0.000947957	biological_process	17
dephosphorylation	Group	106	106	2	1	DUSP6,DUSP7	0.00106407	biological_process	18
regulation of cell proliferation	Group	135	135	2	1	HHEX,TXNIP	0.00171648	biological_process	20
positive regulation of apoptosis	Group	149	149	2	1	ADRB2,TXNIP	0.00208481	biological_process	24
protein amino acid dephosphorylation	Group	152	152	2	1	DUSP6,DUSP7	0.0021682	biological_process	25
Melanogenesis	Pathway	51	682	5	0	GPR183,ADRB2,S1PR1,DUSP6,DUSP7	0.00253225	Ariadne Signaling Pathways	31
transcription from RNA polymerase II promoter	Group	167	167	2	1	FOS,FOSB	0.00260862	biological_process	32
cell differentiation	Group	658	658	3	0	HHEX,DUSP6,BHLHB3	0.00304302	biological_process	38
organ morphogenesis	Group	185	185	2	1	HHEX,BHLHB3	0.00318818	biological_process	39
OxytocinR -> ELK-SRF/GATA/AP-1 signaling	Pathway	25	59	2	3	FOS,FOSB	0.00384125	Ariadne Signaling Pathways	46
regulation of transcription, DNA-dependent	Group	2501	2501	5	0	HHEX,FOS,FOSB,TXNIP,BHLHB3	0.00384285	biological_process	47
G-protein coupled receptor protein signaling pathway	Group	2761	2761	5	0	GPR183,ADRB2,S1PR1,RGS2,CNR2	0.00590425	biological_process	59
negative regulation of transcription from RNA polymerase II promoter	Group	293	293	2	0	FOSB,BHLHB3	0.00779138	biological_process	67
inflammatory response	Group	293	293	2	0	FOS,CNR2	0.00779138	biological_process	68
positive regulation of cell proliferation	Group	332	332	2	0	ADRB2,S1PR1	0.00990673	biological_process	78
Translation Control	Pathway	86	984	5	0	GPR183,S1PR1,CNR2,DUSP6,DUSP7	0.0126907	Ariadne Signaling Pathways	85
nervous system development	Group	422	422	2	0	FOS,BHLHB3	0.0156463	biological_process	89
CannabinoidR -> AP-1/EGR signaling	Pathway	51	134	2	1	FOS,CNR2	0.0187491	Ariadne Signaling Pathways	93
Gonadotrope Cell Activation	Pathway	71	698	4	0	FOS,FOSB,DUSP6,DUSP7	0.0194103	Ariadne Signaling Pathways	96
regulation of transcription	Group	533	533	2	0	HHEX,BHLHB3	0.0242633	biological_process	100
immune response	Group	604	604	2	0	GPR183,CNR2	0.0305965	biological_process	111
signal transduction	Group	2809	2809	4	0	GPR183,ADRB2,S1PR1,CNR2	0.0337727	biological_process	115
Actin Cytoskeleton Regulation	Pathway	51	539	3	0	CNR2,DUSP6,DUSP7	0.0498296	Ariadne Signaling Pathways	125
