# Supplementary material for: Non-Apoptotic Toxicity of Pseudomonas aeruginosa toward Murine Cells
Source: PLoS One. 2013 Jan 24;8(1):e54245. doi: 10.1371/journal.pone.0054245 (PMC3554662; doi:10.1371/journal.pone.0054245)
Supplement: Table S7 — Gene Ontology Groups – S7(1)–S7(9). Table S7(1d): Groups associated with WT t1 vs WT t0 decreases. Table S7(1i): Groups associated with WT t1 vs WT t0 increases. Table S7(2d): Groups associated with WT t1+8 vs WT t0 decreases. Table S7(2i): Groups associated with WT t1+8 vs WT t0 increases. Table S7(5d): Groups associated with resistant t1 vs resistant t0 decreases. Table S7(5i): Groups associated with resistant t1 vs resistant t0 increases. Table S7(6d): Groups associated with resistant t1+8 vs resistant t0 decreases. Table S7(6i): Groups associated with resistant t1+8 vs resistant t0 increases. Table S7(9d): Groups associated with resistant t0 vs WT t0 decreases. Table S7(9i): Groups associated with resistant t0 vs WT t0 increases. (ZIP) [file pone.0054245.s010.zip › S7 Archive/res vs res Tables SC5-C6/Table S7(5i) groups assoc with incrs in res1 vs 0 FC2 150.xlsx]

## Sheet: grps assoc incrs res1 v 0
Name	Type	Total Entities	Expanded # of Entities	Overlap	Percent Overlap	Overlapping Entities	p-value	Data Source	#
apoptosis	Group	550	550	21	3	TNF,IL1B,CD14,TRAF1,NFKBIA,IL1A,BIRC3,BCL2A1,CFLAR,OSM,Bim,GADD45B,PHLDA1,NLRP3,SQSTM1,MALT1,TNFAIP3,SRGN,IER3,ZC3H12A,AXUD1	3.38052e-16	biological_process	1
immune response	Group	604	604	21	3	LOC728830,Lilrb4,Tnfsf9,TNF,IL1B,CD14,IL1A,CXCL10,IFIH1,ICOSLG,IL1RN,CXCL3,OSM,C5AR1,CCL4,CCL22,SQSTM1,IL7R,IKBKE,GEM,OASL	2.16399e-15	biological_process	2
inflammatory response	Group	293	293	15	5	LOC728830,TNF,PTGS2,IL1B,CD14,IL1A,CXCL10,IL1RN,CXCL3,CCL4,CCL22,NLRP3,NFKBIZ,JMJD3,NFKBID	1.23392e-13	biological_process	3
positive regulation of I-kappaB kinase-NF-kappaB cascade	Group	96	96	8	8	TNF,IL1B,CFLAR,REL,MALT1,PLK2,IKBKE,SLC20A1	1.78899e-09	biological_process	4
anti-apoptosis	Group	198	198	9	4	TNF,IL1B,IL1A,BIRC3,BCL2A1,CFLAR,MALT1,TNFAIP3,IER3	3.49031e-08	biological_process	5
chemotaxis	Group	145	145	8	5	LOC728830,PLAUR,CXCL10,CXCL3,C5AR1,CCL4,CCL22,CXCL16	4.66642e-08	biological_process	6
chronic inflammatory response to antigenic stimulus	Group	4	4	3	75	TNF,IL1B,IL1RN	1.67805e-07	biological_process	7
regulation of apoptosis	Group	177	177	8	4	TRAF1,MYC,BIRC3,BCL2A1,IFIH1,CFLAR,Bim,MALT1	2.17548e-07	biological_process	8
response to organic cyclic substance	Group	142	142	7	4	PTGS2,IL1B,CDKN1A,IL1RN,BTG2,CD83,JUNB	7.19018e-07	biological_process	9
negative regulation of caspase activity	Group	23	23	4	17	NR4A1,BCL2A1,CFLAR,HERPUD1	1.20545e-06	biological_process	10
response to organic nitrogen	Group	54	54	5	9	PTGS2,CDKN1A,IL1RN,BTG2,HMGCS1	1.33332e-06	biological_process	11
negative regulation of cell proliferation	Group	324	324	9	2	TNF,PTGS2,IL1B,CDKN1A,IL1A,OSM,MDM2,BTG2,SLFN12L	2.19589e-06	biological_process	12
neutrophil chemotaxis	Group	28	28	4	14	LOC728830,IL1B,CXCL3,SAA1	2.74999e-06	biological_process	13
fever	Group	9	9	3	33	IL1B,IL1A,IL1RN	3.47913e-06	biological_process	14
Translation Control	Pathway	86	984	23	2	TNF,PLAUR,IL1B,CD14,IL1A,CSF1,CXCL10,IL1RN,CFLAR,CXCL3,OSM,PDGFB,C5AR1,CCL4,CCL22,ITGA5,CXCL16,IL7R,DUSP5,DUSP2,DUSP4,DUSP16,RASGEF1B	5.50267e-06	Ariadne Signaling Pathways	15
IL1R -> NF-kB signaling	Pathway	23	31	5	16	IL1B,NFKBIA,IL1A,REL,IKBKE	7.24369e-06	Ariadne Signaling Pathways	16
memory	Group	43	43	4	9	PTGS2,IL1B,IL1RN,ITGA5	1.59187e-05	biological_process	17
response to glucocorticoid stimulus	Group	95	95	5	5	TNF,PTGS2,IL1B,CDKN1A,IL1RN	2.18014e-05	biological_process	18
positive regulation of cell proliferation	Group	332	332	8	2	TNF,PTGS2,MYC,CSF1,CXCL10,OSM,MARCKSL1,SERTAD1	2.30371e-05	biological_process	19
sequestering of triglyceride	Group	3	3	2	66	TNF,IL1B	3.65694e-05	biological_process	20
Apoptosis	Pathway	52	72	6	8	BIRC3,BCL2A1,CFLAR,MDM2,REL,Bim	4.15802e-05	Ariadne Signaling Pathways	21
negative regulation of apoptosis	Group	180	180	6	3	CDKN1A,BCL2A1,IL1RN,CFLAR,BTG2,PIM1	4.28086e-05	biological_process	22
response to mechanical stimulus	Group	56	56	4	7	TNF,BTG2,RCAN1,JUNB	4.57485e-05	biological_process	23
Mast Cell Activation	Pathway	64	529	15	2	TNF,PTGS2,NFKBIA,EGR1,OSM,REL,ETS2,DUSP5,DUSP2,NFKBIZ,DUSP4,IKBKE,EGR2,DUSP16,RASGEF1B	4.76025e-05	Ariadne Signaling Pathways	24
positive regulation of mitosis	Group	22	22	3	13	TNF,IL1B,IL1A	6.1701e-05	biological_process	25
positive regulation of transcription from RNA polymerase II promoter	Group	382	382	8	2	TNF,MYC,NR4A1,EGR1,OSM,SQSTM1,EGR2,AXUD1	6.20054e-05	biological_process	26
Apoptosis Regulation	Pathway	69	613	16	2	TNF,IL1B,CD14,NFKBIA,IL1A,BIRC3,BCL2A1,IL1RN,CFLAR,OSM,MDM2,REL,Bim,IL7R,NFKBIZ,IKBKE	6.84859e-05	Ariadne Signaling Pathways	27
response to organic substance	Group	123	123	5	4	PTGS2,CDKN1A,PDGFB,BTG2,DUSP4	7.52363e-05	biological_process	28
TLR4/5/7/9 -> NF-kB signaling	Pathway	19	27	4	14	CD14,NFKBIA,REL,IKBKE	9.10143e-05	Ariadne Signaling Pathways	29
leukocyte migration	Group	25	25	3	12	TNF,IL1B,ICAM1	9.14482e-05	biological_process	30
positive regulation of fibroblast proliferation	Group	26	26	3	11	CDKN1A,PDGFB,FOSL2	0.000103113	biological_process	31
regulation of cell cycle	Group	69	69	4	5	PTGS2,CDKN1A,GADD45B,JUNB	0.000103982	biological_process	32
wound healing	Group	69	69	4	5	IL1B,SERPINE1,PDGFB,DCBLD2	0.000103982	biological_process	33
TLR3 -> NF-kB signaling	Pathway	7	11	3	27	NFKBIA,REL,IKBKE	0.000110581	Ariadne Signaling Pathways	34
regulation of neuronal synaptic plasticity	Group	27	27	3	11	ARC,BHLHB2,EGR2	0.000115707	biological_process	35
regulation of cell proliferation	Group	135	135	5	3	TNF,PTGS2,SERPINE1,NFKBIA,PDGFB	0.00011678	biological_process	36
positive regulation of nitric oxide biosynthetic process	Group	28	28	3	10	TNF,IL1B,ICAM1	0.000129261	biological_process	37
positive regulation of interleukin-2 production	Group	6	6	2	33	MALT1,CD83	0.000181592	biological_process	38
interspecies interaction between organisms	Group	239	239	6	2	ICAM1,NFKBIA,IFIH1,CFLAR,MDM2,ITGA5	0.000202888	biological_process	39
response to stress	Group	239	239	6	2	GADD45B,SQSTM1,ERRFI1,HERPUD1,2310016C08Rik,MAFF	0.000202888	biological_process	40
CSF2R -> NF-kB signaling	Pathway	6	14	3	21	NFKBIA,REL,IKBKE	0.000239281	Ariadne Signaling Pathways	41
negative regulation of glutamate secretion	Group	7	7	2	28	IL1B,IL1RN	0.000253646	biological_process	42
lymphocyte chemotaxis	Group	7	7	2	28	SAA1,CXCL16	0.000253646	biological_process	43
IL7R -> FOXO/NF-kB signaling	Pathway	16	36	4	11	NFKBIA,REL,IL7R,IKBKE	0.000287522	Ariadne Signaling Pathways	44
positive regulation of chemokine biosynthetic process	Group	8	8	2	25	TNF,IL1B	0.000337419	biological_process	45
positive regulation of NF-kappaB transcription factor activity	Group	40	40	3	7	TNF,ICAM1,MALT1	0.0003781	biological_process	46
positive regulation of protein amino acid phosphorylation	Group	41	41	3	7	TNF,IL1B,SQSTM1	0.000406913	biological_process	47
response to lipopolysaccharide	Group	99	99	4	4	PTGS2,IL1B,NFKBIA,IL1RN	0.000417771	biological_process	48
positive regulation of osteoclast differentiation	Group	9	9	2	22	LOC728830,CSF1	0.000432831	biological_process	49
positive regulation of membrane protein ectodomain proteolysis	Group	9	9	2	22	TNF,IL1B	0.000432831	biological_process	50
positive regulation vascular endothelial growth factor production	Group	9	9	2	22	IL1B,IL1A	0.000432831	biological_process	51
TNFR -> NF-kB signaling	Pathway	32	40	4	10	TNF,NFKBIA,REL,IKBKE	0.000434245	Ariadne Signaling Pathways	52
positive regulation of smooth muscle cell proliferation	Group	43	43	3	6	TNF,PTGS2,PDGFB	0.000468689	biological_process	53
T cell differentiation	Group	43	43	3	6	EGR1,BCL2A1,IL7R	0.000468689	biological_process	54
learning or memory	Group	44	44	3	6	IL1B,EGR1,EGR2	0.000501706	biological_process	55
negative regulation of lipid metabolic process	Group	10	10	2	20	IL1B,NFKBIA	0.000539799	biological_process	56
positive regulation of JUN kinase activity	Group	10	10	2	20	IL1B,IL1RN	0.000539799	biological_process	57
B cell apoptosis	Group	10	10	2	20	MYC,Bim	0.000539799	biological_process	58
elevation of cytosolic calcium ion concentration	Group	107	107	4	3	LOC728830,IL1B,SAA1,C5AR1	0.000560587	biological_process	59
MacrophageR -> CEBPB/NF-kB signaling	Pathway	21	43	4	9	ICAM1,NFKBIA,REL,IKBKE	0.000574685	Ariadne Signaling Pathways	60
response to drug	Group	295	295	6	2	PTGS2,IL1B,CDKN1A,IL1RN,JUNB,HMGCS1	0.000620497	biological_process	61
response to virus	Group	110	110	4	3	TNF,IFIH1,CCL4,CCL22	0.000622114	biological_process	62
decidualization	Group	11	11	2	18	PTGS2,JUNB	0.000658243	biological_process	63
negative regulation of lipid catabolic process	Group	12	12	2	16	TNF,IL1B	0.000788083	biological_process	64
induction of apoptosis	Group	207	207	5	2	TNF,NR4A1,Bim,PHLDA1,NLRP3	0.000833056	biological_process	65
cell motion	Group	120	120	4	3	PTGS2,PLAUR,CXCL10,CCL4	0.000861833	biological_process	66
positive regulation of cytokine secretion	Group	13	13	2	15	TNF,IL1A	0.000929239	biological_process	67
DDR1 -> NF-kB signaling	Pathway	14	22	3	13	NFKBIA,REL,IKBKE	0.000961593	Ariadne Signaling Pathways	68
EctodysplasinR -> NF-kB signaling	Pathway	14	22	3	13	NFKBIA,REL,IKBKE	0.000961593	Ariadne Signaling Pathways	69
B-cell receptor -> NF-kB signaling	Pathway	20	50	4	8	NFKBIA,REL,MALT1,IKBKE	0.0010232	Ariadne Signaling Pathways	70
activation of caspase activity	Group	57	57	3	5	TNF,MYC,NLRP3	0.0010724	biological_process	71
positive regulation of interleukin-2 biosynthetic process	Group	14	14	2	14	IL1B,IL1A	0.00108163	biological_process	72
osteoclast differentiation	Group	14	14	2	14	TNF,CSF1	0.00108163	biological_process	73
response to vitamin D	Group	14	14	2	14	PTGS2,IL1B	0.00108163	biological_process	74
Sialophorin -> CTNNB/MYC/TP53 signaling	Pathway	6	6	2	33	MYC,MDM2	0.00118269	Ariadne Signaling Pathways	75
response to molecule of bacterial origin	Group	15	15	2	13	CD14,MALT1	0.00124518	biological_process	76
NGFR -> NF-kB signaling	Pathway	16	24	3	12	NFKBIA,REL,IKBKE	0.00124769	Ariadne Signaling Pathways	77
cell surface receptor linked signal transduction	Group	230	230	5	2	CD14,BIRC3,CXCL10,IL7R,GEM	0.00133078	biological_process	78
regulation of ossification	Group	17	17	2	11	CSF1,EGR2	0.00160544	biological_process	79
B cell homeostasis	Group	17	17	2	11	BCL2A1,Bim	0.00160544	biological_process	80
positive regulation of cell migration	Group	66	66	3	4	CSF1,CXCL10,CXCL16	0.00163928	biological_process	81
FibronectinR -> NF-kB signaling	Pathway	22	58	4	6	NFKBIA,REL,ITGA5,IKBKE	0.00178652	Ariadne Signaling Pathways	82
positive regulation of apoptosis	Group	149	149	4	2	TNF,PTGS2,IL1B,Bim	0.00191478	biological_process	83
regulation of insulin secretion	Group	19	19	2	10	TNF,IL1B	0.00200939	biological_process	84
response to corticosterone stimulus	Group	19	19	2	10	CDKN1A,JUNB	0.00200939	biological_process	85
protein amino acid dephosphorylation	Group	152	152	4	2	DUSP5,DUSP2,DUSP4,DUSP16	0.00205886	biological_process	86
activation of MAPK activity	Group	73	73	3	4	TNF,IL1B,C5AR1	0.00218891	biological_process	87
inactivation of MAPK activity	Group	20	20	2	10	DUSP2,DUSP16	0.00222755	biological_process	88
cell proliferation	Group	385	385	6	1	TNF,IL1B,IL1A,PDGFB,INSIG1,PIM1	0.00241181	biological_process	89
leukocyte chemotaxis	Group	21	21	2	9	LOC728830,CXCL3	0.00245641	biological_process	90
T Cell Activation	Pathway	81	1100	19	1	TNF,PTGS2,NFKBIA,EGR1,ICOSLG,OSM,MDM2,REL,ETS2,DUSP5,DUSP2,NFKBIZ,DUSP4,HERPUD1,IKBKE,EGR2,DUSP16,LIMA1,RASGEF1B	0.00268576	Ariadne Signaling Pathways	91
induction of apoptosis by intracellular signals	Group	22	22	2	9	CDKN1A,MYC	0.00269588	biological_process	92
response to estradiol stimulus	Group	79	79	3	3	PTGS2,IL1B,PDGFB	0.00274113	biological_process	93
transcription from RNA polymerase II promoter	Group	167	167	4	2	MYC,JUNB,SKIL,MAFF	0.00289287	biological_process	94
cell-cell signaling	Group	275	275	5	1	IL1B,CXCL10,CCL4,SDC4,CCL22	0.00289473	biological_process	95
CD19 -> NF-kB signaling	Pathway	12	32	3	9	NFKBIA,REL,IKBKE	0.00290477	Ariadne Signaling Pathways	96
ThrombinR -> NF-kB signaling	Pathway	12	32	3	9	NFKBIA,REL,IKBKE	0.00290477	Ariadne Signaling Pathways	97
DopamineR2 -> NF-kB signaling	Pathway	12	32	3	9	NFKBIA,REL,IKBKE	0.00290477	Ariadne Signaling Pathways	98
positive regulation of JNK cascade	Group	23	23	2	8	TNF,IL1B	0.00294589	biological_process	99
activation of pro-apoptotic gene products	Group	23	23	2	8	MYC,Bim	0.00294589	biological_process	100
positive regulation of cellular protein metabolic process	Group	23	23	2	8	NFKBIA,CSF1	0.00294589	biological_process	101
GHR -> NF-kB signaling	Pathway	13	33	3	9	NFKBIA,REL,IKBKE	0.00317487	Ariadne Signaling Pathways	102
Notch -> NF-kB signaling	Pathway	13	33	3	9	NFKBIA,REL,IKBKE	0.00317487	Ariadne Signaling Pathways	103
protein import into nucleus, translocation	Group	24	24	2	8	TNF,NFKBIA	0.00320636	biological_process	104
AGER -> NF-kB signaling	Pathway	14	34	3	8	NFKBIA,REL,IKBKE	0.00345991	Ariadne Signaling Pathways	105
IL12R -> NF-kB/NFATC signaling	Pathway	14	34	3	8	NFKBIA,REL,IKBKE	0.00345991	Ariadne Signaling Pathways	106
platelet-derived growth factor receptor signaling pathway	Group	25	25	2	8	PDGFB,AXUD1	0.00347722	biological_process	107
negative regulation of cell growth	Group	86	86	3	3	CDKN1A,DCBLD2,SERTAD1	0.00348519	biological_process	108
rhombomere 3 formation	Group	1	1	1	100	EGR2	0.00351313	biological_process	109
rhombomere 5 formation	Group	1	1	1	100	EGR2	0.00351313	biological_process	110
positive regulation of heterotypic cell-cell adhesion	Group	1	1	1	100	TNF	0.00351313	biological_process	111
negative regulation of adiponectin secretion	Group	1	1	1	100	IL1B	0.00351313	biological_process	112
positive regulation of cellular extravasation	Group	1	1	1	100	ICAM1	0.00351313	biological_process	113
positive regulation of transcription from RNA polymerase I promoter	Group	1	1	1	100	ETS2	0.00351313	biological_process	114
positive regulation of translational initiation by iron	Group	1	1	1	100	TNF	0.00351313	biological_process	115
positive regulation of interleukin-18 production	Group	1	1	1	100	TNF	0.00351313	biological_process	116
maintenance of protease location in mast cell secretory granule	Group	1	1	1	100	SRGN	0.00351313	biological_process	117
maintenance of granzyme B location in T cell secretory granule	Group	1	1	1	100	SRGN	0.00351313	biological_process	118
B-1 B cell differentiation	Group	1	1	1	100	MALT1	0.00351313	biological_process	119
MAPK export from nucleus	Group	1	1	1	100	DUSP16	0.00351313	biological_process	120
MAPK phosphatase export from nucleus, leptomycin B sensitive	Group	1	1	1	100	DUSP16	0.00351313	biological_process	121
FasL biosynthetic process	Group	1	1	1	100	PHLDA1	0.00351313	biological_process	122
cyclooxygenase pathway	Group	1	1	1	100	PTGS2	0.00351313	biological_process	123
T cell antigen processing and presentation	Group	1	1	1	100	ICAM1	0.00351313	biological_process	124
IL15R -> NF-kB/NFATC signaling	Pathway	15	35	3	8	NFKBIA,REL,IKBKE	0.00376015	Ariadne Signaling Pathways	125
Gap Junction Regulation	Pathway	51	639	13	2	CSF1,CXCL10,CXCL3,PDGFB,C5AR1,CCL4,CCL22,CXCL16,DUSP5,DUSP2,DUSP4,DUSP16,RASGEF1B	0.00388815	Ariadne Signaling Pathways	126
CD38 -> NF-kB signaling	Pathway	32	72	4	5	NFKBIA,REL,MALT1,IKBKE	0.00394455	Ariadne Signaling Pathways	127
heterophilic cell adhesion	Group	27	27	2	7	ICAM1,ITGA5	0.00404981	biological_process	128
T cell receptor signaling pathway	Group	27	27	2	7	BCL2A1,MALT1	0.00404981	biological_process	129
positive regulation of protein kinase activity	Group	27	27	2	7	CSF1,SDC4	0.00404981	biological_process	130
B cell activation	Group	28	28	2	7	ICOSLG,MALT1	0.00435139	biological_process	131
defense response	Group	188	188	4	2	TNF,ICOSLG,MALT1,CD83	0.00441177	biological_process	132
multicellular organismal development	Group	1080	1080	10	0	TNF,CSF1,OSM,GADD45B,PIM1,TNFAIP2,IFRD1,ARC,SKIL,ZC3H12A	0.00468668	biological_process	133
TLR1/2/6 -> NF-kB signaling	Pathway	19	39	3	7	NFKBIA,REL,IKBKE	0.00511794	Ariadne Signaling Pathways	134
positive regulation of angiogenesis	Group	31	31	2	6	IL1B,IL1A	0.00531639	biological_process	135
leukocyte adhesion	Group	31	31	2	6	ICAM1,ITGA5	0.00531639	biological_process	136
endosome transport	Group	31	31	2	6	SQSTM1,EHD1	0.00531639	biological_process	137
IL1R -> STAT3 signaling	Pathway	13	13	2	15	IL1B,IL1A	0.00590443	Ariadne Signaling Pathways	138
Focal Adhesion Regulation	Pathway	41	308	8	2	CSF1,PDGFB,ITGA5,DUSP5,DUSP2,DUSP4,DUSP16,LIMA1	0.00611157	Ariadne Signaling Pathways	139
positive regulation of anti-apoptosis	Group	34	34	2	5	CDKN1A,BTG2	0.00637026	biological_process	140
NK Cell Activation	Pathway	59	523	11	2	TNF,EGR1,OSM,ITGA5,ETS2,DUSP5,DUSP2,DUSP4,EGR2,DUSP16,RASGEF1B	0.00641222	Ariadne Signaling Pathways	141
TLR4 -> IRF signaling	Pathway	14	14	2	14	CD14,IKBKE	0.00684862	Ariadne Signaling Pathways	142
tube lumen formation	Group	2	2	1	50	Bim	0.00701404	biological_process	143
adhesion to symbiont	Group	2	2	1	50	ICAM1	0.00701404	biological_process	144
negative regulation of phosphatidylinositol biosynthetic process	Group	2	2	1	50	PDGFB	0.00701404	biological_process	145
negative regulation of glucose transport	Group	2	2	1	50	IL1B	0.00701404	biological_process	146
positive regulation of mononuclear cell proliferation	Group	2	2	1	50	CSF1	0.00701404	biological_process	147
T cell activation via T cell receptor contact with antigen bound to MHC molecule on antigen presenting cell	Group	2	2	1	50	ICAM1	0.00701404	biological_process	148
chronological cell aging	Group	2	2	1	50	SERPINE1	0.00701404	biological_process	149
T cell secretory granule organization	Group	2	2	1	50	SRGN	0.00701404	biological_process	150
myoblast cell fate determination	Group	2	2	1	50	IFRD1	0.00701404	biological_process	151
protein oligomerization	Group	37	37	2	5	NLRP3,MALT1	0.00751106	biological_process	152
cell cycle arrest	Group	115	115	3	2	CDKN1A,MYC,SESN2	0.0078154	biological_process	153
Gonadotrope Cell Activation	Pathway	71	698	13	1	PTGS2,CSF1,EGR1,PDGFB,ETS2,JUNB,DUSP5,DUSP2,DUSP4,EGR2,DUSP16,FOSL2,RASGEF1B	0.00821394	Ariadne Signaling Pathways	154
induction of apoptosis by extracellular signals	Group	39	39	2	5	TNF,CFLAR	0.00831895	biological_process	155
ErythropoietinR -> NF-kB signaling	Pathway	11	48	3	6	NFKBIA,REL,IKBKE	0.00914585	Ariadne Signaling Pathways	156
humoral immune response	Group	41	41	2	4	TNF,CD83	0.00916406	biological_process	157
AdenosineR -> NF-kB signaling	Pathway	19	49	3	6	NFKBIA,REL,IKBKE	0.00968051	Ariadne Signaling Pathways	158
skeletal system morphogenesis	Group	44	44	2	4	MYC,AXUD1	0.0105003	biological_process	159
negative regulation of synaptic transmission, dopaminergic	Group	3	3	1	33	PTGS2	0.0105028	biological_process	160
negative regulation of meiosis	Group	3	3	1	33	OSM	0.0105028	biological_process	161
negative regulation of actin filament depolymerization	Group	3	3	1	33	LIMA1	0.0105028	biological_process	162
negative regulation of L-glutamate transport	Group	3	3	1	33	TNF	0.0105028	biological_process	163
negative regulation of NF-kappaB import into nucleus	Group	3	3	1	33	NLRP3	0.0105028	biological_process	164
positive regulation of monocyte differentiation	Group	3	3	1	33	CSF1	0.0105028	biological_process	165
positive regulation of odontogenesis of dentine-containing tooth	Group	3	3	1	33	CSF1	0.0105028	biological_process	166
nucleotide-binding oligomerization domain containing 1 signaling pathway	Group	3	3	1	33	NFKBIA	0.0105028	biological_process	167
nucleotide-binding oligomerization domain containing 2 signaling pathway	Group	3	3	1	33	NFKBIA	0.0105028	biological_process	168
toll-like receptor 4 signaling pathway	Group	3	3	1	33	NFKBIA	0.0105028	biological_process	169
positive regulation of interleukin-1 secretion	Group	3	3	1	33	SAA1	0.0105028	biological_process	170
positive regulation of synaptic plasticity	Group	3	3	1	33	PTGS2	0.0105028	biological_process	171
mast cell secretory granule organization	Group	3	3	1	33	SRGN	0.0105028	biological_process	172
brain segmentation	Group	3	3	1	33	EGR2	0.0105028	biological_process	173
adult somatic muscle development	Group	3	3	1	33	IFRD1	0.0105028	biological_process	174
virion attachment, binding of host cell surface receptor	Group	3	3	1	33	ICAM1	0.0105028	biological_process	175
smooth muscle adaptation	Group	3	3	1	33	IL1B	0.0105028	biological_process	176
rhythmic behavior	Group	3	3	1	33	EGR2	0.0105028	biological_process	177
response to fructose stimulus	Group	3	3	1	33	PTGS2	0.0105028	biological_process	178
calcium-mediated signaling	Group	45	45	2	4	TNF,RCAN1	0.0109638	biological_process	179
I-kappaB kinase-NF-kappaB cascade	Group	46	46	2	4	REL,MALT1	0.0114361	biological_process	180
blood circulation	Group	48	48	2	4	CXCL10,RCAN1	0.0124073	biological_process	181
regulation of transcription, DNA-dependent	Group	2501	2501	16	0	MYC,NR4A1,EGR1,BTG2,REL,ETS2,JUNB,NFKBIZ,BHLHB2,EGR2,ZC3H12A,ELL2,SERTAD1,FOSL2,AXUD1,MAFF	0.0135165	biological_process	182
negative regulation of T cell mediated cytotoxicity	Group	4	4	1	25	IL7R	0.0139794	biological_process	183
negative regulation of platelet activation	Group	4	4	1	25	PDGFB	0.0139794	biological_process	184
negative regulation of Notch signaling pathway	Group	4	4	1	25	NFKBIA	0.0139794	biological_process	185
negative regulation of interleukin-4 production	Group	4	4	1	25	CD83	0.0139794	biological_process	186
negative regulation of viral genome replication	Group	4	4	1	25	TNF	0.0139794	biological_process	187
positive regulation of T cell differentiation in the thymus	Group	4	4	1	25	IL7R	0.0139794	biological_process	188
positive regulation of CD4-positive, alpha beta T cell differentiation	Group	4	4	1	25	CD83	0.0139794	biological_process	189
positive regulation of interleukin-4 biosynthetic process	Group	4	4	1	25	ICOSLG	0.0139794	biological_process	190
positive regulation of transcription from RNA polymerase II promoter, mitotic	Group	4	4	1	25	JUNB	0.0139794	biological_process	191
positive regulation of cholesterol transport	Group	4	4	1	25	NFKBIA	0.0139794	biological_process	192
regulation of epidermal cell differentiation	Group	4	4	1	25	MAFF	0.0139794	biological_process	193
lymphocyte homeostasis	Group	4	4	1	25	Bim	0.0139794	biological_process	194
facial nerve structural organization	Group	4	4	1	25	EGR2	0.0139794	biological_process	195
response to sterol depletion	Group	4	4	1	25	INSIG1	0.0139794	biological_process	196
positive regulation of transcription, DNA-dependent	Group	144	144	3	2	EGR1,REL,ETS2	0.0143431	biological_process	197
angiogenesis	Group	145	145	3	2	IL1B,TNFAIP2,ZC3H12A	0.0146095	biological_process	198
FibronectinR -> ICAP-1A/MYC signaling	Pathway	5	21	2	9	MYC,ITGA5	0.0151766	Ariadne Signaling Pathways	199
cell growth	Group	55	55	2	3	PDGFB,IL7R	0.0160768	biological_process	200
protein catabolic process	Group	56	56	2	3	MDM2,SLC15A3	0.0166345	biological_process	201
positive regulation of transcription	Group	153	153	3	1	TNF,EGR1,SERTAD1	0.0168418	biological_process	202
leukocyte tethering or rolling	Group	5	5	1	20	TNF	0.0174439	biological_process	203
negative regulation of smooth muscle cell differentiation	Group	5	5	1	20	RCAN1	0.0174439	biological_process	204
cytoplasmic sequestering of NF-kappaB	Group	5	5	1	20	NFKBIA	0.0174439	biological_process	205
negative regulation of cytokine secretion during immune response	Group	5	5	1	20	TNF	0.0174439	biological_process	206
positive regulation of hair follicle development	Group	5	5	1	20	TNF	0.0174439	biological_process	207
positive regulation of T cell cytokine production	Group	5	5	1	20	MALT1	0.0174439	biological_process	208
regulation of T cell receptor signaling pathway	Group	5	5	1	20	MALT1	0.0174439	biological_process	209
positive regulation of lipid catabolic process	Group	5	5	1	20	IL1B	0.0174439	biological_process	210
regulation of leukocyte mediated cytotoxicity	Group	5	5	1	20	ICAM1	0.0174439	biological_process	211
regulation of NF-kappaB import into nucleus	Group	5	5	1	20	NFKBIA	0.0174439	biological_process	212
intracellular receptor-mediated signaling pathway	Group	5	5	1	20	DCBLD2	0.0174439	biological_process	213
tyrosine phosphorylation of Stat1 protein	Group	5	5	1	20	OSM	0.0174439	biological_process	214
tyrosine phosphorylation of Stat5 protein	Group	5	5	1	20	OSM	0.0174439	biological_process	215
transformed cell apoptosis	Group	5	5	1	20	TNF	0.0174439	biological_process	216
histone demethylation	Group	5	5	1	20	JMJD3	0.0174439	biological_process	217
membrane to membrane docking	Group	5	5	1	20	ICAM1	0.0174439	biological_process	218
post-embryonic organ morphogenesis	Group	5	5	1	20	Bim	0.0174439	biological_process	219
rhombomere 3 development	Group	5	5	1	20	EGR2	0.0174439	biological_process	220
response to muramyl dipeptide	Group	5	5	1	20	NFKBIA	0.0174439	biological_process	221
interleukin-18 production	Group	5	5	1	20	NLRP3	0.0174439	biological_process	222
ovulation	Group	5	5	1	20	PTGS2	0.0174439	biological_process	223
response to manganese ion	Group	5	5	1	20	PTGS2	0.0174439	biological_process	224
response to heat	Group	60	60	2	3	IL1B,OSM	0.0189466	biological_process	225
PTAFR -> NF-kB signaling	Pathway	22	63	3	4	NFKBIA,REL,IKBKE	0.0190912	Ariadne Signaling Pathways	226
Adipocytokine Signaling	Pathway	52	780	13	1	TNF,NFKBIA,CFLAR,OSM,REL,IL7R,DUSP5,DUSP2,NFKBIZ,DUSP4,IKBKE,DUSP16,HMGCS1	0.0198418	Ariadne Signaling Pathways	227
negative regulation of transcription from RNA polymerase II promoter	Group	293	293	4	1	TNF,EGR1,MDM2,JMJD3	0.0199533	biological_process	228
cell-cell adhesion mediated by integrin	Group	6	6	1	16	ITGA5	0.0208964	biological_process	229
negative regulation of bone mineralization	Group	6	6	1	16	SRGN	0.0208964	biological_process	230
positive regulation of B cell apoptosis	Group	6	6	1	16	MYC	0.0208964	biological_process	231
positive regulation of smooth muscle cell migration	Group	6	6	1	16	PDGFB	0.0208964	biological_process	232
positive regulation of T cell mediated immunity	Group	6	6	1	16	IL1B	0.0208964	biological_process	233
positive regulation of NF-kappaB import into nucleus	Group	6	6	1	16	TNF	0.0208964	biological_process	234
regulation of immunoglobulin secretion	Group	6	6	1	16	TNF	0.0208964	biological_process	235
activation of MAPKKK activity	Group	6	6	1	16	GADD45B	0.0208964	biological_process	236
tyrosine phosphorylation of Stat3 protein	Group	6	6	1	16	OSM	0.0208964	biological_process	237
monocyte activation	Group	6	6	1	16	CSF1	0.0208964	biological_process	238
interleukin-1 secretion	Group	6	6	1	16	NLRP3	0.0208964	biological_process	239
reproductive developmental process	Group	6	6	1	16	CSF1	0.0208964	biological_process	240
embryonic process involved in female pregnancy	Group	6	6	1	16	JUNB	0.0208964	biological_process	241
Tight Junction Regulation	Pathway	5	69	3	4	SDC4,2310016C08Rik,CLDN12	0.0242506	Ariadne Signaling Pathways	242
cell adhesion mediated by integrin	Group	7	7	1	14	ICAM1	0.0243368	biological_process	243
negative regulation of survival gene product expression	Group	7	7	1	14	MYC	0.0243368	biological_process	244
negative regulation of interleukin-6 production	Group	7	7	1	14	TNF	0.0243368	biological_process	245
negative regulation of calcium ion transport	Group	7	7	1	14	PTGS2	0.0243368	biological_process	246
negative regulation of cytokine secretion	Group	7	7	1	14	SRGN	0.0243368	biological_process	247
positive regulation of synaptic transmission, glutamatergic	Group	7	7	1	14	PTGS2	0.0243368	biological_process	248
positive regulation of interleukin-6 biosynthetic process	Group	7	7	1	14	IL1B	0.0243368	biological_process	249
positive regulation of chemotaxis	Group	7	7	1	14	PDGFB	0.0243368	biological_process	250
positive regulation of chemokine production	Group	7	7	1	14	TNF	0.0243368	biological_process	251
regulation of I-kappaB kinase-NF-kappaB cascade	Group	7	7	1	14	SQSTM1	0.0243368	biological_process	252
traversing start control point of mitotic cell cycle	Group	7	7	1	14	MDM2	0.0243368	biological_process	253
regulation of telomere maintenance	Group	7	7	1	14	MYC	0.0243368	biological_process	254
entrainment of circadian clock	Group	7	7	1	14	BHLHB2	0.0243368	biological_process	255
regulation of vascular permeability	Group	7	7	1	14	CCL4	0.0243368	biological_process	256
Schwann cell differentiation	Group	7	7	1	14	EGR2	0.0243368	biological_process	257
nuclear export	Group	7	7	1	14	MALT1	0.0243368	biological_process	258
attachment of GPI anchor to protein	Group	7	7	1	14	PLAUR	0.0243368	biological_process	259
detection of biotic stimulus	Group	7	7	1	14	NLRP3	0.0243368	biological_process	260
in utero embryonic development	Group	177	177	3	1	Bim,JUNB,MAFF	0.0246256	biological_process	261
transcription	Group	2246	2246	14	0	MYC,NR4A1,EGR1,BTG2,REL,JUNB,NFKBIZ,BHLHB2,EGR2,ZC3H12A,ELL2,SERTAD1,AXUD1,MAFF	0.0252032	biological_process	262
positive regulation of cell-matrix adhesion	Group	8	8	1	12	CSF1	0.0277653	biological_process	263
positive regulation of macrophage differentiation	Group	8	8	1	12	CSF1	0.0277653	biological_process	264
positive regulation of interleukin-12 biosynthetic process	Group	8	8	1	12	REL	0.0277653	biological_process	265
positive regulation of interleukin-10 production	Group	8	8	1	12	CD83	0.0277653	biological_process	266
positive regulation of protein transport	Group	8	8	1	12	TNF	0.0277653	biological_process	267
leukocyte homeostasis	Group	8	8	1	12	Bim	0.0277653	biological_process	268
myeloid cell homeostasis	Group	8	8	1	12	Bim	0.0277653	biological_process	269
substrate-bound cell migration	Group	8	8	1	12	PDGFB	0.0277653	biological_process	270
wound healing, spreading of epidermal cells	Group	8	8	1	12	ITGA5	0.0277653	biological_process	271
ruffle organization	Group	8	8	1	12	LIMA1	0.0277653	biological_process	272
receptor biosynthetic process	Group	8	8	1	12	TNF	0.0277653	biological_process	273
response to tumor necrosis factor	Group	8	8	1	12	CXCL16	0.0277653	biological_process	274
response to alkaloid	Group	8	8	1	12	MYC	0.0277653	biological_process	275
cell differentiation	Group	658	658	6	0	CSF1,GADD45B,SQSTM1,TNFAIP2,IFRD1,ZC3H12A	0.0286377	biological_process	276
post-embryonic development	Group	77	77	2	2	Bim,AXUD1	0.0301416	biological_process	277
response to cytokine stimulus	Group	77	77	2	2	PTGS2,JUNB	0.0301416	biological_process	278
response to estrogen stimulus	Group	78	78	2	2	PDGFB,RCAN1	0.0308653	biological_process	279
cell-substrate junction assembly	Group	9	9	1	11	ITGA5	0.0311818	biological_process	280
negative regulation of glucose import	Group	9	9	1	11	TNF	0.0311818	biological_process	281
positive regulation of stress-activated MAPK cascade	Group	9	9	1	11	IL1B	0.0311818	biological_process	282
positive regulation of blood vessel endothelial cell migration	Group	9	9	1	11	PDGFB	0.0311818	biological_process	283
positive regulation of peptidyl-serine phosphorylation	Group	9	9	1	11	OSM	0.0311818	biological_process	284
positive regulation of caspase activity	Group	9	9	1	11	NLRP3	0.0311818	biological_process	285
regulation of DNA recombination	Group	9	9	1	11	IL7R	0.0311818	biological_process	286
stress-activated protein kinase signaling pathway	Group	9	9	1	11	ERRFI1	0.0311818	biological_process	287
negative regulation of DNA binding	Group	9	9	1	11	NFKBIA	0.0311818	biological_process	288
cellular extravasation	Group	9	9	1	11	TNF	0.0311818	biological_process	289
mechanosensory behavior	Group	9	9	1	11	EGR2	0.0311818	biological_process	290
response to salt stress	Group	9	9	1	11	TNF	0.0311818	biological_process	291
hyperosmotic response	Group	9	9	1	11	ICOSLG	0.0311818	biological_process	292
cytokine-mediated signaling pathway	Group	80	80	2	2	IL1B,IL1A	0.0323331	biological_process	293
protein heterooligomerization	Group	82	82	2	2	BIRC3,SQSTM1	0.0338279	biological_process	294
negative regulation of myeloid cell differentiation	Group	10	10	1	10	NFKBIA	0.0345865	biological_process	295
negative regulation of foam cell differentiation	Group	10	10	1	10	NFKBIA	0.0345865	biological_process	296
positive regulation of programmed cell death	Group	10	10	1	10	CDKN1A	0.0345865	biological_process	297
regulation of protein secretion	Group	10	10	1	10	SAA1	0.0345865	biological_process	298
regulation of pigmentation during development	Group	10	10	1	10	Bim	0.0345865	biological_process	299
ear development	Group	10	10	1	10	Bim	0.0345865	biological_process	300
immunoglobulin production	Group	10	10	1	10	IL7R	0.0345865	biological_process	301
response to interferon-gamma	Group	10	10	1	10	CXCL16	0.0345865	biological_process	302
pathogenesis	Group	10	10	1	10	MYC	0.0345865	biological_process	303
response to fungus	Group	10	10	1	10	MALT1	0.0345865	biological_process	304
signal transduction	Group	2809	2809	16	0	MGC34104,TNF,PLAUR,IL1B,TRAF1,NR4A1,CXCL10,ICOSLG,C5AR1,CCL4,CCL22,RCAN1,NLRP3,CD83,SKIL,GPR84	0.0356297	biological_process	305
negative regulation of I-kappaB kinase-NF-kappaB cascade	Group	11	11	1	9	TNFAIP3	0.0379793	biological_process	306
negative regulation of cyclin-dependent protein kinase activity	Group	11	11	1	9	CDKN1A	0.0379793	biological_process	307
positive regulation of interleukin-1 beta secretion	Group	11	11	1	9	NLRP3	0.0379793	biological_process	308
tumor necrosis factor-mediated signaling pathway	Group	11	11	1	9	TNF	0.0379793	biological_process	309
regulation of organ growth	Group	11	11	1	9	Bim	0.0379793	biological_process	310
macrophage chemotaxis	Group	11	11	1	9	SAA1	0.0379793	biological_process	311
anagen	Group	11	11	1	9	PTGS2	0.0379793	biological_process	312
detection of mechanical stimulus involved in sensory perception of sound	Group	11	11	1	9	MYC	0.0379793	biological_process	313
Melanogenesis	Pathway	51	682	11	1	CSF1,CXCL10,CXCL3,PDGFB,CCL4,CCL22,CXCL16,DUSP5,DUSP2,DUSP4,DUSP16	0.039804	Ariadne Signaling Pathways	314
regulation of transcription	Group	533	533	5	0	MYC,NR4A1,REL,BHLHB2,EGR2	0.0399951	biological_process	315
positive regulation of activated T cell proliferation	Group	12	12	1	8	ICOSLG	0.0413604	biological_process	316
positive regulation of acute inflammatory response	Group	12	12	1	8	OSM	0.0413604	biological_process	317
regulation of osteoclast differentiation	Group	12	12	1	8	TNF	0.0413604	biological_process	318
negative regulation of NF-kappaB transcription factor activity	Group	12	12	1	8	NLRP3	0.0413604	biological_process	319
homeostasis of number of cells	Group	12	12	1	8	IL7R	0.0413604	biological_process	320
face morphogenesis	Group	12	12	1	8	AXUD1	0.0413604	biological_process	321
phosphate transport	Group	12	12	1	8	SLC20A1	0.0413604	biological_process	322
behavioral response to pain	Group	12	12	1	8	OSM	0.0413604	biological_process	323
response to electrical stimulus	Group	12	12	1	8	BTG2	0.0413604	biological_process	324
blood coagulation	Group	93	93	2	2	PLAUR,SERPINE1	0.0425129	biological_process	325
Axon Guidance	Pathway	58	1049	15	1	EGR1,CXCL10,CXCL3,CCL4,CCL22,ITGA5,CXCL16,DUSP5,DUSP2,DUSP4,EGR2,ELL2,DUSP16,LIMA1,RASGEF1B	0.0427776	Ariadne Signaling Pathways	326
negative regulation of phosphorylation	Group	13	13	1	7	CDKN1A	0.0447296	biological_process	327
positive regulation of Ras protein signal transduction	Group	13	13	1	7	CSF1	0.0447296	biological_process	328
positive regulation of foam cell differentiation	Group	13	13	1	7	CSF1	0.0447296	biological_process	329
positive regulation of gene expression	Group	13	13	1	7	CSF1	0.0447296	biological_process	330
regulation of cell size	Group	13	13	1	7	IL7R	0.0447296	biological_process	331
middle ear morphogenesis	Group	13	13	1	7	MYC	0.0447296	biological_process	332
oligopeptide transport	Group	13	13	1	7	SLC15A3	0.0447296	biological_process	333
parturition	Group	13	13	1	7	MAFF	0.0447296	biological_process	334
response to exogenous dsRNA	Group	13	13	1	7	NFKBIA	0.0447296	biological_process	335
fibrinolysis	Group	14	14	1	7	SERPINE1	0.0480872	biological_process	336
regulation of proteolysis	Group	14	14	1	7	PLAUR	0.0480872	biological_process	337
regulation of peptidyl-tyrosine phosphorylation	Group	14	14	1	7	PDGFB	0.0480872	biological_process	338
skeletal muscle regeneration	Group	14	14	1	7	PLAUR	0.0480872	biological_process	339
response to hyperoxia	Group	14	14	1	7	CDKN1A	0.0480872	biological_process	340
female pregnancy	Group	100	100	2	2	IL1RN,JUNB	0.0484259	biological_process	341
ossification	Group	101	101	2	1	CSF1,SRGN	0.0492938	biological_process	342
response to peptide hormone stimulus	Group	101	101	2	1	BTG2,JUNB	0.0492938	biological_process	343
negative regulation of insulin receptor signaling pathway	Group	15	15	1	6	IL1B	0.051433	biological_process	344
lipopolysaccharide-mediated signaling pathway	Group	15	15	1	6	NFKBIA	0.051433	biological_process	345
macrophage differentiation	Group	15	15	1	6	CSF1	0.051433	biological_process	346
prostaglandin biosynthetic process	Group	15	15	1	6	PTGS2	0.051433	biological_process	347
response to arsenic	Group	15	15	1	6	CDKN1A	0.051433	biological_process	348
response to ATP	Group	15	15	1	6	IL1B	0.051433	biological_process	349
Actin Cytoskeleton Regulation	Pathway	51	539	9	1	CSF1,PDGFB,C5AR1,ITGA5,DUSP5,DUSP2,DUSP4,DUSP16,LIMA1	0.051528	Ariadne Signaling Pathways	350
OncostatinR -> STAT3 signaling	Pathway	6	6	1	16	OSM	0.0531899	Ariadne Signaling Pathways	351
dephosphorylation	Group	106	106	2	1	DUSP2,DUSP4	0.0537171	biological_process	352
regulation of phosphoprotein phosphatase activity	Group	16	16	1	6	RCAN1	0.0547672	biological_process	353
activation of NF-kappaB-inducing kinase activity	Group	16	16	1	6	MALT1	0.0547672	biological_process	354
regulation of protein catabolic process	Group	16	16	1	6	MDM2	0.0547672	biological_process	355
mast cell activation	Group	16	16	1	6	NDRG1	0.0547672	biological_process	356
motor axon guidance	Group	16	16	1	6	EGR2	0.0547672	biological_process	357
regulation of angiogenesis	Group	17	17	1	5	SERPINE1	0.0580898	biological_process	358
negative regulation of hormone secretion	Group	17	17	1	5	OSM	0.0580898	biological_process	359
induction of apoptosis via death domain receptors	Group	17	17	1	5	TNF	0.0580898	biological_process	360
positive regulation of smooth muscle contraction	Group	17	17	1	5	PTGS2	0.0580898	biological_process	361
positive regulation of transcription factor activity	Group	17	17	1	5	IL1B	0.0580898	biological_process	362
negative regulation of MAP kinase activity	Group	17	17	1	5	IL1B	0.0580898	biological_process	363
T cell homeostasis	Group	17	17	1	5	Bim	0.0580898	biological_process	364
B cell proliferation	Group	17	17	1	5	IL7R	0.0580898	biological_process	365
mitotic cell cycle	Group	17	17	1	5	PLK2	0.0580898	biological_process	366
response to morphine	Group	17	17	1	5	IL1B	0.0580898	biological_process	367
anterior-posterior pattern formation	Group	111	111	2	1	BTG2,ARC	0.0582756	biological_process	368
trophectodermal cell differentiation	Group	18	18	1	5	JUNB	0.0614009	biological_process	369
positive regulation of endothelial cell proliferation	Group	18	18	1	5	PDGFB	0.0614009	biological_process	370
isotype switching	Group	18	18	1	5	ICOSLG	0.0614009	biological_process	371
cellular response to hormone stimulus	Group	18	18	1	5	JUNB	0.0614009	biological_process	372
viral genome replication	Group	18	18	1	5	CCL4	0.0614009	biological_process	373
CSF1R -> STAT signaling	Pathway	7	7	1	14	CSF1	0.0617805	Ariadne Signaling Pathways	374
TLR3 -> IRF signaling	Pathway	7	7	1	14	IKBKE	0.0617805	Ariadne Signaling Pathways	375
UrokinaseR -> STAT signaling	Pathway	7	7	1	14	PLAUR	0.0617805	Ariadne Signaling Pathways	376
glucose metabolic process	Group	115	115	2	1	TNF,MYC	0.0620157	biological_process	377
lipid biosynthetic process	Group	115	115	2	1	PTGS2,HMGCS1	0.0620157	biological_process	378
positive regulation of vasoconstriction	Group	19	19	1	5	PTGS2	0.0647004	biological_process	379
regulation of mitotic cell cycle	Group	19	19	1	5	MYC	0.0647004	biological_process	380
regulation of inflammatory response	Group	19	19	1	5	PTGS2	0.0647004	biological_process	381
activation of phospholipase C activity	Group	19	19	1	5	C5AR1	0.0647004	biological_process	382
skeletal muscle fiber development	Group	19	19	1	5	RCAN1	0.0647004	biological_process	383
muscle cell differentiation	Group	19	19	1	5	IFRD1	0.0647004	biological_process	384
lymph node development	Group	19	19	1	5	IL7R	0.0647004	biological_process	385
small GTPase mediated signal transduction	Group	263	263	3	1	GEM,RASGEF1B,ARL5B	0.0656789	biological_process	386
protein complex assembly	Group	121	121	2	1	TRAF1,MDM2	0.0677744	biological_process	387
cell projection assembly	Group	20	20	1	5	PDGFB	0.0679885	biological_process	388
cellular response to extracellular stimulus	Group	20	20	1	5	CDKN1A	0.0679885	biological_process	389
DNA fragmentation involved in apoptosis	Group	20	20	1	5	MYC	0.0679885	biological_process	390
protein amino acid methylation	Group	20	20	1	5	BTG2	0.0679885	biological_process	391
negative regulation of proteolysis	Group	21	21	1	4	SERPINE1	0.0712651	biological_process	392
positive regulation of synaptic transmission	Group	21	21	1	4	TNF	0.0712651	biological_process	393
positive regulation of gene-specific transcription	Group	21	21	1	4	TNF	0.0712651	biological_process	394
positive regulation of interleukin-6 production	Group	21	21	1	4	IL1B	0.0712651	biological_process	395
positive regulation of inflammatory response	Group	21	21	1	4	TNF	0.0712651	biological_process	396
homeostasis of number of cells within a tissue	Group	21	21	1	4	CSF1	0.0712651	biological_process	397
T-cell receptor -> NF-kB signaling	Pathway	38	176	4	2	NFKBIA,REL,MALT1,IKBKE	0.0744851	Ariadne Signaling Pathways	398
positive regulation of cell cycle	Group	22	22	1	4	MDM2	0.0745303	biological_process	399
positive regulation of T cell activation	Group	22	22	1	4	MALT1	0.0745303	biological_process	400
positive regulation of MAP kinase activity	Group	22	22	1	4	PDGFB	0.0745303	biological_process	401
cell activation	Group	22	22	1	4	TNF	0.0745303	biological_process	402
G2-M transition of mitotic cell cycle	Group	22	22	1	4	CDKN1A	0.0745303	biological_process	403
bone mineralization	Group	22	22	1	4	PTGS2	0.0745303	biological_process	404
spleen development	Group	22	22	1	4	Bim	0.0745303	biological_process	405
social behavior	Group	22	22	1	4	IL1B	0.0745303	biological_process	406
response to light stimulus	Group	22	22	1	4	JUNB	0.0745303	biological_process	407
response to reactive oxygen species	Group	22	22	1	4	SERPINE1	0.0745303	biological_process	408
positive regulation of B cell proliferation	Group	23	23	1	4	CDKN1A	0.0777841	biological_process	409
pigmentation during development	Group	23	23	1	4	Bim	0.0777841	biological_process	410
embryonic placenta development	Group	23	23	1	4	JUNB	0.0777841	biological_process	411
IL7R -> STAT signaling	Pathway	9	9	1	11	IL7R	0.0787328	Ariadne Signaling Pathways	412
PDGFR -> STAT signaling	Pathway	9	9	1	11	PDGFB	0.0787328	Ariadne Signaling Pathways	413
cell adhesion	Group	650	650	5	0	ICAM1,CCL4,SDC4,ITGA5,DCBLD2	0.0791672	biological_process	414
protein secretion	Group	24	24	1	4	CXCL10	0.0810266	biological_process	415
thymus development	Group	24	24	1	4	Bim	0.0810266	biological_process	416
defense response to virus	Group	24	24	1	4	NLRP3	0.0810266	biological_process	417
innate immune response	Group	135	135	2	1	IFIH1,MALT1	0.0818547	biological_process	418
transcription initiation	Group	25	25	1	4	MYC	0.0842578	biological_process	419
neuroprotection	Group	25	25	1	4	REL	0.0842578	biological_process	420
protein maturation by peptide bond cleavage	Group	25	25	1	4	SRGN	0.0842578	biological_process	421
sensory perception of chemical stimulus	Group	25	25	1	4	C5AR1	0.0842578	biological_process	422
LIFR -> STAT5A signaling	Pathway	10	10	1	10	OSM	0.0870957	Ariadne Signaling Pathways	423
actin filament bundle formation	Group	26	26	1	3	LIMA1	0.0874778	biological_process	424
positive regulation of cell adhesion	Group	26	26	1	3	SAA1	0.0874778	biological_process	425
T cell proliferation	Group	26	26	1	3	MALT1	0.0874778	biological_process	426
release of cytochrome c from mitochondria	Group	26	26	1	3	MYC	0.0874778	biological_process	427
odontogenesis	Group	26	26	1	3	CSF1	0.0874778	biological_process	428
calcium-independent cell-cell adhesion	Group	27	27	1	3	CLDN12	0.0906866	biological_process	429
regulation of protein amino acid phosphorylation	Group	27	27	1	3	TNF	0.0906866	biological_process	430
activation of MAPKK activity	Group	27	27	1	3	GADD45B	0.0906866	biological_process	431
endoplasmic reticulum unfolded protein response	Group	27	27	1	3	HERPUD1	0.0906866	biological_process	432
establishment or maintenance of cell polarity	Group	27	27	1	3	CCL4	0.0906866	biological_process	433
sterol biosynthetic process	Group	27	27	1	3	HMGCS1	0.0906866	biological_process	434
response to radiation	Group	27	27	1	3	MYC	0.0906866	biological_process	435
response to progesterone stimulus	Group	27	27	1	3	JUNB	0.0906866	biological_process	436
positive regulation of neuron apoptosis	Group	28	28	1	3	TNF	0.0938842	biological_process	437
endoderm development	Group	28	28	1	3	ARC	0.0938842	biological_process	438
endocytosis	Group	147	147	2	1	ARC,EHD1	0.09457	biological_process	439
negative regulation of inflammatory response	Group	29	29	1	3	SAA1	0.0970707	biological_process	440
regulation of long-term neuronal synaptic plasticity	Group	29	29	1	3	EGR1	0.0970707	biological_process	441
transcription, DNA-dependent	Group	29	29	1	3	MYC	0.0970707	biological_process	442
isoprenoid biosynthetic process	Group	29	29	1	3	HMGCS1	0.0970707	biological_process	443
phosphate metabolic process	Group	29	29	1	3	SLC20A1	0.0970707	biological_process	444
B Cell Activation	Pathway	65	1178	15	1	PTGS2,ICAM1,NFKBIA,REL,ETS2,JUNB,DUSP5,DUSP2,NFKBIZ,DUSP4,IKBKE,DUSP16,FOSL2,LIMA1,RASGEF1B	0.0990035	Ariadne Signaling Pathways	445
peripheral nervous system development	Group	30	30	1	3	OSM	0.100246	biological_process	446
Biosynthesis of cholesterol	Pathway	83	97	1	1	HMGCS1	0.102851	Ariadne Metabolic Pathways	447
response to metal ion	Group	31	31	1	3	NDRG1	0.10341	biological_process	448
TNFRSF1A -> STAT signaling	Pathway	12	12	1	8	TNF	0.103599	Ariadne Signaling Pathways	449
positive regulation of DNA replication	Group	32	32	1	3	PDGFB	0.106564	biological_process	450
platelet activation	Group	32	32	1	3	SAA1	0.106564	biological_process	451
positive regulation of catalytic activity	Group	32	32	1	3	MYC	0.106564	biological_process	452
regulation of cell adhesion	Group	33	33	1	3	ICAM1	0.109706	biological_process	453
positive regulation of multicellular organism growth	Group	33	33	1	3	CSF1	0.109706	biological_process	454
regulation of muscle contraction	Group	33	33	1	3	SDC4	0.109706	biological_process	455
cholesterol biosynthetic process	Group	33	33	1	3	HMGCS1	0.109706	biological_process	456
palate development	Group	33	33	1	3	AXUD1	0.109706	biological_process	457
positive regulation of T cell proliferation	Group	35	35	1	2	IL1B	0.115958	biological_process	458
phagocytosis	Group	35	35	1	2	CD14	0.115958	biological_process	459
Nicotinate and nicotinamide metabolism	Pathway	46	116	1	0	PIM1	0.122133	Ariadne Metabolic Pathways	460
embryo implantation	Group	37	37	1	2	PTGS2	0.122166	biological_process	461
tissue regeneration	Group	37	37	1	2	SERPINE1	0.122166	biological_process	462
response to insulin stimulus	Group	37	37	1	2	EGR2	0.122166	biological_process	463
insulin secretion	Group	38	38	1	2	IL1RN	0.125254	biological_process	464
response to UV	Group	38	38	1	2	CDKN1A	0.125254	biological_process	465
positive regulation of cell growth	Group	39	39	1	2	CXCL16	0.128332	biological_process	466
positive regulation of specific transcription from RNA polymerase II promoter	Group	39	39	1	2	NFKBIA	0.128332	biological_process	467
pigmentation	Group	40	40	1	2	MYC	0.131398	biological_process	468
positive regulation of MAPKKK cascade	Group	40	40	1	2	OSM	0.131398	biological_process	469
Branched chain amino acids metabolism	Pathway	93	127	1	0	HMGCS1	0.133169	Ariadne Metabolic Pathways	470
CCR1 -> STAT signaling	Pathway	16	16	1	6	CCL4	0.13573	Ariadne Signaling Pathways	471
regulation of cyclin-dependent protein kinase activity	Group	42	42	1	2	SERTAD1	0.137499	biological_process	472
negative regulation of protein kinase activity	Group	42	42	1	2	GADD45B	0.137499	biological_process	473
mammary gland development	Group	42	42	1	2	Bim	0.137499	biological_process	474
protein processing	Group	42	42	1	2	MYC	0.137499	biological_process	475
negative regulation of cell migration	Group	43	43	1	2	PDGFB	0.140534	biological_process	476
acute-phase response	Group	43	43	1	2	SAA1	0.140534	biological_process	477
CCR5 -> TP53 signaling	Pathway	17	17	1	5	CCL4	0.143584	Ariadne Signaling Pathways	478
positive regulation of cell differentiation	Group	46	46	1	2	JUNB	0.149574	biological_process	479
positive regulation of peptidyl-tyrosine phosphorylation	Group	47	47	1	2	OSM	0.152567	biological_process	480
T cell activation	Group	47	47	1	2	ICOSLG	0.152567	biological_process	481
myelination	Group	48	48	1	2	EGR2	0.155549	biological_process	482
odontogenesis of dentine-containing tooth	Group	48	48	1	2	Bim	0.155549	biological_process	483
JNK cascade	Group	49	49	1	2	TNF	0.158521	biological_process	484
organ regeneration	Group	49	49	1	2	CDKN1A	0.158521	biological_process	485
male gonad development	Group	49	49	1	2	Bim	0.158521	biological_process	486
cellular iron ion homeostasis	Group	50	50	1	2	MYC	0.161482	biological_process	487
glucose homeostasis	Group	50	50	1	2	SERPINE1	0.161482	biological_process	488
cytokine production	Group	50	50	1	2	REL	0.161482	biological_process	489
response to protein stimulus	Group	50	50	1	2	EGR1	0.161482	biological_process	490
receptor-mediated endocytosis	Group	51	51	1	1	CXCL16	0.164433	biological_process	491
vasculogenesis	Group	51	51	1	1	JUNB	0.164433	biological_process	492
CCR2/5 -> STAT signaling	Pathway	20	20	1	5	CCL4	0.16673	Ariadne Signaling Pathways	493
GFR -> AP-1/CREB/CREBBP/ELK-SRF/MYC signaling	Pathway	50	156	3	1	MYC,CSF1,PDGFB	0.167374	Ariadne Signaling Pathways	494
RNA elongation from RNA polymerase II promoter	Group	53	53	1	1	ELL2	0.170304	biological_process	495
protein modification process	Group	217	217	2	0	HERPUD1,OASL	0.177258	biological_process	496
cell morphogenesis	Group	56	56	1	1	IL7R	0.179035	biological_process	497
G1-S transition of mitotic cell cycle	Group	57	57	1	1	CDKN1A	0.181925	biological_process	498
keratinocyte differentiation	Group	58	58	1	1	PTGS2	0.184805	biological_process	499
response to cAMP	Group	58	58	1	1	JUNB	0.184805	biological_process	500
IL8R -> CREB/EGR signaling	Pathway	33	87	2	2	EGR1,CXCL3	0.186197	Ariadne Signaling Pathways	501
response to wounding	Group	60	60	1	1	PDGFB	0.190534	biological_process	502
response to unfolded protein	Group	63	63	1	1	HERPUD1	0.199054	biological_process	503
response to DNA damage stimulus	Group	236	236	2	0	CDKN1A,BTG2	0.201325	biological_process	504
response to chemical stimulus	Group	64	64	1	1	IL1B	0.201874	biological_process	505
MAPKKK cascade	Group	65	65	1	1	DUSP4	0.204684	biological_process	506
Cell Cycle Regulation	Pathway	135	2164	23	1	TNF,PLAUR,IL1B,CD14,CDKN1A,NFKBIA,IL1A,CSF1,IL1RN,PDGFB,MDM2,REL,GADD45B,DUSP5,DUSP2,NFKBIZ,DUSP4,IKBKE,ELL2,DUSP16,LIMA1,OASL,RASGEF1B	0.207202	Ariadne Signaling Pathways	507
response to toxin	Group	66	66	1	1	CDKN1A	0.207485	biological_process	508
GFR -> FOXO3A signaling	Pathway	7	94	2	2	CSF1,PDGFB	0.209332	Ariadne Signaling Pathways	509
cellular defense response	Group	69	69	1	1	C5AR1	0.215828	biological_process	510
NCAM1 -> CREB/ELK-SRF/MYC signaling	Pathway	17	27	1	3	MYC	0.218372	Ariadne Signaling Pathways	511
regulation of growth	Group	71	71	1	1	OSM	0.221342	biological_process	512
regulation of small GTPase mediated signal transduction	Group	73	73	1	1	RASGEF1B	0.226817	biological_process	513
regulation of blood pressure	Group	73	73	1	1	PTGS2	0.226817	biological_process	514
negative regulation of signal transduction	Group	74	74	1	1	IL1RN	0.22954	biological_process	515
transforming growth factor beta receptor signaling pathway	Group	74	74	1	1	PDGFB	0.22954	biological_process	516
cholesterol metabolic process	Group	75	75	1	1	INSIG1	0.232254	biological_process	517
steroid biosynthetic process	Group	75	75	1	1	HMGCS1	0.232254	biological_process	518
regulation of transcription from RNA polymerase II promoter	Group	264	264	2	0	JUNB,FOSL2	0.2374	biological_process	519
cellular process	Group	77	77	1	1	JUNB	0.237653	biological_process	520
TLR -> AP-1 signaling	Pathway	30	30	1	3	CD14	0.23953	Ariadne Signaling Pathways	521
regulation of gene expression	Group	78	78	1	1	MYC	0.240339	biological_process	522
fatty acid biosynthetic process	Group	78	78	1	1	PTGS2	0.240339	biological_process	523
protein localization	Group	78	78	1	1	SQSTM1	0.240339	biological_process	524
hemopoiesis	Group	80	80	1	1	CSF1	0.245682	biological_process	525
cell death	Group	82	82	1	1	FOSL2	0.250988	biological_process	526
kidney development	Group	83	83	1	1	Bim	0.253627	biological_process	527
modification-dependent protein catabolic process	Group	501	501	3	0	MDM2,MALT1,TNFAIP3	0.258008	biological_process	528
protein amino acid phosphorylation	Group	739	739	4	0	STK40,PIM1,PLK2,IKBKE	0.261817	biological_process	529
cellular calcium ion homeostasis	Group	87	87	1	1	HERPUD1	0.264091	biological_process	530
protein amino acid glycosylation	Group	89	89	1	1	ST3GAL1	0.269269	biological_process	531
Arachidonic acid metabolism	Pathway	146	272	1	0	PTGS2	0.27011	Ariadne Metabolic Pathways	532
cell-matrix adhesion	Group	90	90	1	1	Bim	0.271844	biological_process	533
TNFRSF1A -> AP-1/ATF/TP53 signaling	Pathway	30	36	1	2	TNF	0.280172	Ariadne Signaling Pathways	534
steroid metabolic process	Group	94	94	1	1	INSIG1	0.282056	biological_process	535
cell migration	Group	97	97	1	1	CCL22	0.289622	biological_process	536
protein ubiquitination	Group	98	98	1	1	MDM2	0.292126	biological_process	537
FibronectinR -> CTNNB signaling	Pathway	10	38	1	2	ITGA5	0.29324	Ariadne Signaling Pathways	538
muscle organ development	Group	100	100	1	1	CXCL10	0.297108	biological_process	539
aging	Group	101	101	1	0	IL1B	0.299586	biological_process	540
integrin-mediated signaling pathway	Group	103	103	1	0	ITGA5	0.304517	biological_process	541
TNFR -> AP-1/ATF/TP53 signaling	Pathway	40	40	1	2	TNF	0.306074	Ariadne Signaling Pathways	542
neuron differentiation	Group	104	104	1	0	BTG2	0.306969	biological_process	543
TNFRSF1A -> CREB/ELK-SRF signaling	Pathway	32	41	1	2	TNF	0.312405	Ariadne Signaling Pathways	544
negative regulation of transcription, DNA-dependent	Group	110	110	1	0	BHLHB2	0.321504	biological_process	545
GFR -> NCOR2 signaling	Pathway	27	130	2	1	CSF1,PDGFB	0.330484	Ariadne Signaling Pathways	546
SerotoninR4/6/7 -> NR3C signaling	Pathway	24	44	1	2	EGR1	0.33106	Ariadne Signaling Pathways	547
TNFR -> CREB/ELK-SRF signaling	Pathway	42	45	1	2	TNF	0.337167	Ariadne Signaling Pathways	548
response to nutrient	Group	117	117	1	0	IL1B	0.33808	biological_process	549
lipid metabolic process	Group	342	342	2	0	IL1RN,INSIG1	0.338474	biological_process	550
IGF1R -> ELK-SRF/HIF1A/MYC/SREBF signaling	Pathway	23	46	1	2	MYC	0.343219	Ariadne Signaling Pathways	551
ProstaglandinFR -> ATF1/ELK-SRF/CREB signaling	Pathway	28	47	1	2	EGR1	0.349217	Ariadne Signaling Pathways	552
cell-cell adhesion	Group	123	123	1	0	ICAM1	0.351969	biological_process	553
ICAM1 -> AP-1/CREB/ELK-SRF signaling	Pathway	29	48	1	2	ICAM1	0.355161	Ariadne Signaling Pathways	554
IL2R -> ELK-SRF/MYC signaling	Pathway	24	52	1	1	MYC	0.378409	Ariadne Signaling Pathways	555
response to oxidative stress	Group	137	137	1	0	PTGS2	0.383265	biological_process	556
GHR -> ELK-SRF/MYC signaling	Pathway	25	53	1	1	MYC	0.384092	Ariadne Signaling Pathways	557
central nervous system development	Group	140	140	1	0	RCAN1	0.389774	biological_process	558
skeletal system development	Group	147	147	1	0	ETS2	0.404698	biological_process	559
sodium ion transport	Group	149	149	1	0	SLC20A1	0.408895	biological_process	560
UrokinaseR -> ELK-SRF signaling	Pathway	30	58	1	1	PLAUR	0.411746	Ariadne Signaling Pathways	561
Skeletal Myogenesis Control	Pathway	70	569	6	1	CSF1,PDGFB,DUSP5,DUSP2,DUSP4,DUSP16	0.412968	Ariadne Signaling Pathways	562
negative regulation of transcription	Group	159	159	1	0	TNF	0.429447	biological_process	563
anatomical structure morphogenesis	Group	159	159	1	0	IER3	0.429447	biological_process	564
ERBB2/3 -> EP300/ETS/ETV/SP1 signaling	Pathway	35	63	1	1	ETS2	0.43818	Ariadne Signaling Pathways	565
sensory perception of sound	Group	166	166	1	0	NLRP3	0.44341	biological_process	566
DNA replication	Group	168	168	1	0	PDGFB	0.447337	biological_process	567
actin cytoskeleton organization	Group	169	169	1	0	PDGFB	0.44929	biological_process	568
response to hypoxia	Group	184	184	1	0	PDGFB	0.477782	biological_process	569
ProstaglandinIR -> ATF1/ELK-SRF/CREB signaling	Pathway	35	71	1	1	EGR1	0.478067	Ariadne Signaling Pathways	570
organ morphogenesis	Group	185	185	1	0	TNF	0.479628	biological_process	571
chromatin modification	Group	186	186	1	0	JMJD3	0.481469	biological_process	572
FibronectinR -> AP-1/ELK-SRF/SREBF signaling	Pathway	40	74	1	1	ITGA5	0.492296	Ariadne Signaling Pathways	573
biological_process	Group	3014	3014	11	0	SDC4,NLRP3,SQSTM1,MALT1,IL7R,EHD1,LIMA1,OASL,RASGEF1B,PRRG4,GPR84	0.49438	biological_process	574
ubiquitin-dependent protein catabolic process	Group	196	196	1	0	SQSTM1	0.49952	biological_process	575
defense response to bacterium	Group	198	198	1	0	TNF	0.503055	biological_process	576
NeurotensinR -> ELK-SRF/AP-1/EGR signaling	Pathway	33	79	1	1	EGR1	0.515169	Ariadne Signaling Pathways	577
vesicle-mediated transport	Group	223	223	1	0	MARCKSL1	0.54521	biological_process	578
NTRK -> AP-1/CREB/ELK-SRF/MYC/SMAD3/TP53 signaling	Pathway	59	90	1	1	MYC	0.561987	Ariadne Signaling Pathways	579
cell cycle	Group	539	539	2	0	CDKN1A,PLK2	0.567326	biological_process	580
protein transport	Group	556	556	2	0	RAB11FIP1,SLC15A3	0.584297	biological_process	581
Atlas of Signaling	Pathway	381	6022	55	0	TNF,PTGS2,PLAUR,IL1B,ICAM1,CD14,CDKN1A,MYC,NFKBIA,NR4A1,IL1A,CSF1,BIRC3,EGR1,CXCL10,BCL2A1,ICOSLG,IL1RN,CFLAR,CXCL3,OSM,PDGFB,C5AR1,CCL4,MDM2,SDC4,REL,CCL22,ITGA5,Bim,CXCL16,GADD45B,ETS2,IL7R,JUNB,DUSP5,DUSP2,NFKBIZ,BHLHB2,DUSP4,HERPUD1,2310016C08Rik,IKBKE,SLC20A1,EGR2,EHD1,ELL2,DUSP16,CLDN12,RAB11FIP1,FOSL2,LIMA1,OASL,HMGCS1,RASGEF1B	0.584558	Ariadne Signaling Pathways	582
DNA repair	Group	251	251	1	0	BTG2	0.588233	biological_process	583
VasopressinR1 -> CREB/ELK-SRF/AP-1/EGR signaling	Pathway	53	102	1	0	EGR1	0.608002	Ariadne Signaling Pathways	584
proteolysis	Group	651	651	2	0	CFLAR,MALT1	0.670161	biological_process	585
VasopressinR2 -> CREB/ELK-SRF/AP-1/EGR signaling	Pathway	56	122	1	0	EGR1	0.674365	Ariadne Signaling Pathways	586
CannabinoidR -> AP-1/EGR signaling	Pathway	51	134	1	0	EGR1	0.708746	Ariadne Signaling Pathways	587
oxidation reduction	Group	702	702	2	0	PTGS2,JMJD3	0.710101	biological_process	588
spermatogenesis	Group	353	353	1	0	Bim	0.71354	biological_process	589
Notch Pathway	Pathway	40	1486	12	0	ICAM1,MYC,MDM2,JUNB,DUSP5,DUSP2,BHLHB2,DUSP4,HERPUD1,DUSP16,FOSL2,LIMA1	0.726154	Ariadne Signaling Pathways	590
intracellular signaling cascade	Group	390	390	1	0	SQSTM1	0.748952	biological_process	591
nervous system development	Group	422	422	1	0	BHLHB2	0.77606	biological_process	592
metabolic process	Group	858	858	2	0	INSIG1,HMGCS1	0.808074	biological_process	593
Hedgehog Pathway	Pathway	17	624	4	0	MYC,BCL2A1,MDM2,HERPUD1	0.831305	Ariadne Signaling Pathways	594
EphrinR -> actin signaling	Pathway	15	216	1	0	LIMA1	0.864942	Ariadne Signaling Pathways	595
Insulin Action	Pathway	50	905	5	0	ETS2,DUSP5,DUSP2,DUSP4,DUSP16	0.928553	Ariadne Signaling Pathways	596
transport	Group	1807	1807	3	0	SLC20A1,RAB11FIP1,SLC15A3	0.957028	biological_process	597
Adherens Junction Regulation	Pathway	41	692	2	0	CSF1,PDGFB	0.989826	Ariadne Signaling Pathways	598
G-protein coupled receptor protein signaling pathway	Group	2761	2761	3	0	MGC34104,C5AR1,GPR84	0.997488	biological_process	599
Guanylate Cyclase Pathway	Pathway	36	1219	2	0	SLC20A1,LIMA1	0.999937	Ariadne Signaling Pathways	600

## Sheet: trim pval
Name	Type	Total Entities	Expanded # of Entities	Overlap	Percent Overlap	Overlapping Entities	p-value	Data Source	#
apoptosis	Group	550	550	21	3	TNF,IL1B,CD14,TRAF1,NFKBIA,IL1A,BIRC3,BCL2A1,CFLAR,OSM,Bim,GADD45B,PHLDA1,NLRP3,SQSTM1,MALT1,TNFAIP3,SRGN,IER3,ZC3H12A,AXUD1	3.38052e-16	biological_process	1
immune response	Group	604	604	21	3	LOC728830,Lilrb4,Tnfsf9,TNF,IL1B,CD14,IL1A,CXCL10,IFIH1,ICOSLG,IL1RN,CXCL3,OSM,C5AR1,CCL4,CCL22,SQSTM1,IL7R,IKBKE,GEM,OASL	2.16399e-15	biological_process	2
inflammatory response	Group	293	293	15	5	LOC728830,TNF,PTGS2,IL1B,CD14,IL1A,CXCL10,IL1RN,CXCL3,CCL4,CCL22,NLRP3,NFKBIZ,JMJD3,NFKBID	1.23392e-13	biological_process	3
positive regulation of I-kappaB kinase-NF-kappaB cascade	Group	96	96	8	8	TNF,IL1B,CFLAR,REL,MALT1,PLK2,IKBKE,SLC20A1	1.78899e-09	biological_process	4
anti-apoptosis	Group	198	198	9	4	TNF,IL1B,IL1A,BIRC3,BCL2A1,CFLAR,MALT1,TNFAIP3,IER3	3.49031e-08	biological_process	5
chemotaxis	Group	145	145	8	5	LOC728830,PLAUR,CXCL10,CXCL3,C5AR1,CCL4,CCL22,CXCL16	4.66642e-08	biological_process	6
chronic inflammatory response to antigenic stimulus	Group	4	4	3	75	TNF,IL1B,IL1RN	1.67805e-07	biological_process	7
regulation of apoptosis	Group	177	177	8	4	TRAF1,MYC,BIRC3,BCL2A1,IFIH1,CFLAR,Bim,MALT1	2.17548e-07	biological_process	8
response to organic cyclic substance	Group	142	142	7	4	PTGS2,IL1B,CDKN1A,IL1RN,BTG2,CD83,JUNB	7.19018e-07	biological_process	9
negative regulation of caspase activity	Group	23	23	4	17	NR4A1,BCL2A1,CFLAR,HERPUD1	1.20545e-06	biological_process	10
response to organic nitrogen	Group	54	54	5	9	PTGS2,CDKN1A,IL1RN,BTG2,HMGCS1	1.33332e-06	biological_process	11
negative regulation of cell proliferation	Group	324	324	9	2	TNF,PTGS2,IL1B,CDKN1A,IL1A,OSM,MDM2,BTG2,SLFN12L	2.19589e-06	biological_process	12
neutrophil chemotaxis	Group	28	28	4	14	LOC728830,IL1B,CXCL3,SAA1	2.74999e-06	biological_process	13
fever	Group	9	9	3	33	IL1B,IL1A,IL1RN	3.47913e-06	biological_process	14
Translation Control	Pathway	86	984	23	2	TNF,PLAUR,IL1B,CD14,IL1A,CSF1,CXCL10,IL1RN,CFLAR,CXCL3,OSM,PDGFB,C5AR1,CCL4,CCL22,ITGA5,CXCL16,IL7R,DUSP5,DUSP2,DUSP4,DUSP16,RASGEF1B	5.50267e-06	Ariadne Signaling Pathways	15
IL1R -> NF-kB signaling	Pathway	23	31	5	16	IL1B,NFKBIA,IL1A,REL,IKBKE	7.24369e-06	Ariadne Signaling Pathways	16
memory	Group	43	43	4	9	PTGS2,IL1B,IL1RN,ITGA5	1.59187e-05	biological_process	17
response to glucocorticoid stimulus	Group	95	95	5	5	TNF,PTGS2,IL1B,CDKN1A,IL1RN	2.18014e-05	biological_process	18
positive regulation of cell proliferation	Group	332	332	8	2	TNF,PTGS2,MYC,CSF1,CXCL10,OSM,MARCKSL1,SERTAD1	2.30371e-05	biological_process	19
sequestering of triglyceride	Group	3	3	2	66	TNF,IL1B	3.65694e-05	biological_process	20
Apoptosis	Pathway	52	72	6	8	BIRC3,BCL2A1,CFLAR,MDM2,REL,Bim	4.15802e-05	Ariadne Signaling Pathways	21
negative regulation of apoptosis	Group	180	180	6	3	CDKN1A,BCL2A1,IL1RN,CFLAR,BTG2,PIM1	4.28086e-05	biological_process	22
response to mechanical stimulus	Group	56	56	4	7	TNF,BTG2,RCAN1,JUNB	4.57485e-05	biological_process	23
Mast Cell Activation	Pathway	64	529	15	2	TNF,PTGS2,NFKBIA,EGR1,OSM,REL,ETS2,DUSP5,DUSP2,NFKBIZ,DUSP4,IKBKE,EGR2,DUSP16,RASGEF1B	4.76025e-05	Ariadne Signaling Pathways	24
positive regulation of mitosis	Group	22	22	3	13	TNF,IL1B,IL1A	6.1701e-05	biological_process	25
positive regulation of transcription from RNA polymerase II promoter	Group	382	382	8	2	TNF,MYC,NR4A1,EGR1,OSM,SQSTM1,EGR2,AXUD1	6.20054e-05	biological_process	26
Apoptosis Regulation	Pathway	69	613	16	2	TNF,IL1B,CD14,NFKBIA,IL1A,BIRC3,BCL2A1,IL1RN,CFLAR,OSM,MDM2,REL,Bim,IL7R,NFKBIZ,IKBKE	6.84859e-05	Ariadne Signaling Pathways	27
response to organic substance	Group	123	123	5	4	PTGS2,CDKN1A,PDGFB,BTG2,DUSP4	7.52363e-05	biological_process	28
TLR4/5/7/9 -> NF-kB signaling	Pathway	19	27	4	14	CD14,NFKBIA,REL,IKBKE	9.10143e-05	Ariadne Signaling Pathways	29
leukocyte migration	Group	25	25	3	12	TNF,IL1B,ICAM1	9.14482e-05	biological_process	30
positive regulation of fibroblast proliferation	Group	26	26	3	11	CDKN1A,PDGFB,FOSL2	0.000103113	biological_process	31
regulation of cell cycle	Group	69	69	4	5	PTGS2,CDKN1A,GADD45B,JUNB	0.000103982	biological_process	32
wound healing	Group	69	69	4	5	IL1B,SERPINE1,PDGFB,DCBLD2	0.000103982	biological_process	33
TLR3 -> NF-kB signaling	Pathway	7	11	3	27	NFKBIA,REL,IKBKE	0.000110581	Ariadne Signaling Pathways	34
regulation of neuronal synaptic plasticity	Group	27	27	3	11	ARC,BHLHB2,EGR2	0.000115707	biological_process	35
regulation of cell proliferation	Group	135	135	5	3	TNF,PTGS2,SERPINE1,NFKBIA,PDGFB	0.00011678	biological_process	36
positive regulation of nitric oxide biosynthetic process	Group	28	28	3	10	TNF,IL1B,ICAM1	0.000129261	biological_process	37
positive regulation of interleukin-2 production	Group	6	6	2	33	MALT1,CD83	0.000181592	biological_process	38
interspecies interaction between organisms	Group	239	239	6	2	ICAM1,NFKBIA,IFIH1,CFLAR,MDM2,ITGA5	0.000202888	biological_process	39
response to stress	Group	239	239	6	2	GADD45B,SQSTM1,ERRFI1,HERPUD1,2310016C08Rik,MAFF	0.000202888	biological_process	40
CSF2R -> NF-kB signaling	Pathway	6	14	3	21	NFKBIA,REL,IKBKE	0.000239281	Ariadne Signaling Pathways	41
negative regulation of glutamate secretion	Group	7	7	2	28	IL1B,IL1RN	0.000253646	biological_process	42
lymphocyte chemotaxis	Group	7	7	2	28	SAA1,CXCL16	0.000253646	biological_process	43
IL7R -> FOXO/NF-kB signaling	Pathway	16	36	4	11	NFKBIA,REL,IL7R,IKBKE	0.000287522	Ariadne Signaling Pathways	44
positive regulation of chemokine biosynthetic process	Group	8	8	2	25	TNF,IL1B	0.000337419	biological_process	45
positive regulation of NF-kappaB transcription factor activity	Group	40	40	3	7	TNF,ICAM1,MALT1	0.0003781	biological_process	46
positive regulation of protein amino acid phosphorylation	Group	41	41	3	7	TNF,IL1B,SQSTM1	0.000406913	biological_process	47
response to lipopolysaccharide	Group	99	99	4	4	PTGS2,IL1B,NFKBIA,IL1RN	0.000417771	biological_process	48
positive regulation of osteoclast differentiation	Group	9	9	2	22	LOC728830,CSF1	0.000432831	biological_process	49
positive regulation of membrane protein ectodomain proteolysis	Group	9	9	2	22	TNF,IL1B	0.000432831	biological_process	50
positive regulation vascular endothelial growth factor production	Group	9	9	2	22	IL1B,IL1A	0.000432831	biological_process	51
TNFR -> NF-kB signaling	Pathway	32	40	4	10	TNF,NFKBIA,REL,IKBKE	0.000434245	Ariadne Signaling Pathways	52
positive regulation of smooth muscle cell proliferation	Group	43	43	3	6	TNF,PTGS2,PDGFB	0.000468689	biological_process	53
T cell differentiation	Group	43	43	3	6	EGR1,BCL2A1,IL7R	0.000468689	biological_process	54
learning or memory	Group	44	44	3	6	IL1B,EGR1,EGR2	0.000501706	biological_process	55
negative regulation of lipid metabolic process	Group	10	10	2	20	IL1B,NFKBIA	0.000539799	biological_process	56
positive regulation of JUN kinase activity	Group	10	10	2	20	IL1B,IL1RN	0.000539799	biological_process	57
B cell apoptosis	Group	10	10	2	20	MYC,Bim	0.000539799	biological_process	58
elevation of cytosolic calcium ion concentration	Group	107	107	4	3	LOC728830,IL1B,SAA1,C5AR1	0.000560587	biological_process	59
MacrophageR -> CEBPB/NF-kB signaling	Pathway	21	43	4	9	ICAM1,NFKBIA,REL,IKBKE	0.000574685	Ariadne Signaling Pathways	60
response to drug	Group	295	295	6	2	PTGS2,IL1B,CDKN1A,IL1RN,JUNB,HMGCS1	0.000620497	biological_process	61
response to virus	Group	110	110	4	3	TNF,IFIH1,CCL4,CCL22	0.000622114	biological_process	62
decidualization	Group	11	11	2	18	PTGS2,JUNB	0.000658243	biological_process	63
negative regulation of lipid catabolic process	Group	12	12	2	16	TNF,IL1B	0.000788083	biological_process	64
induction of apoptosis	Group	207	207	5	2	TNF,NR4A1,Bim,PHLDA1,NLRP3	0.000833056	biological_process	65
cell motion	Group	120	120	4	3	PTGS2,PLAUR,CXCL10,CCL4	0.000861833	biological_process	66
positive regulation of cytokine secretion	Group	13	13	2	15	TNF,IL1A	0.000929239	biological_process	67
DDR1 -> NF-kB signaling	Pathway	14	22	3	13	NFKBIA,REL,IKBKE	0.000961593	Ariadne Signaling Pathways	68
EctodysplasinR -> NF-kB signaling	Pathway	14	22	3	13	NFKBIA,REL,IKBKE	0.000961593	Ariadne Signaling Pathways	69
B-cell receptor -> NF-kB signaling	Pathway	20	50	4	8	NFKBIA,REL,MALT1,IKBKE	0.0010232	Ariadne Signaling Pathways	70
activation of caspase activity	Group	57	57	3	5	TNF,MYC,NLRP3	0.0010724	biological_process	71
positive regulation of interleukin-2 biosynthetic process	Group	14	14	2	14	IL1B,IL1A	0.00108163	biological_process	72
osteoclast differentiation	Group	14	14	2	14	TNF,CSF1	0.00108163	biological_process	73
response to vitamin D	Group	14	14	2	14	PTGS2,IL1B	0.00108163	biological_process	74
Sialophorin -> CTNNB/MYC/TP53 signaling	Pathway	6	6	2	33	MYC,MDM2	0.00118269	Ariadne Signaling Pathways	75
response to molecule of bacterial origin	Group	15	15	2	13	CD14,MALT1	0.00124518	biological_process	76
NGFR -> NF-kB signaling	Pathway	16	24	3	12	NFKBIA,REL,IKBKE	0.00124769	Ariadne Signaling Pathways	77
cell surface receptor linked signal transduction	Group	230	230	5	2	CD14,BIRC3,CXCL10,IL7R,GEM	0.00133078	biological_process	78
regulation of ossification	Group	17	17	2	11	CSF1,EGR2	0.00160544	biological_process	79
B cell homeostasis	Group	17	17	2	11	BCL2A1,Bim	0.00160544	biological_process	80
positive regulation of cell migration	Group	66	66	3	4	CSF1,CXCL10,CXCL16	0.00163928	biological_process	81
FibronectinR -> NF-kB signaling	Pathway	22	58	4	6	NFKBIA,REL,ITGA5,IKBKE	0.00178652	Ariadne Signaling Pathways	82
positive regulation of apoptosis	Group	149	149	4	2	TNF,PTGS2,IL1B,Bim	0.00191478	biological_process	83
regulation of insulin secretion	Group	19	19	2	10	TNF,IL1B	0.00200939	biological_process	84
response to corticosterone stimulus	Group	19	19	2	10	CDKN1A,JUNB	0.00200939	biological_process	85
protein amino acid dephosphorylation	Group	152	152	4	2	DUSP5,DUSP2,DUSP4,DUSP16	0.00205886	biological_process	86
activation of MAPK activity	Group	73	73	3	4	TNF,IL1B,C5AR1	0.00218891	biological_process	87
inactivation of MAPK activity	Group	20	20	2	10	DUSP2,DUSP16	0.00222755	biological_process	88
cell proliferation	Group	385	385	6	1	TNF,IL1B,IL1A,PDGFB,INSIG1,PIM1	0.00241181	biological_process	89
leukocyte chemotaxis	Group	21	21	2	9	LOC728830,CXCL3	0.00245641	biological_process	90
T Cell Activation	Pathway	81	1100	19	1	TNF,PTGS2,NFKBIA,EGR1,ICOSLG,OSM,MDM2,REL,ETS2,DUSP5,DUSP2,NFKBIZ,DUSP4,HERPUD1,IKBKE,EGR2,DUSP16,LIMA1,RASGEF1B	0.00268576	Ariadne Signaling Pathways	91
induction of apoptosis by intracellular signals	Group	22	22	2	9	CDKN1A,MYC	0.00269588	biological_process	92
response to estradiol stimulus	Group	79	79	3	3	PTGS2,IL1B,PDGFB	0.00274113	biological_process	93
transcription from RNA polymerase II promoter	Group	167	167	4	2	MYC,JUNB,SKIL,MAFF	0.00289287	biological_process	94
cell-cell signaling	Group	275	275	5	1	IL1B,CXCL10,CCL4,SDC4,CCL22	0.00289473	biological_process	95
CD19 -> NF-kB signaling	Pathway	12	32	3	9	NFKBIA,REL,IKBKE	0.00290477	Ariadne Signaling Pathways	96
ThrombinR -> NF-kB signaling	Pathway	12	32	3	9	NFKBIA,REL,IKBKE	0.00290477	Ariadne Signaling Pathways	97
DopamineR2 -> NF-kB signaling	Pathway	12	32	3	9	NFKBIA,REL,IKBKE	0.00290477	Ariadne Signaling Pathways	98
positive regulation of JNK cascade	Group	23	23	2	8	TNF,IL1B	0.00294589	biological_process	99
activation of pro-apoptotic gene products	Group	23	23	2	8	MYC,Bim	0.00294589	biological_process	100
positive regulation of cellular protein metabolic process	Group	23	23	2	8	NFKBIA,CSF1	0.00294589	biological_process	101
GHR -> NF-kB signaling	Pathway	13	33	3	9	NFKBIA,REL,IKBKE	0.00317487	Ariadne Signaling Pathways	102
Notch -> NF-kB signaling	Pathway	13	33	3	9	NFKBIA,REL,IKBKE	0.00317487	Ariadne Signaling Pathways	103
protein import into nucleus, translocation	Group	24	24	2	8	TNF,NFKBIA	0.00320636	biological_process	104
AGER -> NF-kB signaling	Pathway	14	34	3	8	NFKBIA,REL,IKBKE	0.00345991	Ariadne Signaling Pathways	105
IL12R -> NF-kB/NFATC signaling	Pathway	14	34	3	8	NFKBIA,REL,IKBKE	0.00345991	Ariadne Signaling Pathways	106
platelet-derived growth factor receptor signaling pathway	Group	25	25	2	8	PDGFB,AXUD1	0.00347722	biological_process	107
negative regulation of cell growth	Group	86	86	3	3	CDKN1A,DCBLD2,SERTAD1	0.00348519	biological_process	108
rhombomere 3 formation	Group	1	1	1	100	EGR2	0.00351313	biological_process	109
rhombomere 5 formation	Group	1	1	1	100	EGR2	0.00351313	biological_process	110
positive regulation of heterotypic cell-cell adhesion	Group	1	1	1	100	TNF	0.00351313	biological_process	111
negative regulation of adiponectin secretion	Group	1	1	1	100	IL1B	0.00351313	biological_process	112
positive regulation of cellular extravasation	Group	1	1	1	100	ICAM1	0.00351313	biological_process	113
positive regulation of transcription from RNA polymerase I promoter	Group	1	1	1	100	ETS2	0.00351313	biological_process	114
positive regulation of translational initiation by iron	Group	1	1	1	100	TNF	0.00351313	biological_process	115
positive regulation of interleukin-18 production	Group	1	1	1	100	TNF	0.00351313	biological_process	116
maintenance of protease location in mast cell secretory granule	Group	1	1	1	100	SRGN	0.00351313	biological_process	117
maintenance of granzyme B location in T cell secretory granule	Group	1	1	1	100	SRGN	0.00351313	biological_process	118
B-1 B cell differentiation	Group	1	1	1	100	MALT1	0.00351313	biological_process	119
MAPK export from nucleus	Group	1	1	1	100	DUSP16	0.00351313	biological_process	120
MAPK phosphatase export from nucleus, leptomycin B sensitive	Group	1	1	1	100	DUSP16	0.00351313	biological_process	121
FasL biosynthetic process	Group	1	1	1	100	PHLDA1	0.00351313	biological_process	122
cyclooxygenase pathway	Group	1	1	1	100	PTGS2	0.00351313	biological_process	123
T cell antigen processing and presentation	Group	1	1	1	100	ICAM1	0.00351313	biological_process	124
IL15R -> NF-kB/NFATC signaling	Pathway	15	35	3	8	NFKBIA,REL,IKBKE	0.00376015	Ariadne Signaling Pathways	125
Gap Junction Regulation	Pathway	51	639	13	2	CSF1,CXCL10,CXCL3,PDGFB,C5AR1,CCL4,CCL22,CXCL16,DUSP5,DUSP2,DUSP4,DUSP16,RASGEF1B	0.00388815	Ariadne Signaling Pathways	126
CD38 -> NF-kB signaling	Pathway	32	72	4	5	NFKBIA,REL,MALT1,IKBKE	0.00394455	Ariadne Signaling Pathways	127
heterophilic cell adhesion	Group	27	27	2	7	ICAM1,ITGA5	0.00404981	biological_process	128
T cell receptor signaling pathway	Group	27	27	2	7	BCL2A1,MALT1	0.00404981	biological_process	129
positive regulation of protein kinase activity	Group	27	27	2	7	CSF1,SDC4	0.00404981	biological_process	130
B cell activation	Group	28	28	2	7	ICOSLG,MALT1	0.00435139	biological_process	131
defense response	Group	188	188	4	2	TNF,ICOSLG,MALT1,CD83	0.00441177	biological_process	132
multicellular organismal development	Group	1080	1080	10	0	TNF,CSF1,OSM,GADD45B,PIM1,TNFAIP2,IFRD1,ARC,SKIL,ZC3H12A	0.00468668	biological_process	133
TLR1/2/6 -> NF-kB signaling	Pathway	19	39	3	7	NFKBIA,REL,IKBKE	0.00511794	Ariadne Signaling Pathways	134
positive regulation of angiogenesis	Group	31	31	2	6	IL1B,IL1A	0.00531639	biological_process	135
leukocyte adhesion	Group	31	31	2	6	ICAM1,ITGA5	0.00531639	biological_process	136
endosome transport	Group	31	31	2	6	SQSTM1,EHD1	0.00531639	biological_process	137
IL1R -> STAT3 signaling	Pathway	13	13	2	15	IL1B,IL1A	0.00590443	Ariadne Signaling Pathways	138
Focal Adhesion Regulation	Pathway	41	308	8	2	CSF1,PDGFB,ITGA5,DUSP5,DUSP2,DUSP4,DUSP16,LIMA1	0.00611157	Ariadne Signaling Pathways	139
positive regulation of anti-apoptosis	Group	34	34	2	5	CDKN1A,BTG2	0.00637026	biological_process	140
NK Cell Activation	Pathway	59	523	11	2	TNF,EGR1,OSM,ITGA5,ETS2,DUSP5,DUSP2,DUSP4,EGR2,DUSP16,RASGEF1B	0.00641222	Ariadne Signaling Pathways	141
TLR4 -> IRF signaling	Pathway	14	14	2	14	CD14,IKBKE	0.00684862	Ariadne Signaling Pathways	142
tube lumen formation	Group	2	2	1	50	Bim	0.00701404	biological_process	143
adhesion to symbiont	Group	2	2	1	50	ICAM1	0.00701404	biological_process	144
negative regulation of phosphatidylinositol biosynthetic process	Group	2	2	1	50	PDGFB	0.00701404	biological_process	145
negative regulation of glucose transport	Group	2	2	1	50	IL1B	0.00701404	biological_process	146
positive regulation of mononuclear cell proliferation	Group	2	2	1	50	CSF1	0.00701404	biological_process	147
T cell activation via T cell receptor contact with antigen bound to MHC molecule on antigen presenting cell	Group	2	2	1	50	ICAM1	0.00701404	biological_process	148
chronological cell aging	Group	2	2	1	50	SERPINE1	0.00701404	biological_process	149
T cell secretory granule organization	Group	2	2	1	50	SRGN	0.00701404	biological_process	150
myoblast cell fate determination	Group	2	2	1	50	IFRD1	0.00701404	biological_process	151
protein oligomerization	Group	37	37	2	5	NLRP3,MALT1	0.00751106	biological_process	152
cell cycle arrest	Group	115	115	3	2	CDKN1A,MYC,SESN2	0.0078154	biological_process	153
Gonadotrope Cell Activation	Pathway	71	698	13	1	PTGS2,CSF1,EGR1,PDGFB,ETS2,JUNB,DUSP5,DUSP2,DUSP4,EGR2,DUSP16,FOSL2,RASGEF1B	0.00821394	Ariadne Signaling Pathways	154
induction of apoptosis by extracellular signals	Group	39	39	2	5	TNF,CFLAR	0.00831895	biological_process	155
ErythropoietinR -> NF-kB signaling	Pathway	11	48	3	6	NFKBIA,REL,IKBKE	0.00914585	Ariadne Signaling Pathways	156
humoral immune response	Group	41	41	2	4	TNF,CD83	0.00916406	biological_process	157
AdenosineR -> NF-kB signaling	Pathway	19	49	3	6	NFKBIA,REL,IKBKE	0.00968051	Ariadne Signaling Pathways	158
skeletal system morphogenesis	Group	44	44	2	4	MYC,AXUD1	0.0105003	biological_process	159
negative regulation of synaptic transmission, dopaminergic	Group	3	3	1	33	PTGS2	0.0105028	biological_process	160
negative regulation of meiosis	Group	3	3	1	33	OSM	0.0105028	biological_process	161
negative regulation of actin filament depolymerization	Group	3	3	1	33	LIMA1	0.0105028	biological_process	162
negative regulation of L-glutamate transport	Group	3	3	1	33	TNF	0.0105028	biological_process	163
negative regulation of NF-kappaB import into nucleus	Group	3	3	1	33	NLRP3	0.0105028	biological_process	164
positive regulation of monocyte differentiation	Group	3	3	1	33	CSF1	0.0105028	biological_process	165
positive regulation of odontogenesis of dentine-containing tooth	Group	3	3	1	33	CSF1	0.0105028	biological_process	166
nucleotide-binding oligomerization domain containing 1 signaling pathway	Group	3	3	1	33	NFKBIA	0.0105028	biological_process	167
nucleotide-binding oligomerization domain containing 2 signaling pathway	Group	3	3	1	33	NFKBIA	0.0105028	biological_process	168
toll-like receptor 4 signaling pathway	Group	3	3	1	33	NFKBIA	0.0105028	biological_process	169
positive regulation of interleukin-1 secretion	Group	3	3	1	33	SAA1	0.0105028	biological_process	170
positive regulation of synaptic plasticity	Group	3	3	1	33	PTGS2	0.0105028	biological_process	171
mast cell secretory granule organization	Group	3	3	1	33	SRGN	0.0105028	biological_process	172
brain segmentation	Group	3	3	1	33	EGR2	0.0105028	biological_process	173
adult somatic muscle development	Group	3	3	1	33	IFRD1	0.0105028	biological_process	174
virion attachment, binding of host cell surface receptor	Group	3	3	1	33	ICAM1	0.0105028	biological_process	175
smooth muscle adaptation	Group	3	3	1	33	IL1B	0.0105028	biological_process	176
rhythmic behavior	Group	3	3	1	33	EGR2	0.0105028	biological_process	177
response to fructose stimulus	Group	3	3	1	33	PTGS2	0.0105028	biological_process	178
calcium-mediated signaling	Group	45	45	2	4	TNF,RCAN1	0.0109638	biological_process	179
I-kappaB kinase-NF-kappaB cascade	Group	46	46	2	4	REL,MALT1	0.0114361	biological_process	180
blood circulation	Group	48	48	2	4	CXCL10,RCAN1	0.0124073	biological_process	181
regulation of transcription, DNA-dependent	Group	2501	2501	16	0	MYC,NR4A1,EGR1,BTG2,REL,ETS2,JUNB,NFKBIZ,BHLHB2,EGR2,ZC3H12A,ELL2,SERTAD1,FOSL2,AXUD1,MAFF	0.0135165	biological_process	182
negative regulation of T cell mediated cytotoxicity	Group	4	4	1	25	IL7R	0.0139794	biological_process	183
negative regulation of platelet activation	Group	4	4	1	25	PDGFB	0.0139794	biological_process	184
negative regulation of Notch signaling pathway	Group	4	4	1	25	NFKBIA	0.0139794	biological_process	185
negative regulation of interleukin-4 production	Group	4	4	1	25	CD83	0.0139794	biological_process	186
negative regulation of viral genome replication	Group	4	4	1	25	TNF	0.0139794	biological_process	187
positive regulation of T cell differentiation in the thymus	Group	4	4	1	25	IL7R	0.0139794	biological_process	188
positive regulation of CD4-positive, alpha beta T cell differentiation	Group	4	4	1	25	CD83	0.0139794	biological_process	189
positive regulation of interleukin-4 biosynthetic process	Group	4	4	1	25	ICOSLG	0.0139794	biological_process	190
positive regulation of transcription from RNA polymerase II promoter, mitotic	Group	4	4	1	25	JUNB	0.0139794	biological_process	191
positive regulation of cholesterol transport	Group	4	4	1	25	NFKBIA	0.0139794	biological_process	192
regulation of epidermal cell differentiation	Group	4	4	1	25	MAFF	0.0139794	biological_process	193
lymphocyte homeostasis	Group	4	4	1	25	Bim	0.0139794	biological_process	194
facial nerve structural organization	Group	4	4	1	25	EGR2	0.0139794	biological_process	195
response to sterol depletion	Group	4	4	1	25	INSIG1	0.0139794	biological_process	196
positive regulation of transcription, DNA-dependent	Group	144	144	3	2	EGR1,REL,ETS2	0.0143431	biological_process	197
angiogenesis	Group	145	145	3	2	IL1B,TNFAIP2,ZC3H12A	0.0146095	biological_process	198
FibronectinR -> ICAP-1A/MYC signaling	Pathway	5	21	2	9	MYC,ITGA5	0.0151766	Ariadne Signaling Pathways	199
cell growth	Group	55	55	2	3	PDGFB,IL7R	0.0160768	biological_process	200
protein catabolic process	Group	56	56	2	3	MDM2,SLC15A3	0.0166345	biological_process	201
positive regulation of transcription	Group	153	153	3	1	TNF,EGR1,SERTAD1	0.0168418	biological_process	202
leukocyte tethering or rolling	Group	5	5	1	20	TNF	0.0174439	biological_process	203
negative regulation of smooth muscle cell differentiation	Group	5	5	1	20	RCAN1	0.0174439	biological_process	204
cytoplasmic sequestering of NF-kappaB	Group	5	5	1	20	NFKBIA	0.0174439	biological_process	205
negative regulation of cytokine secretion during immune response	Group	5	5	1	20	TNF	0.0174439	biological_process	206
positive regulation of hair follicle development	Group	5	5	1	20	TNF	0.0174439	biological_process	207
positive regulation of T cell cytokine production	Group	5	5	1	20	MALT1	0.0174439	biological_process	208
regulation of T cell receptor signaling pathway	Group	5	5	1	20	MALT1	0.0174439	biological_process	209
positive regulation of lipid catabolic process	Group	5	5	1	20	IL1B	0.0174439	biological_process	210
regulation of leukocyte mediated cytotoxicity	Group	5	5	1	20	ICAM1	0.0174439	biological_process	211
regulation of NF-kappaB import into nucleus	Group	5	5	1	20	NFKBIA	0.0174439	biological_process	212
intracellular receptor-mediated signaling pathway	Group	5	5	1	20	DCBLD2	0.0174439	biological_process	213
tyrosine phosphorylation of Stat1 protein	Group	5	5	1	20	OSM	0.0174439	biological_process	214
tyrosine phosphorylation of Stat5 protein	Group	5	5	1	20	OSM	0.0174439	biological_process	215
transformed cell apoptosis	Group	5	5	1	20	TNF	0.0174439	biological_process	216
histone demethylation	Group	5	5	1	20	JMJD3	0.0174439	biological_process	217
membrane to membrane docking	Group	5	5	1	20	ICAM1	0.0174439	biological_process	218
post-embryonic organ morphogenesis	Group	5	5	1	20	Bim	0.0174439	biological_process	219
rhombomere 3 development	Group	5	5	1	20	EGR2	0.0174439	biological_process	220
response to muramyl dipeptide	Group	5	5	1	20	NFKBIA	0.0174439	biological_process	221
interleukin-18 production	Group	5	5	1	20	NLRP3	0.0174439	biological_process	222
ovulation	Group	5	5	1	20	PTGS2	0.0174439	biological_process	223
response to manganese ion	Group	5	5	1	20	PTGS2	0.0174439	biological_process	224
response to heat	Group	60	60	2	3	IL1B,OSM	0.0189466	biological_process	225
PTAFR -> NF-kB signaling	Pathway	22	63	3	4	NFKBIA,REL,IKBKE	0.0190912	Ariadne Signaling Pathways	226
Adipocytokine Signaling	Pathway	52	780	13	1	TNF,NFKBIA,CFLAR,OSM,REL,IL7R,DUSP5,DUSP2,NFKBIZ,DUSP4,IKBKE,DUSP16,HMGCS1	0.0198418	Ariadne Signaling Pathways	227
negative regulation of transcription from RNA polymerase II promoter	Group	293	293	4	1	TNF,EGR1,MDM2,JMJD3	0.0199533	biological_process	228
cell-cell adhesion mediated by integrin	Group	6	6	1	16	ITGA5	0.0208964	biological_process	229
negative regulation of bone mineralization	Group	6	6	1	16	SRGN	0.0208964	biological_process	230
positive regulation of B cell apoptosis	Group	6	6	1	16	MYC	0.0208964	biological_process	231
positive regulation of smooth muscle cell migration	Group	6	6	1	16	PDGFB	0.0208964	biological_process	232
positive regulation of T cell mediated immunity	Group	6	6	1	16	IL1B	0.0208964	biological_process	233
positive regulation of NF-kappaB import into nucleus	Group	6	6	1	16	TNF	0.0208964	biological_process	234
regulation of immunoglobulin secretion	Group	6	6	1	16	TNF	0.0208964	biological_process	235
activation of MAPKKK activity	Group	6	6	1	16	GADD45B	0.0208964	biological_process	236
tyrosine phosphorylation of Stat3 protein	Group	6	6	1	16	OSM	0.0208964	biological_process	237
monocyte activation	Group	6	6	1	16	CSF1	0.0208964	biological_process	238
interleukin-1 secretion	Group	6	6	1	16	NLRP3	0.0208964	biological_process	239
reproductive developmental process	Group	6	6	1	16	CSF1	0.0208964	biological_process	240
embryonic process involved in female pregnancy	Group	6	6	1	16	JUNB	0.0208964	biological_process	241
Tight Junction Regulation	Pathway	5	69	3	4	SDC4,2310016C08Rik,CLDN12	0.0242506	Ariadne Signaling Pathways	242
cell adhesion mediated by integrin	Group	7	7	1	14	ICAM1	0.0243368	biological_process	243
negative regulation of survival gene product expression	Group	7	7	1	14	MYC	0.0243368	biological_process	244
negative regulation of interleukin-6 production	Group	7	7	1	14	TNF	0.0243368	biological_process	245
negative regulation of calcium ion transport	Group	7	7	1	14	PTGS2	0.0243368	biological_process	246
negative regulation of cytokine secretion	Group	7	7	1	14	SRGN	0.0243368	biological_process	247
positive regulation of synaptic transmission, glutamatergic	Group	7	7	1	14	PTGS2	0.0243368	biological_process	248
positive regulation of interleukin-6 biosynthetic process	Group	7	7	1	14	IL1B	0.0243368	biological_process	249
positive regulation of chemotaxis	Group	7	7	1	14	PDGFB	0.0243368	biological_process	250
positive regulation of chemokine production	Group	7	7	1	14	TNF	0.0243368	biological_process	251
regulation of I-kappaB kinase-NF-kappaB cascade	Group	7	7	1	14	SQSTM1	0.0243368	biological_process	252
traversing start control point of mitotic cell cycle	Group	7	7	1	14	MDM2	0.0243368	biological_process	253
regulation of telomere maintenance	Group	7	7	1	14	MYC	0.0243368	biological_process	254
entrainment of circadian clock	Group	7	7	1	14	BHLHB2	0.0243368	biological_process	255
regulation of vascular permeability	Group	7	7	1	14	CCL4	0.0243368	biological_process	256
Schwann cell differentiation	Group	7	7	1	14	EGR2	0.0243368	biological_process	257
nuclear export	Group	7	7	1	14	MALT1	0.0243368	biological_process	258
attachment of GPI anchor to protein	Group	7	7	1	14	PLAUR	0.0243368	biological_process	259
detection of biotic stimulus	Group	7	7	1	14	NLRP3	0.0243368	biological_process	260
in utero embryonic development	Group	177	177	3	1	Bim,JUNB,MAFF	0.0246256	biological_process	261
transcription	Group	2246	2246	14	0	MYC,NR4A1,EGR1,BTG2,REL,JUNB,NFKBIZ,BHLHB2,EGR2,ZC3H12A,ELL2,SERTAD1,AXUD1,MAFF	0.0252032	biological_process	262
positive regulation of cell-matrix adhesion	Group	8	8	1	12	CSF1	0.0277653	biological_process	263
positive regulation of macrophage differentiation	Group	8	8	1	12	CSF1	0.0277653	biological_process	264
positive regulation of interleukin-12 biosynthetic process	Group	8	8	1	12	REL	0.0277653	biological_process	265
positive regulation of interleukin-10 production	Group	8	8	1	12	CD83	0.0277653	biological_process	266
positive regulation of protein transport	Group	8	8	1	12	TNF	0.0277653	biological_process	267
leukocyte homeostasis	Group	8	8	1	12	Bim	0.0277653	biological_process	268
myeloid cell homeostasis	Group	8	8	1	12	Bim	0.0277653	biological_process	269
substrate-bound cell migration	Group	8	8	1	12	PDGFB	0.0277653	biological_process	270
wound healing, spreading of epidermal cells	Group	8	8	1	12	ITGA5	0.0277653	biological_process	271
ruffle organization	Group	8	8	1	12	LIMA1	0.0277653	biological_process	272
receptor biosynthetic process	Group	8	8	1	12	TNF	0.0277653	biological_process	273
response to tumor necrosis factor	Group	8	8	1	12	CXCL16	0.0277653	biological_process	274
response to alkaloid	Group	8	8	1	12	MYC	0.0277653	biological_process	275
cell differentiation	Group	658	658	6	0	CSF1,GADD45B,SQSTM1,TNFAIP2,IFRD1,ZC3H12A	0.0286377	biological_process	276
post-embryonic development	Group	77	77	2	2	Bim,AXUD1	0.0301416	biological_process	277
response to cytokine stimulus	Group	77	77	2	2	PTGS2,JUNB	0.0301416	biological_process	278
response to estrogen stimulus	Group	78	78	2	2	PDGFB,RCAN1	0.0308653	biological_process	279
cell-substrate junction assembly	Group	9	9	1	11	ITGA5	0.0311818	biological_process	280
negative regulation of glucose import	Group	9	9	1	11	TNF	0.0311818	biological_process	281
positive regulation of stress-activated MAPK cascade	Group	9	9	1	11	IL1B	0.0311818	biological_process	282
positive regulation of blood vessel endothelial cell migration	Group	9	9	1	11	PDGFB	0.0311818	biological_process	283
positive regulation of peptidyl-serine phosphorylation	Group	9	9	1	11	OSM	0.0311818	biological_process	284
positive regulation of caspase activity	Group	9	9	1	11	NLRP3	0.0311818	biological_process	285
regulation of DNA recombination	Group	9	9	1	11	IL7R	0.0311818	biological_process	286
stress-activated protein kinase signaling pathway	Group	9	9	1	11	ERRFI1	0.0311818	biological_process	287
negative regulation of DNA binding	Group	9	9	1	11	NFKBIA	0.0311818	biological_process	288
cellular extravasation	Group	9	9	1	11	TNF	0.0311818	biological_process	289
mechanosensory behavior	Group	9	9	1	11	EGR2	0.0311818	biological_process	290
response to salt stress	Group	9	9	1	11	TNF	0.0311818	biological_process	291
hyperosmotic response	Group	9	9	1	11	ICOSLG	0.0311818	biological_process	292
cytokine-mediated signaling pathway	Group	80	80	2	2	IL1B,IL1A	0.0323331	biological_process	293
protein heterooligomerization	Group	82	82	2	2	BIRC3,SQSTM1	0.0338279	biological_process	294
negative regulation of myeloid cell differentiation	Group	10	10	1	10	NFKBIA	0.0345865	biological_process	295
negative regulation of foam cell differentiation	Group	10	10	1	10	NFKBIA	0.0345865	biological_process	296
positive regulation of programmed cell death	Group	10	10	1	10	CDKN1A	0.0345865	biological_process	297
regulation of protein secretion	Group	10	10	1	10	SAA1	0.0345865	biological_process	298
regulation of pigmentation during development	Group	10	10	1	10	Bim	0.0345865	biological_process	299
ear development	Group	10	10	1	10	Bim	0.0345865	biological_process	300
immunoglobulin production	Group	10	10	1	10	IL7R	0.0345865	biological_process	301
response to interferon-gamma	Group	10	10	1	10	CXCL16	0.0345865	biological_process	302
pathogenesis	Group	10	10	1	10	MYC	0.0345865	biological_process	303
response to fungus	Group	10	10	1	10	MALT1	0.0345865	biological_process	304
signal transduction	Group	2809	2809	16	0	MGC34104,TNF,PLAUR,IL1B,TRAF1,NR4A1,CXCL10,ICOSLG,C5AR1,CCL4,CCL22,RCAN1,NLRP3,CD83,SKIL,GPR84	0.0356297	biological_process	305
negative regulation of I-kappaB kinase-NF-kappaB cascade	Group	11	11	1	9	TNFAIP3	0.0379793	biological_process	306
negative regulation of cyclin-dependent protein kinase activity	Group	11	11	1	9	CDKN1A	0.0379793	biological_process	307
positive regulation of interleukin-1 beta secretion	Group	11	11	1	9	NLRP3	0.0379793	biological_process	308
tumor necrosis factor-mediated signaling pathway	Group	11	11	1	9	TNF	0.0379793	biological_process	309
regulation of organ growth	Group	11	11	1	9	Bim	0.0379793	biological_process	310
macrophage chemotaxis	Group	11	11	1	9	SAA1	0.0379793	biological_process	311
anagen	Group	11	11	1	9	PTGS2	0.0379793	biological_process	312
detection of mechanical stimulus involved in sensory perception of sound	Group	11	11	1	9	MYC	0.0379793	biological_process	313
Melanogenesis	Pathway	51	682	11	1	CSF1,CXCL10,CXCL3,PDGFB,CCL4,CCL22,CXCL16,DUSP5,DUSP2,DUSP4,DUSP16	0.039804	Ariadne Signaling Pathways	314
regulation of transcription	Group	533	533	5	0	MYC,NR4A1,REL,BHLHB2,EGR2	0.0399951	biological_process	315
positive regulation of activated T cell proliferation	Group	12	12	1	8	ICOSLG	0.0413604	biological_process	316
positive regulation of acute inflammatory response	Group	12	12	1	8	OSM	0.0413604	biological_process	317
regulation of osteoclast differentiation	Group	12	12	1	8	TNF	0.0413604	biological_process	318
negative regulation of NF-kappaB transcription factor activity	Group	12	12	1	8	NLRP3	0.0413604	biological_process	319
homeostasis of number of cells	Group	12	12	1	8	IL7R	0.0413604	biological_process	320
face morphogenesis	Group	12	12	1	8	AXUD1	0.0413604	biological_process	321
phosphate transport	Group	12	12	1	8	SLC20A1	0.0413604	biological_process	322
behavioral response to pain	Group	12	12	1	8	OSM	0.0413604	biological_process	323
response to electrical stimulus	Group	12	12	1	8	BTG2	0.0413604	biological_process	324
blood coagulation	Group	93	93	2	2	PLAUR,SERPINE1	0.0425129	biological_process	325
Axon Guidance	Pathway	58	1049	15	1	EGR1,CXCL10,CXCL3,CCL4,CCL22,ITGA5,CXCL16,DUSP5,DUSP2,DUSP4,EGR2,ELL2,DUSP16,LIMA1,RASGEF1B	0.0427776	Ariadne Signaling Pathways	326
negative regulation of phosphorylation	Group	13	13	1	7	CDKN1A	0.0447296	biological_process	327
positive regulation of Ras protein signal transduction	Group	13	13	1	7	CSF1	0.0447296	biological_process	328
positive regulation of foam cell differentiation	Group	13	13	1	7	CSF1	0.0447296	biological_process	329
positive regulation of gene expression	Group	13	13	1	7	CSF1	0.0447296	biological_process	330
regulation of cell size	Group	13	13	1	7	IL7R	0.0447296	biological_process	331
middle ear morphogenesis	Group	13	13	1	7	MYC	0.0447296	biological_process	332
oligopeptide transport	Group	13	13	1	7	SLC15A3	0.0447296	biological_process	333
parturition	Group	13	13	1	7	MAFF	0.0447296	biological_process	334
response to exogenous dsRNA	Group	13	13	1	7	NFKBIA	0.0447296	biological_process	335
fibrinolysis	Group	14	14	1	7	SERPINE1	0.0480872	biological_process	336
regulation of proteolysis	Group	14	14	1	7	PLAUR	0.0480872	biological_process	337
regulation of peptidyl-tyrosine phosphorylation	Group	14	14	1	7	PDGFB	0.0480872	biological_process	338
skeletal muscle regeneration	Group	14	14	1	7	PLAUR	0.0480872	biological_process	339
response to hyperoxia	Group	14	14	1	7	CDKN1A	0.0480872	biological_process	340
female pregnancy	Group	100	100	2	2	IL1RN,JUNB	0.0484259	biological_process	341
ossification	Group	101	101	2	1	CSF1,SRGN	0.0492938	biological_process	342
response to peptide hormone stimulus	Group	101	101	2	1	BTG2,JUNB	0.0492938	biological_process	343

## Sheet: trim pval overlap
Name	Type	Total Entities	Expanded # of Entities	Overlap	Percent Overlap	Overlapping Entities	p-value	Data Source	#
Translation Control	Pathway	86	984	23	2	TNF,PLAUR,IL1B,CD14,IL1A,CSF1,CXCL10,IL1RN,CFLAR,CXCL3,OSM,PDGFB,C5AR1,CCL4,CCL22,ITGA5,CXCL16,IL7R,DUSP5,DUSP2,DUSP4,DUSP16,RASGEF1B	5.50267e-06	Ariadne Signaling Pathways	15
apoptosis	Group	550	550	21	3	TNF,IL1B,CD14,TRAF1,NFKBIA,IL1A,BIRC3,BCL2A1,CFLAR,OSM,Bim,GADD45B,PHLDA1,NLRP3,SQSTM1,MALT1,TNFAIP3,SRGN,IER3,ZC3H12A,AXUD1	3.38052e-16	biological_process	1
immune response	Group	604	604	21	3	LOC728830,Lilrb4,Tnfsf9,TNF,IL1B,CD14,IL1A,CXCL10,IFIH1,ICOSLG,IL1RN,CXCL3,OSM,C5AR1,CCL4,CCL22,SQSTM1,IL7R,IKBKE,GEM,OASL	2.16399e-15	biological_process	2
T Cell Activation	Pathway	81	1100	19	1	TNF,PTGS2,NFKBIA,EGR1,ICOSLG,OSM,MDM2,REL,ETS2,DUSP5,DUSP2,NFKBIZ,DUSP4,HERPUD1,IKBKE,EGR2,DUSP16,LIMA1,RASGEF1B	0.00268576	Ariadne Signaling Pathways	91
Apoptosis Regulation	Pathway	69	613	16	2	TNF,IL1B,CD14,NFKBIA,IL1A,BIRC3,BCL2A1,IL1RN,CFLAR,OSM,MDM2,REL,Bim,IL7R,NFKBIZ,IKBKE	6.84859e-05	Ariadne Signaling Pathways	27
regulation of transcription, DNA-dependent	Group	2501	2501	16	0	MYC,NR4A1,EGR1,BTG2,REL,ETS2,JUNB,NFKBIZ,BHLHB2,EGR2,ZC3H12A,ELL2,SERTAD1,FOSL2,AXUD1,MAFF	0.0135165	biological_process	182
signal transduction	Group	2809	2809	16	0	MGC34104,TNF,PLAUR,IL1B,TRAF1,NR4A1,CXCL10,ICOSLG,C5AR1,CCL4,CCL22,RCAN1,NLRP3,CD83,SKIL,GPR84	0.0356297	biological_process	305
inflammatory response	Group	293	293	15	5	LOC728830,TNF,PTGS2,IL1B,CD14,IL1A,CXCL10,IL1RN,CXCL3,CCL4,CCL22,NLRP3,NFKBIZ,JMJD3,NFKBID	1.23392e-13	biological_process	3
Mast Cell Activation	Pathway	64	529	15	2	TNF,PTGS2,NFKBIA,EGR1,OSM,REL,ETS2,DUSP5,DUSP2,NFKBIZ,DUSP4,IKBKE,EGR2,DUSP16,RASGEF1B	4.76025e-05	Ariadne Signaling Pathways	24
Axon Guidance	Pathway	58	1049	15	1	EGR1,CXCL10,CXCL3,CCL4,CCL22,ITGA5,CXCL16,DUSP5,DUSP2,DUSP4,EGR2,ELL2,DUSP16,LIMA1,RASGEF1B	0.0427776	Ariadne Signaling Pathways	326
transcription	Group	2246	2246	14	0	MYC,NR4A1,EGR1,BTG2,REL,JUNB,NFKBIZ,BHLHB2,EGR2,ZC3H12A,ELL2,SERTAD1,AXUD1,MAFF	0.0252032	biological_process	262
Gap Junction Regulation	Pathway	51	639	13	2	CSF1,CXCL10,CXCL3,PDGFB,C5AR1,CCL4,CCL22,CXCL16,DUSP5,DUSP2,DUSP4,DUSP16,RASGEF1B	0.00388815	Ariadne Signaling Pathways	126
Gonadotrope Cell Activation	Pathway	71	698	13	1	PTGS2,CSF1,EGR1,PDGFB,ETS2,JUNB,DUSP5,DUSP2,DUSP4,EGR2,DUSP16,FOSL2,RASGEF1B	0.00821394	Ariadne Signaling Pathways	154
Adipocytokine Signaling	Pathway	52	780	13	1	TNF,NFKBIA,CFLAR,OSM,REL,IL7R,DUSP5,DUSP2,NFKBIZ,DUSP4,IKBKE,DUSP16,HMGCS1	0.0198418	Ariadne Signaling Pathways	227
NK Cell Activation	Pathway	59	523	11	2	TNF,EGR1,OSM,ITGA5,ETS2,DUSP5,DUSP2,DUSP4,EGR2,DUSP16,RASGEF1B	0.00641222	Ariadne Signaling Pathways	141
Melanogenesis	Pathway	51	682	11	1	CSF1,CXCL10,CXCL3,PDGFB,CCL4,CCL22,CXCL16,DUSP5,DUSP2,DUSP4,DUSP16	0.039804	Ariadne Signaling Pathways	314
multicellular organismal development	Group	1080	1080	10	0	TNF,CSF1,OSM,GADD45B,PIM1,TNFAIP2,IFRD1,ARC,SKIL,ZC3H12A	0.00468668	biological_process	133
anti-apoptosis	Group	198	198	9	4	TNF,IL1B,IL1A,BIRC3,BCL2A1,CFLAR,MALT1,TNFAIP3,IER3	3.49031e-08	biological_process	5
negative regulation of cell proliferation	Group	324	324	9	2	TNF,PTGS2,IL1B,CDKN1A,IL1A,OSM,MDM2,BTG2,SLFN12L	2.19589e-06	biological_process	12
positive regulation of I-kappaB kinase-NF-kappaB cascade	Group	96	96	8	8	TNF,IL1B,CFLAR,REL,MALT1,PLK2,IKBKE,SLC20A1	1.78899e-09	biological_process	4
chemotaxis	Group	145	145	8	5	LOC728830,PLAUR,CXCL10,CXCL3,C5AR1,CCL4,CCL22,CXCL16	4.66642e-08	biological_process	6
regulation of apoptosis	Group	177	177	8	4	TRAF1,MYC,BIRC3,BCL2A1,IFIH1,CFLAR,Bim,MALT1	2.17548e-07	biological_process	8
positive regulation of cell proliferation	Group	332	332	8	2	TNF,PTGS2,MYC,CSF1,CXCL10,OSM,MARCKSL1,SERTAD1	2.30371e-05	biological_process	19
positive regulation of transcription from RNA polymerase II promoter	Group	382	382	8	2	TNF,MYC,NR4A1,EGR1,OSM,SQSTM1,EGR2,AXUD1	6.20054e-05	biological_process	26
Focal Adhesion Regulation	Pathway	41	308	8	2	CSF1,PDGFB,ITGA5,DUSP5,DUSP2,DUSP4,DUSP16,LIMA1	0.00611157	Ariadne Signaling Pathways	139
response to organic cyclic substance	Group	142	142	7	4	PTGS2,IL1B,CDKN1A,IL1RN,BTG2,CD83,JUNB	7.19018e-07	biological_process	9
Apoptosis	Pathway	52	72	6	8	BIRC3,BCL2A1,CFLAR,MDM2,REL,Bim	4.15802e-05	Ariadne Signaling Pathways	21
negative regulation of apoptosis	Group	180	180	6	3	CDKN1A,BCL2A1,IL1RN,CFLAR,BTG2,PIM1	4.28086e-05	biological_process	22
interspecies interaction between organisms	Group	239	239	6	2	ICAM1,NFKBIA,IFIH1,CFLAR,MDM2,ITGA5	0.000202888	biological_process	39
response to stress	Group	239	239	6	2	GADD45B,SQSTM1,ERRFI1,HERPUD1,2310016C08Rik,MAFF	0.000202888	biological_process	40
response to drug	Group	295	295	6	2	PTGS2,IL1B,CDKN1A,IL1RN,JUNB,HMGCS1	0.000620497	biological_process	61
cell proliferation	Group	385	385	6	1	TNF,IL1B,IL1A,PDGFB,INSIG1,PIM1	0.00241181	biological_process	89
cell differentiation	Group	658	658	6	0	CSF1,GADD45B,SQSTM1,TNFAIP2,IFRD1,ZC3H12A	0.0286377	biological_process	276
response to organic nitrogen	Group	54	54	5	9	PTGS2,CDKN1A,IL1RN,BTG2,HMGCS1	1.33332e-06	biological_process	11
IL1R -> NF-kB signaling	Pathway	23	31	5	16	IL1B,NFKBIA,IL1A,REL,IKBKE	7.24369e-06	Ariadne Signaling Pathways	16
response to glucocorticoid stimulus	Group	95	95	5	5	TNF,PTGS2,IL1B,CDKN1A,IL1RN	2.18014e-05	biological_process	18
response to organic substance	Group	123	123	5	4	PTGS2,CDKN1A,PDGFB,BTG2,DUSP4	7.52363e-05	biological_process	28
regulation of cell proliferation	Group	135	135	5	3	TNF,PTGS2,SERPINE1,NFKBIA,PDGFB	0.00011678	biological_process	36
induction of apoptosis	Group	207	207	5	2	TNF,NR4A1,Bim,PHLDA1,NLRP3	0.000833056	biological_process	65
cell surface receptor linked signal transduction	Group	230	230	5	2	CD14,BIRC3,CXCL10,IL7R,GEM	0.00133078	biological_process	78
cell-cell signaling	Group	275	275	5	1	IL1B,CXCL10,CCL4,SDC4,CCL22	0.00289473	biological_process	95
regulation of transcription	Group	533	533	5	0	MYC,NR4A1,REL,BHLHB2,EGR2	0.0399951	biological_process	315
negative regulation of caspase activity	Group	23	23	4	17	NR4A1,BCL2A1,CFLAR,HERPUD1	1.20545e-06	biological_process	10
neutrophil chemotaxis	Group	28	28	4	14	LOC728830,IL1B,CXCL3,SAA1	2.74999e-06	biological_process	13
memory	Group	43	43	4	9	PTGS2,IL1B,IL1RN,ITGA5	1.59187e-05	biological_process	17
response to mechanical stimulus	Group	56	56	4	7	TNF,BTG2,RCAN1,JUNB	4.57485e-05	biological_process	23
TLR4/5/7/9 -> NF-kB signaling	Pathway	19	27	4	14	CD14,NFKBIA,REL,IKBKE	9.10143e-05	Ariadne Signaling Pathways	29
regulation of cell cycle	Group	69	69	4	5	PTGS2,CDKN1A,GADD45B,JUNB	0.000103982	biological_process	32
wound healing	Group	69	69	4	5	IL1B,SERPINE1,PDGFB,DCBLD2	0.000103982	biological_process	33
IL7R -> FOXO/NF-kB signaling	Pathway	16	36	4	11	NFKBIA,REL,IL7R,IKBKE	0.000287522	Ariadne Signaling Pathways	44
response to lipopolysaccharide	Group	99	99	4	4	PTGS2,IL1B,NFKBIA,IL1RN	0.000417771	biological_process	48
TNFR -> NF-kB signaling	Pathway	32	40	4	10	TNF,NFKBIA,REL,IKBKE	0.000434245	Ariadne Signaling Pathways	52
elevation of cytosolic calcium ion concentration	Group	107	107	4	3	LOC728830,IL1B,SAA1,C5AR1	0.000560587	biological_process	59
MacrophageR -> CEBPB/NF-kB signaling	Pathway	21	43	4	9	ICAM1,NFKBIA,REL,IKBKE	0.000574685	Ariadne Signaling Pathways	60
response to virus	Group	110	110	4	3	TNF,IFIH1,CCL4,CCL22	0.000622114	biological_process	62
cell motion	Group	120	120	4	3	PTGS2,PLAUR,CXCL10,CCL4	0.000861833	biological_process	66
B-cell receptor -> NF-kB signaling	Pathway	20	50	4	8	NFKBIA,REL,MALT1,IKBKE	0.0010232	Ariadne Signaling Pathways	70
FibronectinR -> NF-kB signaling	Pathway	22	58	4	6	NFKBIA,REL,ITGA5,IKBKE	0.00178652	Ariadne Signaling Pathways	82
positive regulation of apoptosis	Group	149	149	4	2	TNF,PTGS2,IL1B,Bim	0.00191478	biological_process	83
protein amino acid dephosphorylation	Group	152	152	4	2	DUSP5,DUSP2,DUSP4,DUSP16	0.00205886	biological_process	86
transcription from RNA polymerase II promoter	Group	167	167	4	2	MYC,JUNB,SKIL,MAFF	0.00289287	biological_process	94
CD38 -> NF-kB signaling	Pathway	32	72	4	5	NFKBIA,REL,MALT1,IKBKE	0.00394455	Ariadne Signaling Pathways	127
defense response	Group	188	188	4	2	TNF,ICOSLG,MALT1,CD83	0.00441177	biological_process	132
negative regulation of transcription from RNA polymerase II promoter	Group	293	293	4	1	TNF,EGR1,MDM2,JMJD3	0.0199533	biological_process	228
chronic inflammatory response to antigenic stimulus	Group	4	4	3	75	TNF,IL1B,IL1RN	1.67805e-07	biological_process	7
fever	Group	9	9	3	33	IL1B,IL1A,IL1RN	3.47913e-06	biological_process	14
positive regulation of mitosis	Group	22	22	3	13	TNF,IL1B,IL1A	6.1701e-05	biological_process	25
leukocyte migration	Group	25	25	3	12	TNF,IL1B,ICAM1	9.14482e-05	biological_process	30
positive regulation of fibroblast proliferation	Group	26	26	3	11	CDKN1A,PDGFB,FOSL2	0.000103113	biological_process	31
TLR3 -> NF-kB signaling	Pathway	7	11	3	27	NFKBIA,REL,IKBKE	0.000110581	Ariadne Signaling Pathways	34
regulation of neuronal synaptic plasticity	Group	27	27	3	11	ARC,BHLHB2,EGR2	0.000115707	biological_process	35
positive regulation of nitric oxide biosynthetic process	Group	28	28	3	10	TNF,IL1B,ICAM1	0.000129261	biological_process	37
CSF2R -> NF-kB signaling	Pathway	6	14	3	21	NFKBIA,REL,IKBKE	0.000239281	Ariadne Signaling Pathways	41
positive regulation of NF-kappaB transcription factor activity	Group	40	40	3	7	TNF,ICAM1,MALT1	0.0003781	biological_process	46
positive regulation of protein amino acid phosphorylation	Group	41	41	3	7	TNF,IL1B,SQSTM1	0.000406913	biological_process	47
positive regulation of smooth muscle cell proliferation	Group	43	43	3	6	TNF,PTGS2,PDGFB	0.000468689	biological_process	53
T cell differentiation	Group	43	43	3	6	EGR1,BCL2A1,IL7R	0.000468689	biological_process	54
learning or memory	Group	44	44	3	6	IL1B,EGR1,EGR2	0.000501706	biological_process	55
DDR1 -> NF-kB signaling	Pathway	14	22	3	13	NFKBIA,REL,IKBKE	0.000961593	Ariadne Signaling Pathways	68
EctodysplasinR -> NF-kB signaling	Pathway	14	22	3	13	NFKBIA,REL,IKBKE	0.000961593	Ariadne Signaling Pathways	69
activation of caspase activity	Group	57	57	3	5	TNF,MYC,NLRP3	0.0010724	biological_process	71
NGFR -> NF-kB signaling	Pathway	16	24	3	12	NFKBIA,REL,IKBKE	0.00124769	Ariadne Signaling Pathways	77
positive regulation of cell migration	Group	66	66	3	4	CSF1,CXCL10,CXCL16	0.00163928	biological_process	81
activation of MAPK activity	Group	73	73	3	4	TNF,IL1B,C5AR1	0.00218891	biological_process	87
response to estradiol stimulus	Group	79	79	3	3	PTGS2,IL1B,PDGFB	0.00274113	biological_process	93
CD19 -> NF-kB signaling	Pathway	12	32	3	9	NFKBIA,REL,IKBKE	0.00290477	Ariadne Signaling Pathways	96
ThrombinR -> NF-kB signaling	Pathway	12	32	3	9	NFKBIA,REL,IKBKE	0.00290477	Ariadne Signaling Pathways	97
DopamineR2 -> NF-kB signaling	Pathway	12	32	3	9	NFKBIA,REL,IKBKE	0.00290477	Ariadne Signaling Pathways	98
GHR -> NF-kB signaling	Pathway	13	33	3	9	NFKBIA,REL,IKBKE	0.00317487	Ariadne Signaling Pathways	102
Notch -> NF-kB signaling	Pathway	13	33	3	9	NFKBIA,REL,IKBKE	0.00317487	Ariadne Signaling Pathways	103
AGER -> NF-kB signaling	Pathway	14	34	3	8	NFKBIA,REL,IKBKE	0.00345991	Ariadne Signaling Pathways	105
IL12R -> NF-kB/NFATC signaling	Pathway	14	34	3	8	NFKBIA,REL,IKBKE	0.00345991	Ariadne Signaling Pathways	106
negative regulation of cell growth	Group	86	86	3	3	CDKN1A,DCBLD2,SERTAD1	0.00348519	biological_process	108
IL15R -> NF-kB/NFATC signaling	Pathway	15	35	3	8	NFKBIA,REL,IKBKE	0.00376015	Ariadne Signaling Pathways	125
TLR1/2/6 -> NF-kB signaling	Pathway	19	39	3	7	NFKBIA,REL,IKBKE	0.00511794	Ariadne Signaling Pathways	134
cell cycle arrest	Group	115	115	3	2	CDKN1A,MYC,SESN2	0.0078154	biological_process	153
ErythropoietinR -> NF-kB signaling	Pathway	11	48	3	6	NFKBIA,REL,IKBKE	0.00914585	Ariadne Signaling Pathways	156
AdenosineR -> NF-kB signaling	Pathway	19	49	3	6	NFKBIA,REL,IKBKE	0.00968051	Ariadne Signaling Pathways	158
positive regulation of transcription, DNA-dependent	Group	144	144	3	2	EGR1,REL,ETS2	0.0143431	biological_process	197
angiogenesis	Group	145	145	3	2	IL1B,TNFAIP2,ZC3H12A	0.0146095	biological_process	198
positive regulation of transcription	Group	153	153	3	1	TNF,EGR1,SERTAD1	0.0168418	biological_process	202
PTAFR -> NF-kB signaling	Pathway	22	63	3	4	NFKBIA,REL,IKBKE	0.0190912	Ariadne Signaling Pathways	226
Tight Junction Regulation	Pathway	5	69	3	4	SDC4,2310016C08Rik,CLDN12	0.0242506	Ariadne Signaling Pathways	242
in utero embryonic development	Group	177	177	3	1	Bim,JUNB,MAFF	0.0246256	biological_process	261
sequestering of triglyceride	Group	3	3	2	66	TNF,IL1B	3.65694e-05	biological_process	20
positive regulation of interleukin-2 production	Group	6	6	2	33	MALT1,CD83	0.000181592	biological_process	38
negative regulation of glutamate secretion	Group	7	7	2	28	IL1B,IL1RN	0.000253646	biological_process	42
lymphocyte chemotaxis	Group	7	7	2	28	SAA1,CXCL16	0.000253646	biological_process	43
positive regulation of chemokine biosynthetic process	Group	8	8	2	25	TNF,IL1B	0.000337419	biological_process	45
positive regulation of osteoclast differentiation	Group	9	9	2	22	LOC728830,CSF1	0.000432831	biological_process	49
positive regulation of membrane protein ectodomain proteolysis	Group	9	9	2	22	TNF,IL1B	0.000432831	biological_process	50
positive regulation vascular endothelial growth factor production	Group	9	9	2	22	IL1B,IL1A	0.000432831	biological_process	51
negative regulation of lipid metabolic process	Group	10	10	2	20	IL1B,NFKBIA	0.000539799	biological_process	56
positive regulation of JUN kinase activity	Group	10	10	2	20	IL1B,IL1RN	0.000539799	biological_process	57
B cell apoptosis	Group	10	10	2	20	MYC,Bim	0.000539799	biological_process	58
decidualization	Group	11	11	2	18	PTGS2,JUNB	0.000658243	biological_process	63
negative regulation of lipid catabolic process	Group	12	12	2	16	TNF,IL1B	0.000788083	biological_process	64
positive regulation of cytokine secretion	Group	13	13	2	15	TNF,IL1A	0.000929239	biological_process	67
positive regulation of interleukin-2 biosynthetic process	Group	14	14	2	14	IL1B,IL1A	0.00108163	biological_process	72
osteoclast differentiation	Group	14	14	2	14	TNF,CSF1	0.00108163	biological_process	73
response to vitamin D	Group	14	14	2	14	PTGS2,IL1B	0.00108163	biological_process	74
Sialophorin -> CTNNB/MYC/TP53 signaling	Pathway	6	6	2	33	MYC,MDM2	0.00118269	Ariadne Signaling Pathways	75
response to molecule of bacterial origin	Group	15	15	2	13	CD14,MALT1	0.00124518	biological_process	76
regulation of ossification	Group	17	17	2	11	CSF1,EGR2	0.00160544	biological_process	79
B cell homeostasis	Group	17	17	2	11	BCL2A1,Bim	0.00160544	biological_process	80
regulation of insulin secretion	Group	19	19	2	10	TNF,IL1B	0.00200939	biological_process	84
response to corticosterone stimulus	Group	19	19	2	10	CDKN1A,JUNB	0.00200939	biological_process	85
inactivation of MAPK activity	Group	20	20	2	10	DUSP2,DUSP16	0.00222755	biological_process	88
leukocyte chemotaxis	Group	21	21	2	9	LOC728830,CXCL3	0.00245641	biological_process	90
induction of apoptosis by intracellular signals	Group	22	22	2	9	CDKN1A,MYC	0.00269588	biological_process	92
positive regulation of JNK cascade	Group	23	23	2	8	TNF,IL1B	0.00294589	biological_process	99
activation of pro-apoptotic gene products	Group	23	23	2	8	MYC,Bim	0.00294589	biological_process	100
positive regulation of cellular protein metabolic process	Group	23	23	2	8	NFKBIA,CSF1	0.00294589	biological_process	101
protein import into nucleus, translocation	Group	24	24	2	8	TNF,NFKBIA	0.00320636	biological_process	104
platelet-derived growth factor receptor signaling pathway	Group	25	25	2	8	PDGFB,AXUD1	0.00347722	biological_process	107
heterophilic cell adhesion	Group	27	27	2	7	ICAM1,ITGA5	0.00404981	biological_process	128
T cell receptor signaling pathway	Group	27	27	2	7	BCL2A1,MALT1	0.00404981	biological_process	129
positive regulation of protein kinase activity	Group	27	27	2	7	CSF1,SDC4	0.00404981	biological_process	130
B cell activation	Group	28	28	2	7	ICOSLG,MALT1	0.00435139	biological_process	131
positive regulation of angiogenesis	Group	31	31	2	6	IL1B,IL1A	0.00531639	biological_process	135
leukocyte adhesion	Group	31	31	2	6	ICAM1,ITGA5	0.00531639	biological_process	136
endosome transport	Group	31	31	2	6	SQSTM1,EHD1	0.00531639	biological_process	137
IL1R -> STAT3 signaling	Pathway	13	13	2	15	IL1B,IL1A	0.00590443	Ariadne Signaling Pathways	138
positive regulation of anti-apoptosis	Group	34	34	2	5	CDKN1A,BTG2	0.00637026	biological_process	140
TLR4 -> IRF signaling	Pathway	14	14	2	14	CD14,IKBKE	0.00684862	Ariadne Signaling Pathways	142
protein oligomerization	Group	37	37	2	5	NLRP3,MALT1	0.00751106	biological_process	152
induction of apoptosis by extracellular signals	Group	39	39	2	5	TNF,CFLAR	0.00831895	biological_process	155
humoral immune response	Group	41	41	2	4	TNF,CD83	0.00916406	biological_process	157
skeletal system morphogenesis	Group	44	44	2	4	MYC,AXUD1	0.0105003	biological_process	159
calcium-mediated signaling	Group	45	45	2	4	TNF,RCAN1	0.0109638	biological_process	179
I-kappaB kinase-NF-kappaB cascade	Group	46	46	2	4	REL,MALT1	0.0114361	biological_process	180
blood circulation	Group	48	48	2	4	CXCL10,RCAN1	0.0124073	biological_process	181
FibronectinR -> ICAP-1A/MYC signaling	Pathway	5	21	2	9	MYC,ITGA5	0.0151766	Ariadne Signaling Pathways	199
cell growth	Group	55	55	2	3	PDGFB,IL7R	0.0160768	biological_process	200
protein catabolic process	Group	56	56	2	3	MDM2,SLC15A3	0.0166345	biological_process	201
response to heat	Group	60	60	2	3	IL1B,OSM	0.0189466	biological_process	225
post-embryonic development	Group	77	77	2	2	Bim,AXUD1	0.0301416	biological_process	277
response to cytokine stimulus	Group	77	77	2	2	PTGS2,JUNB	0.0301416	biological_process	278
response to estrogen stimulus	Group	78	78	2	2	PDGFB,RCAN1	0.0308653	biological_process	279
cytokine-mediated signaling pathway	Group	80	80	2	2	IL1B,IL1A	0.0323331	biological_process	293
protein heterooligomerization	Group	82	82	2	2	BIRC3,SQSTM1	0.0338279	biological_process	294
blood coagulation	Group	93	93	2	2	PLAUR,SERPINE1	0.0425129	biological_process	325
female pregnancy	Group	100	100	2	2	IL1RN,JUNB	0.0484259	biological_process	341
ossification	Group	101	101	2	1	CSF1,SRGN	0.0492938	biological_process	342
response to peptide hormone stimulus	Group	101	101	2	1	BTG2,JUNB	0.0492938	biological_process	343

## Sheet: trim pval overlap subj
Name	Type	Total Entities	Expanded # of Entities	Overlap	Percent Overlap	Overlapping Entities	p-value	Data Source	#
Translation Control	Pathway	86	984	23	2	TNF,PLAUR,IL1B,CD14,IL1A,CSF1,CXCL10,IL1RN,CFLAR,CXCL3,OSM,PDGFB,C5AR1,CCL4,CCL22,ITGA5,CXCL16,IL7R,DUSP5,DUSP2,DUSP4,DUSP16,RASGEF1B	5.50267e-06	Ariadne Signaling Pathways	15
apoptosis	Group	550	550	21	3	TNF,IL1B,CD14,TRAF1,NFKBIA,IL1A,BIRC3,BCL2A1,CFLAR,OSM,Bim,GADD45B,PHLDA1,NLRP3,SQSTM1,MALT1,TNFAIP3,SRGN,IER3,ZC3H12A,AXUD1	3.38052e-16	biological_process	1
immune response	Group	604	604	21	3	LOC728830,Lilrb4,Tnfsf9,TNF,IL1B,CD14,IL1A,CXCL10,IFIH1,ICOSLG,IL1RN,CXCL3,OSM,C5AR1,CCL4,CCL22,SQSTM1,IL7R,IKBKE,GEM,OASL	2.16399e-15	biological_process	2
T Cell Activation	Pathway	81	1100	19	1	TNF,PTGS2,NFKBIA,EGR1,ICOSLG,OSM,MDM2,REL,ETS2,DUSP5,DUSP2,NFKBIZ,DUSP4,HERPUD1,IKBKE,EGR2,DUSP16,LIMA1,RASGEF1B	0.00268576	Ariadne Signaling Pathways	91
Apoptosis Regulation	Pathway	69	613	16	2	TNF,IL1B,CD14,NFKBIA,IL1A,BIRC3,BCL2A1,IL1RN,CFLAR,OSM,MDM2,REL,Bim,IL7R,NFKBIZ,IKBKE	6.84859e-05	Ariadne Signaling Pathways	27
regulation of transcription, DNA-dependent	Group	2501	2501	16	0	MYC,NR4A1,EGR1,BTG2,REL,ETS2,JUNB,NFKBIZ,BHLHB2,EGR2,ZC3H12A,ELL2,SERTAD1,FOSL2,AXUD1,MAFF	0.0135165	biological_process	182
signal transduction	Group	2809	2809	16	0	MGC34104,TNF,PLAUR,IL1B,TRAF1,NR4A1,CXCL10,ICOSLG,C5AR1,CCL4,CCL22,RCAN1,NLRP3,CD83,SKIL,GPR84	0.0356297	biological_process	305
inflammatory response	Group	293	293	15	5	LOC728830,TNF,PTGS2,IL1B,CD14,IL1A,CXCL10,IL1RN,CXCL3,CCL4,CCL22,NLRP3,NFKBIZ,JMJD3,NFKBID	1.23392e-13	biological_process	3
Mast Cell Activation	Pathway	64	529	15	2	TNF,PTGS2,NFKBIA,EGR1,OSM,REL,ETS2,DUSP5,DUSP2,NFKBIZ,DUSP4,IKBKE,EGR2,DUSP16,RASGEF1B	4.76025e-05	Ariadne Signaling Pathways	24
Axon Guidance	Pathway	58	1049	15	1	EGR1,CXCL10,CXCL3,CCL4,CCL22,ITGA5,CXCL16,DUSP5,DUSP2,DUSP4,EGR2,ELL2,DUSP16,LIMA1,RASGEF1B	0.0427776	Ariadne Signaling Pathways	326
transcription	Group	2246	2246	14	0	MYC,NR4A1,EGR1,BTG2,REL,JUNB,NFKBIZ,BHLHB2,EGR2,ZC3H12A,ELL2,SERTAD1,AXUD1,MAFF	0.0252032	biological_process	262
Gap Junction Regulation	Pathway	51	639	13	2	CSF1,CXCL10,CXCL3,PDGFB,C5AR1,CCL4,CCL22,CXCL16,DUSP5,DUSP2,DUSP4,DUSP16,RASGEF1B	0.00388815	Ariadne Signaling Pathways	126
Gonadotrope Cell Activation	Pathway	71	698	13	1	PTGS2,CSF1,EGR1,PDGFB,ETS2,JUNB,DUSP5,DUSP2,DUSP4,EGR2,DUSP16,FOSL2,RASGEF1B	0.00821394	Ariadne Signaling Pathways	154
Adipocytokine Signaling	Pathway	52	780	13	1	TNF,NFKBIA,CFLAR,OSM,REL,IL7R,DUSP5,DUSP2,NFKBIZ,DUSP4,IKBKE,DUSP16,HMGCS1	0.0198418	Ariadne Signaling Pathways	227
NK Cell Activation	Pathway	59	523	11	2	TNF,EGR1,OSM,ITGA5,ETS2,DUSP5,DUSP2,DUSP4,EGR2,DUSP16,RASGEF1B	0.00641222	Ariadne Signaling Pathways	141
Melanogenesis	Pathway	51	682	11	1	CSF1,CXCL10,CXCL3,PDGFB,CCL4,CCL22,CXCL16,DUSP5,DUSP2,DUSP4,DUSP16	0.039804	Ariadne Signaling Pathways	314
multicellular organismal development	Group	1080	1080	10	0	TNF,CSF1,OSM,GADD45B,PIM1,TNFAIP2,IFRD1,ARC,SKIL,ZC3H12A	0.00468668	biological_process	133
anti-apoptosis	Group	198	198	9	4	TNF,IL1B,IL1A,BIRC3,BCL2A1,CFLAR,MALT1,TNFAIP3,IER3	3.49031e-08	biological_process	5
negative regulation of cell proliferation	Group	324	324	9	2	TNF,PTGS2,IL1B,CDKN1A,IL1A,OSM,MDM2,BTG2,SLFN12L	2.19589e-06	biological_process	12
positive regulation of I-kappaB kinase-NF-kappaB cascade	Group	96	96	8	8	TNF,IL1B,CFLAR,REL,MALT1,PLK2,IKBKE,SLC20A1	1.78899e-09	biological_process	4
chemotaxis	Group	145	145	8	5	LOC728830,PLAUR,CXCL10,CXCL3,C5AR1,CCL4,CCL22,CXCL16	4.66642e-08	biological_process	6
regulation of apoptosis	Group	177	177	8	4	TRAF1,MYC,BIRC3,BCL2A1,IFIH1,CFLAR,Bim,MALT1	2.17548e-07	biological_process	8
positive regulation of cell proliferation	Group	332	332	8	2	TNF,PTGS2,MYC,CSF1,CXCL10,OSM,MARCKSL1,SERTAD1	2.30371e-05	biological_process	19
positive regulation of transcription from RNA polymerase II promoter	Group	382	382	8	2	TNF,MYC,NR4A1,EGR1,OSM,SQSTM1,EGR2,AXUD1	6.20054e-05	biological_process	26
Focal Adhesion Regulation	Pathway	41	308	8	2	CSF1,PDGFB,ITGA5,DUSP5,DUSP2,DUSP4,DUSP16,LIMA1	0.00611157	Ariadne Signaling Pathways	139
response to organic cyclic substance	Group	142	142	7	4	PTGS2,IL1B,CDKN1A,IL1RN,BTG2,CD83,JUNB	7.19018e-07	biological_process	9
Apoptosis	Pathway	52	72	6	8	BIRC3,BCL2A1,CFLAR,MDM2,REL,Bim	4.15802e-05	Ariadne Signaling Pathways	21
negative regulation of apoptosis	Group	180	180	6	3	CDKN1A,BCL2A1,IL1RN,CFLAR,BTG2,PIM1	4.28086e-05	biological_process	22
interspecies interaction between organisms	Group	239	239	6	2	ICAM1,NFKBIA,IFIH1,CFLAR,MDM2,ITGA5	0.000202888	biological_process	39
response to stress	Group	239	239	6	2	GADD45B,SQSTM1,ERRFI1,HERPUD1,2310016C08Rik,MAFF	0.000202888	biological_process	40
response to drug	Group	295	295	6	2	PTGS2,IL1B,CDKN1A,IL1RN,JUNB,HMGCS1	0.000620497	biological_process	61
cell proliferation	Group	385	385	6	1	TNF,IL1B,IL1A,PDGFB,INSIG1,PIM1	0.00241181	biological_process	89
cell differentiation	Group	658	658	6	0	CSF1,GADD45B,SQSTM1,TNFAIP2,IFRD1,ZC3H12A	0.0286377	biological_process	276
response to organic nitrogen	Group	54	54	5	9	PTGS2,CDKN1A,IL1RN,BTG2,HMGCS1	1.33332e-06	biological_process	11
IL1R -> NF-kB signaling	Pathway	23	31	5	16	IL1B,NFKBIA,IL1A,REL,IKBKE	7.24369e-06	Ariadne Signaling Pathways	16
response to glucocorticoid stimulus	Group	95	95	5	5	TNF,PTGS2,IL1B,CDKN1A,IL1RN	2.18014e-05	biological_process	18
response to organic substance	Group	123	123	5	4	PTGS2,CDKN1A,PDGFB,BTG2,DUSP4	7.52363e-05	biological_process	28
regulation of cell proliferation	Group	135	135	5	3	TNF,PTGS2,SERPINE1,NFKBIA,PDGFB	0.00011678	biological_process	36
induction of apoptosis	Group	207	207	5	2	TNF,NR4A1,Bim,PHLDA1,NLRP3	0.000833056	biological_process	65
cell surface receptor linked signal transduction	Group	230	230	5	2	CD14,BIRC3,CXCL10,IL7R,GEM	0.00133078	biological_process	78
cell-cell signaling	Group	275	275	5	1	IL1B,CXCL10,CCL4,SDC4,CCL22	0.00289473	biological_process	95
regulation of transcription	Group	533	533	5	0	MYC,NR4A1,REL,BHLHB2,EGR2	0.0399951	biological_process	315
negative regulation of caspase activity	Group	23	23	4	17	NR4A1,BCL2A1,CFLAR,HERPUD1	1.20545e-06	biological_process	10
neutrophil chemotaxis	Group	28	28	4	14	LOC728830,IL1B,CXCL3,SAA1	2.74999e-06	biological_process	13
memory	Group	43	43	4	9	PTGS2,IL1B,IL1RN,ITGA5	1.59187e-05	biological_process	17
response to mechanical stimulus	Group	56	56	4	7	TNF,BTG2,RCAN1,JUNB	4.57485e-05	biological_process	23
TLR4/5/7/9 -> NF-kB signaling	Pathway	19	27	4	14	CD14,NFKBIA,REL,IKBKE	9.10143e-05	Ariadne Signaling Pathways	29
regulation of cell cycle	Group	69	69	4	5	PTGS2,CDKN1A,GADD45B,JUNB	0.000103982	biological_process	32
wound healing	Group	69	69	4	5	IL1B,SERPINE1,PDGFB,DCBLD2	0.000103982	biological_process	33
IL7R -> FOXO/NF-kB signaling	Pathway	16	36	4	11	NFKBIA,REL,IL7R,IKBKE	0.000287522	Ariadne Signaling Pathways	44
response to lipopolysaccharide	Group	99	99	4	4	PTGS2,IL1B,NFKBIA,IL1RN	0.000417771	biological_process	48
TNFR -> NF-kB signaling	Pathway	32	40	4	10	TNF,NFKBIA,REL,IKBKE	0.000434245	Ariadne Signaling Pathways	52
elevation of cytosolic calcium ion concentration	Group	107	107	4	3	LOC728830,IL1B,SAA1,C5AR1	0.000560587	biological_process	59
MacrophageR -> CEBPB/NF-kB signaling	Pathway	21	43	4	9	ICAM1,NFKBIA,REL,IKBKE	0.000574685	Ariadne Signaling Pathways	60
response to virus	Group	110	110	4	3	TNF,IFIH1,CCL4,CCL22	0.000622114	biological_process	62
cell motion	Group	120	120	4	3	PTGS2,PLAUR,CXCL10,CCL4	0.000861833	biological_process	66
B-cell receptor -> NF-kB signaling	Pathway	20	50	4	8	NFKBIA,REL,MALT1,IKBKE	0.0010232	Ariadne Signaling Pathways	70
FibronectinR -> NF-kB signaling	Pathway	22	58	4	6	NFKBIA,REL,ITGA5,IKBKE	0.00178652	Ariadne Signaling Pathways	82
positive regulation of apoptosis	Group	149	149	4	2	TNF,PTGS2,IL1B,Bim	0.00191478	biological_process	83
protein amino acid dephosphorylation	Group	152	152	4	2	DUSP5,DUSP2,DUSP4,DUSP16	0.00205886	biological_process	86
transcription from RNA polymerase II promoter	Group	167	167	4	2	MYC,JUNB,SKIL,MAFF	0.00289287	biological_process	94
CD38 -> NF-kB signaling	Pathway	32	72	4	5	NFKBIA,REL,MALT1,IKBKE	0.00394455	Ariadne Signaling Pathways	127
defense response	Group	188	188	4	2	TNF,ICOSLG,MALT1,CD83	0.00441177	biological_process	132
negative regulation of transcription from RNA polymerase II promoter	Group	293	293	4	1	TNF,EGR1,MDM2,JMJD3	0.0199533	biological_process	228
chronic inflammatory response to antigenic stimulus	Group	4	4	3	75	TNF,IL1B,IL1RN	1.67805e-07	biological_process	7
fever	Group	9	9	3	33	IL1B,IL1A,IL1RN	3.47913e-06	biological_process	14
positive regulation of mitosis	Group	22	22	3	13	TNF,IL1B,IL1A	6.1701e-05	biological_process	25
leukocyte migration	Group	25	25	3	12	TNF,IL1B,ICAM1	9.14482e-05	biological_process	30
positive regulation of fibroblast proliferation	Group	26	26	3	11	CDKN1A,PDGFB,FOSL2	0.000103113	biological_process	31
TLR3 -> NF-kB signaling	Pathway	7	11	3	27	NFKBIA,REL,IKBKE	0.000110581	Ariadne Signaling Pathways	34
regulation of neuronal synaptic plasticity	Group	27	27	3	11	ARC,BHLHB2,EGR2	0.000115707	biological_process	35
positive regulation of nitric oxide biosynthetic process	Group	28	28	3	10	TNF,IL1B,ICAM1	0.000129261	biological_process	37
CSF2R -> NF-kB signaling	Pathway	6	14	3	21	NFKBIA,REL,IKBKE	0.000239281	Ariadne Signaling Pathways	41
positive regulation of NF-kappaB transcription factor activity	Group	40	40	3	7	TNF,ICAM1,MALT1	0.0003781	biological_process	46
positive regulation of protein amino acid phosphorylation	Group	41	41	3	7	TNF,IL1B,SQSTM1	0.000406913	biological_process	47
positive regulation of smooth muscle cell proliferation	Group	43	43	3	6	TNF,PTGS2,PDGFB	0.000468689	biological_process	53
T cell differentiation	Group	43	43	3	6	EGR1,BCL2A1,IL7R	0.000468689	biological_process	54
learning or memory	Group	44	44	3	6	IL1B,EGR1,EGR2	0.000501706	biological_process	55
DDR1 -> NF-kB signaling	Pathway	14	22	3	13	NFKBIA,REL,IKBKE	0.000961593	Ariadne Signaling Pathways	68
EctodysplasinR -> NF-kB signaling	Pathway	14	22	3	13	NFKBIA,REL,IKBKE	0.000961593	Ariadne Signaling Pathways	69
activation of caspase activity	Group	57	57	3	5	TNF,MYC,NLRP3	0.0010724	biological_process	71
NGFR -> NF-kB signaling	Pathway	16	24	3	12	NFKBIA,REL,IKBKE	0.00124769	Ariadne Signaling Pathways	77
positive regulation of cell migration	Group	66	66	3	4	CSF1,CXCL10,CXCL16	0.00163928	biological_process	81
activation of MAPK activity	Group	73	73	3	4	TNF,IL1B,C5AR1	0.00218891	biological_process	87
response to estradiol stimulus	Group	79	79	3	3	PTGS2,IL1B,PDGFB	0.00274113	biological_process	93
CD19 -> NF-kB signaling	Pathway	12	32	3	9	NFKBIA,REL,IKBKE	0.00290477	Ariadne Signaling Pathways	96
ThrombinR -> NF-kB signaling	Pathway	12	32	3	9	NFKBIA,REL,IKBKE	0.00290477	Ariadne Signaling Pathways	97
DopamineR2 -> NF-kB signaling	Pathway	12	32	3	9	NFKBIA,REL,IKBKE	0.00290477	Ariadne Signaling Pathways	98
GHR -> NF-kB signaling	Pathway	13	33	3	9	NFKBIA,REL,IKBKE	0.00317487	Ariadne Signaling Pathways	102
Notch -> NF-kB signaling	Pathway	13	33	3	9	NFKBIA,REL,IKBKE	0.00317487	Ariadne Signaling Pathways	103
AGER -> NF-kB signaling	Pathway	14	34	3	8	NFKBIA,REL,IKBKE	0.00345991	Ariadne Signaling Pathways	105
IL12R -> NF-kB/NFATC signaling	Pathway	14	34	3	8	NFKBIA,REL,IKBKE	0.00345991	Ariadne Signaling Pathways	106
negative regulation of cell growth	Group	86	86	3	3	CDKN1A,DCBLD2,SERTAD1	0.00348519	biological_process	108
IL15R -> NF-kB/NFATC signaling	Pathway	15	35	3	8	NFKBIA,REL,IKBKE	0.00376015	Ariadne Signaling Pathways	125
TLR1/2/6 -> NF-kB signaling	Pathway	19	39	3	7	NFKBIA,REL,IKBKE	0.00511794	Ariadne Signaling Pathways	134
cell cycle arrest	Group	115	115	3	2	CDKN1A,MYC,SESN2	0.0078154	biological_process	153
ErythropoietinR -> NF-kB signaling	Pathway	11	48	3	6	NFKBIA,REL,IKBKE	0.00914585	Ariadne Signaling Pathways	156
AdenosineR -> NF-kB signaling	Pathway	19	49	3	6	NFKBIA,REL,IKBKE	0.00968051	Ariadne Signaling Pathways	158
positive regulation of transcription, DNA-dependent	Group	144	144	3	2	EGR1,REL,ETS2	0.0143431	biological_process	197
angiogenesis	Group	145	145	3	2	IL1B,TNFAIP2,ZC3H12A	0.0146095	biological_process	198
positive regulation of transcription	Group	153	153	3	1	TNF,EGR1,SERTAD1	0.0168418	biological_process	202
PTAFR -> NF-kB signaling	Pathway	22	63	3	4	NFKBIA,REL,IKBKE	0.0190912	Ariadne Signaling Pathways	226
Tight Junction Regulation	Pathway	5	69	3	4	SDC4,2310016C08Rik,CLDN12	0.0242506	Ariadne Signaling Pathways	242
in utero embryonic development	Group	177	177	3	1	Bim,JUNB,MAFF	0.0246256	biological_process	261
sequestering of triglyceride	Group	3	3	2	66	TNF,IL1B	3.65694e-05	biological_process	20
positive regulation of interleukin-2 production	Group	6	6	2	33	MALT1,CD83	0.000181592	biological_process	38
negative regulation of glutamate secretion	Group	7	7	2	28	IL1B,IL1RN	0.000253646	biological_process	42
lymphocyte chemotaxis	Group	7	7	2	28	SAA1,CXCL16	0.000253646	biological_process	43
positive regulation of chemokine biosynthetic process	Group	8	8	2	25	TNF,IL1B	0.000337419	biological_process	45
positive regulation of osteoclast differentiation	Group	9	9	2	22	LOC728830,CSF1	0.000432831	biological_process	49
positive regulation of membrane protein ectodomain proteolysis	Group	9	9	2	22	TNF,IL1B	0.000432831	biological_process	50
positive regulation vascular endothelial growth factor production	Group	9	9	2	22	IL1B,IL1A	0.000432831	biological_process	51
negative regulation of lipid metabolic process	Group	10	10	2	20	IL1B,NFKBIA	0.000539799	biological_process	56
positive regulation of JUN kinase activity	Group	10	10	2	20	IL1B,IL1RN	0.000539799	biological_process	57
B cell apoptosis	Group	10	10	2	20	MYC,Bim	0.000539799	biological_process	58
decidualization	Group	11	11	2	18	PTGS2,JUNB	0.000658243	biological_process	63
negative regulation of lipid catabolic process	Group	12	12	2	16	TNF,IL1B	0.000788083	biological_process	64
positive regulation of cytokine secretion	Group	13	13	2	15	TNF,IL1A	0.000929239	biological_process	67
positive regulation of interleukin-2 biosynthetic process	Group	14	14	2	14	IL1B,IL1A	0.00108163	biological_process	72
osteoclast differentiation	Group	14	14	2	14	TNF,CSF1	0.00108163	biological_process	73
response to vitamin D	Group	14	14	2	14	PTGS2,IL1B	0.00108163	biological_process	74
Sialophorin -> CTNNB/MYC/TP53 signaling	Pathway	6	6	2	33	MYC,MDM2	0.00118269	Ariadne Signaling Pathways	75
response to molecule of bacterial origin	Group	15	15	2	13	CD14,MALT1	0.00124518	biological_process	76
regulation of ossification	Group	17	17	2	11	CSF1,EGR2	0.00160544	biological_process	79
B cell homeostasis	Group	17	17	2	11	BCL2A1,Bim	0.00160544	biological_process	80
regulation of insulin secretion	Group	19	19	2	10	TNF,IL1B	0.00200939	biological_process	84
response to corticosterone stimulus	Group	19	19	2	10	CDKN1A,JUNB	0.00200939	biological_process	85
inactivation of MAPK activity	Group	20	20	2	10	DUSP2,DUSP16	0.00222755	biological_process	88
leukocyte chemotaxis	Group	21	21	2	9	LOC728830,CXCL3	0.00245641	biological_process	90
induction of apoptosis by intracellular signals	Group	22	22	2	9	CDKN1A,MYC	0.00269588	biological_process	92
positive regulation of JNK cascade	Group	23	23	2	8	TNF,IL1B	0.00294589	biological_process	99
activation of pro-apoptotic gene products	Group	23	23	2	8	MYC,Bim	0.00294589	biological_process	100
positive regulation of cellular protein metabolic process	Group	23	23	2	8	NFKBIA,CSF1	0.00294589	biological_process	101
protein import into nucleus, translocation	Group	24	24	2	8	TNF,NFKBIA	0.00320636	biological_process	104
platelet-derived growth factor receptor signaling pathway	Group	25	25	2	8	PDGFB,AXUD1	0.00347722	biological_process	107
heterophilic cell adhesion	Group	27	27	2	7	ICAM1,ITGA5	0.00404981	biological_process	128
T cell receptor signaling pathway	Group	27	27	2	7	BCL2A1,MALT1	0.00404981	biological_process	129
positive regulation of protein kinase activity	Group	27	27	2	7	CSF1,SDC4	0.00404981	biological_process	130
B cell activation	Group	28	28	2	7	ICOSLG,MALT1	0.00435139	biological_process	131
positive regulation of angiogenesis	Group	31	31	2	6	IL1B,IL1A	0.00531639	biological_process	135
leukocyte adhesion	Group	31	31	2	6	ICAM1,ITGA5	0.00531639	biological_process	136
endosome transport	Group	31	31	2	6	SQSTM1,EHD1	0.00531639	biological_process	137
IL1R -> STAT3 signaling	Pathway	13	13	2	15	IL1B,IL1A	0.00590443	Ariadne Signaling Pathways	138
positive regulation of anti-apoptosis	Group	34	34	2	5	CDKN1A,BTG2	0.00637026	biological_process	140
TLR4 -> IRF signaling	Pathway	14	14	2	14	CD14,IKBKE	0.00684862	Ariadne Signaling Pathways	142
protein oligomerization	Group	37	37	2	5	NLRP3,MALT1	0.00751106	biological_process	152
induction of apoptosis by extracellular signals	Group	39	39	2	5	TNF,CFLAR	0.00831895	biological_process	155
humoral immune response	Group	41	41	2	4	TNF,CD83	0.00916406	biological_process	157
skeletal system morphogenesis	Group	44	44	2	4	MYC,AXUD1	0.0105003	biological_process	159
calcium-mediated signaling	Group	45	45	2	4	TNF,RCAN1	0.0109638	biological_process	179
I-kappaB kinase-NF-kappaB cascade	Group	46	46	2	4	REL,MALT1	0.0114361	biological_process	180
blood circulation	Group	48	48	2	4	CXCL10,RCAN1	0.0124073	biological_process	181
FibronectinR -> ICAP-1A/MYC signaling	Pathway	5	21	2	9	MYC,ITGA5	0.0151766	Ariadne Signaling Pathways	199
cell growth	Group	55	55	2	3	PDGFB,IL7R	0.0160768	biological_process	200
protein catabolic process	Group	56	56	2	3	MDM2,SLC15A3	0.0166345	biological_process	201
response to heat	Group	60	60	2	3	IL1B,OSM	0.0189466	biological_process	225
post-embryonic development	Group	77	77	2	2	Bim,AXUD1	0.0301416	biological_process	277
response to cytokine stimulus	Group	77	77	2	2	PTGS2,JUNB	0.0301416	biological_process	278
response to estrogen stimulus	Group	78	78	2	2	PDGFB,RCAN1	0.0308653	biological_process	279
cytokine-mediated signaling pathway	Group	80	80	2	2	IL1B,IL1A	0.0323331	biological_process	293
protein heterooligomerization	Group	82	82	2	2	BIRC3,SQSTM1	0.0338279	biological_process	294
blood coagulation	Group	93	93	2	2	PLAUR,SERPINE1	0.0425129	biological_process	325
female pregnancy	Group	100	100	2	2	IL1RN,JUNB	0.0484259	biological_process	341
ossification	Group	101	101	2	1	CSF1,SRGN	0.0492938	biological_process	342
response to peptide hormone stimulus	Group	101	101	2	1	BTG2,JUNB	0.0492938	biological_process	343
