# Supplementary material for: Non-Apoptotic Toxicity of Pseudomonas aeruginosa toward Murine Cells
Source: PLoS One. 2013 Jan 24;8(1):e54245. doi: 10.1371/journal.pone.0054245 (PMC3554662; doi:10.1371/journal.pone.0054245)
Supplement: Table S7 — Gene Ontology Groups – S7(1)–S7(9). Table S7(1d): Groups associated with WT t1 vs WT t0 decreases. Table S7(1i): Groups associated with WT t1 vs WT t0 increases. Table S7(2d): Groups associated with WT t1+8 vs WT t0 decreases. Table S7(2i): Groups associated with WT t1+8 vs WT t0 increases. Table S7(5d): Groups associated with resistant t1 vs resistant t0 decreases. Table S7(5i): Groups associated with resistant t1 vs resistant t0 increases. Table S7(6d): Groups associated with resistant t1+8 vs resistant t0 decreases. Table S7(6i): Groups associated with resistant t1+8 vs resistant t0 increases. Table S7(9d): Groups associated with resistant t0 vs WT t0 decreases. Table S7(9i): Groups associated with resistant t0 vs WT t0 increases. (ZIP) [file pone.0054245.s010.zip › S7 Archive/res vs res Tables SC5-C6/Table S7(6d) groups assoc with decrs in res1+8 vs 0 FC2 293.xlsx]

## Sheet: grps assoc decrs res9 v 0
Name	Type	Total Entities	Expanded # of Entities	Overlap	Percent Overlap	Overlapping Entities	p-value	Data Source	#
mitosis	Group	213	213	19	8	C21orf45,CCNA2,WEE1,CCNB1,MAD2L1,PLK1,KIF23,FBXO5,PBK,KIF2C,KIF22,ANLN,KIF11,CENPH,SGOL1,NCAPD2,SPC25,CDCA2,ASPM	1.54248e-22	biological_process	1
cell division	Group	266	266	16	6	C21orf45,CCNA2,WEE1,CCNB1,MAD2L1,PLK1,KIF23,FBXO5,ANLN,KIF11,CENPH,SGOL1,NCAPD2,SPC25,CDCA2,ASPM	2.4088e-16	biological_process	2
cell cycle	Group	539	539	20	3	C21orf45,CHEK2,MAFB,RGS2,CCNA2,WEE1,CCNB1,MAD2L1,PLK1,KIF23,FBXO5,CDKN3,ANLN,KIF11,CHAF1B,SGOL1,NCAPD2,SPC25,CDCA2,ASPM	3.53722e-16	biological_process	3
nucleosome assembly	Group	139	139	12	8	HIST1H2BD,HIST1H2BM,HIST2H3D,H2afv,Hist1h4d,Hist1h4k,Hist1h4b,HIST1H1A,HMGB2,HIST1H1B,HIST3H3,HIST1H4D	2.1963e-14	biological_process	4
mitotic spindle organization	Group	15	15	3	20	STMN1,TTK,KIF11	1.348e-05	biological_process	5
oocyte maturation	Group	15	15	3	20	CCNB1,FBXO5,ANG	1.348e-05	biological_process	6
microtubule-based movement	Group	120	120	5	4	KIF23,KIF2C,KIF22,KIF11,KIF18A	4.01693e-05	biological_process	7
immune response	Group	604	604	9	1	GPR183,Tlr13,TLR4,CFH,CNR2,CD300A,RAET1E,CLEC5A,Raet1b	0.000124625	biological_process	8
mitotic cell cycle spindle assembly checkpoint	Group	11	11	2	18	MAD2L1,TTK	0.000532504	biological_process	9
positive regulation of cell proliferation	Group	332	332	6	1	ADRB2,S1PR1,CD81,MYCN,TTK,CDCA7L	0.00065381	biological_process	10
vesicle organization	Group	15	15	2	13	FBXO5,CAV2	0.00100827	biological_process	11
positive regulation of ubiquitin-protein ligase activity during mitotic cell cycle	Group	67	67	3	4	CCNB1,PLK1,FBXO5	0.00126053	biological_process	12
cellular response to hormone stimulus	Group	18	18	2	11	FOS,FOSB	0.00146017	biological_process	13
response to corticosterone stimulus	Group	19	19	2	10	FOS,FOSB	0.00162861	biological_process	14
Cell Cycle Regulation	Pathway	135	2164	28	1	HIST1H2BD,HIST1H2BM,CHEK2,TLR4,CCNA2,WEE1,CCNB1,MAD2L1,HIST1H1A,KIF23,FBXO5,ANG,HIST1H1B,RASGRP3,TTK,KIF2C,NQO2,CBX5,KIF22,KIF11,CHAF1B,CENPH,SGOL1,SPC25,RFC2,CENPK,HIST3H3,HIST1H4D	0.00186127	Ariadne Signaling Pathways	15
DNA replication	Group	168	168	4	2	HMGB2,TK1,CHAF1B,RFC2	0.00200713	biological_process	16
response to cold	Group	26	26	2	7	ADRB2,FOS	0.0030512	biological_process	17
spindle assembly involved in female meiosis I	Group	1	1	1	100	FBXO5	0.00315827	biological_process	18
negative regulation of asymmetric cell division	Group	1	1	1	100	ASPM	0.00315827	biological_process	19
positive regulation of nucleotide-binding oligomerization domain containing 1 signaling pathway	Group	1	1	1	100	TLR4	0.00315827	biological_process	20
positive regulation of nucleotide-binding oligomerization domain containing 2 signaling pathway	Group	1	1	1	100	TLR4	0.00315827	biological_process	21
cytotoxic T cell degranulation	Group	1	1	1	100	RAB27A	0.00315827	biological_process	22
positive regulation of 1-phosphatidylinositol 4-kinase activity	Group	1	1	1	100	CD81	0.00315827	biological_process	23
maintenance of centrosome location	Group	1	1	1	100	ASPM	0.00315827	biological_process	24
negative regulation of ubiquitin-protein ligase activity during meiotic cell cycle	Group	1	1	1	100	FBXO5	0.00315827	biological_process	25
mitotic prometaphase	Group	1	1	1	100	PLK1	0.00315827	biological_process	26
very-long-chain fatty acid biosynthetic process	Group	1	1	1	100	FADS2	0.00315827	biological_process	27
rhombomere 6 development	Group	1	1	1	100	MAFB	0.00315827	biological_process	28
response to progesterone stimulus	Group	27	27	2	7	FOS,FOSB	0.00328855	biological_process	29
brown fat cell differentiation	Group	29	29	2	6	ADRB2,RGS2	0.0037883	biological_process	30
DNA replication-dependent nucleosome assembly	Group	2	2	1	50	CHAF1B	0.00630667	biological_process	31
septin ring assembly	Group	2	2	1	50	ANLN	0.00630667	biological_process	32
negative regulation of mitotic metaphase-anaphase transition	Group	2	2	1	50	MAD2L1	0.00630667	biological_process	33
natural killer cell degranulation	Group	2	2	1	50	RAB27A	0.00630667	biological_process	34
positive regulation of interleukin-1 biosynthetic process	Group	2	2	1	50	TLR4	0.00630667	biological_process	35
positive regulation of interleukin-13 biosynthetic process	Group	2	2	1	50	TLR4	0.00630667	biological_process	36
positive regulation of skeletal muscle growth	Group	2	2	1	50	ADRB2	0.00630667	biological_process	37
spindle pole body organization	Group	2	2	1	50	KIF11	0.00630667	biological_process	38
polar body extrusion after meiotic divisions	Group	2	2	1	50	PLK1	0.00630667	biological_process	39
mitotic spindle elongation	Group	2	2	1	50	KIF23	0.00630667	biological_process	40
forebrain neuroblast division	Group	2	2	1	50	ASPM	0.00630667	biological_process	41
kinetochore organization	Group	2	2	1	50	CENPH	0.00630667	biological_process	42
establishment or maintenance of microtubule cytoskeleton polarity	Group	2	2	1	50	KIF2C	0.00630667	biological_process	43
ferrous iron transport	Group	2	2	1	50	TMEM32	0.00630667	biological_process	44
detection of fungus	Group	2	2	1	50	TLR4	0.00630667	biological_process	45
production of nitric oxide during acute inflammatory response	Group	2	2	1	50	TLR4	0.00630667	biological_process	46
chromosome segregation	Group	39	39	2	5	CENPH,SGOL1	0.00677413	biological_process	47
positive regulation of transcription from RNA polymerase II promoter	Group	382	382	5	1	MAFB,ADRB2,S1PR1,FOS,CENPK	0.00730756	biological_process	48
protein amino acid phosphorylation	Group	739	739	7	0	CHEK2,WEE1,CCNB1,PLK1,TTK,PBK,MELK	0.00893214	biological_process	49
innate immune response	Group	135	135	3	2	Tlr13,TLR4,CFH	0.00904663	biological_process	50
negative regulation of microtubule polymerization	Group	3	3	1	33	STMN1	0.00944525	biological_process	51
positive regulation of cytolysis	Group	3	3	1	33	RRAGB	0.00944525	biological_process	52
vasodilation by norepinephrine-epinephrine involved in regulation of systemic arterial blood pressure	Group	3	3	1	33	ADRB2	0.00944525	biological_process	53
activation of phospholipase A2 activity	Group	3	3	1	33	ANG	0.00944525	biological_process	54
pigment granule transport	Group	3	3	1	33	RAB27A	0.00944525	biological_process	55
vesicle docking	Group	3	3	1	33	CAV2	0.00944525	biological_process	56
brain segmentation	Group	3	3	1	33	MAFB	0.00944525	biological_process	57
magnesium ion transport	Group	3	3	1	33	TMEM32	0.00944525	biological_process	58
virion attachment, binding of host cell surface receptor	Group	3	3	1	33	CD81	0.00944525	biological_process	59
positive regulation of peptidyl-tyrosine phosphorylation	Group	47	47	2	4	TLR4,CD81	0.00972233	biological_process	60
Hedgehog Pathway	Pathway	17	624	11	1	HIST1H2BD,HIST1H2BM,HIST1H1A,HIST1H1B,MYCN,CBX5,CHAF1B,RFC2,RNF144B,HIST3H3,HIST1H4D	0.00976077	Ariadne Signaling Pathways	61
behavior	Group	51	51	2	3	FOSB,CNR2	0.011374	biological_process	62
desensitization of G-protein coupled receptor protein signaling pathway by arrestin	Group	4	4	1	25	ADRB2	0.012574	biological_process	63
negative regulation of calcium ion transport via voltage-gated calcium channel activity	Group	4	4	1	25	ADRB2	0.012574	biological_process	64
positive regulation of platelet activation	Group	4	4	1	25	TLR4	0.012574	biological_process	65
positive regulation of ERK1 and ERK2 cascade	Group	4	4	1	25	TLR4	0.012574	biological_process	66
SMAD protein signal transduction	Group	4	4	1	25	FOS	0.012574	biological_process	67
mitotic centrosome separation	Group	4	4	1	25	KIF11	0.012574	biological_process	68
pigment granule localization	Group	4	4	1	25	RAB27A	0.012574	biological_process	69
melanosome localization	Group	4	4	1	25	RAB27A	0.012574	biological_process	70
unsaturated fatty acid biosynthetic process	Group	4	4	1	25	FADS2	0.012574	biological_process	71
base-excision repair, DNA ligation	Group	4	4	1	25	HMGB2	0.012574	biological_process	72
rhombomere 5 development	Group	4	4	1	25	MAFB	0.012574	biological_process	73
response to mechanical stimulus	Group	56	56	2	3	FOS,FOSB	0.0135989	biological_process	74
inflammatory response	Group	293	293	4	1	Tlr13,TLR4,FOS,CNR2	0.0140176	biological_process	75
protein targeting	Group	57	57	2	3	RAB27A,SYNGR1	0.0140648	biological_process	76
response to cAMP	Group	58	58	2	3	FOS,FOSB	0.0145375	biological_process	77
activation of transmembrane receptor protein tyrosine kinase activity	Group	5	5	1	20	ADRB2	0.015693	biological_process	78
negative regulation of erythrocyte differentiation	Group	5	5	1	20	MAFB	0.015693	biological_process	79
negative regulation of smooth muscle contraction	Group	5	5	1	20	ADRB2	0.015693	biological_process	80
positive regulation of immune response to tumor cell	Group	5	5	1	20	Raet1b	0.015693	biological_process	81
diet induced thermogenesis	Group	5	5	1	20	ADRB2	0.015693	biological_process	82
positive regulation of potassium ion transport	Group	5	5	1	20	ADRB2	0.015693	biological_process	83
mitotic cell cycle G2-M transition DNA damage checkpoint	Group	5	5	1	20	CCNA2	0.015693	biological_process	84
regulation of systemic arterial blood pressure by norepinephrine-epinephrine	Group	5	5	1	20	ADRB2	0.015693	biological_process	85
AMP biosynthetic process	Group	5	5	1	20	ADSSL1	0.015693	biological_process	86
negative regulation of ubiquitin-protein ligase activity during mitotic cell cycle	Group	64	64	2	3	MAD2L1,FBXO5	0.0175151	biological_process	87
anaphase-promoting complex-dependent proteasomal ubiquitin-dependent protein catabolic process	Group	64	64	2	3	CCNB1,MAD2L1	0.0175151	biological_process	88
positive regulation of heart contraction	Group	6	6	1	16	ADRB2	0.0188023	biological_process	89
positive regulation of sodium ion transport	Group	6	6	1	16	ADRB2	0.0188023	biological_process	90
activation of protein kinase B activity	Group	6	6	1	16	ANG	0.0188023	biological_process	91
heat generation	Group	6	6	1	16	ADRB2	0.0188023	biological_process	92
mitotic metaphase	Group	6	6	1	16	FBXO5	0.0188023	biological_process	93
diacylglycerol biosynthetic process	Group	6	6	1	16	ANG	0.0188023	biological_process	94
conditioned taste aversion	Group	6	6	1	16	FOS	0.0188023	biological_process	95
microtubule polymerization	Group	7	7	1	14	FBXO5	0.0219018	biological_process	96
susceptibility to natural killer cell mediated cytotoxicity	Group	7	7	1	14	Raet1b	0.0219018	biological_process	97
positive regulation of macrophage activation	Group	7	7	1	14	Raet1b	0.0219018	biological_process	98
positive regulation of interleukin-6 biosynthetic process	Group	7	7	1	14	TLR4	0.0219018	biological_process	99
positive regulation of interleukin-8 biosynthetic process	Group	7	7	1	14	TLR4	0.0219018	biological_process	100
regulation of complement activation	Group	7	7	1	14	CFH	0.0219018	biological_process	101
positive regulation of positive chemotaxis	Group	7	7	1	14	S1PR1	0.0219018	biological_process	102
positive regulation of Ras GTPase activity	Group	7	7	1	14	S1PR1	0.0219018	biological_process	103
regulation of meiosis	Group	7	7	1	14	FBXO5	0.0219018	biological_process	104
DNA damage response, signal transduction	Group	7	7	1	14	CHEK2	0.0219018	biological_process	105
entrainment of circadian clock	Group	7	7	1	14	BHLHB3	0.0219018	biological_process	106
microtubule depolymerization	Group	7	7	1	14	STMN1	0.0219018	biological_process	107
sensory organ development	Group	7	7	1	14	MAFB	0.0219018	biological_process	108
interferon-gamma production	Group	7	7	1	14	TLR4	0.0219018	biological_process	109
regulation of small GTPase mediated signal transduction	Group	73	73	2	2	RASGRP3,IQGAP3	0.0224191	biological_process	110
activation of MAPK activity	Group	73	73	2	2	ADRB2,CD81	0.0224191	biological_process	111
TLR -> AP-1 signaling	Pathway	30	30	2	6	TLR4,FOS	0.0241724	Ariadne Signaling Pathways	112
negative regulation of stress fiber formation	Group	8	8	1	12	S1PR1	0.0249917	biological_process	113
positive regulation of interleukin-12 biosynthetic process	Group	8	8	1	12	TLR4	0.0249917	biological_process	114
positive regulation of tumor necrosis factor biosynthetic process	Group	8	8	1	12	TLR4	0.0249917	biological_process	115
di-, tri-valent inorganic cation transport	Group	8	8	1	12	TMEM32	0.0249917	biological_process	116
cobalt ion transport	Group	8	8	1	12	TMEM32	0.0249917	biological_process	117
response to glucagon stimulus	Group	8	8	1	12	CCNA2	0.0249917	biological_process	118
fatty acid biosynthetic process	Group	78	78	2	2	FADS2,PGDS	0.0253602	biological_process	119
spindle assembly	Group	9	9	1	11	FBXO5	0.0280719	biological_process	120
positive regulation of stress-activated MAPK cascade	Group	9	9	1	11	TLR4	0.0280719	biological_process	121
regulation of exit from mitosis	Group	9	9	1	11	ANLN	0.0280719	biological_process	122
endoplasmic reticulum organization	Group	9	9	1	11	CAV2	0.0280719	biological_process	123
endosome to lysosome transport	Group	9	9	1	11	ADRB2	0.0280719	biological_process	124
cellular response to reactive oxygen species	Group	9	9	1	11	FOS	0.0280719	biological_process	125
segment specification	Group	9	9	1	11	MAFB	0.0280719	biological_process	126
entry of virus into host cell	Group	9	9	1	11	CD81	0.0280719	biological_process	127
negative regulation of G-protein coupled receptor protein signaling pathway	Group	10	10	1	10	RGS2	0.0311425	biological_process	128
positive regulation of natural killer cell activation	Group	10	10	1	10	Raet1b	0.0311425	biological_process	129
pathogen-associated molecular pattern dependent induction by symbiont of host innate immunity	Group	10	10	1	10	TLR4	0.0311425	biological_process	130
microglial cell activation during immune response	Group	10	10	1	10	TLR4	0.0311425	biological_process	131
meiotic chromosome segregation	Group	10	10	1	10	SGOL1	0.0311425	biological_process	132
meiotic prophase I	Group	10	10	1	10	FBXO5	0.0311425	biological_process	133
melanosome transport	Group	10	10	1	10	RAB27A	0.0311425	biological_process	134
phosphatidylinositol biosynthetic process	Group	10	10	1	10	CD81	0.0311425	biological_process	135
sleep	Group	10	10	1	10	FOS	0.0311425	biological_process	136
response to gravity	Group	10	10	1	10	FOS	0.0311425	biological_process	137
antigen processing and presentation	Group	88	88	2	2	RAET1E,Raet1b	0.0316804	biological_process	138
negative regulation of multicellular organism growth	Group	11	11	1	9	ADRB2	0.0342035	biological_process	139
mannose metabolic process	Group	11	11	1	9	MAN1C1	0.0342035	biological_process	140
proteoglycan biosynthetic process	Group	11	11	1	9	MAN1C1	0.0342035	biological_process	141
protein ubiquitination during ubiquitin-dependent protein catabolic process	Group	11	11	1	9	RNF144B	0.0342035	biological_process	142
prostaglandin metabolic process	Group	11	11	1	9	PGDS	0.0342035	biological_process	143
virus-host interaction	Group	11	11	1	9	RRAGB	0.0342035	biological_process	144
negative regulation of ossification	Group	12	12	1	8	ADRB2	0.0372549	biological_process	145
positive regulation of cell motion	Group	12	12	1	8	STMN1	0.0372549	biological_process	146
regulation of sodium ion transport	Group	12	12	1	8	ADRB2	0.0372549	biological_process	147
hemostasis	Group	12	12	1	8	FLI1	0.0372549	biological_process	148
macrophage activation	Group	12	12	1	8	TLR4	0.0372549	biological_process	149
cell migration	Group	97	97	2	2	SIRPA,ANG	0.0378399	biological_process	150
Notch Pathway	Pathway	40	1486	18	1	HIST1H2BD,HIST1H2BM,FOS,FOSB,HIST1H1A,HIST1H1B,MYCN,CBX5,ANLN,KIF11,CHAF1B,CAV2,BHLHB3,ADD3,RNF144B,CDC42EP3,HIST3H3,HIST1H4D	0.0385796	Ariadne Signaling Pathways	151
response to lipopolysaccharide	Group	99	99	2	2	TLR4,FOS	0.0392663	biological_process	152
female pregnancy	Group	100	100	2	2	FOS,FOSB	0.039987	biological_process	153
positive regulation of pathway-restricted SMAD protein phosphorylation	Group	13	13	1	7	TTK	0.0402968	biological_process	154
positive regulation of phosphorylation	Group	13	13	1	7	ANG	0.0402968	biological_process	155
positive regulation of protein secretion	Group	13	13	1	7	ANG	0.0402968	biological_process	156
chromosome condensation	Group	13	13	1	7	NCAPD2	0.0402968	biological_process	157
endothelial cell differentiation	Group	13	13	1	7	S1PR1	0.0402968	biological_process	158
purine nucleotide metabolic process	Group	13	13	1	7	ADSSL1	0.0402968	biological_process	159
T-helper 1 type immune response	Group	13	13	1	7	TLR4	0.0402968	biological_process	160
defense response to Gram-negative bacterium	Group	13	13	1	7	TLR4	0.0402968	biological_process	161
elevation of cytosolic calcium ion concentration during G-protein signaling, coupled to IP3 second messenger (phospholipase C activating)	Group	14	14	1	7	S1PR1	0.0433292	biological_process	162
DNA unwinding during replication	Group	14	14	1	7	HMGB2	0.0433292	biological_process	163
rRNA transcription	Group	14	14	1	7	ANG	0.0433292	biological_process	164
nervous system development	Group	422	422	4	0	FOS,STMN1,HMGB2,BHLHB3	0.0448557	biological_process	165
DNA repair	Group	251	251	3	1	HMGB2,KIF22,CHAF1B	0.0453416	biological_process	166
negative regulation of smooth muscle cell proliferation	Group	15	15	1	6	ANG	0.0463521	biological_process	167
complement activation, alternative pathway	Group	15	15	1	6	CFH	0.0463521	biological_process	168
positive regulation of interferon-gamma production	Group	15	15	1	6	Raet1b	0.0463521	biological_process	169
mitotic cell cycle checkpoint	Group	15	15	1	6	MAD2L1	0.0463521	biological_process	170
regulation of sensory perception of pain	Group	15	15	1	6	ADRB2	0.0463521	biological_process	171
prostaglandin biosynthetic process	Group	15	15	1	6	PGDS	0.0463521	biological_process	172
phosphoinositide metabolic process	Group	15	15	1	6	CD81	0.0463521	biological_process	173
actin filament polymerization	Group	16	16	1	6	ANG	0.0493656	biological_process	174
negative regulation of osteoclast differentiation	Group	16	16	1	6	TLR4	0.0493656	biological_process	175
positive regulation of tumor necrosis factor production	Group	16	16	1	6	TLR4	0.0493656	biological_process	176
activation of NF-kappaB-inducing kinase activity	Group	16	16	1	6	TLR4	0.0493656	biological_process	177
mast cell activation	Group	16	16	1	6	TLR4	0.0493656	biological_process	178
mitotic sister chromatid segregation	Group	16	16	1	6	MAD2L1	0.0493656	biological_process	179
phagocytosis, recognition	Group	16	16	1	6	SIRPA	0.0493656	biological_process	180
regulation of transcription from RNA polymerase II promoter	Group	264	264	3	1	MAFB,HMGB2,MYCN	0.0512929	biological_process	181
lipid biosynthetic process	Group	115	115	2	1	FADS2,PGDS	0.0513807	biological_process	182
complement activation	Group	17	17	1	5	CFH	0.0523697	biological_process	183
positive regulation of vasodilation	Group	17	17	1	5	ADRB2	0.0523697	biological_process	184
positive regulation of transcription factor activity	Group	17	17	1	5	TLR4	0.0523697	biological_process	185
positive regulation of DNA binding	Group	17	17	1	5	TLR4	0.0523697	biological_process	186
vesicle fusion	Group	17	17	1	5	CAV2	0.0523697	biological_process	187
nucleotide-excision repair, DNA gap filling	Group	17	17	1	5	RFC2	0.0523697	biological_process	188
response to morphine	Group	17	17	1	5	FOSB	0.0523697	biological_process	189
Nicotinate and nicotinamide metabolism	Pathway	46	116	2	1	PLK1,TTK	0.0529645	Ariadne Metabolic Pathways	190
immune system process	Group	18	18	1	5	ADSSL1	0.0553644	biological_process	191
negative regulation of endothelial cell proliferation	Group	18	18	1	5	CAV2	0.0553644	biological_process	192
positive regulation of endothelial cell proliferation	Group	18	18	1	5	ANG	0.0553644	biological_process	193
cell communication	Group	120	120	2	1	SNX24,ANG	0.0554082	biological_process	194
positive regulation of bone mineralization	Group	19	19	1	5	ADRB2	0.0583497	biological_process	195
toll-like receptor signaling pathway	Group	19	19	1	5	TLR4	0.0583497	biological_process	196
regulation of mitotic cell cycle	Group	19	19	1	5	FBXO5	0.0583497	biological_process	197
activation of phospholipase C activity	Group	19	19	1	5	ANG	0.0583497	biological_process	198
regulation of GTPase activity	Group	19	19	1	5	RASGRP3	0.0583497	biological_process	199
skeletal muscle fiber development	Group	19	19	1	5	CAV2	0.0583497	biological_process	200
melanocyte differentiation	Group	19	19	1	5	RAB27A	0.0583497	biological_process	201
cellular response to extracellular stimulus	Group	20	20	1	5	FOS	0.0613257	biological_process	202
transmission of nerve impulse	Group	20	20	1	5	S1PR1	0.0613257	biological_process	203
phagocytosis, engulfment	Group	20	20	1	5	SIRPA	0.0613257	biological_process	204
DNA damage response, signal transduction resulting in induction of apoptosis	Group	21	21	1	4	CHEK2	0.0642924	biological_process	205
positive regulation of interleukin-6 production	Group	21	21	1	4	TLR4	0.0642924	biological_process	206
positive regulation of inflammatory response	Group	21	21	1	4	TLR4	0.0642924	biological_process	207
DNA damage checkpoint	Group	21	21	1	4	CHEK2	0.0642924	biological_process	208
DNA methylation	Group	21	21	1	4	FOS	0.0642924	biological_process	209
homeostatic process	Group	21	21	1	4	ANG	0.0642924	biological_process	210
mitotic chromosome condensation	Group	21	21	1	4	NCAPD2	0.0642924	biological_process	211
copper ion transport	Group	21	21	1	4	TMEM32	0.0642924	biological_process	212
bone resorption	Group	22	22	1	4	ADRB2	0.0672498	biological_process	213
G2-M transition of mitotic cell cycle	Group	22	22	1	4	CCNB1	0.0672498	biological_process	214
response to bacterium	Group	22	22	1	4	TLR4	0.0672498	biological_process	215
response to light stimulus	Group	22	22	1	4	FOS	0.0672498	biological_process	216
positive regulation of B cell proliferation	Group	23	23	1	4	CD81	0.070198	biological_process	217
positive regulation of JNK cascade	Group	23	23	1	4	TLR4	0.070198	biological_process	218
peptidyl-threonine phosphorylation	Group	23	23	1	4	PBK	0.070198	biological_process	219
response to gamma radiation	Group	23	23	1	4	CHEK2	0.070198	biological_process	220
patterning of blood vessels	Group	24	24	1	4	PLXND1	0.0731369	biological_process	221
purine nucleotide biosynthetic process	Group	24	24	1	4	ADSSL1	0.0731369	biological_process	222
establishment or maintenance of chromatin architecture	Group	25	25	1	4	HMGB2	0.0760667	biological_process	223
angiogenesis	Group	145	145	2	1	S1PR1,ANG	0.0770733	biological_process	224
CD19 -> AP-1/ELK-SRF signaling	Pathway	29	57	2	3	FOS,CD81	0.0773266	Ariadne Signaling Pathways	225
positive regulation of fibroblast proliferation	Group	26	26	1	3	CCNA2	0.0789873	biological_process	226
inhibition of adenylate cyclase activity by G-protein signaling	Group	26	26	1	3	S1PR1	0.0789873	biological_process	227
positive regulation of apoptosis	Group	149	149	2	1	TLR4,ADRB2	0.0807545	biological_process	228
regulation of neuronal synaptic plasticity	Group	27	27	1	3	BHLHB3	0.0818988	biological_process	229
ATP metabolic process	Group	27	27	1	3	FIGNL1	0.0818988	biological_process	230
OxytocinR -> ELK-SRF/GATA/AP-1 signaling	Pathway	25	59	2	3	FOS,FOSB	0.082068	Ariadne Signaling Pathways	231
positive regulation of transcription	Group	153	153	2	1	FOS,CCNA2	0.0844895	biological_process	232
positive regulation of phagocytosis	Group	28	28	1	3	SIRPA	0.0848012	biological_process	233
positive regulation of nitric oxide biosynthetic process	Group	28	28	1	3	Raet1b	0.0848012	biological_process	234
negative regulation of translation	Group	29	29	1	3	ANG	0.0876945	biological_process	235
negative regulation of inflammatory response	Group	29	29	1	3	ADRB2	0.0876945	biological_process	236
cytolysis	Group	29	29	1	3	MMD	0.0876945	biological_process	237
negative regulation of transcription	Group	159	159	2	1	HMGB2,CBX5	0.0901887	biological_process	238
protein amino acid N-linked glycosylation	Group	30	30	1	3	MAN1C1	0.0905788	biological_process	239
response to antibiotic	Group	30	30	1	3	PLK1	0.0905788	biological_process	240
placenta development	Group	32	32	1	3	ANG	0.0963203	biological_process	241
Sphingolipid metabolism	Pathway	83	164	2	1	NAAA,KDSR	0.097714	Ariadne Metabolic Pathways	242
transcription from RNA polymerase II promoter	Group	167	167	2	1	FOS,FOSB	0.0979584	biological_process	243
regulation of cell adhesion	Group	33	33	1	3	S1PR1	0.0991776	biological_process	244
branching morphogenesis of a tube	Group	33	33	1	3	MYCN	0.0991776	biological_process	245
Guanylate Cyclase Pathway	Pathway	36	1219	14	1	HIST1H2BD,HIST1H2BM,FADS2,HIST1H1A,HIST1H1B,RAB27A,CBX5,ANLN,KIF11,CHAF1B,ADD3,CDC42EP3,HIST3H3,HIST1H4D	0.100565	Ariadne Signaling Pathways	246
spermatogenesis	Group	353	353	3	0	RGS2,HIST1H1A,HMGB2	0.101163	biological_process	247
respiratory gaseous exchange	Group	34	34	1	2	MAFB	0.102026	biological_process	248
TLR4 -> IRF signaling	Pathway	14	14	1	7	TLR4	0.107641	Ariadne Signaling Pathways	249
protein oligomerization	Group	37	37	1	2	CAV2	0.110518	biological_process	250
tissue regeneration	Group	37	37	1	2	CCNB1	0.110518	biological_process	251
response to steroid hormone stimulus	Group	37	37	1	2	HMGB2	0.110518	biological_process	252
organ morphogenesis	Group	185	185	2	1	FLI1,BHLHB3	0.116086	biological_process	253
positive regulation of cell growth	Group	39	39	1	2	CD81	0.116135	biological_process	254
positive regulation of specific transcription from RNA polymerase II promoter	Group	39	39	1	2	HMGB2	0.116135	biological_process	255
cytokinesis	Group	39	39	1	2	ANLN	0.116135	biological_process	256
peptidyl-serine phosphorylation	Group	39	39	1	2	PBK	0.116135	biological_process	257
pigmentation	Group	40	40	1	2	RAB27A	0.11893	biological_process	258
negative regulation of neuron differentiation	Group	40	40	1	2	ASPM	0.11893	biological_process	259
positive regulation of MAPKKK cascade	Group	40	40	1	2	ADRB2	0.11893	biological_process	260
activation of adenylate cyclase activity by G-protein signaling pathway	Group	40	40	1	2	ADRB2	0.11893	biological_process	261
positive regulation of NF-kappaB transcription factor activity	Group	40	40	1	2	TLR4	0.11893	biological_process	262
regulation of G-protein coupled receptor protein signaling pathway	Group	41	41	1	2	RGS2	0.121717	biological_process	263
G-protein signaling, coupled to cyclic nucleotide second messenger	Group	41	41	1	2	CNR2	0.121717	biological_process	264
mitochondrion organization	Group	41	41	1	2	CAV2	0.121717	biological_process	265
humoral immune response	Group	41	41	1	2	TREM2	0.121717	biological_process	266
TGFBR -> AP-1 signaling	Pathway	16	16	1	6	FOS	0.12206	Ariadne Signaling Pathways	267
cell proliferation	Group	385	385	3	0	PLK1,KIF2C,BHLHB3	0.122519	biological_process	268
regulation of cyclin-dependent protein kinase activity	Group	42	42	1	2	CDKN3	0.124495	biological_process	269
positive regulation of smooth muscle cell proliferation	Group	43	43	1	2	S1PR1	0.127264	biological_process	270
memory	Group	43	43	1	2	NQO2	0.127264	biological_process	271
actin filament organization	Group	45	45	1	2	SIRPA	0.132776	biological_process	272
I-kappaB kinase-NF-kappaB cascade	Group	46	46	1	2	TLR4	0.13552	biological_process	273
phosphoinositide-mediated signaling	Group	47	47	1	2	HMGB2	0.138254	biological_process	274
ovarian follicle development	Group	48	48	1	2	ANG	0.140981	biological_process	275
blood circulation	Group	48	48	1	2	FLI1	0.140981	biological_process	276
EctodysplasinR -> AP-1 signaling	Pathway	19	19	1	5	FOS	0.143262	Ariadne Signaling Pathways	277
phospholipid biosynthetic process	Group	49	49	1	2	MBOAT1	0.143698	biological_process	278
organ regeneration	Group	49	49	1	2	CCNA2	0.143698	biological_process	279
male gonad development	Group	49	49	1	2	HMGB2	0.143698	biological_process	280
response to protein stimulus	Group	50	50	1	2	FOS	0.146407	biological_process	281
receptor-mediated endocytosis	Group	51	51	1	1	ADRB2	0.149108	biological_process	282
G1-S transition of mitotic cell cycle	Group	57	57	1	1	CDKN3	0.165136	biological_process	283
response to DNA damage stimulus	Group	236	236	2	0	CHEK2,CHAF1B	0.171183	biological_process	284
response to wounding	Group	60	60	1	1	CD81	0.173037	biological_process	285
signal transduction	Group	2809	2809	12	0	GPR183,Tlr13,TLR4,ADRB2,S1PR1,CNR2,PGDS,PLXND1,IQGAP3,CLEC5A,CDC42EP3,RRAGB	0.173592	biological_process	286
inner ear morphogenesis	Group	64	64	1	1	MAFB	0.183457	biological_process	287
AdenosineR -> AP-1 signaling	Pathway	19	25	1	4	FOS	0.184172	Ariadne Signaling Pathways	288
regulation of cell shape	Group	65	65	1	1	CDC42EP3	0.186042	biological_process	289
MAPKKK cascade	Group	65	65	1	1	RASGRP3	0.186042	biological_process	290
chromatin assembly or disassembly	Group	65	65	1	1	CBX5	0.186042	biological_process	291
positive regulation of cell migration	Group	66	66	1	1	S1PR1	0.188619	biological_process	292
response to toxin	Group	66	66	1	1	FOS	0.188619	biological_process	293
response to hormone stimulus	Group	68	68	1	1	ANG	0.193748	biological_process	294
regulation of cell cycle	Group	69	69	1	1	CCNB1	0.1963	biological_process	295
cellular defense response	Group	69	69	1	1	CLEC5A	0.1963	biological_process	296
TLR4/5/7/9 -> NF-kB signaling	Pathway	19	27	1	3	TLR4	0.197378	Ariadne Signaling Pathways	297
regulation of growth	Group	71	71	1	1	CD81	0.201381	biological_process	298
exocytosis	Group	72	72	1	1	RAB27A	0.20391	biological_process	299
Ras protein signal transduction	Group	73	73	1	1	RASGRP3	0.206431	biological_process	300
negative regulation of signal transduction	Group	74	74	1	1	RGS2	0.208944	biological_process	301
modification-dependent protein catabolic process	Group	501	501	3	0	Lincr,FBXO5,RNF144B	0.21092	biological_process	302
meiosis	Group	76	76	1	1	KIF2C	0.213946	biological_process	303
cellular process	Group	77	77	1	1	FLI1	0.216435	biological_process	304
response to cytokine stimulus	Group	77	77	1	1	FOS	0.216435	biological_process	305
protein localization	Group	78	78	1	1	CD81	0.218916	biological_process	306
Aspartate metabolism	Pathway	63	74	1	1	ADSSL1	0.219327	Ariadne Metabolic Pathways	307
ROS metabolism	Pathway	43	74	1	1	NQO2	0.219327	Ariadne Metabolic Pathways	308
response to estradiol stimulus	Group	79	79	1	1	CCNA2	0.22139	biological_process	309
NTRK -> FOXO/MYCN signaling	Pathway	19	31	1	3	MYCN	0.223165	Ariadne Signaling Pathways	310
cell death	Group	82	82	1	1	RRAGB	0.228765	biological_process	311
CD19 -> NF-kB signaling	Pathway	12	32	1	3	CD81	0.229484	Ariadne Signaling Pathways	312
response to ethanol	Group	83	83	1	1	TLR4	0.231208	biological_process	313
negative regulation of transcription from RNA polymerase II promoter	Group	293	293	2	0	FOSB,BHLHB3	0.236617	biological_process	314
response to drug	Group	295	295	2	0	FOS,FOSB	0.238949	biological_process	315
biological_process	Group	3014	3014	12	0	NAAA,C21orf45,C15orf23,Lincr,HIST2H3D,ANG,TRIM37,CDKN3,KDSR,CDCA2,ASPM,RRAGB	0.240462	biological_process	316
nucleobase, nucleoside, nucleotide and nucleic acid metabolic process	Group	89	89	1	1	TK1	0.245705	biological_process	317
cell-matrix adhesion	Group	90	90	1	1	SIRPA	0.248095	biological_process	318
locomotory behavior	Group	90	90	1	1	PGDS	0.248095	biological_process	319
axonogenesis	Group	91	91	1	1	STMN1	0.250477	biological_process	320
EphrinR -> actin signaling	Pathway	15	216	3	1	ANLN,ADD3,CDC42EP3	0.253983	Ariadne Signaling Pathways	321
TNFRSF1A -> AP-1/ATF/TP53 signaling	Pathway	30	36	1	2	FOS	0.254259	Ariadne Signaling Pathways	322
blood coagulation	Group	93	93	1	1	RAB27A	0.25522	biological_process	323
protein transport	Group	556	556	3	0	SNX24,RAB27A,KIF18A	0.256854	biological_process	324
positive regulation of I-kappaB kinase-NF-kappaB cascade	Group	96	96	1	1	TLR4	0.262277	biological_process	325
NGFR -> AP-1/CEBPB/CREB/ELK-SRF/TP53 signaling	Pathway	35	38	1	2	FOS	0.266352	Ariadne Signaling Pathways	326
muscle organ development	Group	100	100	1	1	HIST1H1B	0.271585	biological_process	327
negative regulation of cell proliferation	Group	324	324	2	0	CDKN3,CAV2	0.272856	biological_process	328
aging	Group	101	101	1	0	FOS	0.273894	biological_process	329
cytoskeleton organization	Group	102	102	1	0	SIRPA	0.276195	biological_process	330
Atlas of Signaling	Pathway	381	6022	50	0	GPR183,HIST1H2BD,HIST1H2BM,CHEK2,TLR4,ADRB2,S1PR1,FOS,FOSB,CCNA2,CD81,FADS2,WEE1,CNR2,CCNB1,MAD2L1,HIST1H1A,KIF23,FBXO5,ANG,FLI1,HIST1H1B,TREM2,RAB27A,MYCN,PGDS,RASGRP3,TTK,KIF2C,NQO2,CBX5,KIF22,ANLN,KIF11,CHAF1B,CENPH,CAV2,PLXND1,SGOL1,SPC25,IQGAP3,BHLHB3,ADSSL1,ADD3,RFC2,CENPK,RNF144B,CDC42EP3,HIST3H3,HIST1H4D	0.276949	Ariadne Signaling Pathways	331
TNFR -> AP-1/ATF/TP53 signaling	Pathway	40	40	1	2	FOS	0.278253	Ariadne Signaling Pathways	332
neuron differentiation	Group	104	104	1	0	S1PR1	0.280777	biological_process	333
dephosphorylation	Group	106	106	1	0	CDKN3	0.285329	biological_process	334
lung development	Group	106	106	1	0	MYCN	0.285329	biological_process	335
lipid metabolic process	Group	342	342	2	0	NAAA,FADS2	0.293903	biological_process	336
CannabinoidR -> AP-1/EGR signaling	Pathway	51	134	2	1	FOS,CNR2	0.29571	Ariadne Signaling Pathways	337
transmembrane receptor protein tyrosine kinase signaling pathway	Group	113	113	1	0	RGS2	0.30104	biological_process	338
cell cycle arrest	Group	115	115	1	0	CDKN3	0.305466	biological_process	339
electron transport chain	Group	118	118	1	0	FADS2	0.312053	biological_process	340
protein kinase cascade	Group	120	120	1	0	ADRB2	0.31641	biological_process	341
cell motion	Group	120	120	1	0	SIRPA	0.31641	biological_process	342
ProstaglandinFR -> ATF1/ELK-SRF/CREB signaling	Pathway	28	47	1	2	FOS	0.318436	Ariadne Signaling Pathways	343
protein complex assembly	Group	121	121	1	0	CHAF1B	0.318578	biological_process	344
ICAM1 -> AP-1/CREB/ELK-SRF signaling	Pathway	29	48	1	2	FOS	0.323994	Ariadne Signaling Pathways	345
N-Glycan biosynthesis	Pathway	76	119	1	0	MAN1C1	0.330729	Ariadne Metabolic Pathways	346
cell differentiation	Group	658	658	3	0	STMN1,ANG,BHLHB3	0.344726	biological_process	347
regulation of cell proliferation	Group	135	135	1	0	CD81	0.348228	biological_process	348
B-cell receptor -> AP-1 signaling	Pathway	25	53	1	1	FOS	0.351126	Ariadne Signaling Pathways	349
response to oxidative stress	Group	137	137	1	0	TLR4	0.352359	biological_process	350
central nervous system development	Group	140	140	1	0	ANG	0.358506	biological_process	351
response to organic cyclic substance	Group	142	142	1	0	FOS	0.362571	biological_process	352
endocytosis	Group	147	147	1	0	CAV2	0.372625	biological_process	353
brain development	Group	151	151	1	0	S1PR1	0.380555	biological_process	354
oxidation reduction	Group	702	702	3	0	FADS2,NQO2,KDSR	0.382676	biological_process	355
negative regulation of cell cycle	Group	156	156	1	0	MAFB	0.390328	biological_process	356
EndothelinRa -> AP-1/CREB signaling	Pathway	42	61	1	1	FOS	0.392333	Ariadne Signaling Pathways	357
AdrenergicRb -> CREB signaling	Pathway	28	65	1	1	ADRB2	0.411964	Ariadne Signaling Pathways	358
in utero embryonic development	Group	177	177	1	0	CCNB1	0.429736	biological_process	359
ProstaglandinIR -> ATF1/ELK-SRF/CREB signaling	Pathway	35	71	1	1	FOS	0.44025	Ariadne Signaling Pathways	360
response to hypoxia	Group	184	184	1	0	ANG	0.442304	biological_process	361
multicellular organismal development	Group	1080	1080	4	0	FOSB,STMN1,ANG,PLXND1	0.445907	biological_process	362
defense response	Group	188	188	1	0	CD81	0.449363	biological_process	363
FibronectinR -> AP-1/ELK-SRF/SREBF signaling	Pathway	40	74	1	1	FOS	0.453888	Ariadne Signaling Pathways	364
AdrenergicRb -> STAT3 signaling	Pathway	29	75	1	1	ADRB2	0.458362	Ariadne Signaling Pathways	365
EGFR -> AP-1/ATF2 signaling	Pathway	48	76	1	1	FOS	0.462799	Ariadne Signaling Pathways	366
defense response to bacterium	Group	198	198	1	0	TLR4	0.466625	biological_process	367
Pyrimidine metabolism	Pathway	106	184	1	0	TK1	0.466726	Ariadne Metabolic Pathways	368
NeurotensinR -> ELK-SRF/AP-1/EGR signaling	Pathway	33	79	1	1	FOS	0.475899	Ariadne Signaling Pathways	369
B Cell Activation	Pathway	65	1178	10	0	FOS,FOSB,CD81,FLI1,RAB27A,PGDS,RASGRP3,ANLN,ADD3,CDC42EP3	0.490024	Ariadne Signaling Pathways	370
synaptic transmission	Group	214	214	1	0	CAV2	0.493137	biological_process	371
Gonadotrope Cell Activation	Pathway	71	698	6	0	FOS,FOSB,FLI1,RAB27A,PGDS,RASGRP3	0.503404	Ariadne Signaling Pathways	372
regulation of transcription	Group	533	533	2	0	MYCN,BHLHB3	0.50394	biological_process	373
vesicle-mediated transport	Group	223	223	1	0	RAB27A	0.507473	biological_process	374
AngiotensinR -> CREB/ELK-SRF/TP53 signaling	Pathway	38	89	1	1	NQO2	0.517344	Ariadne Signaling Pathways	375
NTRK -> AP-1/CREB/ELK-SRF/MYC/SMAD3/TP53 signaling	Pathway	59	90	1	1	FOS	0.521307	Ariadne Signaling Pathways	376
EDG3/5 -> AP-1/ELK-SRF signaling	Pathway	41	91	1	1	FOS	0.525238	Ariadne Signaling Pathways	377
interspecies interaction between organisms	Group	239	239	1	0	CD81	0.531976	biological_process	378
response to stress	Group	239	239	1	0	FOS	0.531976	biological_process	379
regulation of transcription, DNA-dependent	Group	2501	2501	8	0	MAFB,FOS,FOSB,FLI1,MYCN,CDCA7L,CHAF1B,BHLHB3	0.538951	biological_process	380
DopamineR2 -> AP-1/CREB/ELK-SRF signaling	Pathway	47	95	1	1	FOS	0.54065	Ariadne Signaling Pathways	381
ErythropoietinR -> ELK-SRF/FOS signaling	Pathway	33	96	1	1	FOS	0.544426	Ariadne Signaling Pathways	382
VasopressinR1 -> CREB/ELK-SRF/AP-1/EGR signaling	Pathway	53	102	1	0	FOS	0.56645	Ariadne Signaling Pathways	383
small GTPase mediated signal transduction	Group	263	263	1	0	RAB27A	0.566488	biological_process	384
ThrombinR -> AP-1/CREB/ELK-SRF/SP1 signaling	Pathway	54	104	1	0	FOS	0.573556	Ariadne Signaling Pathways	385
EndothelinRb -> AP-1/CREB/ELK-SRF signaling	Pathway	51	104	1	0	FOS	0.573556	Ariadne Signaling Pathways	386
PTAFR -> AP-1/ATF1/CREB/ERK-SRF signaling	Pathway	44	107	1	0	FOS	0.584003	Ariadne Signaling Pathways	387
SerotoninR1 -> FOS signaling	Pathway	43	109	1	0	FOS	0.590827	Ariadne Signaling Pathways	388
Gap Junction Regulation	Pathway	51	639	5	0	GPR183,ADRB2,S1PR1,CNR2,RASGRP3	0.600739	Ariadne Signaling Pathways	389
Arachidonic acid metabolism	Pathway	146	272	1	0	PGDS	0.611584	Ariadne Metabolic Pathways	390
cell adhesion	Group	650	650	2	0	SIRPA,CD300A	0.611788	biological_process	391
NK Cell Activation	Pathway	59	523	4	0	FLI1,TREM2,RAB27A,RASGRP3	0.621563	Ariadne Signaling Pathways	392
Purine metabolism	Pathway	151	281	1	0	ADSSL1	0.624213	Ariadne Metabolic Pathways	393
Mast Cell Activation	Pathway	64	529	4	0	FLI1,RAB27A,PGDS,RASGRP3	0.630798	Ariadne Signaling Pathways	394
Axon Guidance	Pathway	58	1049	8	0	GPR183,S1PR1,RASGRP3,ANLN,PLXND1,ADD3,RFC2,CDC42EP3	0.632077	Ariadne Signaling Pathways	395
VasopressinR2 -> CREB/ELK-SRF/AP-1/EGR signaling	Pathway	56	122	1	0	FOS	0.632588	Ariadne Signaling Pathways	396
Actin Cytoskeleton Regulation	Pathway	51	539	4	0	CNR2,ANLN,ADD3,CDC42EP3	0.645886	Ariadne Signaling Pathways	397
T Cell Activation	Pathway	81	1100	8	0	FLI1,RAB27A,PGDS,RASGRP3,ANLN,ADD3,RNF144B,CDC42EP3	0.68805	Ariadne Signaling Pathways	398
intracellular signaling cascade	Group	390	390	1	0	STMN1	0.711275	biological_process	399
GFR -> AP-1/CREB/CREBBP/ELK-SRF/MYC signaling	Pathway	50	156	1	0	FOS	0.723051	Ariadne Signaling Pathways	400
metabolic process	Group	858	858	2	0	KDSR,MAN1C1	0.758345	biological_process	401
T-cell receptor -> AP-1 signaling	Pathway	44	180	1	0	FOS	0.773364	Ariadne Signaling Pathways	402
apoptosis	Group	550	550	1	0	RNF144B	0.827437	biological_process	403
transport	Group	1807	1807	4	0	SNX24,TMEM32,FADS2,KIF18A	0.830248	biological_process	404
transcription	Group	2246	2246	5	0	MAFB,FLI1,CDCA7L,CHAF1B,BHLHB3	0.846891	biological_process	405
Translation Control	Pathway	86	984	5	0	GPR183,TLR4,S1PR1,CNR2,RASGRP3	0.918083	Ariadne Signaling Pathways	406
Melanogenesis	Pathway	51	682	3	0	GPR183,ADRB2,S1PR1	0.925641	Ariadne Signaling Pathways	407
G-protein coupled receptor protein signaling pathway	Group	2761	2761	5	0	GPR183,ADRB2,S1PR1,RGS2,CNR2	0.944222	biological_process	408
Skeletal Myogenesis Control	Pathway	70	569	2	0	ADRB2,NQO2	0.952178	Ariadne Signaling Pathways	409
Apoptosis Regulation	Pathway	69	613	2	0	TLR4,RFC2	0.965486	Ariadne Signaling Pathways	410
Adipocytokine Signaling	Pathway	52	780	2	0	FADS2,CAV2	0.990552	Ariadne Signaling Pathways	411
Insulin Action	Pathway	50	905	2	0	FLI1,CAV2	0.996606	Ariadne Signaling Pathways	412
Adherens Junction Regulation	Pathway	41	692	1	0	IQGAP3	0.997433	Ariadne Signaling Pathways	413

## Sheet: trim pval
Name	Type	Total Entities	Expanded # of Entities	Overlap	Percent Overlap	Overlapping Entities	p-value	Data Source	#
mitosis	Group	213	213	19	8	C21orf45,CCNA2,WEE1,CCNB1,MAD2L1,PLK1,KIF23,FBXO5,PBK,KIF2C,KIF22,ANLN,KIF11,CENPH,SGOL1,NCAPD2,SPC25,CDCA2,ASPM	1.54248e-22	biological_process	1
cell division	Group	266	266	16	6	C21orf45,CCNA2,WEE1,CCNB1,MAD2L1,PLK1,KIF23,FBXO5,ANLN,KIF11,CENPH,SGOL1,NCAPD2,SPC25,CDCA2,ASPM	2.4088e-16	biological_process	2
cell cycle	Group	539	539	20	3	C21orf45,CHEK2,MAFB,RGS2,CCNA2,WEE1,CCNB1,MAD2L1,PLK1,KIF23,FBXO5,CDKN3,ANLN,KIF11,CHAF1B,SGOL1,NCAPD2,SPC25,CDCA2,ASPM	3.53722e-16	biological_process	3
nucleosome assembly	Group	139	139	12	8	HIST1H2BD,HIST1H2BM,HIST2H3D,H2afv,Hist1h4d,Hist1h4k,Hist1h4b,HIST1H1A,HMGB2,HIST1H1B,HIST3H3,HIST1H4D	2.1963e-14	biological_process	4
mitotic spindle organization	Group	15	15	3	20	STMN1,TTK,KIF11	1.348e-05	biological_process	5
oocyte maturation	Group	15	15	3	20	CCNB1,FBXO5,ANG	1.348e-05	biological_process	6
microtubule-based movement	Group	120	120	5	4	KIF23,KIF2C,KIF22,KIF11,KIF18A	4.01693e-05	biological_process	7
immune response	Group	604	604	9	1	GPR183,Tlr13,TLR4,CFH,CNR2,CD300A,RAET1E,CLEC5A,Raet1b	0.000124625	biological_process	8
mitotic cell cycle spindle assembly checkpoint	Group	11	11	2	18	MAD2L1,TTK	0.000532504	biological_process	9
positive regulation of cell proliferation	Group	332	332	6	1	ADRB2,S1PR1,CD81,MYCN,TTK,CDCA7L	0.00065381	biological_process	10
vesicle organization	Group	15	15	2	13	FBXO5,CAV2	0.00100827	biological_process	11
positive regulation of ubiquitin-protein ligase activity during mitotic cell cycle	Group	67	67	3	4	CCNB1,PLK1,FBXO5	0.00126053	biological_process	12
cellular response to hormone stimulus	Group	18	18	2	11	FOS,FOSB	0.00146017	biological_process	13
response to corticosterone stimulus	Group	19	19	2	10	FOS,FOSB	0.00162861	biological_process	14
Cell Cycle Regulation	Pathway	135	2164	28	1	HIST1H2BD,HIST1H2BM,CHEK2,TLR4,CCNA2,WEE1,CCNB1,MAD2L1,HIST1H1A,KIF23,FBXO5,ANG,HIST1H1B,RASGRP3,TTK,KIF2C,NQO2,CBX5,KIF22,KIF11,CHAF1B,CENPH,SGOL1,SPC25,RFC2,CENPK,HIST3H3,HIST1H4D	0.00186127	Ariadne Signaling Pathways	15
DNA replication	Group	168	168	4	2	HMGB2,TK1,CHAF1B,RFC2	0.00200713	biological_process	16
response to cold	Group	26	26	2	7	ADRB2,FOS	0.0030512	biological_process	17
spindle assembly involved in female meiosis I	Group	1	1	1	100	FBXO5	0.00315827	biological_process	18
negative regulation of asymmetric cell division	Group	1	1	1	100	ASPM	0.00315827	biological_process	19
positive regulation of nucleotide-binding oligomerization domain containing 1 signaling pathway	Group	1	1	1	100	TLR4	0.00315827	biological_process	20
positive regulation of nucleotide-binding oligomerization domain containing 2 signaling pathway	Group	1	1	1	100	TLR4	0.00315827	biological_process	21
cytotoxic T cell degranulation	Group	1	1	1	100	RAB27A	0.00315827	biological_process	22
positive regulation of 1-phosphatidylinositol 4-kinase activity	Group	1	1	1	100	CD81	0.00315827	biological_process	23
maintenance of centrosome location	Group	1	1	1	100	ASPM	0.00315827	biological_process	24
negative regulation of ubiquitin-protein ligase activity during meiotic cell cycle	Group	1	1	1	100	FBXO5	0.00315827	biological_process	25
mitotic prometaphase	Group	1	1	1	100	PLK1	0.00315827	biological_process	26
very-long-chain fatty acid biosynthetic process	Group	1	1	1	100	FADS2	0.00315827	biological_process	27
rhombomere 6 development	Group	1	1	1	100	MAFB	0.00315827	biological_process	28
response to progesterone stimulus	Group	27	27	2	7	FOS,FOSB	0.00328855	biological_process	29
brown fat cell differentiation	Group	29	29	2	6	ADRB2,RGS2	0.0037883	biological_process	30
DNA replication-dependent nucleosome assembly	Group	2	2	1	50	CHAF1B	0.00630667	biological_process	31
septin ring assembly	Group	2	2	1	50	ANLN	0.00630667	biological_process	32
negative regulation of mitotic metaphase-anaphase transition	Group	2	2	1	50	MAD2L1	0.00630667	biological_process	33
natural killer cell degranulation	Group	2	2	1	50	RAB27A	0.00630667	biological_process	34
positive regulation of interleukin-1 biosynthetic process	Group	2	2	1	50	TLR4	0.00630667	biological_process	35
positive regulation of interleukin-13 biosynthetic process	Group	2	2	1	50	TLR4	0.00630667	biological_process	36
positive regulation of skeletal muscle growth	Group	2	2	1	50	ADRB2	0.00630667	biological_process	37
spindle pole body organization	Group	2	2	1	50	KIF11	0.00630667	biological_process	38
polar body extrusion after meiotic divisions	Group	2	2	1	50	PLK1	0.00630667	biological_process	39
mitotic spindle elongation	Group	2	2	1	50	KIF23	0.00630667	biological_process	40
forebrain neuroblast division	Group	2	2	1	50	ASPM	0.00630667	biological_process	41
kinetochore organization	Group	2	2	1	50	CENPH	0.00630667	biological_process	42
establishment or maintenance of microtubule cytoskeleton polarity	Group	2	2	1	50	KIF2C	0.00630667	biological_process	43
ferrous iron transport	Group	2	2	1	50	TMEM32	0.00630667	biological_process	44
detection of fungus	Group	2	2	1	50	TLR4	0.00630667	biological_process	45
production of nitric oxide during acute inflammatory response	Group	2	2	1	50	TLR4	0.00630667	biological_process	46
chromosome segregation	Group	39	39	2	5	CENPH,SGOL1	0.00677413	biological_process	47
positive regulation of transcription from RNA polymerase II promoter	Group	382	382	5	1	MAFB,ADRB2,S1PR1,FOS,CENPK	0.00730756	biological_process	48
protein amino acid phosphorylation	Group	739	739	7	0	CHEK2,WEE1,CCNB1,PLK1,TTK,PBK,MELK	0.00893214	biological_process	49
innate immune response	Group	135	135	3	2	Tlr13,TLR4,CFH	0.00904663	biological_process	50
negative regulation of microtubule polymerization	Group	3	3	1	33	STMN1	0.00944525	biological_process	51
positive regulation of cytolysis	Group	3	3	1	33	RRAGB	0.00944525	biological_process	52
vasodilation by norepinephrine-epinephrine involved in regulation of systemic arterial blood pressure	Group	3	3	1	33	ADRB2	0.00944525	biological_process	53
activation of phospholipase A2 activity	Group	3	3	1	33	ANG	0.00944525	biological_process	54
pigment granule transport	Group	3	3	1	33	RAB27A	0.00944525	biological_process	55
vesicle docking	Group	3	3	1	33	CAV2	0.00944525	biological_process	56
brain segmentation	Group	3	3	1	33	MAFB	0.00944525	biological_process	57
magnesium ion transport	Group	3	3	1	33	TMEM32	0.00944525	biological_process	58
virion attachment, binding of host cell surface receptor	Group	3	3	1	33	CD81	0.00944525	biological_process	59
positive regulation of peptidyl-tyrosine phosphorylation	Group	47	47	2	4	TLR4,CD81	0.00972233	biological_process	60
Hedgehog Pathway	Pathway	17	624	11	1	HIST1H2BD,HIST1H2BM,HIST1H1A,HIST1H1B,MYCN,CBX5,CHAF1B,RFC2,RNF144B,HIST3H3,HIST1H4D	0.00976077	Ariadne Signaling Pathways	61
behavior	Group	51	51	2	3	FOSB,CNR2	0.011374	biological_process	62
desensitization of G-protein coupled receptor protein signaling pathway by arrestin	Group	4	4	1	25	ADRB2	0.012574	biological_process	63
negative regulation of calcium ion transport via voltage-gated calcium channel activity	Group	4	4	1	25	ADRB2	0.012574	biological_process	64
positive regulation of platelet activation	Group	4	4	1	25	TLR4	0.012574	biological_process	65
positive regulation of ERK1 and ERK2 cascade	Group	4	4	1	25	TLR4	0.012574	biological_process	66
SMAD protein signal transduction	Group	4	4	1	25	FOS	0.012574	biological_process	67
mitotic centrosome separation	Group	4	4	1	25	KIF11	0.012574	biological_process	68
pigment granule localization	Group	4	4	1	25	RAB27A	0.012574	biological_process	69
melanosome localization	Group	4	4	1	25	RAB27A	0.012574	biological_process	70
unsaturated fatty acid biosynthetic process	Group	4	4	1	25	FADS2	0.012574	biological_process	71
base-excision repair, DNA ligation	Group	4	4	1	25	HMGB2	0.012574	biological_process	72
rhombomere 5 development	Group	4	4	1	25	MAFB	0.012574	biological_process	73
response to mechanical stimulus	Group	56	56	2	3	FOS,FOSB	0.0135989	biological_process	74
inflammatory response	Group	293	293	4	1	Tlr13,TLR4,FOS,CNR2	0.0140176	biological_process	75
protein targeting	Group	57	57	2	3	RAB27A,SYNGR1	0.0140648	biological_process	76
response to cAMP	Group	58	58	2	3	FOS,FOSB	0.0145375	biological_process	77
activation of transmembrane receptor protein tyrosine kinase activity	Group	5	5	1	20	ADRB2	0.015693	biological_process	78
negative regulation of erythrocyte differentiation	Group	5	5	1	20	MAFB	0.015693	biological_process	79
negative regulation of smooth muscle contraction	Group	5	5	1	20	ADRB2	0.015693	biological_process	80
positive regulation of immune response to tumor cell	Group	5	5	1	20	Raet1b	0.015693	biological_process	81
diet induced thermogenesis	Group	5	5	1	20	ADRB2	0.015693	biological_process	82
positive regulation of potassium ion transport	Group	5	5	1	20	ADRB2	0.015693	biological_process	83
mitotic cell cycle G2-M transition DNA damage checkpoint	Group	5	5	1	20	CCNA2	0.015693	biological_process	84
regulation of systemic arterial blood pressure by norepinephrine-epinephrine	Group	5	5	1	20	ADRB2	0.015693	biological_process	85
AMP biosynthetic process	Group	5	5	1	20	ADSSL1	0.015693	biological_process	86
negative regulation of ubiquitin-protein ligase activity during mitotic cell cycle	Group	64	64	2	3	MAD2L1,FBXO5	0.0175151	biological_process	87
anaphase-promoting complex-dependent proteasomal ubiquitin-dependent protein catabolic process	Group	64	64	2	3	CCNB1,MAD2L1	0.0175151	biological_process	88
positive regulation of heart contraction	Group	6	6	1	16	ADRB2	0.0188023	biological_process	89
positive regulation of sodium ion transport	Group	6	6	1	16	ADRB2	0.0188023	biological_process	90
activation of protein kinase B activity	Group	6	6	1	16	ANG	0.0188023	biological_process	91
heat generation	Group	6	6	1	16	ADRB2	0.0188023	biological_process	92
mitotic metaphase	Group	6	6	1	16	FBXO5	0.0188023	biological_process	93
diacylglycerol biosynthetic process	Group	6	6	1	16	ANG	0.0188023	biological_process	94
conditioned taste aversion	Group	6	6	1	16	FOS	0.0188023	biological_process	95
microtubule polymerization	Group	7	7	1	14	FBXO5	0.0219018	biological_process	96
susceptibility to natural killer cell mediated cytotoxicity	Group	7	7	1	14	Raet1b	0.0219018	biological_process	97
positive regulation of macrophage activation	Group	7	7	1	14	Raet1b	0.0219018	biological_process	98
positive regulation of interleukin-6 biosynthetic process	Group	7	7	1	14	TLR4	0.0219018	biological_process	99
positive regulation of interleukin-8 biosynthetic process	Group	7	7	1	14	TLR4	0.0219018	biological_process	100
regulation of complement activation	Group	7	7	1	14	CFH	0.0219018	biological_process	101
positive regulation of positive chemotaxis	Group	7	7	1	14	S1PR1	0.0219018	biological_process	102
positive regulation of Ras GTPase activity	Group	7	7	1	14	S1PR1	0.0219018	biological_process	103
regulation of meiosis	Group	7	7	1	14	FBXO5	0.0219018	biological_process	104
DNA damage response, signal transduction	Group	7	7	1	14	CHEK2	0.0219018	biological_process	105
entrainment of circadian clock	Group	7	7	1	14	BHLHB3	0.0219018	biological_process	106
microtubule depolymerization	Group	7	7	1	14	STMN1	0.0219018	biological_process	107
sensory organ development	Group	7	7	1	14	MAFB	0.0219018	biological_process	108
interferon-gamma production	Group	7	7	1	14	TLR4	0.0219018	biological_process	109
regulation of small GTPase mediated signal transduction	Group	73	73	2	2	RASGRP3,IQGAP3	0.0224191	biological_process	110
activation of MAPK activity	Group	73	73	2	2	ADRB2,CD81	0.0224191	biological_process	111
TLR -> AP-1 signaling	Pathway	30	30	2	6	TLR4,FOS	0.0241724	Ariadne Signaling Pathways	112
negative regulation of stress fiber formation	Group	8	8	1	12	S1PR1	0.0249917	biological_process	113
positive regulation of interleukin-12 biosynthetic process	Group	8	8	1	12	TLR4	0.0249917	biological_process	114
positive regulation of tumor necrosis factor biosynthetic process	Group	8	8	1	12	TLR4	0.0249917	biological_process	115
di-, tri-valent inorganic cation transport	Group	8	8	1	12	TMEM32	0.0249917	biological_process	116
cobalt ion transport	Group	8	8	1	12	TMEM32	0.0249917	biological_process	117
response to glucagon stimulus	Group	8	8	1	12	CCNA2	0.0249917	biological_process	118
fatty acid biosynthetic process	Group	78	78	2	2	FADS2,PGDS	0.0253602	biological_process	119
spindle assembly	Group	9	9	1	11	FBXO5	0.0280719	biological_process	120
positive regulation of stress-activated MAPK cascade	Group	9	9	1	11	TLR4	0.0280719	biological_process	121
regulation of exit from mitosis	Group	9	9	1	11	ANLN	0.0280719	biological_process	122
endoplasmic reticulum organization	Group	9	9	1	11	CAV2	0.0280719	biological_process	123
endosome to lysosome transport	Group	9	9	1	11	ADRB2	0.0280719	biological_process	124
cellular response to reactive oxygen species	Group	9	9	1	11	FOS	0.0280719	biological_process	125
segment specification	Group	9	9	1	11	MAFB	0.0280719	biological_process	126
entry of virus into host cell	Group	9	9	1	11	CD81	0.0280719	biological_process	127
negative regulation of G-protein coupled receptor protein signaling pathway	Group	10	10	1	10	RGS2	0.0311425	biological_process	128
positive regulation of natural killer cell activation	Group	10	10	1	10	Raet1b	0.0311425	biological_process	129
pathogen-associated molecular pattern dependent induction by symbiont of host innate immunity	Group	10	10	1	10	TLR4	0.0311425	biological_process	130
microglial cell activation during immune response	Group	10	10	1	10	TLR4	0.0311425	biological_process	131
meiotic chromosome segregation	Group	10	10	1	10	SGOL1	0.0311425	biological_process	132
meiotic prophase I	Group	10	10	1	10	FBXO5	0.0311425	biological_process	133
melanosome transport	Group	10	10	1	10	RAB27A	0.0311425	biological_process	134
phosphatidylinositol biosynthetic process	Group	10	10	1	10	CD81	0.0311425	biological_process	135
sleep	Group	10	10	1	10	FOS	0.0311425	biological_process	136
response to gravity	Group	10	10	1	10	FOS	0.0311425	biological_process	137
antigen processing and presentation	Group	88	88	2	2	RAET1E,Raet1b	0.0316804	biological_process	138
negative regulation of multicellular organism growth	Group	11	11	1	9	ADRB2	0.0342035	biological_process	139
mannose metabolic process	Group	11	11	1	9	MAN1C1	0.0342035	biological_process	140
proteoglycan biosynthetic process	Group	11	11	1	9	MAN1C1	0.0342035	biological_process	141
protein ubiquitination during ubiquitin-dependent protein catabolic process	Group	11	11	1	9	RNF144B	0.0342035	biological_process	142
prostaglandin metabolic process	Group	11	11	1	9	PGDS	0.0342035	biological_process	143
virus-host interaction	Group	11	11	1	9	RRAGB	0.0342035	biological_process	144
negative regulation of ossification	Group	12	12	1	8	ADRB2	0.0372549	biological_process	145
positive regulation of cell motion	Group	12	12	1	8	STMN1	0.0372549	biological_process	146
regulation of sodium ion transport	Group	12	12	1	8	ADRB2	0.0372549	biological_process	147
hemostasis	Group	12	12	1	8	FLI1	0.0372549	biological_process	148
macrophage activation	Group	12	12	1	8	TLR4	0.0372549	biological_process	149
cell migration	Group	97	97	2	2	SIRPA,ANG	0.0378399	biological_process	150
Notch Pathway	Pathway	40	1486	18	1	HIST1H2BD,HIST1H2BM,FOS,FOSB,HIST1H1A,HIST1H1B,MYCN,CBX5,ANLN,KIF11,CHAF1B,CAV2,BHLHB3,ADD3,RNF144B,CDC42EP3,HIST3H3,HIST1H4D	0.0385796	Ariadne Signaling Pathways	151
response to lipopolysaccharide	Group	99	99	2	2	TLR4,FOS	0.0392663	biological_process	152
female pregnancy	Group	100	100	2	2	FOS,FOSB	0.039987	biological_process	153
positive regulation of pathway-restricted SMAD protein phosphorylation	Group	13	13	1	7	TTK	0.0402968	biological_process	154
positive regulation of phosphorylation	Group	13	13	1	7	ANG	0.0402968	biological_process	155
positive regulation of protein secretion	Group	13	13	1	7	ANG	0.0402968	biological_process	156
chromosome condensation	Group	13	13	1	7	NCAPD2	0.0402968	biological_process	157
endothelial cell differentiation	Group	13	13	1	7	S1PR1	0.0402968	biological_process	158
purine nucleotide metabolic process	Group	13	13	1	7	ADSSL1	0.0402968	biological_process	159
T-helper 1 type immune response	Group	13	13	1	7	TLR4	0.0402968	biological_process	160
defense response to Gram-negative bacterium	Group	13	13	1	7	TLR4	0.0402968	biological_process	161
elevation of cytosolic calcium ion concentration during G-protein signaling, coupled to IP3 second messenger (phospholipase C activating)	Group	14	14	1	7	S1PR1	0.0433292	biological_process	162
DNA unwinding during replication	Group	14	14	1	7	HMGB2	0.0433292	biological_process	163
rRNA transcription	Group	14	14	1	7	ANG	0.0433292	biological_process	164
nervous system development	Group	422	422	4	0	FOS,STMN1,HMGB2,BHLHB3	0.0448557	biological_process	165
DNA repair	Group	251	251	3	1	HMGB2,KIF22,CHAF1B	0.0453416	biological_process	166
negative regulation of smooth muscle cell proliferation	Group	15	15	1	6	ANG	0.0463521	biological_process	167
complement activation, alternative pathway	Group	15	15	1	6	CFH	0.0463521	biological_process	168
positive regulation of interferon-gamma production	Group	15	15	1	6	Raet1b	0.0463521	biological_process	169
mitotic cell cycle checkpoint	Group	15	15	1	6	MAD2L1	0.0463521	biological_process	170
regulation of sensory perception of pain	Group	15	15	1	6	ADRB2	0.0463521	biological_process	171
prostaglandin biosynthetic process	Group	15	15	1	6	PGDS	0.0463521	biological_process	172
phosphoinositide metabolic process	Group	15	15	1	6	CD81	0.0463521	biological_process	173
actin filament polymerization	Group	16	16	1	6	ANG	0.0493656	biological_process	174
negative regulation of osteoclast differentiation	Group	16	16	1	6	TLR4	0.0493656	biological_process	175
positive regulation of tumor necrosis factor production	Group	16	16	1	6	TLR4	0.0493656	biological_process	176
activation of NF-kappaB-inducing kinase activity	Group	16	16	1	6	TLR4	0.0493656	biological_process	177
mast cell activation	Group	16	16	1	6	TLR4	0.0493656	biological_process	178
mitotic sister chromatid segregation	Group	16	16	1	6	MAD2L1	0.0493656	biological_process	179
phagocytosis, recognition	Group	16	16	1	6	SIRPA	0.0493656	biological_process	180

## Sheet: trim pval overlap
Name	Type	Total Entities	Expanded # of Entities	Overlap	Percent Overlap	Overlapping Entities	p-value	Data Source	#
Cell Cycle Regulation	Pathway	135	2164	28	1	HIST1H2BD,HIST1H2BM,CHEK2,TLR4,CCNA2,WEE1,CCNB1,MAD2L1,HIST1H1A,KIF23,FBXO5,ANG,HIST1H1B,RASGRP3,TTK,KIF2C,NQO2,CBX5,KIF22,KIF11,CHAF1B,CENPH,SGOL1,SPC25,RFC2,CENPK,HIST3H3,HIST1H4D	0.00186127	Ariadne Signaling Pathways	15
cell cycle	Group	539	539	20	3	C21orf45,CHEK2,MAFB,RGS2,CCNA2,WEE1,CCNB1,MAD2L1,PLK1,KIF23,FBXO5,CDKN3,ANLN,KIF11,CHAF1B,SGOL1,NCAPD2,SPC25,CDCA2,ASPM	3.53722e-16	biological_process	3
mitosis	Group	213	213	19	8	C21orf45,CCNA2,WEE1,CCNB1,MAD2L1,PLK1,KIF23,FBXO5,PBK,KIF2C,KIF22,ANLN,KIF11,CENPH,SGOL1,NCAPD2,SPC25,CDCA2,ASPM	1.54248e-22	biological_process	1
Notch Pathway	Pathway	40	1486	18	1	HIST1H2BD,HIST1H2BM,FOS,FOSB,HIST1H1A,HIST1H1B,MYCN,CBX5,ANLN,KIF11,CHAF1B,CAV2,BHLHB3,ADD3,RNF144B,CDC42EP3,HIST3H3,HIST1H4D	0.0385796	Ariadne Signaling Pathways	151
cell division	Group	266	266	16	6	C21orf45,CCNA2,WEE1,CCNB1,MAD2L1,PLK1,KIF23,FBXO5,ANLN,KIF11,CENPH,SGOL1,NCAPD2,SPC25,CDCA2,ASPM	2.4088e-16	biological_process	2
nucleosome assembly	Group	139	139	12	8	HIST1H2BD,HIST1H2BM,HIST2H3D,H2afv,Hist1h4d,Hist1h4k,Hist1h4b,HIST1H1A,HMGB2,HIST1H1B,HIST3H3,HIST1H4D	2.1963e-14	biological_process	4
Hedgehog Pathway	Pathway	17	624	11	1	HIST1H2BD,HIST1H2BM,HIST1H1A,HIST1H1B,MYCN,CBX5,CHAF1B,RFC2,RNF144B,HIST3H3,HIST1H4D	0.00976077	Ariadne Signaling Pathways	61
immune response	Group	604	604	9	1	GPR183,Tlr13,TLR4,CFH,CNR2,CD300A,RAET1E,CLEC5A,Raet1b	0.000124625	biological_process	8
protein amino acid phosphorylation	Group	739	739	7	0	CHEK2,WEE1,CCNB1,PLK1,TTK,PBK,MELK	0.00893214	biological_process	49
positive regulation of cell proliferation	Group	332	332	6	1	ADRB2,S1PR1,CD81,MYCN,TTK,CDCA7L	0.00065381	biological_process	10
microtubule-based movement	Group	120	120	5	4	KIF23,KIF2C,KIF22,KIF11,KIF18A	4.01693e-05	biological_process	7
positive regulation of transcription from RNA polymerase II promoter	Group	382	382	5	1	MAFB,ADRB2,S1PR1,FOS,CENPK	0.00730756	biological_process	48
DNA replication	Group	168	168	4	2	HMGB2,TK1,CHAF1B,RFC2	0.00200713	biological_process	16
inflammatory response	Group	293	293	4	1	Tlr13,TLR4,FOS,CNR2	0.0140176	biological_process	75
nervous system development	Group	422	422	4	0	FOS,STMN1,HMGB2,BHLHB3	0.0448557	biological_process	165
mitotic spindle organization	Group	15	15	3	20	STMN1,TTK,KIF11	1.348e-05	biological_process	5
oocyte maturation	Group	15	15	3	20	CCNB1,FBXO5,ANG	1.348e-05	biological_process	6
positive regulation of ubiquitin-protein ligase activity during mitotic cell cycle	Group	67	67	3	4	CCNB1,PLK1,FBXO5	0.00126053	biological_process	12
innate immune response	Group	135	135	3	2	Tlr13,TLR4,CFH	0.00904663	biological_process	50
DNA repair	Group	251	251	3	1	HMGB2,KIF22,CHAF1B	0.0453416	biological_process	166
mitotic cell cycle spindle assembly checkpoint	Group	11	11	2	18	MAD2L1,TTK	0.000532504	biological_process	9
vesicle organization	Group	15	15	2	13	FBXO5,CAV2	0.00100827	biological_process	11
cellular response to hormone stimulus	Group	18	18	2	11	FOS,FOSB	0.00146017	biological_process	13
response to corticosterone stimulus	Group	19	19	2	10	FOS,FOSB	0.00162861	biological_process	14
response to cold	Group	26	26	2	7	ADRB2,FOS	0.0030512	biological_process	17
response to progesterone stimulus	Group	27	27	2	7	FOS,FOSB	0.00328855	biological_process	29
brown fat cell differentiation	Group	29	29	2	6	ADRB2,RGS2	0.0037883	biological_process	30
chromosome segregation	Group	39	39	2	5	CENPH,SGOL1	0.00677413	biological_process	47
positive regulation of peptidyl-tyrosine phosphorylation	Group	47	47	2	4	TLR4,CD81	0.00972233	biological_process	60
behavior	Group	51	51	2	3	FOSB,CNR2	0.011374	biological_process	62
response to mechanical stimulus	Group	56	56	2	3	FOS,FOSB	0.0135989	biological_process	74
protein targeting	Group	57	57	2	3	RAB27A,SYNGR1	0.0140648	biological_process	76
response to cAMP	Group	58	58	2	3	FOS,FOSB	0.0145375	biological_process	77
negative regulation of ubiquitin-protein ligase activity during mitotic cell cycle	Group	64	64	2	3	MAD2L1,FBXO5	0.0175151	biological_process	87
anaphase-promoting complex-dependent proteasomal ubiquitin-dependent protein catabolic process	Group	64	64	2	3	CCNB1,MAD2L1	0.0175151	biological_process	88
regulation of small GTPase mediated signal transduction	Group	73	73	2	2	RASGRP3,IQGAP3	0.0224191	biological_process	110
activation of MAPK activity	Group	73	73	2	2	ADRB2,CD81	0.0224191	biological_process	111
TLR -> AP-1 signaling	Pathway	30	30	2	6	TLR4,FOS	0.0241724	Ariadne Signaling Pathways	112
fatty acid biosynthetic process	Group	78	78	2	2	FADS2,PGDS	0.0253602	biological_process	119
antigen processing and presentation	Group	88	88	2	2	RAET1E,Raet1b	0.0316804	biological_process	138
cell migration	Group	97	97	2	2	SIRPA,ANG	0.0378399	biological_process	150
response to lipopolysaccharide	Group	99	99	2	2	TLR4,FOS	0.0392663	biological_process	152
female pregnancy	Group	100	100	2	2	FOS,FOSB	0.039987	biological_process	153

## Sheet: trim pval overlap subj
Name	Type	Total Entities	Expanded # of Entities	Overlap	Percent Overlap	Overlapping Entities	p-value	Data Source	#
mitosis	Group	213	213	19	8	C21orf45,CCNA2,WEE1,CCNB1,MAD2L1,PLK1,KIF23,FBXO5,PBK,KIF2C,KIF22,ANLN,KIF11,CENPH,SGOL1,NCAPD2,SPC25,CDCA2,ASPM	1.54248e-22	biological_process	1
cell division	Group	266	266	16	6	C21orf45,CCNA2,WEE1,CCNB1,MAD2L1,PLK1,KIF23,FBXO5,ANLN,KIF11,CENPH,SGOL1,NCAPD2,SPC25,CDCA2,ASPM	2.4088e-16	biological_process	2
cell cycle	Group	539	539	20	3	C21orf45,CHEK2,MAFB,RGS2,CCNA2,WEE1,CCNB1,MAD2L1,PLK1,KIF23,FBXO5,CDKN3,ANLN,KIF11,CHAF1B,SGOL1,NCAPD2,SPC25,CDCA2,ASPM	3.53722e-16	biological_process	3
nucleosome assembly	Group	139	139	12	8	HIST1H2BD,HIST1H2BM,HIST2H3D,H2afv,Hist1h4d,Hist1h4k,Hist1h4b,HIST1H1A,HMGB2,HIST1H1B,HIST3H3,HIST1H4D	2.1963e-14	biological_process	4
mitotic spindle organization	Group	15	15	3	20	STMN1,TTK,KIF11	1.348e-05	biological_process	5
oocyte maturation	Group	15	15	3	20	CCNB1,FBXO5,ANG	1.348e-05	biological_process	6
microtubule-based movement	Group	120	120	5	4	KIF23,KIF2C,KIF22,KIF11,KIF18A	4.01693e-05	biological_process	7
immune response	Group	604	604	9	1	GPR183,Tlr13,TLR4,CFH,CNR2,CD300A,RAET1E,CLEC5A,Raet1b	0.000124625	biological_process	8
mitotic cell cycle spindle assembly checkpoint	Group	11	11	2	18	MAD2L1,TTK	0.000532504	biological_process	9
positive regulation of cell proliferation	Group	332	332	6	1	ADRB2,S1PR1,CD81,MYCN,TTK,CDCA7L	0.00065381	biological_process	10
vesicle organization	Group	15	15	2	13	FBXO5,CAV2	0.00100827	biological_process	11
positive regulation of ubiquitin-protein ligase activity during mitotic cell cycle	Group	67	67	3	4	CCNB1,PLK1,FBXO5	0.00126053	biological_process	12
cellular response to hormone stimulus	Group	18	18	2	11	FOS,FOSB	0.00146017	biological_process	13
response to corticosterone stimulus	Group	19	19	2	10	FOS,FOSB	0.00162861	biological_process	14
Cell Cycle Regulation	Pathway	135	2164	28	1	HIST1H2BD,HIST1H2BM,CHEK2,TLR4,CCNA2,WEE1,CCNB1,MAD2L1,HIST1H1A,KIF23,FBXO5,ANG,HIST1H1B,RASGRP3,TTK,KIF2C,NQO2,CBX5,KIF22,KIF11,CHAF1B,CENPH,SGOL1,SPC25,RFC2,CENPK,HIST3H3,HIST1H4D	0.00186127	Ariadne Signaling Pathways	15
DNA replication	Group	168	168	4	2	HMGB2,TK1,CHAF1B,RFC2	0.00200713	biological_process	16
response to cold	Group	26	26	2	7	ADRB2,FOS	0.0030512	biological_process	17
response to progesterone stimulus	Group	27	27	2	7	FOS,FOSB	0.00328855	biological_process	29
brown fat cell differentiation	Group	29	29	2	6	ADRB2,RGS2	0.0037883	biological_process	30
chromosome segregation	Group	39	39	2	5	CENPH,SGOL1	0.00677413	biological_process	47
positive regulation of transcription from RNA polymerase II promoter	Group	382	382	5	1	MAFB,ADRB2,S1PR1,FOS,CENPK	0.00730756	biological_process	48
protein amino acid phosphorylation	Group	739	739	7	0	CHEK2,WEE1,CCNB1,PLK1,TTK,PBK,MELK	0.00893214	biological_process	49
innate immune response	Group	135	135	3	2	Tlr13,TLR4,CFH	0.00904663	biological_process	50
positive regulation of peptidyl-tyrosine phosphorylation	Group	47	47	2	4	TLR4,CD81	0.00972233	biological_process	60
Hedgehog Pathway	Pathway	17	624	11	1	HIST1H2BD,HIST1H2BM,HIST1H1A,HIST1H1B,MYCN,CBX5,CHAF1B,RFC2,RNF144B,HIST3H3,HIST1H4D	0.00976077	Ariadne Signaling Pathways	61
behavior	Group	51	51	2	3	FOSB,CNR2	0.011374	biological_process	62
response to mechanical stimulus	Group	56	56	2	3	FOS,FOSB	0.0135989	biological_process	74
inflammatory response	Group	293	293	4	1	Tlr13,TLR4,FOS,CNR2	0.0140176	biological_process	75
protein targeting	Group	57	57	2	3	RAB27A,SYNGR1	0.0140648	biological_process	76
response to cAMP	Group	58	58	2	3	FOS,FOSB	0.0145375	biological_process	77
negative regulation of ubiquitin-protein ligase activity during mitotic cell cycle	Group	64	64	2	3	MAD2L1,FBXO5	0.0175151	biological_process	87
anaphase-promoting complex-dependent proteasomal ubiquitin-dependent protein catabolic process	Group	64	64	2	3	CCNB1,MAD2L1	0.0175151	biological_process	88
regulation of small GTPase mediated signal transduction	Group	73	73	2	2	RASGRP3,IQGAP3	0.0224191	biological_process	110
activation of MAPK activity	Group	73	73	2	2	ADRB2,CD81	0.0224191	biological_process	111
TLR -> AP-1 signaling	Pathway	30	30	2	6	TLR4,FOS	0.0241724	Ariadne Signaling Pathways	112
fatty acid biosynthetic process	Group	78	78	2	2	FADS2,PGDS	0.0253602	biological_process	119
antigen processing and presentation	Group	88	88	2	2	RAET1E,Raet1b	0.0316804	biological_process	138
cell migration	Group	97	97	2	2	SIRPA,ANG	0.0378399	biological_process	150
Notch Pathway	Pathway	40	1486	18	1	HIST1H2BD,HIST1H2BM,FOS,FOSB,HIST1H1A,HIST1H1B,MYCN,CBX5,ANLN,KIF11,CHAF1B,CAV2,BHLHB3,ADD3,RNF144B,CDC42EP3,HIST3H3,HIST1H4D	0.0385796	Ariadne Signaling Pathways	151
response to lipopolysaccharide	Group	99	99	2	2	TLR4,FOS	0.0392663	biological_process	152
female pregnancy	Group	100	100	2	2	FOS,FOSB	0.039987	biological_process	153
nervous system development	Group	422	422	4	0	FOS,STMN1,HMGB2,BHLHB3	0.0448557	biological_process	165
DNA repair	Group	251	251	3	1	HMGB2,KIF22,CHAF1B	0.0453416	biological_process	166
