# Supplementary material for: Non-Apoptotic Toxicity of Pseudomonas aeruginosa toward Murine Cells
Source: PLoS One. 2013 Jan 24;8(1):e54245. doi: 10.1371/journal.pone.0054245 (PMC3554662; doi:10.1371/journal.pone.0054245)
Supplement: Table S7 — Gene Ontology Groups – S7(1)–S7(9). Table S7(1d): Groups associated with WT t1 vs WT t0 decreases. Table S7(1i): Groups associated with WT t1 vs WT t0 increases. Table S7(2d): Groups associated with WT t1+8 vs WT t0 decreases. Table S7(2i): Groups associated with WT t1+8 vs WT t0 increases. Table S7(5d): Groups associated with resistant t1 vs resistant t0 decreases. Table S7(5i): Groups associated with resistant t1 vs resistant t0 increases. Table S7(6d): Groups associated with resistant t1+8 vs resistant t0 decreases. Table S7(6i): Groups associated with resistant t1+8 vs resistant t0 increases. Table S7(9d): Groups associated with resistant t0 vs WT t0 decreases. Table S7(9i): Groups associated with resistant t0 vs WT t0 increases. (ZIP) [file pone.0054245.s010.zip › S7 Archive/res vs res Tables SC5-C6/Table S7(6i) groups assoc with incrs in res1+8 vs 0 FC2 293.xlsx]

## Sheet: grps assoc incrs res9 v 0
Name	Type	Total Entities	Expanded # of Entities	Overlap	Percent Overlap	Overlapping Entities	p-value	Data Source	#
inflammatory response	Group	293	293	23	7	LOC728830,CD40,TNF,PTGS2,IL1B,CCL5,CD14,IL1A,CXCL10,IL1RN,CCL7,CCL13,CXCL3,NFKB1,CCL4,CYBB,CCL22,CASP4,NLRP3,C3AR1,NFKBIZ,JMJD3,DDT	2.57749e-23	biological_process	1
immune response	Group	604	604	26	4	GBP7,LOC728830,Gbp1,Lilrb4,CD40,TNF,IL1B,CCL5,CD14,IL1A,CXCL10,IFIH1,ICOSLG,IL1RN,CCL7,CCL13,CXCL3,OSM,CCL4,CCL22,IL7R,IKBKE,Tgtp,OASL,GBP4,GBP5	1.09884e-19	biological_process	2
apoptosis	Group	550	550	22	4	CD40,TNF,IL1B,CD14,TRAF1,NFKBIA,IL1A,BIRC3,BCL2A1,CFLAR,NFKB1,OSM,CASP4,Bim,GADD45B,PHLDA1,NLRP3,TRAF5,MALT1,TNFAIP3,IER3,ZC3H12A	4.56662e-16	biological_process	3
positive regulation of I-kappaB kinase-NF-kappaB cascade	Group	96	96	11	11	CD40,TNF,IL1B,HMOX1,CFLAR,REL,RHOC,TRAF5,MALT1,PLK2,IKBKE	1.73676e-13	biological_process	4
chemotaxis	Group	145	145	11	7	LOC728830,PLAUR,CCL5,CXCL10,CCL7,CCL13,CXCL3,CCL4,CCL22,CXCL16,C3AR1	1.69255e-11	biological_process	5
anti-apoptosis	Group	198	198	11	5	TNF,IL1B,IL1A,BIRC3,BCL2A1,CFLAR,CCL13,NFKB1,MALT1,TNFAIP3,IER3	4.85521e-10	biological_process	6
regulation of apoptosis	Group	177	177	10	5	TRAF1,MYC,BIRC3,BCL2A1,IFIH1,CFLAR,CASP4,Bim,TRAF5,MALT1	2.63043e-09	biological_process	7
TNFR -> NF-kB signaling	Pathway	32	40	8	20	CD40,TNF,NFKBIA,NFKB1,REL,NFKB2,TRAF5,IKBKE	7.28391e-09	Ariadne Signaling Pathways	8
lymphocyte chemotaxis	Group	7	7	4	57	CCL5,CCL13,SAA1,CXCL16	8.49905e-09	biological_process	9
response to virus	Group	110	110	8	7	TNF,CCL5,RSAD2,IFIH1,CCL4,CCL22,ISG20,Tgtp	1.51706e-08	biological_process	10
Translation Control	Pathway	86	984	30	3	CD40,TNF,PLAUR,IL1B,TNC,CCL5,CD14,IL1A,CSF1,CXCL10,IL1RN,CFLAR,CCL7,CCL13,CXCL3,OSM,PDGFB,CCL4,TNFRSF9,CCL22,ITGA5,CXCL16,TRAF5,IL7R,GRAP,DUSP5,DUSP2,DUSP4,DUSP16,RASGEF1B	1.94444e-08	Ariadne Signaling Pathways	11
IL1R -> NF-kB signaling	Pathway	23	31	7	22	IL1B,NFKBIA,IL1A,NFKB1,REL,NFKB2,IKBKE	2.74247e-08	Ariadne Signaling Pathways	12
TLR3 -> NF-kB signaling	Pathway	7	11	5	45	NFKBIA,NFKB1,REL,NFKB2,IKBKE	5.66582e-08	Ariadne Signaling Pathways	13
neutrophil chemotaxis	Group	28	28	5	17	LOC728830,IL1B,CCL13,CXCL3,SAA1	8.65797e-08	biological_process	14
CSF2R -> NF-kB signaling	Pathway	6	14	5	35	NFKBIA,NFKB1,REL,NFKB2,IKBKE	2.3941e-07	Ariadne Signaling Pathways	15
negative regulation of viral genome replication	Group	4	4	3	75	TNF,CCL5,TNIP1	2.50397e-07	biological_process	16
chronic inflammatory response to antigenic stimulus	Group	4	4	3	75	TNF,IL1B,IL1RN	2.50397e-07	biological_process	17
TLR4/5/7/9 -> NF-kB signaling	Pathway	19	27	6	22	CD14,NFKBIA,NFKB1,REL,NFKB2,IKBKE	3.20744e-07	Ariadne Signaling Pathways	18
negative regulation of cell proliferation	Group	324	324	10	3	TNF,PTGS2,IL1B,HMOX1,CDKN1A,IL1A,OSM,TNFRSF9,CTH,SLFN12L	7.6661e-07	biological_process	19
Apoptosis	Pathway	52	72	8	11	BIRC3,BCL2A1,CFLAR,NFKB1,REL,CASP4,Bim,NFKB2	8.62278e-07	Ariadne Signaling Pathways	20
Apoptosis Regulation	Pathway	69	613	21	3	CD40,TNF,IL1B,CD14,NFKBIA,IL1A,BIRC3,BCL2A1,IL1RN,CFLAR,NFKB1,OSM,REL,TNFRSF9,Bim,NFKB2,TRAF5,IL7R,NFKBIZ,IKBKE,TREX1	9.70194e-07	Ariadne Signaling Pathways	21
Notch -> NF-kB signaling	Pathway	13	33	6	18	NFKBIA,NFKB1,REL,NFKB2,JAG1,IKBKE	1.14045e-06	Ariadne Signaling Pathways	22
cell-cell signaling	Group	275	275	9	3	IL1B,CCL5,CXCL10,CCL7,CCL13,CCL4,CCL22,PTPRJ,GRAP	1.73504e-06	biological_process	23
IL7R -> FOXO/NF-kB signaling	Pathway	16	36	6	16	NFKBIA,NFKB1,REL,NFKB2,IL7R,IKBKE	1.95513e-06	Ariadne Signaling Pathways	24
DDR1 -> NF-kB signaling	Pathway	14	22	5	22	NFKBIA,NFKB1,REL,NFKB2,IKBKE	2.94463e-06	Ariadne Signaling Pathways	25
EctodysplasinR -> NF-kB signaling	Pathway	14	22	5	22	NFKBIA,NFKB1,REL,NFKB2,IKBKE	2.94463e-06	Ariadne Signaling Pathways	26
positive regulation of chemokine biosynthetic process	Group	8	8	3	37	TNF,IL1B,HMOX1	3.4647e-06	biological_process	27
NGFR -> NF-kB signaling	Pathway	16	24	5	20	NFKBIA,NFKB1,REL,NFKB2,IKBKE	4.67366e-06	Ariadne Signaling Pathways	28
positive regulation of osteoclast differentiation	Group	9	9	3	33	LOC728830,CCL5,CSF1	5.18185e-06	biological_process	29
positive regulation of membrane protein ectodomain proteolysis	Group	9	9	3	33	TNF,IL1B,FURIN	5.18185e-06	biological_process	30
fever	Group	9	9	3	33	IL1B,IL1A,IL1RN	5.18185e-06	biological_process	31
B-cell receptor -> NF-kB signaling	Pathway	20	50	6	12	NFKBIA,NFKB1,REL,NFKB2,MALT1,IKBKE	1.41622e-05	Ariadne Signaling Pathways	32
regulation of cell proliferation	Group	135	135	6	4	TNF,PTGS2,SERPINE1,NFKBIA,PDGFB,JAG1	1.79466e-05	biological_process	33
CD19 -> NF-kB signaling	Pathway	12	32	5	15	NFKBIA,NFKB1,REL,NFKB2,IKBKE	2.07064e-05	Ariadne Signaling Pathways	34
ThrombinR -> NF-kB signaling	Pathway	12	32	5	15	NFKBIA,NFKB1,REL,NFKB2,IKBKE	2.07064e-05	Ariadne Signaling Pathways	35
DopamineR2 -> NF-kB signaling	Pathway	12	32	5	15	NFKBIA,NFKB1,REL,NFKB2,IKBKE	2.07064e-05	Ariadne Signaling Pathways	36
induction of apoptosis	Group	207	207	7	3	TNF,NR4A1,TNFRSF9,CASP4,Bim,PHLDA1,NLRP3	2.08478e-05	biological_process	37
CCR1 -> STAT signaling	Pathway	16	16	4	25	CCL5,CCL7,CCL13,CCL4	2.08519e-05	Ariadne Signaling Pathways	38
positive regulation of interleukin-2 biosynthetic process	Group	14	14	3	21	IL1B,IL1A,IRF4	2.21283e-05	biological_process	39
GHR -> NF-kB signaling	Pathway	13	33	5	15	NFKBIA,NFKB1,REL,NFKB2,IKBKE	2.42003e-05	Ariadne Signaling Pathways	40
memory	Group	43	43	4	9	PTGS2,IL1B,IL1RN,ITGA5	2.68097e-05	biological_process	41
CCR5 -> TP53 signaling	Pathway	17	17	4	23	CCL5,CCL7,CCL13,CCL4	2.70458e-05	Ariadne Signaling Pathways	42
AGER -> NF-kB signaling	Pathway	14	34	5	14	NFKBIA,NFKB1,REL,NFKB2,IKBKE	2.81361e-05	Ariadne Signaling Pathways	43
IL12R -> NF-kB/NFATC signaling	Pathway	14	34	5	14	NFKBIA,NFKB1,REL,NFKB2,IKBKE	2.81361e-05	Ariadne Signaling Pathways	44
Mast Cell Activation	Pathway	64	529	17	3	TNF,PTGS2,NFKBIA,NFKB1,OSM,FURIN,REL,NFKB2,ETS2,GRAP,DUSP5,DUSP2,NFKBIZ,DUSP4,IKBKE,DUSP16,RASGEF1B	3.24257e-05	Ariadne Signaling Pathways	45
IL15R -> NF-kB/NFATC signaling	Pathway	15	35	5	14	NFKBIA,NFKB1,REL,NFKB2,IKBKE	3.25516e-05	Ariadne Signaling Pathways	46
FibronectinR -> NF-kB signaling	Pathway	22	58	6	10	NFKBIA,NFKB1,REL,ITGA5,NFKB2,IKBKE	3.37043e-05	Ariadne Signaling Pathways	47
response to glucocorticoid stimulus	Group	95	95	5	5	TNF,PTGS2,IL1B,CDKN1A,IL1RN	4.12257e-05	biological_process	48
sequestering of triglyceride	Group	3	3	2	66	TNF,IL1B	4.7688e-05	biological_process	49
response to lipopolysaccharide	Group	99	99	5	5	PTGS2,IL1B,NFKBIA,IL1RN,NFKB2	5.02467e-05	biological_process	50
CCR2/5 -> STAT signaling	Pathway	20	20	4	20	CCL5,CCL7,CCL13,CCL4	5.37242e-05	Ariadne Signaling Pathways	51
TLR1/2/6 -> NF-kB signaling	Pathway	19	39	5	12	NFKBIA,NFKB1,REL,NFKB2,IKBKE	5.58303e-05	Ariadne Signaling Pathways	52
lymph node development	Group	19	19	3	15	NFKB1,NFKB2,IL7R	5.8052e-05	biological_process	53
positive regulation of cell proliferation	Group	332	332	8	2	TNF,PTGS2,MYC,CSF1,CXCL10,OSM,MARCKSL1,TRAF5	5.97236e-05	biological_process	54
activation of caspase activity	Group	57	57	4	7	TNF,MYC,CASP4,NLRP3	8.21848e-05	biological_process	55
negative regulation of apoptosis	Group	180	180	6	3	CDKN1A,BCL2A1,IL1RN,CFLAR,CASP4,PIM1	8.96694e-05	biological_process	56
MacrophageR -> CEBPB/NF-kB signaling	Pathway	21	43	5	11	NFKBIA,NFKB1,REL,NFKB2,IKBKE	9.02678e-05	Ariadne Signaling Pathways	57
positive regulation of mitosis	Group	22	22	3	13	TNF,IL1B,IL1A	9.14544e-05	biological_process	58
positive regulation of interleukin-4 biosynthetic process	Group	4	4	2	50	ICOSLG,IRF4	9.51256e-05	biological_process	59
Gap Junction Regulation	Pathway	51	639	18	2	CCL5,CSF1,CXCL10,CCL7,CCL13,CXCL3,PDGFB,CCL4,CCL22,CXCL16,GRAP,C3AR1,RAPGEF2,DUSP5,DUSP2,DUSP4,DUSP16,RASGEF1B	0.000103628	Ariadne Signaling Pathways	60
negative regulation of caspase activity	Group	23	23	3	13	NR4A1,BCL2A1,CFLAR	0.000104866	biological_process	61
CD38 -> NF-kB signaling	Pathway	32	72	6	8	NFKBIA,NFKB1,REL,NFKB2,MALT1,IKBKE	0.000115532	Ariadne Signaling Pathways	62
cell motion	Group	120	120	5	4	PTGS2,PLAUR,CCL5,CXCL10,CCL4	0.000125242	biological_process	63
positive regulation of cell migration	Group	66	66	4	6	CSF1,CXCL10,FURIN,CXCL16	0.00014585	biological_process	64
ErythropoietinR -> NF-kB signaling	Pathway	11	48	5	10	NFKBIA,NFKB1,REL,NFKB2,IKBKE	0.000153993	Ariadne Signaling Pathways	65
AdenosineR -> NF-kB signaling	Pathway	19	49	5	10	NFKBIA,NFKB1,REL,NFKB2,IKBKE	0.000170064	Ariadne Signaling Pathways	66
wound healing	Group	69	69	4	5	IL1B,SERPINE1,PDGFB,DCBLD2	0.000173337	biological_process	67
B cell activation	Group	28	28	3	10	CD40,ICOSLG,MALT1	0.000191168	biological_process	68
positive regulation of interleukin-2 production	Group	6	6	2	33	MALT1,CD83	0.000236568	biological_process	69
regulation of immunoglobulin secretion	Group	6	6	2	33	CD40,TNF	0.000236568	biological_process	70
response to organic cyclic substance	Group	142	142	5	3	PTGS2,IL1B,CDKN1A,IL1RN,CD83	0.000274606	biological_process	71
signal transduction	Group	2809	2809	24	0	MGC34104,CD40,TNF,PLAUR,IL1B,TNC,CCL5,TRAF1,NR4A1,CXCL10,ICOSLG,CCL7,CCL13,NFKB1,CCL4,CCL22,NFKB2,RCAN1,NLRP3,TRAF5,CD83,C3AR1,RAPGEF2,GPR84	0.000276829	biological_process	72
angiogenesis	Group	145	145	5	3	IL1B,HMOX1,JAG1,TNFAIP2,ZC3H12A	0.00030243	biological_process	73
negative regulation of glutamate secretion	Group	7	7	2	28	IL1B,IL1RN	0.000330326	biological_process	74
protein amino acid dephosphorylation	Group	152	152	5	3	PTPRJ,DUSP5,DUSP2,DUSP4,DUSP16	0.000375644	biological_process	75
cellular calcium ion homeostasis	Group	87	87	4	4	CCL5,CCL7,CCL13,TRDN	0.000422265	biological_process	76
Adipocytokine Signaling	Pathway	52	780	19	2	CD40,TNF,NFKBIA,CFLAR,NFKB1,SLC2A1,OSM,REL,TNFRSF9,NFKB2,TRAF5,IL7R,GRAP,DUSP5,DUSP2,NFKBIZ,DUSP4,IKBKE,DUSP16	0.000432939	Ariadne Signaling Pathways	77
response to tumor necrosis factor	Group	8	8	2	25	CCL5,CXCL16	0.00043928	biological_process	78
positive regulation of specific transcription from RNA polymerase II promoter	Group	39	39	3	7	NFKBIA,NFKB1,IRF4	0.000516456	biological_process	79
PTAFR -> NF-kB signaling	Pathway	22	63	5	7	NFKBIA,NFKB1,REL,NFKB2,IKBKE	0.000557661	Ariadne Signaling Pathways	80
positive regulation vascular endothelial growth factor production	Group	9	9	2	22	IL1B,IL1A	0.000563307	biological_process	81
negative regulation of DNA binding	Group	9	9	2	22	HMOX1,NFKBIA	0.000563307	biological_process	82
positive regulation of smooth muscle cell proliferation	Group	43	43	3	6	TNF,PTGS2,PDGFB	0.000689325	biological_process	83
negative regulation of lipid metabolic process	Group	10	10	2	20	IL1B,NFKBIA	0.000702289	biological_process	84
positive regulation of JUN kinase activity	Group	10	10	2	20	IL1B,IL1RN	0.000702289	biological_process	85
B cell apoptosis	Group	10	10	2	20	MYC,Bim	0.000702289	biological_process	86
pathogenesis	Group	10	10	2	20	MYC,TNIP1	0.000702289	biological_process	87
macrophage chemotaxis	Group	11	11	2	18	CCL13,SAA1	0.000856105	biological_process	88
elevation of cytosolic calcium ion concentration	Group	107	107	4	3	LOC728830,IL1B,SAA1,C3AR1	0.000920704	biological_process	89
cell proliferation	Group	385	385	7	1	TNF,IL1B,IL1A,PDGFB,FURIN,PIM1,ISG20	0.000940266	biological_process	90
blood circulation	Group	48	48	3	6	CXCL10,RCAN1,C3AR1	0.000952133	biological_process	91
defense response	Group	188	188	5	2	TNF,ICOSLG,MALT1,CD83,TNIP1	0.000982768	biological_process	92
negative regulation of lipid catabolic process	Group	12	12	2	16	TNF,IL1B	0.00102463	biological_process	93
positive regulation of foam cell differentiation	Group	13	13	2	15	CSF1,NFKB1	0.00120776	biological_process	94
positive regulation of cytokine secretion	Group	13	13	2	15	TNF,IL1A	0.00120776	biological_process	95
response to organic nitrogen	Group	54	54	3	5	PTGS2,CDKN1A,IL1RN	0.00134182	biological_process	96
osteoclast differentiation	Group	14	14	2	14	TNF,CSF1	0.00140537	biological_process	97
response to vitamin D	Group	14	14	2	14	PTGS2,IL1B	0.00140537	biological_process	98
response to organic substance	Group	123	123	4	3	PTGS2,CDKN1A,PDGFB,DUSP4	0.00154224	biological_process	99
Focal Adhesion Regulation	Pathway	41	308	10	3	TNC,CSF1,PDGFB,ITGA5,RHOC,GRAP,DUSP5,DUSP2,DUSP4,DUSP16	0.00161396	Ariadne Signaling Pathways	100
response to molecule of bacterial origin	Group	15	15	2	13	CD14,MALT1	0.00161733	biological_process	101
response to heat	Group	60	60	3	5	IL1B,OSM,DNAJB4	0.00181921	biological_process	102
Melanogenesis	Pathway	51	682	16	2	CCL5,CSF1,CXCL10,CCL7,CCL13,CXCL3,PDGFB,CCL4,CCL22,CXCL16,GRAP,RAPGEF2,DUSP5,DUSP2,DUSP4,DUSP16	0.00206029	Ariadne Signaling Pathways	103
regulation of angiogenesis	Group	17	17	2	11	HMOX1,SERPINE1	0.00208389	biological_process	104
regulation of ossification	Group	17	17	2	11	CSF1,RSAD2	0.00208389	biological_process	105
B cell homeostasis	Group	17	17	2	11	BCL2A1,Bim	0.00208389	biological_process	106
B cell proliferation	Group	17	17	2	11	CD40,IL7R	0.00208389	biological_process	107
response to oxidative stress	Group	137	137	4	2	PTGS2,HMOX1,CCL5,NFKB1	0.00228573	biological_process	108
positive regulation of endothelial cell proliferation	Group	18	18	2	11	CCL13,PDGFB	0.00233825	biological_process	109
regulation of insulin secretion	Group	19	19	2	10	TNF,IL1B	0.00260651	biological_process	110
regulation of cell cycle	Group	69	69	3	4	PTGS2,CDKN1A,GADD45B	0.00271359	biological_process	111
inactivation of MAPK activity	Group	20	20	2	10	DUSP2,DUSP16	0.00288855	biological_process	112
positive regulation of apoptosis	Group	149	149	4	2	TNF,PTGS2,IL1B,Bim	0.00309408	biological_process	113
positive regulation of synaptic transmission	Group	21	21	2	9	TNF,CCL13	0.00318427	biological_process	114
leukocyte chemotaxis	Group	21	21	2	9	LOC728830,CXCL3	0.00318427	biological_process	115
induction of apoptosis by intracellular signals	Group	22	22	2	9	CDKN1A,MYC	0.00349355	biological_process	116
spleen development	Group	22	22	2	9	Bim,NFKB2	0.00349355	biological_process	117
response to cytokine stimulus	Group	77	77	3	3	PTGS2,CCL5,NFKB2	0.00370179	biological_process	118
positive regulation of B cell proliferation	Group	23	23	2	8	CD40,CDKN1A	0.00381629	biological_process	119
positive regulation of JNK cascade	Group	23	23	2	8	TNF,IL1B	0.00381629	biological_process	120
activation of pro-apoptotic gene products	Group	23	23	2	8	MYC,Bim	0.00381629	biological_process	121
positive regulation of cellular protein metabolic process	Group	23	23	2	8	NFKBIA,CSF1	0.00381629	biological_process	122
response to estrogen stimulus	Group	78	78	3	3	HMOX1,PDGFB,RCAN1	0.00383873	biological_process	123
response to estradiol stimulus	Group	79	79	3	3	PTGS2,IL1B,PDGFB	0.00397873	biological_process	124
positive regulation of heterotypic cell-cell adhesion	Group	1	1	1	100	TNF	0.00400994	biological_process	125
negative regulation of mast cell degranulation	Group	1	1	1	100	HMOX1	0.00400994	biological_process	126
negative regulation of nerve growth factor production	Group	1	1	1	100	FURIN	0.00400994	biological_process	127
negative regulation of interleukin-12 biosynthetic process	Group	1	1	1	100	NFKB1	0.00400994	biological_process	128
negative regulation of low-density lipoprotein receptor catabolic process	Group	1	1	1	100	FURIN	0.00400994	biological_process	129
negative regulation of adiponectin secretion	Group	1	1	1	100	IL1B	0.00400994	biological_process	130
negative regulation of transforming growth factor-beta1 production	Group	1	1	1	100	FURIN	0.00400994	biological_process	131
positive regulation of transcription from RNA polymerase I promoter	Group	1	1	1	100	ETS2	0.00400994	biological_process	132
positive regulation of translational initiation by iron	Group	1	1	1	100	TNF	0.00400994	biological_process	133
positive regulation of interleukin-18 production	Group	1	1	1	100	TNF	0.00400994	biological_process	134
B-1 B cell differentiation	Group	1	1	1	100	MALT1	0.00400994	biological_process	135
MAPK export from nucleus	Group	1	1	1	100	DUSP16	0.00400994	biological_process	136
MAPK phosphatase export from nucleus, leptomycin B sensitive	Group	1	1	1	100	DUSP16	0.00400994	biological_process	137
FasL biosynthetic process	Group	1	1	1	100	PHLDA1	0.00400994	biological_process	138
cyclooxygenase pathway	Group	1	1	1	100	PTGS2	0.00400994	biological_process	139
cytokine-mediated signaling pathway	Group	80	80	3	3	IL1B,IL1A,CCL13	0.0041218	biological_process	140
hemopoiesis	Group	80	80	3	3	CSF1,JAG1,ZBTB32	0.0041218	biological_process	141
protein import into nucleus, translocation	Group	24	24	2	8	TNF,NFKBIA	0.00415236	biological_process	142
defense response to virus	Group	24	24	2	8	RSAD2,NLRP3	0.00415236	biological_process	143
leukocyte migration	Group	25	25	2	8	TNF,IL1B	0.00450166	biological_process	144
positive regulation of fibroblast proliferation	Group	26	26	2	7	CDKN1A,PDGFB	0.00486408	biological_process	145
T cell proliferation	Group	26	26	2	7	MALT1,ZBTB32	0.00486408	biological_process	146
negative regulation of cell growth	Group	86	86	3	3	CDKN1A,CTH,DCBLD2	0.00504588	biological_process	147
T cell receptor signaling pathway	Group	27	27	2	7	BCL2A1,MALT1	0.00523951	biological_process	148
positive regulation of nitric oxide biosynthetic process	Group	28	28	2	7	TNF,IL1B	0.00562784	biological_process	149
response to drug	Group	295	295	5	1	PTGS2,IL1B,CDKN1A,IL1RN,CYBB	0.00680851	biological_process	150
positive regulation of angiogenesis	Group	31	31	2	6	IL1B,IL1A	0.00686919	biological_process	151
platelet activation	Group	32	32	2	6	CD40,SAA1	0.00730806	biological_process	152
tube lumen formation	Group	2	2	1	50	Bim	0.00800393	biological_process	153
negative regulation of phosphatidylinositol biosynthetic process	Group	2	2	1	50	PDGFB	0.00800393	biological_process	154
negative regulation of mast cell cytokine production	Group	2	2	1	50	HMOX1	0.00800393	biological_process	155
negative regulation of glucose transport	Group	2	2	1	50	IL1B	0.00800393	biological_process	156
positive regulation of mononuclear cell proliferation	Group	2	2	1	50	CSF1	0.00800393	biological_process	157
positive regulation of interleukin-10 biosynthetic process	Group	2	2	1	50	IRF4	0.00800393	biological_process	158
positive regulation of interleukin-13 biosynthetic process	Group	2	2	1	50	IRF4	0.00800393	biological_process	159
complement receptor mediated signaling pathway	Group	2	2	1	50	C3AR1	0.00800393	biological_process	160
chemokine-mediated signaling pathway	Group	2	2	1	50	CCL13	0.00800393	biological_process	161
follicular dendritic cell differentiation	Group	2	2	1	50	NFKB2	0.00800393	biological_process	162
chronological cell aging	Group	2	2	1	50	SERPINE1	0.00800393	biological_process	163
histone H3 acetylation	Group	2	2	1	50	IRF4	0.00800393	biological_process	164
histone H4 acetylation	Group	2	2	1	50	IRF4	0.00800393	biological_process	165
spermine catabolic process	Group	2	2	1	50	SMOX	0.00800393	biological_process	166
transsulfuration	Group	2	2	1	50	CTH	0.00800393	biological_process	167
xenobiotic transport	Group	2	2	1	50	SLC2A1	0.00800393	biological_process	168
smooth muscle hyperplasia	Group	2	2	1	50	HMOX1	0.00800393	biological_process	169
chemokinesis	Group	2	2	1	50	CCL13	0.00800393	biological_process	170
positive regulation of anti-apoptosis	Group	34	34	2	5	HMOX1,CDKN1A	0.00822282	biological_process	171
IL1R -> STAT3 signaling	Pathway	13	13	2	15	IL1B,IL1A	0.0083672	Ariadne Signaling Pathways	172
dephosphorylation	Group	106	106	3	2	PTPRJ,DUSP2,DUSP4	0.00897866	biological_process	173
TNFR -> AP-1/ATF/TP53 signaling	Pathway	40	40	3	7	CD40,TNF,TRAF5	0.00904655	Ariadne Signaling Pathways	174
NK Cell Activation	Pathway	59	523	12	2	TNF,TNC,OSM,FURIN,ITGA5,ETS2,GRAP,DUSP5,DUSP2,DUSP4,DUSP16,RASGEF1B	0.00960793	Ariadne Signaling Pathways	175
protein oligomerization	Group	37	37	2	5	NLRP3,MALT1	0.00968591	biological_process	176
TLR4 -> IRF signaling	Pathway	14	14	2	14	CD14,IKBKE	0.00969382	Ariadne Signaling Pathways	177
T Cell Activation	Pathway	81	1100	20	1	TNF,PTGS2,NFKBIA,ICOSLG,NFKB1,OSM,FURIN,REL,NFKB2,ETS2,RHOC,GRAP,DUSP5,DUSP2,NFKBIZ,DUSP4,IKBKE,DUSP16,PSME2,RASGEF1B	0.0105818	Ariadne Signaling Pathways	178
induction of apoptosis by extracellular signals	Group	39	39	2	5	TNF,CFLAR	0.0107208	biological_process	179
positive regulation of NF-kappaB transcription factor activity	Group	40	40	2	5	TNF,MALT1	0.0112557	biological_process	180
T-cell receptor -> NF-kB signaling	Pathway	38	176	6	3	NFKBIA,NFKB1,REL,NFKB2,MALT1,IKBKE	0.0116364	Ariadne Signaling Pathways	181
positive regulation of protein amino acid phosphorylation	Group	41	41	2	4	TNF,IL1B	0.0118022	biological_process	182
humoral immune response	Group	41	41	2	4	TNF,CD83	0.0118022	biological_process	183
negative regulation of synaptic transmission, dopaminergic	Group	3	3	1	33	PTGS2	0.0119821	biological_process	184
negative regulation of meiosis	Group	3	3	1	33	OSM	0.0119821	biological_process	185
negative regulation of L-glutamate transport	Group	3	3	1	33	TNF	0.0119821	biological_process	186
negative regulation of NF-kappaB import into nucleus	Group	3	3	1	33	NLRP3	0.0119821	biological_process	187
negative regulation of cholesterol transport	Group	3	3	1	33	NFKB1	0.0119821	biological_process	188
positive regulation of monocyte differentiation	Group	3	3	1	33	CSF1	0.0119821	biological_process	189
positive regulation of odontogenesis of dentine-containing tooth	Group	3	3	1	33	CSF1	0.0119821	biological_process	190
nucleotide-binding oligomerization domain containing 1 signaling pathway	Group	3	3	1	33	NFKBIA	0.0119821	biological_process	191
nucleotide-binding oligomerization domain containing 2 signaling pathway	Group	3	3	1	33	NFKBIA	0.0119821	biological_process	192
toll-like receptor 4 signaling pathway	Group	3	3	1	33	NFKBIA	0.0119821	biological_process	193
positive regulation of interleukin-1 secretion	Group	3	3	1	33	SAA1	0.0119821	biological_process	194
positive regulation of synaptic plasticity	Group	3	3	1	33	PTGS2	0.0119821	biological_process	195
DNA catabolic process, exonucleolytic	Group	3	3	1	33	ISG20	0.0119821	biological_process	196
heme oxidation	Group	3	3	1	33	HMOX1	0.0119821	biological_process	197
heme catabolic process	Group	3	3	1	33	HMOX1	0.0119821	biological_process	198
smooth muscle adaptation	Group	3	3	1	33	IL1B	0.0119821	biological_process	199
response to fructose stimulus	Group	3	3	1	33	PTGS2	0.0119821	biological_process	200
healing during inflammatory response	Group	3	3	1	33	HMOX1	0.0119821	biological_process	201
protein processing	Group	42	42	2	4	MYC,FURIN	0.0123602	biological_process	202
TNFR -> CREB/ELK-SRF signaling	Pathway	42	45	3	6	CD40,TNF,TRAF5	0.0125037	Ariadne Signaling Pathways	203
TNFRSF5/6 -> RB1/E2F signaling	Pathway	16	16	2	12	CD40,TRAF5	0.012606	Ariadne Signaling Pathways	204
T cell differentiation	Group	43	43	2	4	BCL2A1,IL7R	0.0129295	biological_process	205
cell surface receptor linked signal transduction	Group	230	230	4	1	CD14,BIRC3,CXCL10,IL7R	0.0139353	biological_process	206
calcium-mediated signaling	Group	45	45	2	4	TNF,RCAN1	0.0141018	biological_process	207
I-kappaB kinase-NF-kappaB cascade	Group	46	46	2	4	REL,MALT1	0.0147045	biological_process	208
T cell activation	Group	47	47	2	4	ICOSLG,IRF4	0.0153183	biological_process	209
interspecies interaction between organisms	Group	239	239	4	1	NFKBIA,IFIH1,CFLAR,ITGA5	0.015828	biological_process	210
negative regulation of T cell mediated cytotoxicity	Group	4	4	1	25	IL7R	0.0159444	biological_process	211
negative regulation of platelet activation	Group	4	4	1	25	PDGFB	0.0159444	biological_process	212
negative regulation of Notch signaling pathway	Group	4	4	1	25	NFKBIA	0.0159444	biological_process	213
negative regulation of leukocyte migration	Group	4	4	1	25	HMOX1	0.0159444	biological_process	214
negative regulation of interleukin-4 production	Group	4	4	1	25	CD83	0.0159444	biological_process	215
positive regulation of T cell differentiation in the thymus	Group	4	4	1	25	IL7R	0.0159444	biological_process	216
positive regulation of CD4-positive, alpha beta T cell differentiation	Group	4	4	1	25	CD83	0.0159444	biological_process	217
positive regulation of cholesterol transport	Group	4	4	1	25	NFKBIA	0.0159444	biological_process	218
lymphocyte homeostasis	Group	4	4	1	25	Bim	0.0159444	biological_process	219
nerve growth factor processing	Group	4	4	1	25	FURIN	0.0159444	biological_process	220
cellular response to nutrient	Group	4	4	1	25	HMOX1	0.0159444	biological_process	221
monocyte chemotaxis	Group	4	4	1	25	CCL13	0.0159444	biological_process	222
low-density lipoprotein particle clearance	Group	4	4	1	25	HMOX1	0.0159444	biological_process	223
cysteine biosynthetic process	Group	4	4	1	25	CTH	0.0159444	biological_process	224
viral assembly, maturation, egress, and release	Group	4	4	1	25	FURIN	0.0159444	biological_process	225
innate immune response	Group	135	135	3	2	IFIH1,CYBB,MALT1	0.0171714	biological_process	226
positive regulation of transcription from RNA polymerase II promoter	Group	382	382	5	1	TNF,MYC,NR4A1,NFKB1,OSM	0.0190432	biological_process	227
leukocyte tethering or rolling	Group	5	5	1	20	TNF	0.0198909	biological_process	228
negative regulation of smooth muscle cell differentiation	Group	5	5	1	20	RCAN1	0.0198909	biological_process	229
cytoplasmic sequestering of NF-kappaB	Group	5	5	1	20	NFKBIA	0.0198909	biological_process	230
negative regulation of cytokine secretion during immune response	Group	5	5	1	20	TNF	0.0198909	biological_process	231
positive regulation of Notch signaling pathway	Group	5	5	1	20	JAG1	0.0198909	biological_process	232
positive regulation of hair follicle development	Group	5	5	1	20	TNF	0.0198909	biological_process	233
positive regulation of T cell cytokine production	Group	5	5	1	20	MALT1	0.0198909	biological_process	234
regulation of T cell receptor signaling pathway	Group	5	5	1	20	MALT1	0.0198909	biological_process	235
positive regulation of lipid catabolic process	Group	5	5	1	20	IL1B	0.0198909	biological_process	236
positive regulation of interleukin-12 production	Group	5	5	1	20	CD40	0.0198909	biological_process	237
regulation of NF-kappaB import into nucleus	Group	5	5	1	20	NFKBIA	0.0198909	biological_process	238
regulation of transcription from RNA polymerase II promoter in response to oxidative stress	Group	5	5	1	20	HMOX1	0.0198909	biological_process	239
intracellular receptor-mediated signaling pathway	Group	5	5	1	20	DCBLD2	0.0198909	biological_process	240
tyrosine phosphorylation of Stat1 protein	Group	5	5	1	20	OSM	0.0198909	biological_process	241
tyrosine phosphorylation of Stat5 protein	Group	5	5	1	20	OSM	0.0198909	biological_process	242
regulation of endopeptidase activity	Group	5	5	1	20	FURIN	0.0198909	biological_process	243
transformed cell apoptosis	Group	5	5	1	20	TNF	0.0198909	biological_process	244
histone demethylation	Group	5	5	1	20	JMJD3	0.0198909	biological_process	245
post-embryonic organ morphogenesis	Group	5	5	1	20	Bim	0.0198909	biological_process	246
antigen processing and presentation of exogenous antigen	Group	5	5	1	20	PSME2	0.0198909	biological_process	247
response to muramyl dipeptide	Group	5	5	1	20	NFKBIA	0.0198909	biological_process	248
interleukin-18 production	Group	5	5	1	20	NLRP3	0.0198909	biological_process	249
ovulation	Group	5	5	1	20	PTGS2	0.0198909	biological_process	250
response to manganese ion	Group	5	5	1	20	PTGS2	0.0198909	biological_process	251
cell growth	Group	55	55	2	3	PDGFB,IL7R	0.0206116	biological_process	252
FibronectinR -> ICAP-1A/MYC signaling	Pathway	5	21	2	9	MYC,ITGA5	0.0213067	Ariadne Signaling Pathways	253
response to mechanical stimulus	Group	56	56	2	3	TNF,RCAN1	0.0213198	biological_process	254
PTPRJ -> CTNND signaling	Pathway	2	2	1	50	PTPRJ	0.021574	Ariadne Signaling Pathways	255
small GTPase mediated signal transduction	Group	263	263	4	1	HMOX1,RHOC,RAPGEF2,RASGEF1B	0.02164	biological_process	256
keratinocyte differentiation	Group	58	58	2	3	PTGS2,JAG1	0.0227661	biological_process	257
positive regulation of transcription	Group	153	153	3	1	TNF,NFKB1,IRF4	0.0238057	biological_process	258
cell-cell adhesion mediated by integrin	Group	6	6	1	16	ITGA5	0.0238218	biological_process	259
positive regulation of B cell apoptosis	Group	6	6	1	16	MYC	0.0238218	biological_process	260
positive regulation of smooth muscle cell migration	Group	6	6	1	16	PDGFB	0.0238218	biological_process	261
positive regulation of T cell mediated immunity	Group	6	6	1	16	IL1B	0.0238218	biological_process	262
positive regulation of NF-kappaB import into nucleus	Group	6	6	1	16	TNF	0.0238218	biological_process	263
regulation of T-helper cell differentiation	Group	6	6	1	16	IRF4	0.0238218	biological_process	264
activation of MAPKKK activity	Group	6	6	1	16	GADD45B	0.0238218	biological_process	265
immune response-regulating cell surface receptor signaling pathway	Group	6	6	1	16	CD40	0.0238218	biological_process	266
tyrosine phosphorylation of Stat3 protein	Group	6	6	1	16	OSM	0.0238218	biological_process	267
monocyte activation	Group	6	6	1	16	CSF1	0.0238218	biological_process	268
interleukin-1 secretion	Group	6	6	1	16	NLRP3	0.0238218	biological_process	269
melanin biosynthetic process from tyrosine	Group	6	6	1	16	DDT	0.0238218	biological_process	270
homocysteine metabolic process	Group	6	6	1	16	CTH	0.0238218	biological_process	271
reproductive developmental process	Group	6	6	1	16	CSF1	0.0238218	biological_process	272
response to wounding	Group	60	60	2	3	TNC,PDGFB	0.0242519	biological_process	273
Axon Guidance	Pathway	58	1049	18	1	TNC,CCL5,CXCL10,CCL7,CCL13,CXCL3,CCL4,CCL22,ITGA5,CXCL16,RHOC,DUSP5,DUSP2,DUSP4,TREX1,ELL2,DUSP16,RASGEF1B	0.0273871	Ariadne Signaling Pathways	274
negative regulation of survival gene product expression	Group	7	7	1	14	MYC	0.027737	biological_process	275
negative regulation of interleukin-6 production	Group	7	7	1	14	TNF	0.027737	biological_process	276
negative regulation of calcium ion transport	Group	7	7	1	14	PTGS2	0.027737	biological_process	277
positive regulation of isotype switching to IgG isotypes	Group	7	7	1	14	CD40	0.027737	biological_process	278
positive regulation of synaptic transmission, glutamatergic	Group	7	7	1	14	PTGS2	0.027737	biological_process	279
positive regulation of myeloid cell differentiation	Group	7	7	1	14	JAG1	0.027737	biological_process	280
positive regulation of interleukin-6 biosynthetic process	Group	7	7	1	14	IL1B	0.027737	biological_process	281
positive regulation of chemotaxis	Group	7	7	1	14	PDGFB	0.027737	biological_process	282
positive regulation of chemokine production	Group	7	7	1	14	TNF	0.027737	biological_process	283
regulation of telomere maintenance	Group	7	7	1	14	MYC	0.027737	biological_process	284
regulation of vascular permeability	Group	7	7	1	14	CCL4	0.027737	biological_process	285
nuclear export	Group	7	7	1	14	MALT1	0.027737	biological_process	286
attachment of GPI anchor to protein	Group	7	7	1	14	PLAUR	0.027737	biological_process	287
morphogenesis of an epithelial sheet	Group	7	7	1	14	JAG1	0.027737	biological_process	288
detection of biotic stimulus	Group	7	7	1	14	NLRP3	0.027737	biological_process	289
MAPKKK cascade	Group	65	65	2	3	RAPGEF2,DUSP4	0.028134	biological_process	290
Actin Cytoskeleton Regulation	Pathway	51	539	11	2	TNC,CSF1,PDGFB,ITGA5,RHOC,GRAP,RAPGEF2,DUSP5,DUSP2,DUSP4,DUSP16	0.0290191	Ariadne Signaling Pathways	291
positive regulation of cell-matrix adhesion	Group	8	8	1	12	CSF1	0.0316367	biological_process	292
positive regulation of macrophage differentiation	Group	8	8	1	12	CSF1	0.0316367	biological_process	293
positive regulation of interleukin-12 biosynthetic process	Group	8	8	1	12	REL	0.0316367	biological_process	294
positive regulation of interleukin-10 production	Group	8	8	1	12	CD83	0.0316367	biological_process	295
positive regulation of protein transport	Group	8	8	1	12	TNF	0.0316367	biological_process	296
iron ion homeostasis	Group	8	8	1	12	HMOX1	0.0316367	biological_process	297
leukocyte homeostasis	Group	8	8	1	12	Bim	0.0316367	biological_process	298
myeloid cell homeostasis	Group	8	8	1	12	Bim	0.0316367	biological_process	299
substrate-bound cell migration	Group	8	8	1	12	PDGFB	0.0316367	biological_process	300
wound healing, spreading of epidermal cells	Group	8	8	1	12	ITGA5	0.0316367	biological_process	301
germinal center formation	Group	8	8	1	12	NFKB2	0.0316367	biological_process	302
receptor biosynthetic process	Group	8	8	1	12	TNF	0.0316367	biological_process	303
response to alkaloid	Group	8	8	1	12	MYC	0.0316367	biological_process	304
regulation of small GTPase mediated signal transduction	Group	73	73	2	2	RAPGEF2,RASGEF1B	0.0348213	biological_process	305
activation of MAPK activity	Group	73	73	2	2	TNF,IL1B	0.0348213	biological_process	306
regulation of blood pressure	Group	73	73	2	2	PTGS2,HMOX1	0.0348213	biological_process	307
cell-substrate junction assembly	Group	9	9	1	11	ITGA5	0.0355209	biological_process	308
negative regulation of glucose import	Group	9	9	1	11	TNF	0.0355209	biological_process	309
positive regulation of stress-activated MAPK cascade	Group	9	9	1	11	IL1B	0.0355209	biological_process	310
positive regulation of blood vessel endothelial cell migration	Group	9	9	1	11	PDGFB	0.0355209	biological_process	311
positive regulation of peptidyl-serine phosphorylation	Group	9	9	1	11	OSM	0.0355209	biological_process	312
positive regulation of lipid metabolic process	Group	9	9	1	11	NFKB1	0.0355209	biological_process	313
positive regulation of caspase activity	Group	9	9	1	11	NLRP3	0.0355209	biological_process	314
regulation of DNA recombination	Group	9	9	1	11	IL7R	0.0355209	biological_process	315
stress-activated protein kinase signaling pathway	Group	9	9	1	11	ERRFI1	0.0355209	biological_process	316
cellular extravasation	Group	9	9	1	11	TNF	0.0355209	biological_process	317
peptide biosynthetic process	Group	9	9	1	11	FURIN	0.0355209	biological_process	318
response to salt stress	Group	9	9	1	11	TNF	0.0355209	biological_process	319
hyperosmotic response	Group	9	9	1	11	ICOSLG	0.0355209	biological_process	320
transforming growth factor beta receptor signaling pathway	Group	74	74	2	2	CCL13,PDGFB	0.0356966	biological_process	321
Cell Cycle Regulation	Pathway	135	2164	31	1	CD40,TNF,PLAUR,IL1B,CD14,CDKN1A,NFKBIA,IL1A,CSF1,IL1RN,NFKB1,PDGFB,CYBB,REL,TNFRSF9,GADD45B,NFKB2,RHOC,TRAF5,GRAP,RAPGEF2,DUSP5,DUSP2,NFKBIZ,DUSP4,IKBKE,TREX1,ELL2,DUSP16,OASL,RASGEF1B	0.0368704	Ariadne Signaling Pathways	322
negative regulation of myeloid cell differentiation	Group	10	10	1	10	NFKBIA	0.0393896	biological_process	323
negative regulation of foam cell differentiation	Group	10	10	1	10	NFKBIA	0.0393896	biological_process	324
positive regulation of programmed cell death	Group	10	10	1	10	CDKN1A	0.0393896	biological_process	325
regulation of protein secretion	Group	10	10	1	10	SAA1	0.0393896	biological_process	326
regulation of pigmentation during development	Group	10	10	1	10	Bim	0.0393896	biological_process	327
erythrocyte homeostasis	Group	10	10	1	10	HMOX1	0.0393896	biological_process	328
secretion by cell	Group	10	10	1	10	FURIN	0.0393896	biological_process	329
ear development	Group	10	10	1	10	Bim	0.0393896	biological_process	330
immunoglobulin production	Group	10	10	1	10	IL7R	0.0393896	biological_process	331
response to interferon-gamma	Group	10	10	1	10	CXCL16	0.0393896	biological_process	332
response to fungus	Group	10	10	1	10	MALT1	0.0393896	biological_process	333
negative regulation of I-kappaB kinase-NF-kappaB cascade	Group	11	11	1	9	TNFAIP3	0.043243	biological_process	334
negative regulation of cyclin-dependent protein kinase activity	Group	11	11	1	9	CDKN1A	0.043243	biological_process	335
positive regulation of interleukin-1 beta secretion	Group	11	11	1	9	NLRP3	0.043243	biological_process	336
tumor necrosis factor-mediated signaling pathway	Group	11	11	1	9	TNF	0.043243	biological_process	337
regulation of organ growth	Group	11	11	1	9	Bim	0.043243	biological_process	338
signal peptide processing	Group	11	11	1	9	FURIN	0.043243	biological_process	339
decidualization	Group	11	11	1	9	PTGS2	0.043243	biological_process	340
anagen	Group	11	11	1	9	PTGS2	0.043243	biological_process	341
detection of mechanical stimulus involved in sensory perception of sound	Group	11	11	1	9	MYC	0.043243	biological_process	342
positive regulation of activated T cell proliferation	Group	12	12	1	8	ICOSLG	0.047081	biological_process	343
positive regulation of acute inflammatory response	Group	12	12	1	8	OSM	0.047081	biological_process	344
regulation of osteoclast differentiation	Group	12	12	1	8	TNF	0.047081	biological_process	345
negative regulation of NF-kappaB transcription factor activity	Group	12	12	1	8	NLRP3	0.047081	biological_process	346
homeostasis of number of cells	Group	12	12	1	8	IL7R	0.047081	biological_process	347
myeloid dendritic cell differentiation	Group	12	12	1	8	IRF4	0.047081	biological_process	348
endothelial cell proliferation	Group	12	12	1	8	HMOX1	0.047081	biological_process	349
behavioral response to pain	Group	12	12	1	8	OSM	0.047081	biological_process	350
negative regulation of cellular protein metabolic process	Group	13	13	1	7	NFKB1	0.0509038	biological_process	351
negative regulation of phosphorylation	Group	13	13	1	7	CDKN1A	0.0509038	biological_process	352
positive regulation of Ras protein signal transduction	Group	13	13	1	7	CSF1	0.0509038	biological_process	353
positive regulation of gene expression	Group	13	13	1	7	CSF1	0.0509038	biological_process	354
regulation of cell size	Group	13	13	1	7	IL7R	0.0509038	biological_process	355
endothelial cell differentiation	Group	13	13	1	7	JAG1	0.0509038	biological_process	356
glycoprotein biosynthetic process	Group	13	13	1	7	TNIP1	0.0509038	biological_process	357
middle ear morphogenesis	Group	13	13	1	7	MYC	0.0509038	biological_process	358
oligopeptide transport	Group	13	13	1	7	SLC15A3	0.0509038	biological_process	359
response to exogenous dsRNA	Group	13	13	1	7	NFKBIA	0.0509038	biological_process	360
blood coagulation	Group	93	93	2	2	PLAUR,SERPINE1	0.0538508	biological_process	361
fibrinolysis	Group	14	14	1	7	SERPINE1	0.0547114	biological_process	362
regulation of proteolysis	Group	14	14	1	7	PLAUR	0.0547114	biological_process	363
regulation of peptidyl-tyrosine phosphorylation	Group	14	14	1	7	PDGFB	0.0547114	biological_process	364
superoxide release	Group	14	14	1	7	CYBB	0.0547114	biological_process	365
skeletal muscle regeneration	Group	14	14	1	7	PLAUR	0.0547114	biological_process	366
response to hyperoxia	Group	14	14	1	7	CDKN1A	0.0547114	biological_process	367
negative regulation of insulin receptor signaling pathway	Group	15	15	1	6	IL1B	0.0585038	biological_process	368
lipopolysaccharide-mediated signaling pathway	Group	15	15	1	6	NFKBIA	0.0585038	biological_process	369
macrophage differentiation	Group	15	15	1	6	CSF1	0.0585038	biological_process	370
prostaglandin biosynthetic process	Group	15	15	1	6	PTGS2	0.0585038	biological_process	371
chaperone mediated protein folding requiring cofactor	Group	15	15	1	6	TOR3A	0.0585038	biological_process	372
response to arsenic	Group	15	15	1	6	CDKN1A	0.0585038	biological_process	373
response to ATP	Group	15	15	1	6	IL1B	0.0585038	biological_process	374
regulation of phosphoprotein phosphatase activity	Group	16	16	1	6	RCAN1	0.0622812	biological_process	375
activation of NF-kappaB-inducing kinase activity	Group	16	16	1	6	MALT1	0.0622812	biological_process	376
vascular endothelial growth factor receptor signaling pathway	Group	16	16	1	6	CCL13	0.0622812	biological_process	377
regulation of protein catabolic process	Group	16	16	1	6	FURIN	0.0622812	biological_process	378
myoblast differentiation	Group	16	16	1	6	JAG1	0.0622812	biological_process	379
RNA catabolic process	Group	16	16	1	6	ISG20	0.0622812	biological_process	380
ossification	Group	101	101	2	1	CSF1,RSAD2	0.062284	biological_process	381
aging	Group	101	101	2	1	IL1B,NFKB2	0.062284	biological_process	382
OncostatinR -> STAT3 signaling	Pathway	6	6	1	16	OSM	0.0633557	Ariadne Signaling Pathways	383
Sialophorin -> CTNNB/MYC/TP53 signaling	Pathway	6	6	1	16	MYC	0.0633557	Ariadne Signaling Pathways	384
TNFRSF5 -> STAT signaling	Pathway	6	6	1	16	CD40	0.0633557	Ariadne Signaling Pathways	385
regulation of transcription	Group	533	533	5	0	MYC,NR4A1,NFKB1,REL,NFKB2	0.0636802	biological_process	386
negative regulation of hormone secretion	Group	17	17	1	5	OSM	0.0660435	biological_process	387
negative regulation of specific transcription from RNA polymerase II promoter	Group	17	17	1	5	NFKB1	0.0660435	biological_process	388
positive regulation of transforming growth factor beta receptor signaling pathway	Group	17	17	1	5	FURIN	0.0660435	biological_process	389
induction of apoptosis via death domain receptors	Group	17	17	1	5	TNF	0.0660435	biological_process	390
positive regulation of vasodilation	Group	17	17	1	5	HMOX1	0.0660435	biological_process	391
positive regulation of smooth muscle contraction	Group	17	17	1	5	PTGS2	0.0660435	biological_process	392
positive regulation of transcription factor activity	Group	17	17	1	5	IL1B	0.0660435	biological_process	393
negative regulation of MAP kinase activity	Group	17	17	1	5	IL1B	0.0660435	biological_process	394
T cell homeostasis	Group	17	17	1	5	Bim	0.0660435	biological_process	395
positive regulation of DNA binding	Group	17	17	1	5	IRF4	0.0660435	biological_process	396
mitotic cell cycle	Group	17	17	1	5	PLK2	0.0660435	biological_process	397
response to morphine	Group	17	17	1	5	IL1B	0.0660435	biological_process	398
multicellular organismal development	Group	1080	1080	8	0	TNF,CSF1,OSM,GADD45B,JAG1,PIM1,TNFAIP2,ZC3H12A	0.0690192	biological_process	399
isotype switching	Group	18	18	1	5	ICOSLG	0.0697908	biological_process	400
respiratory burst	Group	18	18	1	5	CYBB	0.0697908	biological_process	401
viral genome replication	Group	18	18	1	5	CCL4	0.0697908	biological_process	402
Gonadotrope Cell Activation	Pathway	71	698	12	1	PTGS2,CSF1,PDGFB,FURIN,ETS2,GRAP,RAPGEF2,DUSP5,DUSP2,DUSP4,DUSP16,RASGEF1B	0.0699551	Ariadne Signaling Pathways	403
response to stress	Group	239	239	3	1	GADD45B,ERRFI1,2310016C08Rik	0.0716523	biological_process	404
negative regulation of cytokine production	Group	19	19	1	5	NFKB1	0.0735233	biological_process	405
positive regulation of vasoconstriction	Group	19	19	1	5	PTGS2	0.0735233	biological_process	406
regulation of mitotic cell cycle	Group	19	19	1	5	MYC	0.0735233	biological_process	407
regulation of inflammatory response	Group	19	19	1	5	PTGS2	0.0735233	biological_process	408
skeletal muscle fiber development	Group	19	19	1	5	RCAN1	0.0735233	biological_process	409
response to corticosterone stimulus	Group	19	19	1	5	CDKN1A	0.0735233	biological_process	410
response to copper ion	Group	19	19	1	5	NFKB1	0.0735233	biological_process	411
CSF1R -> STAT signaling	Pathway	7	7	1	14	CSF1	0.0735234	Ariadne Signaling Pathways	412
TLR3 -> IRF signaling	Pathway	7	7	1	14	IKBKE	0.0735234	Ariadne Signaling Pathways	413
UrokinaseR -> STAT signaling	Pathway	7	7	1	14	PLAUR	0.0735234	Ariadne Signaling Pathways	414
cell projection assembly	Group	20	20	1	5	PDGFB	0.0772409	biological_process	415
transmembrane transport	Group	20	20	1	5	SLC2A1	0.0772409	biological_process	416
cellular response to extracellular stimulus	Group	20	20	1	5	CDKN1A	0.0772409	biological_process	417
DNA fragmentation involved in apoptosis	Group	20	20	1	5	MYC	0.0772409	biological_process	418
auditory receptor cell differentiation	Group	20	20	1	5	JAG1	0.0772409	biological_process	419
cell cycle arrest	Group	115	115	2	1	CDKN1A,MYC	0.0780187	biological_process	420
glucose metabolic process	Group	115	115	2	1	TNF,MYC	0.0780187	biological_process	421
response to nutrient	Group	117	117	2	1	IL1B,CYBB	0.0803595	biological_process	422
negative regulation of proteolysis	Group	21	21	1	4	SERPINE1	0.0809438	biological_process	423
DNA damage response, signal transduction resulting in induction of apoptosis	Group	21	21	1	4	HMOX1	0.0809438	biological_process	424
positive regulation of gene-specific transcription	Group	21	21	1	4	TNF	0.0809438	biological_process	425
positive regulation of interleukin-6 production	Group	21	21	1	4	IL1B	0.0809438	biological_process	426
positive regulation of inflammatory response	Group	21	21	1	4	TNF	0.0809438	biological_process	427
homeostasis of number of cells within a tissue	Group	21	21	1	4	CSF1	0.0809438	biological_process	428
copper ion transport	Group	21	21	1	4	SLC31A2	0.0809438	biological_process	429
positive regulation of T cell activation	Group	22	22	1	4	MALT1	0.0846319	biological_process	430
positive regulation of MAP kinase activity	Group	22	22	1	4	PDGFB	0.0846319	biological_process	431
cell activation	Group	22	22	1	4	TNF	0.0846319	biological_process	432
G2-M transition of mitotic cell cycle	Group	22	22	1	4	CDKN1A	0.0846319	biological_process	433
bone mineralization	Group	22	22	1	4	PTGS2	0.0846319	biological_process	434
social behavior	Group	22	22	1	4	IL1B	0.0846319	biological_process	435
response to bacterium	Group	22	22	1	4	CCL13	0.0846319	biological_process	436
response to reactive oxygen species	Group	22	22	1	4	SERPINE1	0.0846319	biological_process	437
protein complex assembly	Group	121	121	2	1	CD40,TRAF1	0.0851059	biological_process	438
cAMP-mediated signaling	Group	23	23	1	4	RAPGEF2	0.0883053	biological_process	439
neuromuscular junction development	Group	23	23	1	4	TNC	0.0883053	biological_process	440
pigmentation during development	Group	23	23	1	4	Bim	0.0883053	biological_process	441
response to nicotine	Group	23	23	1	4	HMOX1	0.0883053	biological_process	442
protein secretion	Group	24	24	1	4	CXCL10	0.0919641	biological_process	443
thymus development	Group	24	24	1	4	Bim	0.0919641	biological_process	444
IL7R -> STAT signaling	Pathway	9	9	1	11	IL7R	0.0935337	Ariadne Signaling Pathways	445
PDGFR -> STAT signaling	Pathway	9	9	1	11	PDGFB	0.0935337	Ariadne Signaling Pathways	446
transcription initiation	Group	25	25	1	4	MYC	0.0956084	biological_process	447
neuroprotection	Group	25	25	1	4	REL	0.0956084	biological_process	448
platelet-derived growth factor receptor signaling pathway	Group	25	25	1	4	PDGFB	0.0956084	biological_process	449
cell fate determination	Group	25	25	1	4	JAG1	0.0956084	biological_process	450
response to osmotic stress	Group	25	25	1	4	SLC2A1	0.0956084	biological_process	451
positive regulation of cell adhesion	Group	26	26	1	3	SAA1	0.0992382	biological_process	452
negative regulation of transcription factor activity	Group	26	26	1	3	HMOX1	0.0992382	biological_process	453
release of cytochrome c from mitochondria	Group	26	26	1	3	MYC	0.0992382	biological_process	454
odontogenesis	Group	26	26	1	3	CSF1	0.0992382	biological_process	455
heterophilic cell adhesion	Group	27	27	1	3	ITGA5	0.102854	biological_process	456
regulation of protein amino acid phosphorylation	Group	27	27	1	3	TNF	0.102854	biological_process	457
positive regulation of protein kinase activity	Group	27	27	1	3	CSF1	0.102854	biological_process	458
activation of MAPKK activity	Group	27	27	1	3	GADD45B	0.102854	biological_process	459
establishment or maintenance of cell polarity	Group	27	27	1	3	CCL4	0.102854	biological_process	460
mismatch repair	Group	27	27	1	3	TREX1	0.102854	biological_process	461
response to radiation	Group	27	27	1	3	MYC	0.102854	biological_process	462
LIFR -> STAT5A signaling	Pathway	10	10	1	10	OSM	0.103379	Ariadne Signaling Pathways	463
positive regulation of neuron apoptosis	Group	28	28	1	3	TNF	0.106454	biological_process	464
negative regulation of inflammatory response	Group	29	29	1	3	SAA1	0.110041	biological_process	465
transcription, DNA-dependent	Group	29	29	1	3	MYC	0.110041	biological_process	466
glutathione metabolic process	Group	29	29	1	3	CTH	0.110041	biological_process	467
inner ear development	Group	29	29	1	3	JAG1	0.110041	biological_process	468
peripheral nervous system development	Group	30	30	1	3	OSM	0.113613	biological_process	469
negative regulation of transcription from RNA polymerase II promoter	Group	293	293	3	1	TNF,ZBTB32,JMJD3	0.113836	biological_process	470
positive regulation of transcription, DNA-dependent	Group	144	144	2	1	REL,ETS2	0.113895	biological_process	471
Methionine metabolism	Pathway	53	66	1	1	CTH	0.115214	Ariadne Metabolic Pathways	472
leukocyte adhesion	Group	31	31	1	3	ITGA5	0.117172	biological_process	473
endosome transport	Group	31	31	1	3	EHD1	0.117172	biological_process	474
positive regulation of DNA replication	Group	32	32	1	3	PDGFB	0.120716	biological_process	475
positive regulation of catalytic activity	Group	32	32	1	3	MYC	0.120716	biological_process	476
cell adhesion	Group	650	650	5	0	TNC,CCL5,CCL4,ITGA5,DCBLD2	0.120765	biological_process	477
TNFRSF1A -> STAT signaling	Pathway	12	12	1	8	TNF	0.122754	Ariadne Signaling Pathways	478
positive regulation of multicellular organism growth	Group	33	33	1	3	CSF1	0.124245	biological_process	479
amino acid biosynthetic process	Group	33	33	1	3	CTH	0.124245	biological_process	480
ROS metabolism	Pathway	43	74	1	1	CYBB	0.128425	Ariadne Metabolic Pathways	481
positive regulation of T cell proliferation	Group	35	35	1	2	IL1B	0.131263	biological_process	482
regulation of cytokine production	Group	35	35	1	2	ZBTB32	0.131263	biological_process	483
phagocytosis	Group	35	35	1	2	CD14	0.131263	biological_process	484
Notch -> SMAD3 signaling	Pathway	7	13	1	7	JAG1	0.132286	Ariadne Signaling Pathways	485
Notch -> LEF1 signaling	Pathway	7	13	1	7	JAG1	0.132286	Ariadne Signaling Pathways	486
glucose transport	Group	36	36	1	2	SLC2A1	0.134751	biological_process	487
Heme oxidation	Pathway	35	79	1	1	HMOX1	0.136601	Ariadne Metabolic Pathways	488
regulation of immune response	Group	37	37	1	2	CD40	0.138225	biological_process	489
embryo implantation	Group	37	37	1	2	PTGS2	0.138225	biological_process	490
tissue regeneration	Group	37	37	1	2	SERPINE1	0.138225	biological_process	491
insulin secretion	Group	38	38	1	2	IL1RN	0.141685	biological_process	492
response to UV	Group	38	38	1	2	CDKN1A	0.141685	biological_process	493
Notch -> MEF/MYOD signaling	Pathway	8	14	1	7	JAG1	0.141716	Ariadne Signaling Pathways	494
positive regulation of cell growth	Group	39	39	1	2	CXCL16	0.145132	biological_process	495
DNA replication	Group	168	168	2	1	PDGFB,TREX1	0.146138	biological_process	496
pigmentation	Group	40	40	1	2	MYC	0.148564	biological_process	497
negative regulation of neuron differentiation	Group	40	40	1	2	RHOC	0.148564	biological_process	498
positive regulation of MAPKKK cascade	Group	40	40	1	2	OSM	0.148564	biological_process	499
Notch -> EP300/ASCL signaling	Pathway	9	15	1	6	JAG1	0.151045	Ariadne Signaling Pathways	500
oxidation reduction	Group	702	702	5	0	PTGS2,HMOX1,CYBB,SMOX,JMJD3	0.151918	biological_process	501
germ cell development	Group	41	41	1	2	OSGIN2	0.151983	biological_process	502
negative regulation of protein kinase activity	Group	42	42	1	2	GADD45B	0.155389	biological_process	503
mammary gland development	Group	42	42	1	2	Bim	0.155389	biological_process	504
negative regulation of cell migration	Group	43	43	1	2	PDGFB	0.158781	biological_process	505
acute-phase response	Group	43	43	1	2	SAA1	0.158781	biological_process	506
skeletal system morphogenesis	Group	44	44	1	2	MYC	0.162159	biological_process	507
learning or memory	Group	44	44	1	2	IL1B	0.162159	biological_process	508
Serine and Glycine metabolism	Pathway	86	95	1	1	CTH	0.162353	Ariadne Metabolic Pathways	509
negative regulation of cell differentiation	Group	45	45	1	2	JAG1	0.165524	biological_process	510
phospholipid metabolic process	Group	45	45	1	2	HMOX1	0.165524	biological_process	511
response to hypoxia	Group	184	184	2	1	HMOX1,PDGFB	0.168559	biological_process	512
carbohydrate transport	Group	46	46	1	2	SLC2A1	0.168876	biological_process	513
organ morphogenesis	Group	185	185	2	1	TNF,JAG1	0.169979	biological_process	514
positive regulation of peptidyl-tyrosine phosphorylation	Group	47	47	1	2	OSM	0.172214	biological_process	515
excretion	Group	47	47	1	2	HMOX1	0.172214	biological_process	516
odontogenesis of dentine-containing tooth	Group	48	48	1	2	Bim	0.175539	biological_process	517
JNK cascade	Group	49	49	1	2	TNF	0.17885	biological_process	518
organ regeneration	Group	49	49	1	2	CDKN1A	0.17885	biological_process	519
male gonad development	Group	49	49	1	2	Bim	0.17885	biological_process	520
regulation of cell migration	Group	50	50	1	2	JAG1	0.182149	biological_process	521
cellular iron ion homeostasis	Group	50	50	1	2	MYC	0.182149	biological_process	522
glucose homeostasis	Group	50	50	1	2	SERPINE1	0.182149	biological_process	523
cytokine production	Group	50	50	1	2	REL	0.182149	biological_process	524
receptor-mediated endocytosis	Group	51	51	1	1	CXCL16	0.185434	biological_process	525
vasculogenesis	Group	51	51	1	1	PTPRJ	0.185434	biological_process	526
RNA elongation from RNA polymerase II promoter	Group	53	53	1	1	ELL2	0.191966	biological_process	527
B Cell Activation	Pathway	65	1178	16	1	PTGS2,NFKBIA,NFKB1,FURIN,REL,NFKB2,ETS2,IRF4,DUSP5,DUSP2,NFKBIZ,DUSP4,IKBKE,DUSP16,DNAJB4,RASGEF1B	0.194566	Ariadne Signaling Pathways	528
Nicotinate and nicotinamide metabolism	Pathway	46	116	1	0	PIM1	0.195216	Ariadne Metabolic Pathways	529
cell morphogenesis	Group	56	56	1	1	IL7R	0.201666	biological_process	530
protein catabolic process	Group	56	56	1	1	SLC15A3	0.201666	biological_process	531
G1-S transition of mitotic cell cycle	Group	57	57	1	1	CDKN1A	0.204874	biological_process	532
response to hydrogen peroxide	Group	61	61	1	1	HMOX1	0.217577	biological_process	533
Notch signaling pathway	Group	62	62	1	1	JAG1	0.220721	biological_process	534
response to unfolded protein	Group	63	63	1	1	DNAJB4	0.223853	biological_process	535
negative regulation of ubiquitin-protein ligase activity during mitotic cell cycle	Group	64	64	1	1	PSME2	0.226972	biological_process	536
anaphase-promoting complex-dependent proteasomal ubiquitin-dependent protein catabolic process	Group	64	64	1	1	PSME2	0.226972	biological_process	537
response to chemical stimulus	Group	64	64	1	1	IL1B	0.226972	biological_process	538
amino acid metabolic process	Group	65	65	1	1	CTH	0.230079	biological_process	539
response to toxin	Group	66	66	1	1	CDKN1A	0.233174	biological_process	540
positive regulation of ubiquitin-protein ligase activity during mitotic cell cycle	Group	67	67	1	1	PSME2	0.236256	biological_process	541
GFR -> AP-1/CREB/CREBBP/ELK-SRF/MYC signaling	Pathway	50	156	3	1	MYC,CSF1,PDGFB	0.239066	Ariadne Signaling Pathways	542
DNA recombination	Group	69	69	1	1	TREX1	0.242383	biological_process	543
cellular defense response	Group	69	69	1	1	CCL5	0.242383	biological_process	544
response to DNA damage stimulus	Group	236	236	2	0	CDKN1A,TREX1	0.24438	biological_process	545
regulation of growth	Group	71	71	1	1	OSM	0.248462	biological_process	546
exocytosis	Group	72	72	1	1	CCL5	0.251483	biological_process	547
Ras protein signal transduction	Group	73	73	1	1	GRAP	0.254492	biological_process	548
NCAM1 -> CREB/ELK-SRF/MYC signaling	Pathway	17	27	1	3	MYC	0.255496	Ariadne Signaling Pathways	549
Notch -> RBPJ/HES/HEY signaling	Pathway	18	27	1	3	JAG1	0.255496	Ariadne Signaling Pathways	550
TNFRSF5/13B -> NFATC1 signaling	Pathway	15	27	1	3	CD40	0.255496	Ariadne Signaling Pathways	551
negative regulation of signal transduction	Group	74	74	1	1	IL1RN	0.25749	biological_process	552
meiosis	Group	76	76	1	1	OSGIN2	0.263448	biological_process	553
Notch -> TCF3 signaling	Pathway	22	28	1	3	JAG1	0.263606	Ariadne Signaling Pathways	554
proteolysis	Group	651	651	4	0	CFLAR,FURIN,CASP4,MALT1	0.265086	biological_process	555
post-embryonic development	Group	77	77	1	1	Bim	0.26641	biological_process	556
regulation of gene expression	Group	78	78	1	1	MYC	0.269359	biological_process	557
fatty acid biosynthetic process	Group	78	78	1	1	PTGS2	0.269359	biological_process	558
cell differentiation	Group	658	658	4	0	CSF1,GADD45B,TNFAIP2,ZC3H12A	0.271284	biological_process	559
GFR -> FOXO3A signaling	Pathway	7	94	2	2	CSF1,PDGFB	0.271439	Ariadne Signaling Pathways	560
Skeletal Myogenesis Control	Pathway	70	569	8	1	CSF1,PDGFB,CYBB,C3AR1,DUSP5,DUSP2,DUSP4,DUSP16	0.273195	Ariadne Signaling Pathways	561
TLR -> AP-1 signaling	Pathway	30	30	1	3	CD14	0.279565	Ariadne Signaling Pathways	562
protein heterooligomerization	Group	82	82	1	1	BIRC3	0.281041	biological_process	563
cell death	Group	82	82	1	1	HMOX1	0.281041	biological_process	564
kidney development	Group	83	83	1	1	Bim	0.283933	biological_process	565
transcription	Group	2246	2246	11	0	MYC,NR4A1,NFKB1,REL,NFKB2,IRF4,ZBTB32,NFKBIZ,ZC3H12A,ELL2,PARP14	0.289428	biological_process	566
regulation of Rho protein signal transduction	Group	86	86	1	1	ARHGEF3	0.292538	biological_process	567
Ser/Gly/Thr/Cys metabolism	Pathway	133	183	1	0	CTH	0.293236	Ariadne Metabolic Pathways	568
regulation of transcription, DNA-dependent	Group	2501	2501	12	0	MYC,NR4A1,NFKB1,REL,NFKB2,ETS2,IRF4,ZBTB32,NFKBIZ,ZC3H12A,ELL2,PARP14	0.300906	biological_process	569
protein amino acid glycosylation	Group	89	89	1	1	ST3GAL1	0.30104	biological_process	570
cell-matrix adhesion	Group	90	90	1	1	Bim	0.303852	biological_process	571
extracellular matrix organization	Group	94	94	1	1	NFKB2	0.314987	biological_process	572
muscle contraction	Group	95	95	1	1	TRDN	0.317743	biological_process	573
cell migration	Group	97	97	1	1	CCL22	0.323222	biological_process	574
TNFRSF1A -> AP-1/ATF/TP53 signaling	Pathway	30	36	1	2	TNF	0.325425	Ariadne Signaling Pathways	575
modification-dependent protein catabolic process	Group	501	501	3	0	Fbxo15,MALT1,TNFAIP3	0.325763	biological_process	576
muscle organ development	Group	100	100	1	1	CXCL10	0.331359	biological_process	577
female pregnancy	Group	100	100	1	1	IL1RN	0.331359	biological_process	578
integrin-mediated signaling pathway	Group	103	103	1	0	ITGA5	0.3394	biological_process	579
FibronectinR -> CTNNB signaling	Pathway	10	38	1	2	ITGA5	0.340063	Ariadne Signaling Pathways	580
protein amino acid phosphorylation	Group	739	739	4	0	STK40,PIM1,PLK2,IKBKE	0.344404	biological_process	581
negative regulation of transcription, DNA-dependent	Group	110	110	1	0	NFKB1	0.357789	biological_process	582
TNFRSF1A -> CREB/ELK-SRF signaling	Pathway	32	41	1	2	TNF	0.361435	Ariadne Signaling Pathways	583
transmembrane receptor protein tyrosine kinase signaling pathway	Group	113	113	1	0	PTPRJ	0.365514	biological_process	584
lipid biosynthetic process	Group	115	115	1	0	PTGS2	0.370613	biological_process	585
electron transport chain	Group	118	118	1	0	CYBB	0.378185	biological_process	586
protein kinase cascade	Group	120	120	1	0	HMOX1	0.383183	biological_process	587
cell communication	Group	120	120	1	0	JAG1	0.383183	biological_process	588
IGF1R -> ELK-SRF/HIF1A/MYC/SREBF signaling	Pathway	23	46	1	2	MYC	0.395551	Ariadne Signaling Pathways	589
Arachidonic acid metabolism	Pathway	146	272	1	0	PTGS2	0.408427	Ariadne Metabolic Pathways	590
GFR -> NCOR2 signaling	Pathway	27	130	2	1	CSF1,PDGFB	0.413796	Ariadne Signaling Pathways	591
central nervous system development	Group	140	140	1	0	RCAN1	0.431022	biological_process	592
IL2R -> ELK-SRF/MYC signaling	Pathway	24	52	1	1	MYC	0.434126	Ariadne Signaling Pathways	593
biological_process	Group	3014	3014	13	0	RSAD2,NLRP3,MALT1,IL7R,IRF4,EHD1,TRDN,ARHGEF3,OASL,RASGEF1B,PRRG4,GPR84,RSBN1	0.434309	biological_process	594
GHR -> ELK-SRF/MYC signaling	Pathway	25	53	1	1	MYC	0.440315	Ariadne Signaling Pathways	595
endocytosis	Group	147	147	1	0	EHD1	0.446882	biological_process	596
skeletal system development	Group	147	147	1	0	ETS2	0.446882	biological_process	597
intracellular signaling cascade	Group	390	390	2	0	HMOX1,ARHGEF3	0.464972	biological_process	598
UrokinaseR -> ELK-SRF signaling	Pathway	30	58	1	1	PLAUR	0.470273	Ariadne Signaling Pathways	599
negative regulation of transcription	Group	159	159	1	0	TNF	0.473057	biological_process	600
anatomical structure morphogenesis	Group	159	159	1	0	IER3	0.473057	biological_process	601
sensory perception of sound	Group	166	166	1	0	NLRP3	0.487755	biological_process	602
transcription from RNA polymerase II promoter	Group	167	167	1	0	MYC	0.489821	biological_process	603
actin cytoskeleton organization	Group	169	169	1	0	PDGFB	0.493929	biological_process	604
ERBB2/3 -> EP300/ETS/ETV/SP1 signaling	Pathway	35	63	1	1	ETS2	0.498651	Ariadne Signaling Pathways	605
heart development	Group	176	176	1	0	PTPRJ	0.508049	biological_process	606
in utero embryonic development	Group	177	177	1	0	Bim	0.510034	biological_process	607
chromatin modification	Group	186	186	1	0	JMJD3	0.527547	biological_process	608
Tight Junction Regulation	Pathway	5	69	1	1	2310016C08Rik	0.530732	Ariadne Signaling Pathways	609
protein folding	Group	194	194	1	0	DNAJB4	0.542592	biological_process	610
defense response to bacterium	Group	198	198	1	0	TNF	0.549935	biological_process	611
FibronectinR -> AP-1/ELK-SRF/SREBF signaling	Pathway	40	74	1	1	ITGA5	0.555915	Ariadne Signaling Pathways	612
protein modification process	Group	217	217	1	0	OASL	0.583251	biological_process	613
vesicle-mediated transport	Group	223	223	1	0	MARCKSL1	0.593255	biological_process	614
IL8R -> CREB/EGR signaling	Pathway	33	87	1	1	CXCL3	0.615328	Ariadne Signaling Pathways	615
AngiotensinR -> CREB/ELK-SRF/TP53 signaling	Pathway	38	89	1	1	CYBB	0.623745	Ariadne Signaling Pathways	616
NTRK -> AP-1/CREB/ELK-SRF/MYC/SMAD3/TP53 signaling	Pathway	59	90	1	1	MYC	0.627885	Ariadne Signaling Pathways	617
DNA repair	Group	251	251	1	0	TREX1	0.636882	biological_process	618
cell cycle	Group	539	539	2	0	CDKN1A,PLK2	0.639277	biological_process	619
protein transport	Group	556	556	2	0	RAB11FIP1,SLC15A3	0.656094	biological_process	620
ion transport	Group	626	626	2	0	CYBB,SLC31A2	0.718862	biological_process	621
lipid metabolic process	Group	342	342	1	0	IL1RN	0.749063	biological_process	622
spermatogenesis	Group	353	353	1	0	Bim	0.760045	biological_process	623
nervous system development	Group	422	422	1	0	JAG1	0.818847	biological_process	624
transport	Group	1807	1807	5	0	SLC2A1,CYBB,SLC31A2,RAB11FIP1,SLC15A3	0.857512	biological_process	625
Insulin Action	Pathway	50	905	7	0	SLC2A1,ETS2,GRAP,DUSP5,DUSP2,DUSP4,DUSP16	0.878945	Ariadne Signaling Pathways	626
Hedgehog Pathway	Pathway	17	624	4	0	MYC,BCL2A1,TREX1,PSME2	0.917897	Ariadne Signaling Pathways	627
translation	Group	635	635	1	0	TNIP1	0.924274	biological_process	628
response to stimulus	Group	724	724	1	0	HMOX1	0.947507	biological_process	629
Atlas of Signaling	Pathway	381	6022	63	1	CD40,TNF,PTGS2,PLAUR,IL1B,TNC,CCL5,CD14,CDKN1A,MYC,NFKBIA,NR4A1,IL1A,CSF1,BIRC3,CXCL10,BCL2A1,ICOSLG,IL1RN,CFLAR,CCL7,CCL13,CXCL3,NFKB1,SLC2A1,OSM,PDGFB,CCL4,CYBB,FURIN,REL,TNFRSF9,CCL22,ITGA5,Bim,CXCL16,GADD45B,NFKB2,ETS2,RHOC,TRAF5,IL7R,IRF4,GRAP,C3AR1,RAPGEF2,DUSP5,DUSP2,NFKBIZ,DUSP4,CTH,2310016C08Rik,SLC31A2,IKBKE,EHD1,TREX1,ELL2,DUSP16,RAB11FIP1,OASL,PSME2,DNAJB4,RASGEF1B	0.973507	Ariadne Signaling Pathways	630
Adherens Junction Regulation	Pathway	41	692	3	0	CSF1,PDGFB,RHOC	0.984797	Ariadne Signaling Pathways	631
Notch Pathway	Pathway	40	1486	8	0	MYC,RHOC,GRAP,DUSP5,DUSP2,DUSP4,DUSP16,PSME2	0.996021	Ariadne Signaling Pathways	632
G-protein coupled receptor protein signaling pathway	Group	2761	2761	3	0	MGC34104,C3AR1,GPR84	0.999248	biological_process	633
Guanylate Cyclase Pathway	Pathway	36	1219	1	0	FURIN	1	Ariadne Signaling Pathways	634

## Sheet: trim pval
Name	Type	Total Entities	Expanded # of Entities	Overlap	Percent Overlap	Overlapping Entities	p-value	Data Source	#
inflammatory response	Group	293	293	23	7	LOC728830,CD40,TNF,PTGS2,IL1B,CCL5,CD14,IL1A,CXCL10,IL1RN,CCL7,CCL13,CXCL3,NFKB1,CCL4,CYBB,CCL22,CASP4,NLRP3,C3AR1,NFKBIZ,JMJD3,DDT	2.57749e-23	biological_process	1
immune response	Group	604	604	26	4	GBP7,LOC728830,Gbp1,Lilrb4,CD40,TNF,IL1B,CCL5,CD14,IL1A,CXCL10,IFIH1,ICOSLG,IL1RN,CCL7,CCL13,CXCL3,OSM,CCL4,CCL22,IL7R,IKBKE,Tgtp,OASL,GBP4,GBP5	1.09884e-19	biological_process	2
apoptosis	Group	550	550	22	4	CD40,TNF,IL1B,CD14,TRAF1,NFKBIA,IL1A,BIRC3,BCL2A1,CFLAR,NFKB1,OSM,CASP4,Bim,GADD45B,PHLDA1,NLRP3,TRAF5,MALT1,TNFAIP3,IER3,ZC3H12A	4.56662e-16	biological_process	3
positive regulation of I-kappaB kinase-NF-kappaB cascade	Group	96	96	11	11	CD40,TNF,IL1B,HMOX1,CFLAR,REL,RHOC,TRAF5,MALT1,PLK2,IKBKE	1.73676e-13	biological_process	4
chemotaxis	Group	145	145	11	7	LOC728830,PLAUR,CCL5,CXCL10,CCL7,CCL13,CXCL3,CCL4,CCL22,CXCL16,C3AR1	1.69255e-11	biological_process	5
anti-apoptosis	Group	198	198	11	5	TNF,IL1B,IL1A,BIRC3,BCL2A1,CFLAR,CCL13,NFKB1,MALT1,TNFAIP3,IER3	4.85521e-10	biological_process	6
regulation of apoptosis	Group	177	177	10	5	TRAF1,MYC,BIRC3,BCL2A1,IFIH1,CFLAR,CASP4,Bim,TRAF5,MALT1	2.63043e-09	biological_process	7
TNFR -> NF-kB signaling	Pathway	32	40	8	20	CD40,TNF,NFKBIA,NFKB1,REL,NFKB2,TRAF5,IKBKE	7.28391e-09	Ariadne Signaling Pathways	8
lymphocyte chemotaxis	Group	7	7	4	57	CCL5,CCL13,SAA1,CXCL16	8.49905e-09	biological_process	9
response to virus	Group	110	110	8	7	TNF,CCL5,RSAD2,IFIH1,CCL4,CCL22,ISG20,Tgtp	1.51706e-08	biological_process	10
Translation Control	Pathway	86	984	30	3	CD40,TNF,PLAUR,IL1B,TNC,CCL5,CD14,IL1A,CSF1,CXCL10,IL1RN,CFLAR,CCL7,CCL13,CXCL3,OSM,PDGFB,CCL4,TNFRSF9,CCL22,ITGA5,CXCL16,TRAF5,IL7R,GRAP,DUSP5,DUSP2,DUSP4,DUSP16,RASGEF1B	1.94444e-08	Ariadne Signaling Pathways	11
IL1R -> NF-kB signaling	Pathway	23	31	7	22	IL1B,NFKBIA,IL1A,NFKB1,REL,NFKB2,IKBKE	2.74247e-08	Ariadne Signaling Pathways	12
TLR3 -> NF-kB signaling	Pathway	7	11	5	45	NFKBIA,NFKB1,REL,NFKB2,IKBKE	5.66582e-08	Ariadne Signaling Pathways	13
neutrophil chemotaxis	Group	28	28	5	17	LOC728830,IL1B,CCL13,CXCL3,SAA1	8.65797e-08	biological_process	14
CSF2R -> NF-kB signaling	Pathway	6	14	5	35	NFKBIA,NFKB1,REL,NFKB2,IKBKE	2.3941e-07	Ariadne Signaling Pathways	15
negative regulation of viral genome replication	Group	4	4	3	75	TNF,CCL5,TNIP1	2.50397e-07	biological_process	16
chronic inflammatory response to antigenic stimulus	Group	4	4	3	75	TNF,IL1B,IL1RN	2.50397e-07	biological_process	17
TLR4/5/7/9 -> NF-kB signaling	Pathway	19	27	6	22	CD14,NFKBIA,NFKB1,REL,NFKB2,IKBKE	3.20744e-07	Ariadne Signaling Pathways	18
negative regulation of cell proliferation	Group	324	324	10	3	TNF,PTGS2,IL1B,HMOX1,CDKN1A,IL1A,OSM,TNFRSF9,CTH,SLFN12L	7.6661e-07	biological_process	19
Apoptosis	Pathway	52	72	8	11	BIRC3,BCL2A1,CFLAR,NFKB1,REL,CASP4,Bim,NFKB2	8.62278e-07	Ariadne Signaling Pathways	20
Apoptosis Regulation	Pathway	69	613	21	3	CD40,TNF,IL1B,CD14,NFKBIA,IL1A,BIRC3,BCL2A1,IL1RN,CFLAR,NFKB1,OSM,REL,TNFRSF9,Bim,NFKB2,TRAF5,IL7R,NFKBIZ,IKBKE,TREX1	9.70194e-07	Ariadne Signaling Pathways	21
Notch -> NF-kB signaling	Pathway	13	33	6	18	NFKBIA,NFKB1,REL,NFKB2,JAG1,IKBKE	1.14045e-06	Ariadne Signaling Pathways	22
cell-cell signaling	Group	275	275	9	3	IL1B,CCL5,CXCL10,CCL7,CCL13,CCL4,CCL22,PTPRJ,GRAP	1.73504e-06	biological_process	23
IL7R -> FOXO/NF-kB signaling	Pathway	16	36	6	16	NFKBIA,NFKB1,REL,NFKB2,IL7R,IKBKE	1.95513e-06	Ariadne Signaling Pathways	24
DDR1 -> NF-kB signaling	Pathway	14	22	5	22	NFKBIA,NFKB1,REL,NFKB2,IKBKE	2.94463e-06	Ariadne Signaling Pathways	25
EctodysplasinR -> NF-kB signaling	Pathway	14	22	5	22	NFKBIA,NFKB1,REL,NFKB2,IKBKE	2.94463e-06	Ariadne Signaling Pathways	26
positive regulation of chemokine biosynthetic process	Group	8	8	3	37	TNF,IL1B,HMOX1	3.4647e-06	biological_process	27
NGFR -> NF-kB signaling	Pathway	16	24	5	20	NFKBIA,NFKB1,REL,NFKB2,IKBKE	4.67366e-06	Ariadne Signaling Pathways	28
positive regulation of osteoclast differentiation	Group	9	9	3	33	LOC728830,CCL5,CSF1	5.18185e-06	biological_process	29
positive regulation of membrane protein ectodomain proteolysis	Group	9	9	3	33	TNF,IL1B,FURIN	5.18185e-06	biological_process	30
fever	Group	9	9	3	33	IL1B,IL1A,IL1RN	5.18185e-06	biological_process	31
B-cell receptor -> NF-kB signaling	Pathway	20	50	6	12	NFKBIA,NFKB1,REL,NFKB2,MALT1,IKBKE	1.41622e-05	Ariadne Signaling Pathways	32
regulation of cell proliferation	Group	135	135	6	4	TNF,PTGS2,SERPINE1,NFKBIA,PDGFB,JAG1	1.79466e-05	biological_process	33
CD19 -> NF-kB signaling	Pathway	12	32	5	15	NFKBIA,NFKB1,REL,NFKB2,IKBKE	2.07064e-05	Ariadne Signaling Pathways	34
ThrombinR -> NF-kB signaling	Pathway	12	32	5	15	NFKBIA,NFKB1,REL,NFKB2,IKBKE	2.07064e-05	Ariadne Signaling Pathways	35
DopamineR2 -> NF-kB signaling	Pathway	12	32	5	15	NFKBIA,NFKB1,REL,NFKB2,IKBKE	2.07064e-05	Ariadne Signaling Pathways	36
induction of apoptosis	Group	207	207	7	3	TNF,NR4A1,TNFRSF9,CASP4,Bim,PHLDA1,NLRP3	2.08478e-05	biological_process	37
CCR1 -> STAT signaling	Pathway	16	16	4	25	CCL5,CCL7,CCL13,CCL4	2.08519e-05	Ariadne Signaling Pathways	38
positive regulation of interleukin-2 biosynthetic process	Group	14	14	3	21	IL1B,IL1A,IRF4	2.21283e-05	biological_process	39
GHR -> NF-kB signaling	Pathway	13	33	5	15	NFKBIA,NFKB1,REL,NFKB2,IKBKE	2.42003e-05	Ariadne Signaling Pathways	40
memory	Group	43	43	4	9	PTGS2,IL1B,IL1RN,ITGA5	2.68097e-05	biological_process	41
CCR5 -> TP53 signaling	Pathway	17	17	4	23	CCL5,CCL7,CCL13,CCL4	2.70458e-05	Ariadne Signaling Pathways	42
AGER -> NF-kB signaling	Pathway	14	34	5	14	NFKBIA,NFKB1,REL,NFKB2,IKBKE	2.81361e-05	Ariadne Signaling Pathways	43
IL12R -> NF-kB/NFATC signaling	Pathway	14	34	5	14	NFKBIA,NFKB1,REL,NFKB2,IKBKE	2.81361e-05	Ariadne Signaling Pathways	44
Mast Cell Activation	Pathway	64	529	17	3	TNF,PTGS2,NFKBIA,NFKB1,OSM,FURIN,REL,NFKB2,ETS2,GRAP,DUSP5,DUSP2,NFKBIZ,DUSP4,IKBKE,DUSP16,RASGEF1B	3.24257e-05	Ariadne Signaling Pathways	45
IL15R -> NF-kB/NFATC signaling	Pathway	15	35	5	14	NFKBIA,NFKB1,REL,NFKB2,IKBKE	3.25516e-05	Ariadne Signaling Pathways	46
FibronectinR -> NF-kB signaling	Pathway	22	58	6	10	NFKBIA,NFKB1,REL,ITGA5,NFKB2,IKBKE	3.37043e-05	Ariadne Signaling Pathways	47
response to glucocorticoid stimulus	Group	95	95	5	5	TNF,PTGS2,IL1B,CDKN1A,IL1RN	4.12257e-05	biological_process	48
sequestering of triglyceride	Group	3	3	2	66	TNF,IL1B	4.7688e-05	biological_process	49
response to lipopolysaccharide	Group	99	99	5	5	PTGS2,IL1B,NFKBIA,IL1RN,NFKB2	5.02467e-05	biological_process	50
CCR2/5 -> STAT signaling	Pathway	20	20	4	20	CCL5,CCL7,CCL13,CCL4	5.37242e-05	Ariadne Signaling Pathways	51
TLR1/2/6 -> NF-kB signaling	Pathway	19	39	5	12	NFKBIA,NFKB1,REL,NFKB2,IKBKE	5.58303e-05	Ariadne Signaling Pathways	52
lymph node development	Group	19	19	3	15	NFKB1,NFKB2,IL7R	5.8052e-05	biological_process	53
positive regulation of cell proliferation	Group	332	332	8	2	TNF,PTGS2,MYC,CSF1,CXCL10,OSM,MARCKSL1,TRAF5	5.97236e-05	biological_process	54
activation of caspase activity	Group	57	57	4	7	TNF,MYC,CASP4,NLRP3	8.21848e-05	biological_process	55
negative regulation of apoptosis	Group	180	180	6	3	CDKN1A,BCL2A1,IL1RN,CFLAR,CASP4,PIM1	8.96694e-05	biological_process	56
MacrophageR -> CEBPB/NF-kB signaling	Pathway	21	43	5	11	NFKBIA,NFKB1,REL,NFKB2,IKBKE	9.02678e-05	Ariadne Signaling Pathways	57
positive regulation of mitosis	Group	22	22	3	13	TNF,IL1B,IL1A	9.14544e-05	biological_process	58
positive regulation of interleukin-4 biosynthetic process	Group	4	4	2	50	ICOSLG,IRF4	9.51256e-05	biological_process	59
Gap Junction Regulation	Pathway	51	639	18	2	CCL5,CSF1,CXCL10,CCL7,CCL13,CXCL3,PDGFB,CCL4,CCL22,CXCL16,GRAP,C3AR1,RAPGEF2,DUSP5,DUSP2,DUSP4,DUSP16,RASGEF1B	0.000103628	Ariadne Signaling Pathways	60
negative regulation of caspase activity	Group	23	23	3	13	NR4A1,BCL2A1,CFLAR	0.000104866	biological_process	61
CD38 -> NF-kB signaling	Pathway	32	72	6	8	NFKBIA,NFKB1,REL,NFKB2,MALT1,IKBKE	0.000115532	Ariadne Signaling Pathways	62
cell motion	Group	120	120	5	4	PTGS2,PLAUR,CCL5,CXCL10,CCL4	0.000125242	biological_process	63
positive regulation of cell migration	Group	66	66	4	6	CSF1,CXCL10,FURIN,CXCL16	0.00014585	biological_process	64
ErythropoietinR -> NF-kB signaling	Pathway	11	48	5	10	NFKBIA,NFKB1,REL,NFKB2,IKBKE	0.000153993	Ariadne Signaling Pathways	65
AdenosineR -> NF-kB signaling	Pathway	19	49	5	10	NFKBIA,NFKB1,REL,NFKB2,IKBKE	0.000170064	Ariadne Signaling Pathways	66
wound healing	Group	69	69	4	5	IL1B,SERPINE1,PDGFB,DCBLD2	0.000173337	biological_process	67
B cell activation	Group	28	28	3	10	CD40,ICOSLG,MALT1	0.000191168	biological_process	68
positive regulation of interleukin-2 production	Group	6	6	2	33	MALT1,CD83	0.000236568	biological_process	69
regulation of immunoglobulin secretion	Group	6	6	2	33	CD40,TNF	0.000236568	biological_process	70
response to organic cyclic substance	Group	142	142	5	3	PTGS2,IL1B,CDKN1A,IL1RN,CD83	0.000274606	biological_process	71
signal transduction	Group	2809	2809	24	0	MGC34104,CD40,TNF,PLAUR,IL1B,TNC,CCL5,TRAF1,NR4A1,CXCL10,ICOSLG,CCL7,CCL13,NFKB1,CCL4,CCL22,NFKB2,RCAN1,NLRP3,TRAF5,CD83,C3AR1,RAPGEF2,GPR84	0.000276829	biological_process	72
angiogenesis	Group	145	145	5	3	IL1B,HMOX1,JAG1,TNFAIP2,ZC3H12A	0.00030243	biological_process	73
negative regulation of glutamate secretion	Group	7	7	2	28	IL1B,IL1RN	0.000330326	biological_process	74
protein amino acid dephosphorylation	Group	152	152	5	3	PTPRJ,DUSP5,DUSP2,DUSP4,DUSP16	0.000375644	biological_process	75
cellular calcium ion homeostasis	Group	87	87	4	4	CCL5,CCL7,CCL13,TRDN	0.000422265	biological_process	76
Adipocytokine Signaling	Pathway	52	780	19	2	CD40,TNF,NFKBIA,CFLAR,NFKB1,SLC2A1,OSM,REL,TNFRSF9,NFKB2,TRAF5,IL7R,GRAP,DUSP5,DUSP2,NFKBIZ,DUSP4,IKBKE,DUSP16	0.000432939	Ariadne Signaling Pathways	77
response to tumor necrosis factor	Group	8	8	2	25	CCL5,CXCL16	0.00043928	biological_process	78
positive regulation of specific transcription from RNA polymerase II promoter	Group	39	39	3	7	NFKBIA,NFKB1,IRF4	0.000516456	biological_process	79
PTAFR -> NF-kB signaling	Pathway	22	63	5	7	NFKBIA,NFKB1,REL,NFKB2,IKBKE	0.000557661	Ariadne Signaling Pathways	80
positive regulation vascular endothelial growth factor production	Group	9	9	2	22	IL1B,IL1A	0.000563307	biological_process	81
negative regulation of DNA binding	Group	9	9	2	22	HMOX1,NFKBIA	0.000563307	biological_process	82
positive regulation of smooth muscle cell proliferation	Group	43	43	3	6	TNF,PTGS2,PDGFB	0.000689325	biological_process	83
negative regulation of lipid metabolic process	Group	10	10	2	20	IL1B,NFKBIA	0.000702289	biological_process	84
positive regulation of JUN kinase activity	Group	10	10	2	20	IL1B,IL1RN	0.000702289	biological_process	85
B cell apoptosis	Group	10	10	2	20	MYC,Bim	0.000702289	biological_process	86
pathogenesis	Group	10	10	2	20	MYC,TNIP1	0.000702289	biological_process	87
macrophage chemotaxis	Group	11	11	2	18	CCL13,SAA1	0.000856105	biological_process	88
elevation of cytosolic calcium ion concentration	Group	107	107	4	3	LOC728830,IL1B,SAA1,C3AR1	0.000920704	biological_process	89
cell proliferation	Group	385	385	7	1	TNF,IL1B,IL1A,PDGFB,FURIN,PIM1,ISG20	0.000940266	biological_process	90
blood circulation	Group	48	48	3	6	CXCL10,RCAN1,C3AR1	0.000952133	biological_process	91
defense response	Group	188	188	5	2	TNF,ICOSLG,MALT1,CD83,TNIP1	0.000982768	biological_process	92
negative regulation of lipid catabolic process	Group	12	12	2	16	TNF,IL1B	0.00102463	biological_process	93
positive regulation of foam cell differentiation	Group	13	13	2	15	CSF1,NFKB1	0.00120776	biological_process	94
positive regulation of cytokine secretion	Group	13	13	2	15	TNF,IL1A	0.00120776	biological_process	95
response to organic nitrogen	Group	54	54	3	5	PTGS2,CDKN1A,IL1RN	0.00134182	biological_process	96
osteoclast differentiation	Group	14	14	2	14	TNF,CSF1	0.00140537	biological_process	97
response to vitamin D	Group	14	14	2	14	PTGS2,IL1B	0.00140537	biological_process	98
response to organic substance	Group	123	123	4	3	PTGS2,CDKN1A,PDGFB,DUSP4	0.00154224	biological_process	99
Focal Adhesion Regulation	Pathway	41	308	10	3	TNC,CSF1,PDGFB,ITGA5,RHOC,GRAP,DUSP5,DUSP2,DUSP4,DUSP16	0.00161396	Ariadne Signaling Pathways	100
response to molecule of bacterial origin	Group	15	15	2	13	CD14,MALT1	0.00161733	biological_process	101
response to heat	Group	60	60	3	5	IL1B,OSM,DNAJB4	0.00181921	biological_process	102
Melanogenesis	Pathway	51	682	16	2	CCL5,CSF1,CXCL10,CCL7,CCL13,CXCL3,PDGFB,CCL4,CCL22,CXCL16,GRAP,RAPGEF2,DUSP5,DUSP2,DUSP4,DUSP16	0.00206029	Ariadne Signaling Pathways	103
regulation of angiogenesis	Group	17	17	2	11	HMOX1,SERPINE1	0.00208389	biological_process	104
regulation of ossification	Group	17	17	2	11	CSF1,RSAD2	0.00208389	biological_process	105
B cell homeostasis	Group	17	17	2	11	BCL2A1,Bim	0.00208389	biological_process	106
B cell proliferation	Group	17	17	2	11	CD40,IL7R	0.00208389	biological_process	107
response to oxidative stress	Group	137	137	4	2	PTGS2,HMOX1,CCL5,NFKB1	0.00228573	biological_process	108
positive regulation of endothelial cell proliferation	Group	18	18	2	11	CCL13,PDGFB	0.00233825	biological_process	109
regulation of insulin secretion	Group	19	19	2	10	TNF,IL1B	0.00260651	biological_process	110
regulation of cell cycle	Group	69	69	3	4	PTGS2,CDKN1A,GADD45B	0.00271359	biological_process	111
inactivation of MAPK activity	Group	20	20	2	10	DUSP2,DUSP16	0.00288855	biological_process	112
positive regulation of apoptosis	Group	149	149	4	2	TNF,PTGS2,IL1B,Bim	0.00309408	biological_process	113
positive regulation of synaptic transmission	Group	21	21	2	9	TNF,CCL13	0.00318427	biological_process	114
leukocyte chemotaxis	Group	21	21	2	9	LOC728830,CXCL3	0.00318427	biological_process	115
induction of apoptosis by intracellular signals	Group	22	22	2	9	CDKN1A,MYC	0.00349355	biological_process	116
spleen development	Group	22	22	2	9	Bim,NFKB2	0.00349355	biological_process	117
response to cytokine stimulus	Group	77	77	3	3	PTGS2,CCL5,NFKB2	0.00370179	biological_process	118
positive regulation of B cell proliferation	Group	23	23	2	8	CD40,CDKN1A	0.00381629	biological_process	119
positive regulation of JNK cascade	Group	23	23	2	8	TNF,IL1B	0.00381629	biological_process	120
activation of pro-apoptotic gene products	Group	23	23	2	8	MYC,Bim	0.00381629	biological_process	121
positive regulation of cellular protein metabolic process	Group	23	23	2	8	NFKBIA,CSF1	0.00381629	biological_process	122
response to estrogen stimulus	Group	78	78	3	3	HMOX1,PDGFB,RCAN1	0.00383873	biological_process	123
response to estradiol stimulus	Group	79	79	3	3	PTGS2,IL1B,PDGFB	0.00397873	biological_process	124
positive regulation of heterotypic cell-cell adhesion	Group	1	1	1	100	TNF	0.00400994	biological_process	125
negative regulation of mast cell degranulation	Group	1	1	1	100	HMOX1	0.00400994	biological_process	126
negative regulation of nerve growth factor production	Group	1	1	1	100	FURIN	0.00400994	biological_process	127
negative regulation of interleukin-12 biosynthetic process	Group	1	1	1	100	NFKB1	0.00400994	biological_process	128
negative regulation of low-density lipoprotein receptor catabolic process	Group	1	1	1	100	FURIN	0.00400994	biological_process	129
negative regulation of adiponectin secretion	Group	1	1	1	100	IL1B	0.00400994	biological_process	130
negative regulation of transforming growth factor-beta1 production	Group	1	1	1	100	FURIN	0.00400994	biological_process	131
positive regulation of transcription from RNA polymerase I promoter	Group	1	1	1	100	ETS2	0.00400994	biological_process	132
positive regulation of translational initiation by iron	Group	1	1	1	100	TNF	0.00400994	biological_process	133
positive regulation of interleukin-18 production	Group	1	1	1	100	TNF	0.00400994	biological_process	134
B-1 B cell differentiation	Group	1	1	1	100	MALT1	0.00400994	biological_process	135
MAPK export from nucleus	Group	1	1	1	100	DUSP16	0.00400994	biological_process	136
MAPK phosphatase export from nucleus, leptomycin B sensitive	Group	1	1	1	100	DUSP16	0.00400994	biological_process	137
FasL biosynthetic process	Group	1	1	1	100	PHLDA1	0.00400994	biological_process	138
cyclooxygenase pathway	Group	1	1	1	100	PTGS2	0.00400994	biological_process	139
cytokine-mediated signaling pathway	Group	80	80	3	3	IL1B,IL1A,CCL13	0.0041218	biological_process	140
hemopoiesis	Group	80	80	3	3	CSF1,JAG1,ZBTB32	0.0041218	biological_process	141
protein import into nucleus, translocation	Group	24	24	2	8	TNF,NFKBIA	0.00415236	biological_process	142
defense response to virus	Group	24	24	2	8	RSAD2,NLRP3	0.00415236	biological_process	143
leukocyte migration	Group	25	25	2	8	TNF,IL1B	0.00450166	biological_process	144
positive regulation of fibroblast proliferation	Group	26	26	2	7	CDKN1A,PDGFB	0.00486408	biological_process	145
T cell proliferation	Group	26	26	2	7	MALT1,ZBTB32	0.00486408	biological_process	146
negative regulation of cell growth	Group	86	86	3	3	CDKN1A,CTH,DCBLD2	0.00504588	biological_process	147
T cell receptor signaling pathway	Group	27	27	2	7	BCL2A1,MALT1	0.00523951	biological_process	148
positive regulation of nitric oxide biosynthetic process	Group	28	28	2	7	TNF,IL1B	0.00562784	biological_process	149
response to drug	Group	295	295	5	1	PTGS2,IL1B,CDKN1A,IL1RN,CYBB	0.00680851	biological_process	150
positive regulation of angiogenesis	Group	31	31	2	6	IL1B,IL1A	0.00686919	biological_process	151
platelet activation	Group	32	32	2	6	CD40,SAA1	0.00730806	biological_process	152
tube lumen formation	Group	2	2	1	50	Bim	0.00800393	biological_process	153
negative regulation of phosphatidylinositol biosynthetic process	Group	2	2	1	50	PDGFB	0.00800393	biological_process	154
negative regulation of mast cell cytokine production	Group	2	2	1	50	HMOX1	0.00800393	biological_process	155
negative regulation of glucose transport	Group	2	2	1	50	IL1B	0.00800393	biological_process	156
positive regulation of mononuclear cell proliferation	Group	2	2	1	50	CSF1	0.00800393	biological_process	157
positive regulation of interleukin-10 biosynthetic process	Group	2	2	1	50	IRF4	0.00800393	biological_process	158
positive regulation of interleukin-13 biosynthetic process	Group	2	2	1	50	IRF4	0.00800393	biological_process	159
complement receptor mediated signaling pathway	Group	2	2	1	50	C3AR1	0.00800393	biological_process	160
chemokine-mediated signaling pathway	Group	2	2	1	50	CCL13	0.00800393	biological_process	161
follicular dendritic cell differentiation	Group	2	2	1	50	NFKB2	0.00800393	biological_process	162
chronological cell aging	Group	2	2	1	50	SERPINE1	0.00800393	biological_process	163
histone H3 acetylation	Group	2	2	1	50	IRF4	0.00800393	biological_process	164
histone H4 acetylation	Group	2	2	1	50	IRF4	0.00800393	biological_process	165
spermine catabolic process	Group	2	2	1	50	SMOX	0.00800393	biological_process	166
transsulfuration	Group	2	2	1	50	CTH	0.00800393	biological_process	167
xenobiotic transport	Group	2	2	1	50	SLC2A1	0.00800393	biological_process	168
smooth muscle hyperplasia	Group	2	2	1	50	HMOX1	0.00800393	biological_process	169
chemokinesis	Group	2	2	1	50	CCL13	0.00800393	biological_process	170
positive regulation of anti-apoptosis	Group	34	34	2	5	HMOX1,CDKN1A	0.00822282	biological_process	171
IL1R -> STAT3 signaling	Pathway	13	13	2	15	IL1B,IL1A	0.0083672	Ariadne Signaling Pathways	172
dephosphorylation	Group	106	106	3	2	PTPRJ,DUSP2,DUSP4	0.00897866	biological_process	173
TNFR -> AP-1/ATF/TP53 signaling	Pathway	40	40	3	7	CD40,TNF,TRAF5	0.00904655	Ariadne Signaling Pathways	174
NK Cell Activation	Pathway	59	523	12	2	TNF,TNC,OSM,FURIN,ITGA5,ETS2,GRAP,DUSP5,DUSP2,DUSP4,DUSP16,RASGEF1B	0.00960793	Ariadne Signaling Pathways	175
protein oligomerization	Group	37	37	2	5	NLRP3,MALT1	0.00968591	biological_process	176
TLR4 -> IRF signaling	Pathway	14	14	2	14	CD14,IKBKE	0.00969382	Ariadne Signaling Pathways	177
T Cell Activation	Pathway	81	1100	20	1	TNF,PTGS2,NFKBIA,ICOSLG,NFKB1,OSM,FURIN,REL,NFKB2,ETS2,RHOC,GRAP,DUSP5,DUSP2,NFKBIZ,DUSP4,IKBKE,DUSP16,PSME2,RASGEF1B	0.0105818	Ariadne Signaling Pathways	178
induction of apoptosis by extracellular signals	Group	39	39	2	5	TNF,CFLAR	0.0107208	biological_process	179
positive regulation of NF-kappaB transcription factor activity	Group	40	40	2	5	TNF,MALT1	0.0112557	biological_process	180
T-cell receptor -> NF-kB signaling	Pathway	38	176	6	3	NFKBIA,NFKB1,REL,NFKB2,MALT1,IKBKE	0.0116364	Ariadne Signaling Pathways	181
positive regulation of protein amino acid phosphorylation	Group	41	41	2	4	TNF,IL1B	0.0118022	biological_process	182
humoral immune response	Group	41	41	2	4	TNF,CD83	0.0118022	biological_process	183
negative regulation of synaptic transmission, dopaminergic	Group	3	3	1	33	PTGS2	0.0119821	biological_process	184
negative regulation of meiosis	Group	3	3	1	33	OSM	0.0119821	biological_process	185
negative regulation of L-glutamate transport	Group	3	3	1	33	TNF	0.0119821	biological_process	186
negative regulation of NF-kappaB import into nucleus	Group	3	3	1	33	NLRP3	0.0119821	biological_process	187
negative regulation of cholesterol transport	Group	3	3	1	33	NFKB1	0.0119821	biological_process	188
positive regulation of monocyte differentiation	Group	3	3	1	33	CSF1	0.0119821	biological_process	189
positive regulation of odontogenesis of dentine-containing tooth	Group	3	3	1	33	CSF1	0.0119821	biological_process	190
nucleotide-binding oligomerization domain containing 1 signaling pathway	Group	3	3	1	33	NFKBIA	0.0119821	biological_process	191
nucleotide-binding oligomerization domain containing 2 signaling pathway	Group	3	3	1	33	NFKBIA	0.0119821	biological_process	192
toll-like receptor 4 signaling pathway	Group	3	3	1	33	NFKBIA	0.0119821	biological_process	193
positive regulation of interleukin-1 secretion	Group	3	3	1	33	SAA1	0.0119821	biological_process	194
positive regulation of synaptic plasticity	Group	3	3	1	33	PTGS2	0.0119821	biological_process	195
DNA catabolic process, exonucleolytic	Group	3	3	1	33	ISG20	0.0119821	biological_process	196
heme oxidation	Group	3	3	1	33	HMOX1	0.0119821	biological_process	197
heme catabolic process	Group	3	3	1	33	HMOX1	0.0119821	biological_process	198
smooth muscle adaptation	Group	3	3	1	33	IL1B	0.0119821	biological_process	199
response to fructose stimulus	Group	3	3	1	33	PTGS2	0.0119821	biological_process	200
healing during inflammatory response	Group	3	3	1	33	HMOX1	0.0119821	biological_process	201
protein processing	Group	42	42	2	4	MYC,FURIN	0.0123602	biological_process	202
TNFR -> CREB/ELK-SRF signaling	Pathway	42	45	3	6	CD40,TNF,TRAF5	0.0125037	Ariadne Signaling Pathways	203
TNFRSF5/6 -> RB1/E2F signaling	Pathway	16	16	2	12	CD40,TRAF5	0.012606	Ariadne Signaling Pathways	204
T cell differentiation	Group	43	43	2	4	BCL2A1,IL7R	0.0129295	biological_process	205
cell surface receptor linked signal transduction	Group	230	230	4	1	CD14,BIRC3,CXCL10,IL7R	0.0139353	biological_process	206
calcium-mediated signaling	Group	45	45	2	4	TNF,RCAN1	0.0141018	biological_process	207
I-kappaB kinase-NF-kappaB cascade	Group	46	46	2	4	REL,MALT1	0.0147045	biological_process	208
T cell activation	Group	47	47	2	4	ICOSLG,IRF4	0.0153183	biological_process	209
interspecies interaction between organisms	Group	239	239	4	1	NFKBIA,IFIH1,CFLAR,ITGA5	0.015828	biological_process	210
negative regulation of T cell mediated cytotoxicity	Group	4	4	1	25	IL7R	0.0159444	biological_process	211
negative regulation of platelet activation	Group	4	4	1	25	PDGFB	0.0159444	biological_process	212
negative regulation of Notch signaling pathway	Group	4	4	1	25	NFKBIA	0.0159444	biological_process	213
negative regulation of leukocyte migration	Group	4	4	1	25	HMOX1	0.0159444	biological_process	214
negative regulation of interleukin-4 production	Group	4	4	1	25	CD83	0.0159444	biological_process	215
positive regulation of T cell differentiation in the thymus	Group	4	4	1	25	IL7R	0.0159444	biological_process	216
positive regulation of CD4-positive, alpha beta T cell differentiation	Group	4	4	1	25	CD83	0.0159444	biological_process	217
positive regulation of cholesterol transport	Group	4	4	1	25	NFKBIA	0.0159444	biological_process	218
lymphocyte homeostasis	Group	4	4	1	25	Bim	0.0159444	biological_process	219
nerve growth factor processing	Group	4	4	1	25	FURIN	0.0159444	biological_process	220
cellular response to nutrient	Group	4	4	1	25	HMOX1	0.0159444	biological_process	221
monocyte chemotaxis	Group	4	4	1	25	CCL13	0.0159444	biological_process	222
low-density lipoprotein particle clearance	Group	4	4	1	25	HMOX1	0.0159444	biological_process	223
cysteine biosynthetic process	Group	4	4	1	25	CTH	0.0159444	biological_process	224
viral assembly, maturation, egress, and release	Group	4	4	1	25	FURIN	0.0159444	biological_process	225
innate immune response	Group	135	135	3	2	IFIH1,CYBB,MALT1	0.0171714	biological_process	226
positive regulation of transcription from RNA polymerase II promoter	Group	382	382	5	1	TNF,MYC,NR4A1,NFKB1,OSM	0.0190432	biological_process	227
leukocyte tethering or rolling	Group	5	5	1	20	TNF	0.0198909	biological_process	228
negative regulation of smooth muscle cell differentiation	Group	5	5	1	20	RCAN1	0.0198909	biological_process	229
cytoplasmic sequestering of NF-kappaB	Group	5	5	1	20	NFKBIA	0.0198909	biological_process	230
negative regulation of cytokine secretion during immune response	Group	5	5	1	20	TNF	0.0198909	biological_process	231
positive regulation of Notch signaling pathway	Group	5	5	1	20	JAG1	0.0198909	biological_process	232
positive regulation of hair follicle development	Group	5	5	1	20	TNF	0.0198909	biological_process	233
positive regulation of T cell cytokine production	Group	5	5	1	20	MALT1	0.0198909	biological_process	234
regulation of T cell receptor signaling pathway	Group	5	5	1	20	MALT1	0.0198909	biological_process	235
positive regulation of lipid catabolic process	Group	5	5	1	20	IL1B	0.0198909	biological_process	236
positive regulation of interleukin-12 production	Group	5	5	1	20	CD40	0.0198909	biological_process	237
regulation of NF-kappaB import into nucleus	Group	5	5	1	20	NFKBIA	0.0198909	biological_process	238
regulation of transcription from RNA polymerase II promoter in response to oxidative stress	Group	5	5	1	20	HMOX1	0.0198909	biological_process	239
intracellular receptor-mediated signaling pathway	Group	5	5	1	20	DCBLD2	0.0198909	biological_process	240
tyrosine phosphorylation of Stat1 protein	Group	5	5	1	20	OSM	0.0198909	biological_process	241
tyrosine phosphorylation of Stat5 protein	Group	5	5	1	20	OSM	0.0198909	biological_process	242
regulation of endopeptidase activity	Group	5	5	1	20	FURIN	0.0198909	biological_process	243
transformed cell apoptosis	Group	5	5	1	20	TNF	0.0198909	biological_process	244
histone demethylation	Group	5	5	1	20	JMJD3	0.0198909	biological_process	245
post-embryonic organ morphogenesis	Group	5	5	1	20	Bim	0.0198909	biological_process	246
antigen processing and presentation of exogenous antigen	Group	5	5	1	20	PSME2	0.0198909	biological_process	247
response to muramyl dipeptide	Group	5	5	1	20	NFKBIA	0.0198909	biological_process	248
interleukin-18 production	Group	5	5	1	20	NLRP3	0.0198909	biological_process	249
ovulation	Group	5	5	1	20	PTGS2	0.0198909	biological_process	250
response to manganese ion	Group	5	5	1	20	PTGS2	0.0198909	biological_process	251
cell growth	Group	55	55	2	3	PDGFB,IL7R	0.0206116	biological_process	252
FibronectinR -> ICAP-1A/MYC signaling	Pathway	5	21	2	9	MYC,ITGA5	0.0213067	Ariadne Signaling Pathways	253
response to mechanical stimulus	Group	56	56	2	3	TNF,RCAN1	0.0213198	biological_process	254
PTPRJ -> CTNND signaling	Pathway	2	2	1	50	PTPRJ	0.021574	Ariadne Signaling Pathways	255
small GTPase mediated signal transduction	Group	263	263	4	1	HMOX1,RHOC,RAPGEF2,RASGEF1B	0.02164	biological_process	256
keratinocyte differentiation	Group	58	58	2	3	PTGS2,JAG1	0.0227661	biological_process	257
positive regulation of transcription	Group	153	153	3	1	TNF,NFKB1,IRF4	0.0238057	biological_process	258
cell-cell adhesion mediated by integrin	Group	6	6	1	16	ITGA5	0.0238218	biological_process	259
positive regulation of B cell apoptosis	Group	6	6	1	16	MYC	0.0238218	biological_process	260
positive regulation of smooth muscle cell migration	Group	6	6	1	16	PDGFB	0.0238218	biological_process	261
positive regulation of T cell mediated immunity	Group	6	6	1	16	IL1B	0.0238218	biological_process	262
positive regulation of NF-kappaB import into nucleus	Group	6	6	1	16	TNF	0.0238218	biological_process	263
regulation of T-helper cell differentiation	Group	6	6	1	16	IRF4	0.0238218	biological_process	264
activation of MAPKKK activity	Group	6	6	1	16	GADD45B	0.0238218	biological_process	265
immune response-regulating cell surface receptor signaling pathway	Group	6	6	1	16	CD40	0.0238218	biological_process	266
tyrosine phosphorylation of Stat3 protein	Group	6	6	1	16	OSM	0.0238218	biological_process	267
monocyte activation	Group	6	6	1	16	CSF1	0.0238218	biological_process	268
interleukin-1 secretion	Group	6	6	1	16	NLRP3	0.0238218	biological_process	269
melanin biosynthetic process from tyrosine	Group	6	6	1	16	DDT	0.0238218	biological_process	270
homocysteine metabolic process	Group	6	6	1	16	CTH	0.0238218	biological_process	271
reproductive developmental process	Group	6	6	1	16	CSF1	0.0238218	biological_process	272
response to wounding	Group	60	60	2	3	TNC,PDGFB	0.0242519	biological_process	273
Axon Guidance	Pathway	58	1049	18	1	TNC,CCL5,CXCL10,CCL7,CCL13,CXCL3,CCL4,CCL22,ITGA5,CXCL16,RHOC,DUSP5,DUSP2,DUSP4,TREX1,ELL2,DUSP16,RASGEF1B	0.0273871	Ariadne Signaling Pathways	274
negative regulation of survival gene product expression	Group	7	7	1	14	MYC	0.027737	biological_process	275
negative regulation of interleukin-6 production	Group	7	7	1	14	TNF	0.027737	biological_process	276
negative regulation of calcium ion transport	Group	7	7	1	14	PTGS2	0.027737	biological_process	277
positive regulation of isotype switching to IgG isotypes	Group	7	7	1	14	CD40	0.027737	biological_process	278
positive regulation of synaptic transmission, glutamatergic	Group	7	7	1	14	PTGS2	0.027737	biological_process	279
positive regulation of myeloid cell differentiation	Group	7	7	1	14	JAG1	0.027737	biological_process	280
positive regulation of interleukin-6 biosynthetic process	Group	7	7	1	14	IL1B	0.027737	biological_process	281
positive regulation of chemotaxis	Group	7	7	1	14	PDGFB	0.027737	biological_process	282
positive regulation of chemokine production	Group	7	7	1	14	TNF	0.027737	biological_process	283
regulation of telomere maintenance	Group	7	7	1	14	MYC	0.027737	biological_process	284
regulation of vascular permeability	Group	7	7	1	14	CCL4	0.027737	biological_process	285
nuclear export	Group	7	7	1	14	MALT1	0.027737	biological_process	286
attachment of GPI anchor to protein	Group	7	7	1	14	PLAUR	0.027737	biological_process	287
morphogenesis of an epithelial sheet	Group	7	7	1	14	JAG1	0.027737	biological_process	288
detection of biotic stimulus	Group	7	7	1	14	NLRP3	0.027737	biological_process	289
MAPKKK cascade	Group	65	65	2	3	RAPGEF2,DUSP4	0.028134	biological_process	290
Actin Cytoskeleton Regulation	Pathway	51	539	11	2	TNC,CSF1,PDGFB,ITGA5,RHOC,GRAP,RAPGEF2,DUSP5,DUSP2,DUSP4,DUSP16	0.0290191	Ariadne Signaling Pathways	291
positive regulation of cell-matrix adhesion	Group	8	8	1	12	CSF1	0.0316367	biological_process	292
positive regulation of macrophage differentiation	Group	8	8	1	12	CSF1	0.0316367	biological_process	293
positive regulation of interleukin-12 biosynthetic process	Group	8	8	1	12	REL	0.0316367	biological_process	294
positive regulation of interleukin-10 production	Group	8	8	1	12	CD83	0.0316367	biological_process	295
positive regulation of protein transport	Group	8	8	1	12	TNF	0.0316367	biological_process	296
iron ion homeostasis	Group	8	8	1	12	HMOX1	0.0316367	biological_process	297
leukocyte homeostasis	Group	8	8	1	12	Bim	0.0316367	biological_process	298
myeloid cell homeostasis	Group	8	8	1	12	Bim	0.0316367	biological_process	299
substrate-bound cell migration	Group	8	8	1	12	PDGFB	0.0316367	biological_process	300
wound healing, spreading of epidermal cells	Group	8	8	1	12	ITGA5	0.0316367	biological_process	301
germinal center formation	Group	8	8	1	12	NFKB2	0.0316367	biological_process	302
receptor biosynthetic process	Group	8	8	1	12	TNF	0.0316367	biological_process	303
response to alkaloid	Group	8	8	1	12	MYC	0.0316367	biological_process	304
regulation of small GTPase mediated signal transduction	Group	73	73	2	2	RAPGEF2,RASGEF1B	0.0348213	biological_process	305
activation of MAPK activity	Group	73	73	2	2	TNF,IL1B	0.0348213	biological_process	306
regulation of blood pressure	Group	73	73	2	2	PTGS2,HMOX1	0.0348213	biological_process	307
cell-substrate junction assembly	Group	9	9	1	11	ITGA5	0.0355209	biological_process	308
negative regulation of glucose import	Group	9	9	1	11	TNF	0.0355209	biological_process	309
positive regulation of stress-activated MAPK cascade	Group	9	9	1	11	IL1B	0.0355209	biological_process	310
positive regulation of blood vessel endothelial cell migration	Group	9	9	1	11	PDGFB	0.0355209	biological_process	311
positive regulation of peptidyl-serine phosphorylation	Group	9	9	1	11	OSM	0.0355209	biological_process	312
positive regulation of lipid metabolic process	Group	9	9	1	11	NFKB1	0.0355209	biological_process	313
positive regulation of caspase activity	Group	9	9	1	11	NLRP3	0.0355209	biological_process	314
regulation of DNA recombination	Group	9	9	1	11	IL7R	0.0355209	biological_process	315
stress-activated protein kinase signaling pathway	Group	9	9	1	11	ERRFI1	0.0355209	biological_process	316
cellular extravasation	Group	9	9	1	11	TNF	0.0355209	biological_process	317
peptide biosynthetic process	Group	9	9	1	11	FURIN	0.0355209	biological_process	318
response to salt stress	Group	9	9	1	11	TNF	0.0355209	biological_process	319
hyperosmotic response	Group	9	9	1	11	ICOSLG	0.0355209	biological_process	320
transforming growth factor beta receptor signaling pathway	Group	74	74	2	2	CCL13,PDGFB	0.0356966	biological_process	321
Cell Cycle Regulation	Pathway	135	2164	31	1	CD40,TNF,PLAUR,IL1B,CD14,CDKN1A,NFKBIA,IL1A,CSF1,IL1RN,NFKB1,PDGFB,CYBB,REL,TNFRSF9,GADD45B,NFKB2,RHOC,TRAF5,GRAP,RAPGEF2,DUSP5,DUSP2,NFKBIZ,DUSP4,IKBKE,TREX1,ELL2,DUSP16,OASL,RASGEF1B	0.0368704	Ariadne Signaling Pathways	322
negative regulation of myeloid cell differentiation	Group	10	10	1	10	NFKBIA	0.0393896	biological_process	323
negative regulation of foam cell differentiation	Group	10	10	1	10	NFKBIA	0.0393896	biological_process	324
positive regulation of programmed cell death	Group	10	10	1	10	CDKN1A	0.0393896	biological_process	325
regulation of protein secretion	Group	10	10	1	10	SAA1	0.0393896	biological_process	326
regulation of pigmentation during development	Group	10	10	1	10	Bim	0.0393896	biological_process	327
erythrocyte homeostasis	Group	10	10	1	10	HMOX1	0.0393896	biological_process	328
secretion by cell	Group	10	10	1	10	FURIN	0.0393896	biological_process	329
ear development	Group	10	10	1	10	Bim	0.0393896	biological_process	330
immunoglobulin production	Group	10	10	1	10	IL7R	0.0393896	biological_process	331
response to interferon-gamma	Group	10	10	1	10	CXCL16	0.0393896	biological_process	332
response to fungus	Group	10	10	1	10	MALT1	0.0393896	biological_process	333
negative regulation of I-kappaB kinase-NF-kappaB cascade	Group	11	11	1	9	TNFAIP3	0.043243	biological_process	334
negative regulation of cyclin-dependent protein kinase activity	Group	11	11	1	9	CDKN1A	0.043243	biological_process	335
positive regulation of interleukin-1 beta secretion	Group	11	11	1	9	NLRP3	0.043243	biological_process	336
tumor necrosis factor-mediated signaling pathway	Group	11	11	1	9	TNF	0.043243	biological_process	337
regulation of organ growth	Group	11	11	1	9	Bim	0.043243	biological_process	338
signal peptide processing	Group	11	11	1	9	FURIN	0.043243	biological_process	339
decidualization	Group	11	11	1	9	PTGS2	0.043243	biological_process	340
anagen	Group	11	11	1	9	PTGS2	0.043243	biological_process	341
detection of mechanical stimulus involved in sensory perception of sound	Group	11	11	1	9	MYC	0.043243	biological_process	342
positive regulation of activated T cell proliferation	Group	12	12	1	8	ICOSLG	0.047081	biological_process	343
positive regulation of acute inflammatory response	Group	12	12	1	8	OSM	0.047081	biological_process	344
regulation of osteoclast differentiation	Group	12	12	1	8	TNF	0.047081	biological_process	345
negative regulation of NF-kappaB transcription factor activity	Group	12	12	1	8	NLRP3	0.047081	biological_process	346
homeostasis of number of cells	Group	12	12	1	8	IL7R	0.047081	biological_process	347
myeloid dendritic cell differentiation	Group	12	12	1	8	IRF4	0.047081	biological_process	348
endothelial cell proliferation	Group	12	12	1	8	HMOX1	0.047081	biological_process	349
behavioral response to pain	Group	12	12	1	8	OSM	0.047081	biological_process	350

## Sheet: trim pval overlap
Name	Type	Total Entities	Expanded # of Entities	Overlap	Percent Overlap	Overlapping Entities	p-value	Data Source	#
Cell Cycle Regulation	Pathway	135	2164	31	1	CD40,TNF,PLAUR,IL1B,CD14,CDKN1A,NFKBIA,IL1A,CSF1,IL1RN,NFKB1,PDGFB,CYBB,REL,TNFRSF9,GADD45B,NFKB2,RHOC,TRAF5,GRAP,RAPGEF2,DUSP5,DUSP2,NFKBIZ,DUSP4,IKBKE,TREX1,ELL2,DUSP16,OASL,RASGEF1B	0.0368704	Ariadne Signaling Pathways	322
Translation Control	Pathway	86	984	30	3	CD40,TNF,PLAUR,IL1B,TNC,CCL5,CD14,IL1A,CSF1,CXCL10,IL1RN,CFLAR,CCL7,CCL13,CXCL3,OSM,PDGFB,CCL4,TNFRSF9,CCL22,ITGA5,CXCL16,TRAF5,IL7R,GRAP,DUSP5,DUSP2,DUSP4,DUSP16,RASGEF1B	1.94444e-08	Ariadne Signaling Pathways	11
immune response	Group	604	604	26	4	GBP7,LOC728830,Gbp1,Lilrb4,CD40,TNF,IL1B,CCL5,CD14,IL1A,CXCL10,IFIH1,ICOSLG,IL1RN,CCL7,CCL13,CXCL3,OSM,CCL4,CCL22,IL7R,IKBKE,Tgtp,OASL,GBP4,GBP5	1.09884e-19	biological_process	2
signal transduction	Group	2809	2809	24	0	MGC34104,CD40,TNF,PLAUR,IL1B,TNC,CCL5,TRAF1,NR4A1,CXCL10,ICOSLG,CCL7,CCL13,NFKB1,CCL4,CCL22,NFKB2,RCAN1,NLRP3,TRAF5,CD83,C3AR1,RAPGEF2,GPR84	0.000276829	biological_process	72
inflammatory response	Group	293	293	23	7	LOC728830,CD40,TNF,PTGS2,IL1B,CCL5,CD14,IL1A,CXCL10,IL1RN,CCL7,CCL13,CXCL3,NFKB1,CCL4,CYBB,CCL22,CASP4,NLRP3,C3AR1,NFKBIZ,JMJD3,DDT	2.57749e-23	biological_process	1
apoptosis	Group	550	550	22	4	CD40,TNF,IL1B,CD14,TRAF1,NFKBIA,IL1A,BIRC3,BCL2A1,CFLAR,NFKB1,OSM,CASP4,Bim,GADD45B,PHLDA1,NLRP3,TRAF5,MALT1,TNFAIP3,IER3,ZC3H12A	4.56662e-16	biological_process	3
Apoptosis Regulation	Pathway	69	613	21	3	CD40,TNF,IL1B,CD14,NFKBIA,IL1A,BIRC3,BCL2A1,IL1RN,CFLAR,NFKB1,OSM,REL,TNFRSF9,Bim,NFKB2,TRAF5,IL7R,NFKBIZ,IKBKE,TREX1	9.70194e-07	Ariadne Signaling Pathways	21
T Cell Activation	Pathway	81	1100	20	1	TNF,PTGS2,NFKBIA,ICOSLG,NFKB1,OSM,FURIN,REL,NFKB2,ETS2,RHOC,GRAP,DUSP5,DUSP2,NFKBIZ,DUSP4,IKBKE,DUSP16,PSME2,RASGEF1B	0.0105818	Ariadne Signaling Pathways	178
Adipocytokine Signaling	Pathway	52	780	19	2	CD40,TNF,NFKBIA,CFLAR,NFKB1,SLC2A1,OSM,REL,TNFRSF9,NFKB2,TRAF5,IL7R,GRAP,DUSP5,DUSP2,NFKBIZ,DUSP4,IKBKE,DUSP16	0.000432939	Ariadne Signaling Pathways	77
Gap Junction Regulation	Pathway	51	639	18	2	CCL5,CSF1,CXCL10,CCL7,CCL13,CXCL3,PDGFB,CCL4,CCL22,CXCL16,GRAP,C3AR1,RAPGEF2,DUSP5,DUSP2,DUSP4,DUSP16,RASGEF1B	0.000103628	Ariadne Signaling Pathways	60
Axon Guidance	Pathway	58	1049	18	1	TNC,CCL5,CXCL10,CCL7,CCL13,CXCL3,CCL4,CCL22,ITGA5,CXCL16,RHOC,DUSP5,DUSP2,DUSP4,TREX1,ELL2,DUSP16,RASGEF1B	0.0273871	Ariadne Signaling Pathways	274
Mast Cell Activation	Pathway	64	529	17	3	TNF,PTGS2,NFKBIA,NFKB1,OSM,FURIN,REL,NFKB2,ETS2,GRAP,DUSP5,DUSP2,NFKBIZ,DUSP4,IKBKE,DUSP16,RASGEF1B	3.24257e-05	Ariadne Signaling Pathways	45
Melanogenesis	Pathway	51	682	16	2	CCL5,CSF1,CXCL10,CCL7,CCL13,CXCL3,PDGFB,CCL4,CCL22,CXCL16,GRAP,RAPGEF2,DUSP5,DUSP2,DUSP4,DUSP16	0.00206029	Ariadne Signaling Pathways	103
NK Cell Activation	Pathway	59	523	12	2	TNF,TNC,OSM,FURIN,ITGA5,ETS2,GRAP,DUSP5,DUSP2,DUSP4,DUSP16,RASGEF1B	0.00960793	Ariadne Signaling Pathways	175
positive regulation of I-kappaB kinase-NF-kappaB cascade	Group	96	96	11	11	CD40,TNF,IL1B,HMOX1,CFLAR,REL,RHOC,TRAF5,MALT1,PLK2,IKBKE	1.73676e-13	biological_process	4
chemotaxis	Group	145	145	11	7	LOC728830,PLAUR,CCL5,CXCL10,CCL7,CCL13,CXCL3,CCL4,CCL22,CXCL16,C3AR1	1.69255e-11	biological_process	5
anti-apoptosis	Group	198	198	11	5	TNF,IL1B,IL1A,BIRC3,BCL2A1,CFLAR,CCL13,NFKB1,MALT1,TNFAIP3,IER3	4.85521e-10	biological_process	6
Actin Cytoskeleton Regulation	Pathway	51	539	11	2	TNC,CSF1,PDGFB,ITGA5,RHOC,GRAP,RAPGEF2,DUSP5,DUSP2,DUSP4,DUSP16	0.0290191	Ariadne Signaling Pathways	291
regulation of apoptosis	Group	177	177	10	5	TRAF1,MYC,BIRC3,BCL2A1,IFIH1,CFLAR,CASP4,Bim,TRAF5,MALT1	2.63043e-09	biological_process	7
negative regulation of cell proliferation	Group	324	324	10	3	TNF,PTGS2,IL1B,HMOX1,CDKN1A,IL1A,OSM,TNFRSF9,CTH,SLFN12L	7.6661e-07	biological_process	19
Focal Adhesion Regulation	Pathway	41	308	10	3	TNC,CSF1,PDGFB,ITGA5,RHOC,GRAP,DUSP5,DUSP2,DUSP4,DUSP16	0.00161396	Ariadne Signaling Pathways	100
cell-cell signaling	Group	275	275	9	3	IL1B,CCL5,CXCL10,CCL7,CCL13,CCL4,CCL22,PTPRJ,GRAP	1.73504e-06	biological_process	23
TNFR -> NF-kB signaling	Pathway	32	40	8	20	CD40,TNF,NFKBIA,NFKB1,REL,NFKB2,TRAF5,IKBKE	7.28391e-09	Ariadne Signaling Pathways	8
response to virus	Group	110	110	8	7	TNF,CCL5,RSAD2,IFIH1,CCL4,CCL22,ISG20,Tgtp	1.51706e-08	biological_process	10
Apoptosis	Pathway	52	72	8	11	BIRC3,BCL2A1,CFLAR,NFKB1,REL,CASP4,Bim,NFKB2	8.62278e-07	Ariadne Signaling Pathways	20
positive regulation of cell proliferation	Group	332	332	8	2	TNF,PTGS2,MYC,CSF1,CXCL10,OSM,MARCKSL1,TRAF5	5.97236e-05	biological_process	54
IL1R -> NF-kB signaling	Pathway	23	31	7	22	IL1B,NFKBIA,IL1A,NFKB1,REL,NFKB2,IKBKE	2.74247e-08	Ariadne Signaling Pathways	12
induction of apoptosis	Group	207	207	7	3	TNF,NR4A1,TNFRSF9,CASP4,Bim,PHLDA1,NLRP3	2.08478e-05	biological_process	37
cell proliferation	Group	385	385	7	1	TNF,IL1B,IL1A,PDGFB,FURIN,PIM1,ISG20	0.000940266	biological_process	90
TLR4/5/7/9 -> NF-kB signaling	Pathway	19	27	6	22	CD14,NFKBIA,NFKB1,REL,NFKB2,IKBKE	3.20744e-07	Ariadne Signaling Pathways	18
Notch -> NF-kB signaling	Pathway	13	33	6	18	NFKBIA,NFKB1,REL,NFKB2,JAG1,IKBKE	1.14045e-06	Ariadne Signaling Pathways	22
IL7R -> FOXO/NF-kB signaling	Pathway	16	36	6	16	NFKBIA,NFKB1,REL,NFKB2,IL7R,IKBKE	1.95513e-06	Ariadne Signaling Pathways	24
B-cell receptor -> NF-kB signaling	Pathway	20	50	6	12	NFKBIA,NFKB1,REL,NFKB2,MALT1,IKBKE	1.41622e-05	Ariadne Signaling Pathways	32
regulation of cell proliferation	Group	135	135	6	4	TNF,PTGS2,SERPINE1,NFKBIA,PDGFB,JAG1	1.79466e-05	biological_process	33
FibronectinR -> NF-kB signaling	Pathway	22	58	6	10	NFKBIA,NFKB1,REL,ITGA5,NFKB2,IKBKE	3.37043e-05	Ariadne Signaling Pathways	47
negative regulation of apoptosis	Group	180	180	6	3	CDKN1A,BCL2A1,IL1RN,CFLAR,CASP4,PIM1	8.96694e-05	biological_process	56
CD38 -> NF-kB signaling	Pathway	32	72	6	8	NFKBIA,NFKB1,REL,NFKB2,MALT1,IKBKE	0.000115532	Ariadne Signaling Pathways	62
T-cell receptor -> NF-kB signaling	Pathway	38	176	6	3	NFKBIA,NFKB1,REL,NFKB2,MALT1,IKBKE	0.0116364	Ariadne Signaling Pathways	181
TLR3 -> NF-kB signaling	Pathway	7	11	5	45	NFKBIA,NFKB1,REL,NFKB2,IKBKE	5.66582e-08	Ariadne Signaling Pathways	13
neutrophil chemotaxis	Group	28	28	5	17	LOC728830,IL1B,CCL13,CXCL3,SAA1	8.65797e-08	biological_process	14
CSF2R -> NF-kB signaling	Pathway	6	14	5	35	NFKBIA,NFKB1,REL,NFKB2,IKBKE	2.3941e-07	Ariadne Signaling Pathways	15
DDR1 -> NF-kB signaling	Pathway	14	22	5	22	NFKBIA,NFKB1,REL,NFKB2,IKBKE	2.94463e-06	Ariadne Signaling Pathways	25
EctodysplasinR -> NF-kB signaling	Pathway	14	22	5	22	NFKBIA,NFKB1,REL,NFKB2,IKBKE	2.94463e-06	Ariadne Signaling Pathways	26
NGFR -> NF-kB signaling	Pathway	16	24	5	20	NFKBIA,NFKB1,REL,NFKB2,IKBKE	4.67366e-06	Ariadne Signaling Pathways	28
CD19 -> NF-kB signaling	Pathway	12	32	5	15	NFKBIA,NFKB1,REL,NFKB2,IKBKE	2.07064e-05	Ariadne Signaling Pathways	34
ThrombinR -> NF-kB signaling	Pathway	12	32	5	15	NFKBIA,NFKB1,REL,NFKB2,IKBKE	2.07064e-05	Ariadne Signaling Pathways	35
DopamineR2 -> NF-kB signaling	Pathway	12	32	5	15	NFKBIA,NFKB1,REL,NFKB2,IKBKE	2.07064e-05	Ariadne Signaling Pathways	36
GHR -> NF-kB signaling	Pathway	13	33	5	15	NFKBIA,NFKB1,REL,NFKB2,IKBKE	2.42003e-05	Ariadne Signaling Pathways	40
AGER -> NF-kB signaling	Pathway	14	34	5	14	NFKBIA,NFKB1,REL,NFKB2,IKBKE	2.81361e-05	Ariadne Signaling Pathways	43
IL12R -> NF-kB/NFATC signaling	Pathway	14	34	5	14	NFKBIA,NFKB1,REL,NFKB2,IKBKE	2.81361e-05	Ariadne Signaling Pathways	44
IL15R -> NF-kB/NFATC signaling	Pathway	15	35	5	14	NFKBIA,NFKB1,REL,NFKB2,IKBKE	3.25516e-05	Ariadne Signaling Pathways	46
response to glucocorticoid stimulus	Group	95	95	5	5	TNF,PTGS2,IL1B,CDKN1A,IL1RN	4.12257e-05	biological_process	48
response to lipopolysaccharide	Group	99	99	5	5	PTGS2,IL1B,NFKBIA,IL1RN,NFKB2	5.02467e-05	biological_process	50
TLR1/2/6 -> NF-kB signaling	Pathway	19	39	5	12	NFKBIA,NFKB1,REL,NFKB2,IKBKE	5.58303e-05	Ariadne Signaling Pathways	52
MacrophageR -> CEBPB/NF-kB signaling	Pathway	21	43	5	11	NFKBIA,NFKB1,REL,NFKB2,IKBKE	9.02678e-05	Ariadne Signaling Pathways	57
cell motion	Group	120	120	5	4	PTGS2,PLAUR,CCL5,CXCL10,CCL4	0.000125242	biological_process	63
ErythropoietinR -> NF-kB signaling	Pathway	11	48	5	10	NFKBIA,NFKB1,REL,NFKB2,IKBKE	0.000153993	Ariadne Signaling Pathways	65
AdenosineR -> NF-kB signaling	Pathway	19	49	5	10	NFKBIA,NFKB1,REL,NFKB2,IKBKE	0.000170064	Ariadne Signaling Pathways	66
response to organic cyclic substance	Group	142	142	5	3	PTGS2,IL1B,CDKN1A,IL1RN,CD83	0.000274606	biological_process	71
angiogenesis	Group	145	145	5	3	IL1B,HMOX1,JAG1,TNFAIP2,ZC3H12A	0.00030243	biological_process	73
protein amino acid dephosphorylation	Group	152	152	5	3	PTPRJ,DUSP5,DUSP2,DUSP4,DUSP16	0.000375644	biological_process	75
PTAFR -> NF-kB signaling	Pathway	22	63	5	7	NFKBIA,NFKB1,REL,NFKB2,IKBKE	0.000557661	Ariadne Signaling Pathways	80
defense response	Group	188	188	5	2	TNF,ICOSLG,MALT1,CD83,TNIP1	0.000982768	biological_process	92
response to drug	Group	295	295	5	1	PTGS2,IL1B,CDKN1A,IL1RN,CYBB	0.00680851	biological_process	150
positive regulation of transcription from RNA polymerase II promoter	Group	382	382	5	1	TNF,MYC,NR4A1,NFKB1,OSM	0.0190432	biological_process	227
lymphocyte chemotaxis	Group	7	7	4	57	CCL5,CCL13,SAA1,CXCL16	8.49905e-09	biological_process	9
CCR1 -> STAT signaling	Pathway	16	16	4	25	CCL5,CCL7,CCL13,CCL4	2.08519e-05	Ariadne Signaling Pathways	38
memory	Group	43	43	4	9	PTGS2,IL1B,IL1RN,ITGA5	2.68097e-05	biological_process	41
CCR5 -> TP53 signaling	Pathway	17	17	4	23	CCL5,CCL7,CCL13,CCL4	2.70458e-05	Ariadne Signaling Pathways	42
CCR2/5 -> STAT signaling	Pathway	20	20	4	20	CCL5,CCL7,CCL13,CCL4	5.37242e-05	Ariadne Signaling Pathways	51
activation of caspase activity	Group	57	57	4	7	TNF,MYC,CASP4,NLRP3	8.21848e-05	biological_process	55
positive regulation of cell migration	Group	66	66	4	6	CSF1,CXCL10,FURIN,CXCL16	0.00014585	biological_process	64
wound healing	Group	69	69	4	5	IL1B,SERPINE1,PDGFB,DCBLD2	0.000173337	biological_process	67
cellular calcium ion homeostasis	Group	87	87	4	4	CCL5,CCL7,CCL13,TRDN	0.000422265	biological_process	76
elevation of cytosolic calcium ion concentration	Group	107	107	4	3	LOC728830,IL1B,SAA1,C3AR1	0.000920704	biological_process	89
response to organic substance	Group	123	123	4	3	PTGS2,CDKN1A,PDGFB,DUSP4	0.00154224	biological_process	99
response to oxidative stress	Group	137	137	4	2	PTGS2,HMOX1,CCL5,NFKB1	0.00228573	biological_process	108
positive regulation of apoptosis	Group	149	149	4	2	TNF,PTGS2,IL1B,Bim	0.00309408	biological_process	113
cell surface receptor linked signal transduction	Group	230	230	4	1	CD14,BIRC3,CXCL10,IL7R	0.0139353	biological_process	206
interspecies interaction between organisms	Group	239	239	4	1	NFKBIA,IFIH1,CFLAR,ITGA5	0.015828	biological_process	210
small GTPase mediated signal transduction	Group	263	263	4	1	HMOX1,RHOC,RAPGEF2,RASGEF1B	0.02164	biological_process	256
negative regulation of viral genome replication	Group	4	4	3	75	TNF,CCL5,TNIP1	2.50397e-07	biological_process	16
chronic inflammatory response to antigenic stimulus	Group	4	4	3	75	TNF,IL1B,IL1RN	2.50397e-07	biological_process	17
positive regulation of chemokine biosynthetic process	Group	8	8	3	37	TNF,IL1B,HMOX1	3.4647e-06	biological_process	27
positive regulation of osteoclast differentiation	Group	9	9	3	33	LOC728830,CCL5,CSF1	5.18185e-06	biological_process	29
positive regulation of membrane protein ectodomain proteolysis	Group	9	9	3	33	TNF,IL1B,FURIN	5.18185e-06	biological_process	30
fever	Group	9	9	3	33	IL1B,IL1A,IL1RN	5.18185e-06	biological_process	31
positive regulation of interleukin-2 biosynthetic process	Group	14	14	3	21	IL1B,IL1A,IRF4	2.21283e-05	biological_process	39
lymph node development	Group	19	19	3	15	NFKB1,NFKB2,IL7R	5.8052e-05	biological_process	53
positive regulation of mitosis	Group	22	22	3	13	TNF,IL1B,IL1A	9.14544e-05	biological_process	58
negative regulation of caspase activity	Group	23	23	3	13	NR4A1,BCL2A1,CFLAR	0.000104866	biological_process	61
B cell activation	Group	28	28	3	10	CD40,ICOSLG,MALT1	0.000191168	biological_process	68
positive regulation of specific transcription from RNA polymerase II promoter	Group	39	39	3	7	NFKBIA,NFKB1,IRF4	0.000516456	biological_process	79
positive regulation of smooth muscle cell proliferation	Group	43	43	3	6	TNF,PTGS2,PDGFB	0.000689325	biological_process	83
blood circulation	Group	48	48	3	6	CXCL10,RCAN1,C3AR1	0.000952133	biological_process	91
response to organic nitrogen	Group	54	54	3	5	PTGS2,CDKN1A,IL1RN	0.00134182	biological_process	96
response to heat	Group	60	60	3	5	IL1B,OSM,DNAJB4	0.00181921	biological_process	102
regulation of cell cycle	Group	69	69	3	4	PTGS2,CDKN1A,GADD45B	0.00271359	biological_process	111
response to cytokine stimulus	Group	77	77	3	3	PTGS2,CCL5,NFKB2	0.00370179	biological_process	118
response to estrogen stimulus	Group	78	78	3	3	HMOX1,PDGFB,RCAN1	0.00383873	biological_process	123
response to estradiol stimulus	Group	79	79	3	3	PTGS2,IL1B,PDGFB	0.00397873	biological_process	124
cytokine-mediated signaling pathway	Group	80	80	3	3	IL1B,IL1A,CCL13	0.0041218	biological_process	140
hemopoiesis	Group	80	80	3	3	CSF1,JAG1,ZBTB32	0.0041218	biological_process	141
negative regulation of cell growth	Group	86	86	3	3	CDKN1A,CTH,DCBLD2	0.00504588	biological_process	147
dephosphorylation	Group	106	106	3	2	PTPRJ,DUSP2,DUSP4	0.00897866	biological_process	173
TNFR -> AP-1/ATF/TP53 signaling	Pathway	40	40	3	7	CD40,TNF,TRAF5	0.00904655	Ariadne Signaling Pathways	174
TNFR -> CREB/ELK-SRF signaling	Pathway	42	45	3	6	CD40,TNF,TRAF5	0.0125037	Ariadne Signaling Pathways	203
innate immune response	Group	135	135	3	2	IFIH1,CYBB,MALT1	0.0171714	biological_process	226
positive regulation of transcription	Group	153	153	3	1	TNF,NFKB1,IRF4	0.0238057	biological_process	258
sequestering of triglyceride	Group	3	3	2	66	TNF,IL1B	4.7688e-05	biological_process	49
positive regulation of interleukin-4 biosynthetic process	Group	4	4	2	50	ICOSLG,IRF4	9.51256e-05	biological_process	59
positive regulation of interleukin-2 production	Group	6	6	2	33	MALT1,CD83	0.000236568	biological_process	69
regulation of immunoglobulin secretion	Group	6	6	2	33	CD40,TNF	0.000236568	biological_process	70
negative regulation of glutamate secretion	Group	7	7	2	28	IL1B,IL1RN	0.000330326	biological_process	74
response to tumor necrosis factor	Group	8	8	2	25	CCL5,CXCL16	0.00043928	biological_process	78
positive regulation vascular endothelial growth factor production	Group	9	9	2	22	IL1B,IL1A	0.000563307	biological_process	81
negative regulation of DNA binding	Group	9	9	2	22	HMOX1,NFKBIA	0.000563307	biological_process	82
negative regulation of lipid metabolic process	Group	10	10	2	20	IL1B,NFKBIA	0.000702289	biological_process	84
positive regulation of JUN kinase activity	Group	10	10	2	20	IL1B,IL1RN	0.000702289	biological_process	85
B cell apoptosis	Group	10	10	2	20	MYC,Bim	0.000702289	biological_process	86
pathogenesis	Group	10	10	2	20	MYC,TNIP1	0.000702289	biological_process	87
macrophage chemotaxis	Group	11	11	2	18	CCL13,SAA1	0.000856105	biological_process	88
negative regulation of lipid catabolic process	Group	12	12	2	16	TNF,IL1B	0.00102463	biological_process	93
positive regulation of foam cell differentiation	Group	13	13	2	15	CSF1,NFKB1	0.00120776	biological_process	94
positive regulation of cytokine secretion	Group	13	13	2	15	TNF,IL1A	0.00120776	biological_process	95
osteoclast differentiation	Group	14	14	2	14	TNF,CSF1	0.00140537	biological_process	97
response to vitamin D	Group	14	14	2	14	PTGS2,IL1B	0.00140537	biological_process	98
response to molecule of bacterial origin	Group	15	15	2	13	CD14,MALT1	0.00161733	biological_process	101
regulation of angiogenesis	Group	17	17	2	11	HMOX1,SERPINE1	0.00208389	biological_process	104
regulation of ossification	Group	17	17	2	11	CSF1,RSAD2	0.00208389	biological_process	105
B cell homeostasis	Group	17	17	2	11	BCL2A1,Bim	0.00208389	biological_process	106
B cell proliferation	Group	17	17	2	11	CD40,IL7R	0.00208389	biological_process	107
positive regulation of endothelial cell proliferation	Group	18	18	2	11	CCL13,PDGFB	0.00233825	biological_process	109
regulation of insulin secretion	Group	19	19	2	10	TNF,IL1B	0.00260651	biological_process	110
inactivation of MAPK activity	Group	20	20	2	10	DUSP2,DUSP16	0.00288855	biological_process	112
positive regulation of synaptic transmission	Group	21	21	2	9	TNF,CCL13	0.00318427	biological_process	114
leukocyte chemotaxis	Group	21	21	2	9	LOC728830,CXCL3	0.00318427	biological_process	115
induction of apoptosis by intracellular signals	Group	22	22	2	9	CDKN1A,MYC	0.00349355	biological_process	116
spleen development	Group	22	22	2	9	Bim,NFKB2	0.00349355	biological_process	117
positive regulation of B cell proliferation	Group	23	23	2	8	CD40,CDKN1A	0.00381629	biological_process	119
positive regulation of JNK cascade	Group	23	23	2	8	TNF,IL1B	0.00381629	biological_process	120
activation of pro-apoptotic gene products	Group	23	23	2	8	MYC,Bim	0.00381629	biological_process	121
positive regulation of cellular protein metabolic process	Group	23	23	2	8	NFKBIA,CSF1	0.00381629	biological_process	122
protein import into nucleus, translocation	Group	24	24	2	8	TNF,NFKBIA	0.00415236	biological_process	142
defense response to virus	Group	24	24	2	8	RSAD2,NLRP3	0.00415236	biological_process	143
leukocyte migration	Group	25	25	2	8	TNF,IL1B	0.00450166	biological_process	144
positive regulation of fibroblast proliferation	Group	26	26	2	7	CDKN1A,PDGFB	0.00486408	biological_process	145
T cell proliferation	Group	26	26	2	7	MALT1,ZBTB32	0.00486408	biological_process	146
T cell receptor signaling pathway	Group	27	27	2	7	BCL2A1,MALT1	0.00523951	biological_process	148
positive regulation of nitric oxide biosynthetic process	Group	28	28	2	7	TNF,IL1B	0.00562784	biological_process	149
positive regulation of angiogenesis	Group	31	31	2	6	IL1B,IL1A	0.00686919	biological_process	151
platelet activation	Group	32	32	2	6	CD40,SAA1	0.00730806	biological_process	152
positive regulation of anti-apoptosis	Group	34	34	2	5	HMOX1,CDKN1A	0.00822282	biological_process	171
IL1R -> STAT3 signaling	Pathway	13	13	2	15	IL1B,IL1A	0.0083672	Ariadne Signaling Pathways	172
protein oligomerization	Group	37	37	2	5	NLRP3,MALT1	0.00968591	biological_process	176
TLR4 -> IRF signaling	Pathway	14	14	2	14	CD14,IKBKE	0.00969382	Ariadne Signaling Pathways	177
induction of apoptosis by extracellular signals	Group	39	39	2	5	TNF,CFLAR	0.0107208	biological_process	179
positive regulation of NF-kappaB transcription factor activity	Group	40	40	2	5	TNF,MALT1	0.0112557	biological_process	180
positive regulation of protein amino acid phosphorylation	Group	41	41	2	4	TNF,IL1B	0.0118022	biological_process	182
humoral immune response	Group	41	41	2	4	TNF,CD83	0.0118022	biological_process	183
protein processing	Group	42	42	2	4	MYC,FURIN	0.0123602	biological_process	202
TNFRSF5/6 -> RB1/E2F signaling	Pathway	16	16	2	12	CD40,TRAF5	0.012606	Ariadne Signaling Pathways	204
T cell differentiation	Group	43	43	2	4	BCL2A1,IL7R	0.0129295	biological_process	205
calcium-mediated signaling	Group	45	45	2	4	TNF,RCAN1	0.0141018	biological_process	207
I-kappaB kinase-NF-kappaB cascade	Group	46	46	2	4	REL,MALT1	0.0147045	biological_process	208
T cell activation	Group	47	47	2	4	ICOSLG,IRF4	0.0153183	biological_process	209
cell growth	Group	55	55	2	3	PDGFB,IL7R	0.0206116	biological_process	252
FibronectinR -> ICAP-1A/MYC signaling	Pathway	5	21	2	9	MYC,ITGA5	0.0213067	Ariadne Signaling Pathways	253
response to mechanical stimulus	Group	56	56	2	3	TNF,RCAN1	0.0213198	biological_process	254
keratinocyte differentiation	Group	58	58	2	3	PTGS2,JAG1	0.0227661	biological_process	257
response to wounding	Group	60	60	2	3	TNC,PDGFB	0.0242519	biological_process	273
MAPKKK cascade	Group	65	65	2	3	RAPGEF2,DUSP4	0.028134	biological_process	290
regulation of small GTPase mediated signal transduction	Group	73	73	2	2	RAPGEF2,RASGEF1B	0.0348213	biological_process	305
activation of MAPK activity	Group	73	73	2	2	TNF,IL1B	0.0348213	biological_process	306
regulation of blood pressure	Group	73	73	2	2	PTGS2,HMOX1	0.0348213	biological_process	307
transforming growth factor beta receptor signaling pathway	Group	74	74	2	2	CCL13,PDGFB	0.0356966	biological_process	321

## Sheet: trim pval overlap subj
Name	Type	Total Entities	Expanded # of Entities	Overlap	Percent Overlap	Overlapping Entities	p-value	Data Source	#
Cell Cycle Regulation	Pathway	135	2164	31	1	CD40,TNF,PLAUR,IL1B,CD14,CDKN1A,NFKBIA,IL1A,CSF1,IL1RN,NFKB1,PDGFB,CYBB,REL,TNFRSF9,GADD45B,NFKB2,RHOC,TRAF5,GRAP,RAPGEF2,DUSP5,DUSP2,NFKBIZ,DUSP4,IKBKE,TREX1,ELL2,DUSP16,OASL,RASGEF1B	0.0368704	Ariadne Signaling Pathways	322
Translation Control	Pathway	86	984	30	3	CD40,TNF,PLAUR,IL1B,TNC,CCL5,CD14,IL1A,CSF1,CXCL10,IL1RN,CFLAR,CCL7,CCL13,CXCL3,OSM,PDGFB,CCL4,TNFRSF9,CCL22,ITGA5,CXCL16,TRAF5,IL7R,GRAP,DUSP5,DUSP2,DUSP4,DUSP16,RASGEF1B	1.94444e-08	Ariadne Signaling Pathways	11
immune response	Group	604	604	26	4	GBP7,LOC728830,Gbp1,Lilrb4,CD40,TNF,IL1B,CCL5,CD14,IL1A,CXCL10,IFIH1,ICOSLG,IL1RN,CCL7,CCL13,CXCL3,OSM,CCL4,CCL22,IL7R,IKBKE,Tgtp,OASL,GBP4,GBP5	1.09884e-19	biological_process	2
signal transduction	Group	2809	2809	24	0	MGC34104,CD40,TNF,PLAUR,IL1B,TNC,CCL5,TRAF1,NR4A1,CXCL10,ICOSLG,CCL7,CCL13,NFKB1,CCL4,CCL22,NFKB2,RCAN1,NLRP3,TRAF5,CD83,C3AR1,RAPGEF2,GPR84	0.000276829	biological_process	72
inflammatory response	Group	293	293	23	7	LOC728830,CD40,TNF,PTGS2,IL1B,CCL5,CD14,IL1A,CXCL10,IL1RN,CCL7,CCL13,CXCL3,NFKB1,CCL4,CYBB,CCL22,CASP4,NLRP3,C3AR1,NFKBIZ,JMJD3,DDT	2.57749e-23	biological_process	1
apoptosis	Group	550	550	22	4	CD40,TNF,IL1B,CD14,TRAF1,NFKBIA,IL1A,BIRC3,BCL2A1,CFLAR,NFKB1,OSM,CASP4,Bim,GADD45B,PHLDA1,NLRP3,TRAF5,MALT1,TNFAIP3,IER3,ZC3H12A	4.56662e-16	biological_process	3
Apoptosis Regulation	Pathway	69	613	21	3	CD40,TNF,IL1B,CD14,NFKBIA,IL1A,BIRC3,BCL2A1,IL1RN,CFLAR,NFKB1,OSM,REL,TNFRSF9,Bim,NFKB2,TRAF5,IL7R,NFKBIZ,IKBKE,TREX1	9.70194e-07	Ariadne Signaling Pathways	21
T Cell Activation	Pathway	81	1100	20	1	TNF,PTGS2,NFKBIA,ICOSLG,NFKB1,OSM,FURIN,REL,NFKB2,ETS2,RHOC,GRAP,DUSP5,DUSP2,NFKBIZ,DUSP4,IKBKE,DUSP16,PSME2,RASGEF1B	0.0105818	Ariadne Signaling Pathways	178
Adipocytokine Signaling	Pathway	52	780	19	2	CD40,TNF,NFKBIA,CFLAR,NFKB1,SLC2A1,OSM,REL,TNFRSF9,NFKB2,TRAF5,IL7R,GRAP,DUSP5,DUSP2,NFKBIZ,DUSP4,IKBKE,DUSP16	0.000432939	Ariadne Signaling Pathways	77
Gap Junction Regulation	Pathway	51	639	18	2	CCL5,CSF1,CXCL10,CCL7,CCL13,CXCL3,PDGFB,CCL4,CCL22,CXCL16,GRAP,C3AR1,RAPGEF2,DUSP5,DUSP2,DUSP4,DUSP16,RASGEF1B	0.000103628	Ariadne Signaling Pathways	60
Axon Guidance	Pathway	58	1049	18	1	TNC,CCL5,CXCL10,CCL7,CCL13,CXCL3,CCL4,CCL22,ITGA5,CXCL16,RHOC,DUSP5,DUSP2,DUSP4,TREX1,ELL2,DUSP16,RASGEF1B	0.0273871	Ariadne Signaling Pathways	274
Mast Cell Activation	Pathway	64	529	17	3	TNF,PTGS2,NFKBIA,NFKB1,OSM,FURIN,REL,NFKB2,ETS2,GRAP,DUSP5,DUSP2,NFKBIZ,DUSP4,IKBKE,DUSP16,RASGEF1B	3.24257e-05	Ariadne Signaling Pathways	45
Melanogenesis	Pathway	51	682	16	2	CCL5,CSF1,CXCL10,CCL7,CCL13,CXCL3,PDGFB,CCL4,CCL22,CXCL16,GRAP,RAPGEF2,DUSP5,DUSP2,DUSP4,DUSP16	0.00206029	Ariadne Signaling Pathways	103
NK Cell Activation	Pathway	59	523	12	2	TNF,TNC,OSM,FURIN,ITGA5,ETS2,GRAP,DUSP5,DUSP2,DUSP4,DUSP16,RASGEF1B	0.00960793	Ariadne Signaling Pathways	175
positive regulation of I-kappaB kinase-NF-kappaB cascade	Group	96	96	11	11	CD40,TNF,IL1B,HMOX1,CFLAR,REL,RHOC,TRAF5,MALT1,PLK2,IKBKE	1.73676e-13	biological_process	4
chemotaxis	Group	145	145	11	7	LOC728830,PLAUR,CCL5,CXCL10,CCL7,CCL13,CXCL3,CCL4,CCL22,CXCL16,C3AR1	1.69255e-11	biological_process	5
anti-apoptosis	Group	198	198	11	5	TNF,IL1B,IL1A,BIRC3,BCL2A1,CFLAR,CCL13,NFKB1,MALT1,TNFAIP3,IER3	4.85521e-10	biological_process	6
Actin Cytoskeleton Regulation	Pathway	51	539	11	2	TNC,CSF1,PDGFB,ITGA5,RHOC,GRAP,RAPGEF2,DUSP5,DUSP2,DUSP4,DUSP16	0.0290191	Ariadne Signaling Pathways	291
regulation of apoptosis	Group	177	177	10	5	TRAF1,MYC,BIRC3,BCL2A1,IFIH1,CFLAR,CASP4,Bim,TRAF5,MALT1	2.63043e-09	biological_process	7
negative regulation of cell proliferation	Group	324	324	10	3	TNF,PTGS2,IL1B,HMOX1,CDKN1A,IL1A,OSM,TNFRSF9,CTH,SLFN12L	7.6661e-07	biological_process	19
Focal Adhesion Regulation	Pathway	41	308	10	3	TNC,CSF1,PDGFB,ITGA5,RHOC,GRAP,DUSP5,DUSP2,DUSP4,DUSP16	0.00161396	Ariadne Signaling Pathways	100
cell-cell signaling	Group	275	275	9	3	IL1B,CCL5,CXCL10,CCL7,CCL13,CCL4,CCL22,PTPRJ,GRAP	1.73504e-06	biological_process	23
TNFR -> NF-kB signaling	Pathway	32	40	8	20	CD40,TNF,NFKBIA,NFKB1,REL,NFKB2,TRAF5,IKBKE	7.28391e-09	Ariadne Signaling Pathways	8
response to virus	Group	110	110	8	7	TNF,CCL5,RSAD2,IFIH1,CCL4,CCL22,ISG20,Tgtp	1.51706e-08	biological_process	10
Apoptosis	Pathway	52	72	8	11	BIRC3,BCL2A1,CFLAR,NFKB1,REL,CASP4,Bim,NFKB2	8.62278e-07	Ariadne Signaling Pathways	20
positive regulation of cell proliferation	Group	332	332	8	2	TNF,PTGS2,MYC,CSF1,CXCL10,OSM,MARCKSL1,TRAF5	5.97236e-05	biological_process	54
IL1R -> NF-kB signaling	Pathway	23	31	7	22	IL1B,NFKBIA,IL1A,NFKB1,REL,NFKB2,IKBKE	2.74247e-08	Ariadne Signaling Pathways	12
induction of apoptosis	Group	207	207	7	3	TNF,NR4A1,TNFRSF9,CASP4,Bim,PHLDA1,NLRP3	2.08478e-05	biological_process	37
cell proliferation	Group	385	385	7	1	TNF,IL1B,IL1A,PDGFB,FURIN,PIM1,ISG20	0.000940266	biological_process	90
TLR4/5/7/9 -> NF-kB signaling	Pathway	19	27	6	22	CD14,NFKBIA,NFKB1,REL,NFKB2,IKBKE	3.20744e-07	Ariadne Signaling Pathways	18
Notch -> NF-kB signaling	Pathway	13	33	6	18	NFKBIA,NFKB1,REL,NFKB2,JAG1,IKBKE	1.14045e-06	Ariadne Signaling Pathways	22
IL7R -> FOXO/NF-kB signaling	Pathway	16	36	6	16	NFKBIA,NFKB1,REL,NFKB2,IL7R,IKBKE	1.95513e-06	Ariadne Signaling Pathways	24
B-cell receptor -> NF-kB signaling	Pathway	20	50	6	12	NFKBIA,NFKB1,REL,NFKB2,MALT1,IKBKE	1.41622e-05	Ariadne Signaling Pathways	32
regulation of cell proliferation	Group	135	135	6	4	TNF,PTGS2,SERPINE1,NFKBIA,PDGFB,JAG1	1.79466e-05	biological_process	33
FibronectinR -> NF-kB signaling	Pathway	22	58	6	10	NFKBIA,NFKB1,REL,ITGA5,NFKB2,IKBKE	3.37043e-05	Ariadne Signaling Pathways	47
negative regulation of apoptosis	Group	180	180	6	3	CDKN1A,BCL2A1,IL1RN,CFLAR,CASP4,PIM1	8.96694e-05	biological_process	56
CD38 -> NF-kB signaling	Pathway	32	72	6	8	NFKBIA,NFKB1,REL,NFKB2,MALT1,IKBKE	0.000115532	Ariadne Signaling Pathways	62
T-cell receptor -> NF-kB signaling	Pathway	38	176	6	3	NFKBIA,NFKB1,REL,NFKB2,MALT1,IKBKE	0.0116364	Ariadne Signaling Pathways	181
TLR3 -> NF-kB signaling	Pathway	7	11	5	45	NFKBIA,NFKB1,REL,NFKB2,IKBKE	5.66582e-08	Ariadne Signaling Pathways	13
neutrophil chemotaxis	Group	28	28	5	17	LOC728830,IL1B,CCL13,CXCL3,SAA1	8.65797e-08	biological_process	14
CSF2R -> NF-kB signaling	Pathway	6	14	5	35	NFKBIA,NFKB1,REL,NFKB2,IKBKE	2.3941e-07	Ariadne Signaling Pathways	15
DDR1 -> NF-kB signaling	Pathway	14	22	5	22	NFKBIA,NFKB1,REL,NFKB2,IKBKE	2.94463e-06	Ariadne Signaling Pathways	25
EctodysplasinR -> NF-kB signaling	Pathway	14	22	5	22	NFKBIA,NFKB1,REL,NFKB2,IKBKE	2.94463e-06	Ariadne Signaling Pathways	26
NGFR -> NF-kB signaling	Pathway	16	24	5	20	NFKBIA,NFKB1,REL,NFKB2,IKBKE	4.67366e-06	Ariadne Signaling Pathways	28
CD19 -> NF-kB signaling	Pathway	12	32	5	15	NFKBIA,NFKB1,REL,NFKB2,IKBKE	2.07064e-05	Ariadne Signaling Pathways	34
ThrombinR -> NF-kB signaling	Pathway	12	32	5	15	NFKBIA,NFKB1,REL,NFKB2,IKBKE	2.07064e-05	Ariadne Signaling Pathways	35
DopamineR2 -> NF-kB signaling	Pathway	12	32	5	15	NFKBIA,NFKB1,REL,NFKB2,IKBKE	2.07064e-05	Ariadne Signaling Pathways	36
GHR -> NF-kB signaling	Pathway	13	33	5	15	NFKBIA,NFKB1,REL,NFKB2,IKBKE	2.42003e-05	Ariadne Signaling Pathways	40
AGER -> NF-kB signaling	Pathway	14	34	5	14	NFKBIA,NFKB1,REL,NFKB2,IKBKE	2.81361e-05	Ariadne Signaling Pathways	43
IL12R -> NF-kB/NFATC signaling	Pathway	14	34	5	14	NFKBIA,NFKB1,REL,NFKB2,IKBKE	2.81361e-05	Ariadne Signaling Pathways	44
IL15R -> NF-kB/NFATC signaling	Pathway	15	35	5	14	NFKBIA,NFKB1,REL,NFKB2,IKBKE	3.25516e-05	Ariadne Signaling Pathways	46
response to glucocorticoid stimulus	Group	95	95	5	5	TNF,PTGS2,IL1B,CDKN1A,IL1RN	4.12257e-05	biological_process	48
response to lipopolysaccharide	Group	99	99	5	5	PTGS2,IL1B,NFKBIA,IL1RN,NFKB2	5.02467e-05	biological_process	50
TLR1/2/6 -> NF-kB signaling	Pathway	19	39	5	12	NFKBIA,NFKB1,REL,NFKB2,IKBKE	5.58303e-05	Ariadne Signaling Pathways	52
MacrophageR -> CEBPB/NF-kB signaling	Pathway	21	43	5	11	NFKBIA,NFKB1,REL,NFKB2,IKBKE	9.02678e-05	Ariadne Signaling Pathways	57
cell motion	Group	120	120	5	4	PTGS2,PLAUR,CCL5,CXCL10,CCL4	0.000125242	biological_process	63
ErythropoietinR -> NF-kB signaling	Pathway	11	48	5	10	NFKBIA,NFKB1,REL,NFKB2,IKBKE	0.000153993	Ariadne Signaling Pathways	65
AdenosineR -> NF-kB signaling	Pathway	19	49	5	10	NFKBIA,NFKB1,REL,NFKB2,IKBKE	0.000170064	Ariadne Signaling Pathways	66
response to organic cyclic substance	Group	142	142	5	3	PTGS2,IL1B,CDKN1A,IL1RN,CD83	0.000274606	biological_process	71
angiogenesis	Group	145	145	5	3	IL1B,HMOX1,JAG1,TNFAIP2,ZC3H12A	0.00030243	biological_process	73
protein amino acid dephosphorylation	Group	152	152	5	3	PTPRJ,DUSP5,DUSP2,DUSP4,DUSP16	0.000375644	biological_process	75
PTAFR -> NF-kB signaling	Pathway	22	63	5	7	NFKBIA,NFKB1,REL,NFKB2,IKBKE	0.000557661	Ariadne Signaling Pathways	80
defense response	Group	188	188	5	2	TNF,ICOSLG,MALT1,CD83,TNIP1	0.000982768	biological_process	92
response to drug	Group	295	295	5	1	PTGS2,IL1B,CDKN1A,IL1RN,CYBB	0.00680851	biological_process	150
positive regulation of transcription from RNA polymerase II promoter	Group	382	382	5	1	TNF,MYC,NR4A1,NFKB1,OSM	0.0190432	biological_process	227
lymphocyte chemotaxis	Group	7	7	4	57	CCL5,CCL13,SAA1,CXCL16	8.49905e-09	biological_process	9
CCR1 -> STAT signaling	Pathway	16	16	4	25	CCL5,CCL7,CCL13,CCL4	2.08519e-05	Ariadne Signaling Pathways	38
memory	Group	43	43	4	9	PTGS2,IL1B,IL1RN,ITGA5	2.68097e-05	biological_process	41
CCR5 -> TP53 signaling	Pathway	17	17	4	23	CCL5,CCL7,CCL13,CCL4	2.70458e-05	Ariadne Signaling Pathways	42
CCR2/5 -> STAT signaling	Pathway	20	20	4	20	CCL5,CCL7,CCL13,CCL4	5.37242e-05	Ariadne Signaling Pathways	51
activation of caspase activity	Group	57	57	4	7	TNF,MYC,CASP4,NLRP3	8.21848e-05	biological_process	55
positive regulation of cell migration	Group	66	66	4	6	CSF1,CXCL10,FURIN,CXCL16	0.00014585	biological_process	64
wound healing	Group	69	69	4	5	IL1B,SERPINE1,PDGFB,DCBLD2	0.000173337	biological_process	67
cellular calcium ion homeostasis	Group	87	87	4	4	CCL5,CCL7,CCL13,TRDN	0.000422265	biological_process	76
elevation of cytosolic calcium ion concentration	Group	107	107	4	3	LOC728830,IL1B,SAA1,C3AR1	0.000920704	biological_process	89
response to organic substance	Group	123	123	4	3	PTGS2,CDKN1A,PDGFB,DUSP4	0.00154224	biological_process	99
response to oxidative stress	Group	137	137	4	2	PTGS2,HMOX1,CCL5,NFKB1	0.00228573	biological_process	108
positive regulation of apoptosis	Group	149	149	4	2	TNF,PTGS2,IL1B,Bim	0.00309408	biological_process	113
cell surface receptor linked signal transduction	Group	230	230	4	1	CD14,BIRC3,CXCL10,IL7R	0.0139353	biological_process	206
interspecies interaction between organisms	Group	239	239	4	1	NFKBIA,IFIH1,CFLAR,ITGA5	0.015828	biological_process	210
small GTPase mediated signal transduction	Group	263	263	4	1	HMOX1,RHOC,RAPGEF2,RASGEF1B	0.02164	biological_process	256
negative regulation of viral genome replication	Group	4	4	3	75	TNF,CCL5,TNIP1	2.50397e-07	biological_process	16
chronic inflammatory response to antigenic stimulus	Group	4	4	3	75	TNF,IL1B,IL1RN	2.50397e-07	biological_process	17
positive regulation of chemokine biosynthetic process	Group	8	8	3	37	TNF,IL1B,HMOX1	3.4647e-06	biological_process	27
positive regulation of osteoclast differentiation	Group	9	9	3	33	LOC728830,CCL5,CSF1	5.18185e-06	biological_process	29
positive regulation of membrane protein ectodomain proteolysis	Group	9	9	3	33	TNF,IL1B,FURIN	5.18185e-06	biological_process	30
fever	Group	9	9	3	33	IL1B,IL1A,IL1RN	5.18185e-06	biological_process	31
positive regulation of interleukin-2 biosynthetic process	Group	14	14	3	21	IL1B,IL1A,IRF4	2.21283e-05	biological_process	39
lymph node development	Group	19	19	3	15	NFKB1,NFKB2,IL7R	5.8052e-05	biological_process	53
positive regulation of mitosis	Group	22	22	3	13	TNF,IL1B,IL1A	9.14544e-05	biological_process	58
negative regulation of caspase activity	Group	23	23	3	13	NR4A1,BCL2A1,CFLAR	0.000104866	biological_process	61
B cell activation	Group	28	28	3	10	CD40,ICOSLG,MALT1	0.000191168	biological_process	68
positive regulation of specific transcription from RNA polymerase II promoter	Group	39	39	3	7	NFKBIA,NFKB1,IRF4	0.000516456	biological_process	79
positive regulation of smooth muscle cell proliferation	Group	43	43	3	6	TNF,PTGS2,PDGFB	0.000689325	biological_process	83
blood circulation	Group	48	48	3	6	CXCL10,RCAN1,C3AR1	0.000952133	biological_process	91
response to organic nitrogen	Group	54	54	3	5	PTGS2,CDKN1A,IL1RN	0.00134182	biological_process	96
response to heat	Group	60	60	3	5	IL1B,OSM,DNAJB4	0.00181921	biological_process	102
regulation of cell cycle	Group	69	69	3	4	PTGS2,CDKN1A,GADD45B	0.00271359	biological_process	111
response to cytokine stimulus	Group	77	77	3	3	PTGS2,CCL5,NFKB2	0.00370179	biological_process	118
response to estrogen stimulus	Group	78	78	3	3	HMOX1,PDGFB,RCAN1	0.00383873	biological_process	123
response to estradiol stimulus	Group	79	79	3	3	PTGS2,IL1B,PDGFB	0.00397873	biological_process	124
cytokine-mediated signaling pathway	Group	80	80	3	3	IL1B,IL1A,CCL13	0.0041218	biological_process	140
hemopoiesis	Group	80	80	3	3	CSF1,JAG1,ZBTB32	0.0041218	biological_process	141
negative regulation of cell growth	Group	86	86	3	3	CDKN1A,CTH,DCBLD2	0.00504588	biological_process	147
dephosphorylation	Group	106	106	3	2	PTPRJ,DUSP2,DUSP4	0.00897866	biological_process	173
TNFR -> AP-1/ATF/TP53 signaling	Pathway	40	40	3	7	CD40,TNF,TRAF5	0.00904655	Ariadne Signaling Pathways	174
TNFR -> CREB/ELK-SRF signaling	Pathway	42	45	3	6	CD40,TNF,TRAF5	0.0125037	Ariadne Signaling Pathways	203
innate immune response	Group	135	135	3	2	IFIH1,CYBB,MALT1	0.0171714	biological_process	226
positive regulation of transcription	Group	153	153	3	1	TNF,NFKB1,IRF4	0.0238057	biological_process	258
sequestering of triglyceride	Group	3	3	2	66	TNF,IL1B	4.7688e-05	biological_process	49
positive regulation of interleukin-4 biosynthetic process	Group	4	4	2	50	ICOSLG,IRF4	9.51256e-05	biological_process	59
positive regulation of interleukin-2 production	Group	6	6	2	33	MALT1,CD83	0.000236568	biological_process	69
regulation of immunoglobulin secretion	Group	6	6	2	33	CD40,TNF	0.000236568	biological_process	70
negative regulation of glutamate secretion	Group	7	7	2	28	IL1B,IL1RN	0.000330326	biological_process	74
response to tumor necrosis factor	Group	8	8	2	25	CCL5,CXCL16	0.00043928	biological_process	78
positive regulation vascular endothelial growth factor production	Group	9	9	2	22	IL1B,IL1A	0.000563307	biological_process	81
negative regulation of DNA binding	Group	9	9	2	22	HMOX1,NFKBIA	0.000563307	biological_process	82
negative regulation of lipid metabolic process	Group	10	10	2	20	IL1B,NFKBIA	0.000702289	biological_process	84
positive regulation of JUN kinase activity	Group	10	10	2	20	IL1B,IL1RN	0.000702289	biological_process	85
B cell apoptosis	Group	10	10	2	20	MYC,Bim	0.000702289	biological_process	86
pathogenesis	Group	10	10	2	20	MYC,TNIP1	0.000702289	biological_process	87
macrophage chemotaxis	Group	11	11	2	18	CCL13,SAA1	0.000856105	biological_process	88
negative regulation of lipid catabolic process	Group	12	12	2	16	TNF,IL1B	0.00102463	biological_process	93
positive regulation of foam cell differentiation	Group	13	13	2	15	CSF1,NFKB1	0.00120776	biological_process	94
positive regulation of cytokine secretion	Group	13	13	2	15	TNF,IL1A	0.00120776	biological_process	95
osteoclast differentiation	Group	14	14	2	14	TNF,CSF1	0.00140537	biological_process	97
response to vitamin D	Group	14	14	2	14	PTGS2,IL1B	0.00140537	biological_process	98
response to molecule of bacterial origin	Group	15	15	2	13	CD14,MALT1	0.00161733	biological_process	101
regulation of angiogenesis	Group	17	17	2	11	HMOX1,SERPINE1	0.00208389	biological_process	104
regulation of ossification	Group	17	17	2	11	CSF1,RSAD2	0.00208389	biological_process	105
B cell homeostasis	Group	17	17	2	11	BCL2A1,Bim	0.00208389	biological_process	106
B cell proliferation	Group	17	17	2	11	CD40,IL7R	0.00208389	biological_process	107
positive regulation of endothelial cell proliferation	Group	18	18	2	11	CCL13,PDGFB	0.00233825	biological_process	109
regulation of insulin secretion	Group	19	19	2	10	TNF,IL1B	0.00260651	biological_process	110
inactivation of MAPK activity	Group	20	20	2	10	DUSP2,DUSP16	0.00288855	biological_process	112
positive regulation of synaptic transmission	Group	21	21	2	9	TNF,CCL13	0.00318427	biological_process	114
leukocyte chemotaxis	Group	21	21	2	9	LOC728830,CXCL3	0.00318427	biological_process	115
induction of apoptosis by intracellular signals	Group	22	22	2	9	CDKN1A,MYC	0.00349355	biological_process	116
spleen development	Group	22	22	2	9	Bim,NFKB2	0.00349355	biological_process	117
positive regulation of B cell proliferation	Group	23	23	2	8	CD40,CDKN1A	0.00381629	biological_process	119
positive regulation of JNK cascade	Group	23	23	2	8	TNF,IL1B	0.00381629	biological_process	120
activation of pro-apoptotic gene products	Group	23	23	2	8	MYC,Bim	0.00381629	biological_process	121
positive regulation of cellular protein metabolic process	Group	23	23	2	8	NFKBIA,CSF1	0.00381629	biological_process	122
protein import into nucleus, translocation	Group	24	24	2	8	TNF,NFKBIA	0.00415236	biological_process	142
defense response to virus	Group	24	24	2	8	RSAD2,NLRP3	0.00415236	biological_process	143
leukocyte migration	Group	25	25	2	8	TNF,IL1B	0.00450166	biological_process	144
positive regulation of fibroblast proliferation	Group	26	26	2	7	CDKN1A,PDGFB	0.00486408	biological_process	145
T cell proliferation	Group	26	26	2	7	MALT1,ZBTB32	0.00486408	biological_process	146
T cell receptor signaling pathway	Group	27	27	2	7	BCL2A1,MALT1	0.00523951	biological_process	148
positive regulation of nitric oxide biosynthetic process	Group	28	28	2	7	TNF,IL1B	0.00562784	biological_process	149
positive regulation of angiogenesis	Group	31	31	2	6	IL1B,IL1A	0.00686919	biological_process	151
platelet activation	Group	32	32	2	6	CD40,SAA1	0.00730806	biological_process	152
positive regulation of anti-apoptosis	Group	34	34	2	5	HMOX1,CDKN1A	0.00822282	biological_process	171
IL1R -> STAT3 signaling	Pathway	13	13	2	15	IL1B,IL1A	0.0083672	Ariadne Signaling Pathways	172
protein oligomerization	Group	37	37	2	5	NLRP3,MALT1	0.00968591	biological_process	176
TLR4 -> IRF signaling	Pathway	14	14	2	14	CD14,IKBKE	0.00969382	Ariadne Signaling Pathways	177
induction of apoptosis by extracellular signals	Group	39	39	2	5	TNF,CFLAR	0.0107208	biological_process	179
positive regulation of NF-kappaB transcription factor activity	Group	40	40	2	5	TNF,MALT1	0.0112557	biological_process	180
positive regulation of protein amino acid phosphorylation	Group	41	41	2	4	TNF,IL1B	0.0118022	biological_process	182
humoral immune response	Group	41	41	2	4	TNF,CD83	0.0118022	biological_process	183
protein processing	Group	42	42	2	4	MYC,FURIN	0.0123602	biological_process	202
TNFRSF5/6 -> RB1/E2F signaling	Pathway	16	16	2	12	CD40,TRAF5	0.012606	Ariadne Signaling Pathways	204
T cell differentiation	Group	43	43	2	4	BCL2A1,IL7R	0.0129295	biological_process	205
calcium-mediated signaling	Group	45	45	2	4	TNF,RCAN1	0.0141018	biological_process	207
I-kappaB kinase-NF-kappaB cascade	Group	46	46	2	4	REL,MALT1	0.0147045	biological_process	208
T cell activation	Group	47	47	2	4	ICOSLG,IRF4	0.0153183	biological_process	209
cell growth	Group	55	55	2	3	PDGFB,IL7R	0.0206116	biological_process	252
FibronectinR -> ICAP-1A/MYC signaling	Pathway	5	21	2	9	MYC,ITGA5	0.0213067	Ariadne Signaling Pathways	253
response to mechanical stimulus	Group	56	56	2	3	TNF,RCAN1	0.0213198	biological_process	254
keratinocyte differentiation	Group	58	58	2	3	PTGS2,JAG1	0.0227661	biological_process	257
response to wounding	Group	60	60	2	3	TNC,PDGFB	0.0242519	biological_process	273
MAPKKK cascade	Group	65	65	2	3	RAPGEF2,DUSP4	0.028134	biological_process	290
regulation of small GTPase mediated signal transduction	Group	73	73	2	2	RAPGEF2,RASGEF1B	0.0348213	biological_process	305
activation of MAPK activity	Group	73	73	2	2	TNF,IL1B	0.0348213	biological_process	306
regulation of blood pressure	Group	73	73	2	2	PTGS2,HMOX1	0.0348213	biological_process	307
transforming growth factor beta receptor signaling pathway	Group	74	74	2	2	CCL13,PDGFB	0.0356966	biological_process	321
