# Supplementary material for: Non-Apoptotic Toxicity of Pseudomonas aeruginosa toward Murine Cells
Source: PLoS One. 2013 Jan 24;8(1):e54245. doi: 10.1371/journal.pone.0054245 (PMC3554662; doi:10.1371/journal.pone.0054245)
Supplement: Table S7 — Gene Ontology Groups – S7(1)–S7(9). Table S7(1d): Groups associated with WT t1 vs WT t0 decreases. Table S7(1i): Groups associated with WT t1 vs WT t0 increases. Table S7(2d): Groups associated with WT t1+8 vs WT t0 decreases. Table S7(2i): Groups associated with WT t1+8 vs WT t0 increases. Table S7(5d): Groups associated with resistant t1 vs resistant t0 decreases. Table S7(5i): Groups associated with resistant t1 vs resistant t0 increases. Table S7(6d): Groups associated with resistant t1+8 vs resistant t0 decreases. Table S7(6i): Groups associated with resistant t1+8 vs resistant t0 increases. Table S7(9d): Groups associated with resistant t0 vs WT t0 decreases. Table S7(9i): Groups associated with resistant t0 vs WT t0 increases. (ZIP) [file pone.0054245.s010.zip › S7 Archive/res vs wt Tables SC9/Table S7(9d) groups assoc with decrs in res0 vs WT0 FC2 299.xlsx]

## Sheet: grps assoc decrs res0 vs WT0
Name	Type	Total Entities	Expanded # of Entities	Overlap	Percent Overlap	Overlapping Entities	p-value	Data Source	#
immune response	Group	604	604	13	2	CLEC4D,CD14,CXCL10,CEBPB,IFIH1,PTGER4,C5AR1,TLR8,FYB,IFITM3,DHX58,OAS2,PXDN	1.23952e-07	biological_process	1
inflammatory response	Group	293	293	8	2	PTGS2,CD44,CD14,LYZ,CXCL10,CEBPB,CYBB,TLR8	6.89796e-06	biological_process	2
positive regulation of smooth muscle cell proliferation	Group	43	43	4	9	PTGS2,FLT1,IGF1,CALCRL	1.35222e-05	biological_process	3
positive regulation of cell migration	Group	66	66	4	6	FLT1,CXCL10,FURIN,CXCL16	7.44263e-05	biological_process	4
positive regulation of smooth muscle cell migration	Group	6	6	2	33	IGF1,IL6ST	0.000167206	biological_process	5
positive regulation of cell growth	Group	39	39	3	7	IGF1,CXCL16,IL6ST	0.00031061	biological_process	6
cell migration	Group	97	97	4	4	CD44,FLT1,DOCK1,LAMC1	0.000330393	biological_process	7
mechanosensory behavior	Group	9	9	2	22	PMP22,ETV1	0.000398654	biological_process	8
anagen	Group	11	11	2	18	PTGS2,SPINK5	0.000606382	biological_process	9
regulation of bone mineralization	Group	12	12	2	16	BMP2K,ANKH	0.000726061	biological_process	10
cell motion	Group	120	120	4	3	PTGS2,PLAUR,IGF1,CXCL10	0.000738434	biological_process	11
positive regulation of cell proliferation	Group	332	332	6	1	PTGS2,FLT1,IGF1,CXCL10,CALCRL,IL6ST	0.000922008	biological_process	12
response to vitamin A	Group	14	14	2	14	CD44,SLC30A4	0.000996696	biological_process	13
cell surface receptor linked signal transduction	Group	230	230	5	2	CD14,CXCL10,CALCRL,IL17RA,LPHN2	0.00110677	biological_process	14
regulation of cell proliferation	Group	135	135	4	2	PTGS2,SERPINE1,IGF1,JARID2	0.00114472	biological_process	15
innate immune response	Group	135	135	4	2	IFIH1,CYBB,TLR8,DHX58	0.00114472	biological_process	16
chemotaxis	Group	145	145	4	2	PLAUR,CXCL10,C5AR1,CXCL16	0.00148964	biological_process	17
negative regulation of proteolysis	Group	21	21	2	9	SERPINE1,SPINK5	0.002265	biological_process	18
signal transduction	Group	2809	2809	19	0	MYO9A,PLAUR,IGF1,CXCL10,IGF2R,PTGER4,C5AR1,CALCRL,PDE2A,TLR8,FYB,IL6ST,DOCK1,LPHN2,PRKAR2B,EPS8,MYO10,PPIC,GPR84	0.00239546	biological_process	19
response to zinc ion	Group	23	23	2	8	CA2,SLC30A4	0.00271686	biological_process	20
kidney development	Group	83	83	3	3	TET2,CA2,MYO1E	0.00280585	biological_process	21
negative regulation of nerve growth factor production	Group	1	1	1	100	FURIN	0.00337119	biological_process	22
satellite cell maintenance involved in skeletal muscle regeneration	Group	1	1	1	100	IGF1	0.00337119	biological_process	23
negative regulation of low-density lipoprotein receptor catabolic process	Group	1	1	1	100	FURIN	0.00337119	biological_process	24
negative regulation of protein amino acid glutathionylation	Group	1	1	1	100	G6PD	0.00337119	biological_process	25
negative regulation of transforming growth factor-beta1 production	Group	1	1	1	100	FURIN	0.00337119	biological_process	26
positive regulation of neutrophil apoptosis	Group	1	1	1	100	CD44	0.00337119	biological_process	27
positive regulation of transcription from RNA polymerase I promoter	Group	1	1	1	100	ETS2	0.00337119	biological_process	28
regulation of excitatory postsynaptic membrane potential involved in skeletal muscle contraction	Group	1	1	1	100	DMPK	0.00337119	biological_process	29
myotube cell development	Group	1	1	1	100	IGF1	0.00337119	biological_process	30
glucose 6-phosphate utilization	Group	1	1	1	100	G6PD	0.00337119	biological_process	31
cyclooxygenase pathway	Group	1	1	1	100	PTGS2	0.00337119	biological_process	32
glycolate metabolic process	Group	1	1	1	100	IGF1	0.00337119	biological_process	33
rhombomere 6 development	Group	1	1	1	100	MAFB	0.00337119	biological_process	34
carbon dioxide transport	Group	1	1	1	100	CA2	0.00337119	biological_process	35
positive regulation of fibroblast proliferation	Group	26	26	2	7	FLT1,IGF1	0.00346717	biological_process	36
ROS metabolism	Pathway	43	74	3	4	Pxdn,CYBB,PXDN	0.00352451	Ariadne Metabolic Pathways	37
blood coagulation	Group	93	93	3	3	PLAUR,SERPINE1,CD36	0.00386792	biological_process	38
TLR4 -> IRF signaling	Pathway	14	14	2	14	CD14,IRF7	0.00427282	Ariadne Signaling Pathways	39
cytolysis	Group	29	29	2	6	LYZ,MMD	0.00430295	biological_process	40
positive regulation of osteoblast differentiation	Group	30	30	2	6	IGF1,IL6ST	0.00460023	biological_process	41
muscle organ development	Group	100	100	3	3	IGF1,CXCL10,ETV1	0.00473882	biological_process	42
integrin-mediated signaling pathway	Group	103	103	3	2	ITGA6,ADAM8,DOCK1	0.00514538	biological_process	43
positive regulation of anti-apoptosis	Group	34	34	2	5	IGF1,IL6ST	0.00588105	biological_process	44
regulation of multicellular organism growth	Group	34	34	2	5	IGF1,G6PD	0.00588105	biological_process	45
immunoglobulin mediated immune response	Group	34	34	2	5	TLR8,IRF7	0.00588105	biological_process	46
response to virus	Group	110	110	3	2	IFI27L2,IFIH1,IRF7	0.00617386	biological_process	47
phagocytosis	Group	35	35	2	5	CD14,DOCK1	0.00622386	biological_process	48
cell adhesion	Group	650	650	7	1	Ninj1,CD44,CD36,ITGA6,SDC3,LAMC1,PCDH7	0.00646546	biological_process	49
G-protein signaling, coupled to cAMP nucleotide second messenger	Group	36	36	2	5	PTGER4,ADCY2	0.00657559	biological_process	50
hemidesmosome assembly	Group	2	2	1	50	LAMC1	0.00673112	biological_process	51
zinc ion homeostasis	Group	2	2	1	50	SLC30A4	0.00673112	biological_process	52
vasodilation by angiotensin involved in regulation of systemic arterial blood pressure	Group	2	2	1	50	G6PD	0.00673112	biological_process	53
angiotensin mediated vasoconstriction involved in regulation of systemic arterial blood pressure	Group	2	2	1	50	G6PD	0.00673112	biological_process	54
chronological cell aging	Group	2	2	1	50	SERPINE1	0.00673112	biological_process	55
NADP biosynthetic process	Group	2	2	1	50	G6PD	0.00673112	biological_process	56
detection of virus	Group	2	2	1	50	TLR8	0.00673112	biological_process	57
tissue regeneration	Group	37	37	2	5	Ninj1,SERPINE1	0.00693617	biological_process	58
response to steroid hormone stimulus	Group	37	37	2	5	IGF1,CA2	0.00693617	biological_process	59
activation of adenylate cyclase activity by G-protein signaling pathway	Group	40	40	2	5	PTGER4,CALCRL	0.00807043	biological_process	60
cell-cell adhesion	Group	123	123	3	2	CD44,ITGA6,ADAM8	0.00838963	biological_process	61
response to organic substance	Group	123	123	3	2	PTGS2,IGF1,CA2	0.00838963	biological_process	62
glycogen metabolic process	Group	41	41	2	4	IL6ST,GBE1	0.0084658	biological_process	63
memory	Group	43	43	2	4	PTGS2,IGF1	0.00928214	biological_process	64
positive regulation of epithelial cell proliferation	Group	44	44	2	4	IGF1,LAMC1	0.00970297	biological_process	65
macrophage fusion	Group	3	3	1	33	CD44	0.0100799	biological_process	66
negative regulation of synaptic transmission, dopaminergic	Group	3	3	1	33	PTGS2	0.0100799	biological_process	67
negative regulation of smooth muscle cell apoptosis	Group	3	3	1	33	IGF1	0.0100799	biological_process	68
positive regulation of tyrosine phosphorylation of Stat1 protein	Group	3	3	1	33	IL6ST	0.0100799	biological_process	69
positive regulation of adaptive immune response	Group	3	3	1	33	IL6ST	0.0100799	biological_process	70
positive regulation of synaptic plasticity	Group	3	3	1	33	PTGS2	0.0100799	biological_process	71
ribose phosphate biosynthetic process	Group	3	3	1	33	G6PD	0.0100799	biological_process	72
pentose-phosphate shunt, oxidative branch	Group	3	3	1	33	G6PD	0.0100799	biological_process	73
brain segmentation	Group	3	3	1	33	MAFB	0.0100799	biological_process	74
post-embryonic hemopoiesis	Group	3	3	1	33	MYO1E	0.0100799	biological_process	75
response to fructose stimulus	Group	3	3	1	33	PTGS2	0.0100799	biological_process	76
healing during inflammatory response	Group	3	3	1	33	CD44	0.0100799	biological_process	77
response to oxidative stress	Group	137	137	3	2	PTGS2,G6PD,PXDN	0.0112369	biological_process	78
odontogenesis of dentine-containing tooth	Group	48	48	2	4	ITGA6,CA2	0.0114693	biological_process	79
VIPR -> CREB/CEBP signaling	Pathway	31	68	3	4	CEBPB,PRKAR2B,ADCY2	0.0122424	Ariadne Signaling Pathways	80
response to organic cyclic substance	Group	142	142	3	2	PTGS2,CD44,IGF1	0.0123728	biological_process	81
IL6R -> CEBP/ELK-SRF signaling	Pathway	18	24	2	8	CEBPB,IL6ST	0.0123879	Ariadne Signaling Pathways	82
protein amino acid phosphorylation	Group	739	739	7	0	FLT1,FYB,PLK2,DMPK,PRKAR2B,LRRK2,BMP2K	0.0125388	biological_process	83
receptor-mediated endocytosis	Group	51	51	2	3	IGF2R,CXCL16	0.0128796	biological_process	84
B Cell Activation	Pathway	65	1178	15	1	MYO9A,RPS29,PTGS2,CD44,CEBPB,FURIN,FYB,ETS2,IRF2,IRF7,MYO1E,MYO10,ETV1,PPIC,PCDH7	0.013081	Ariadne Signaling Pathways	85
SomatostatinR -> ATF1/TP53 signaling	Pathway	8	25	2	8	PRKAR2B,ADCY2	0.0134046	Ariadne Signaling Pathways	86
myelin assembly	Group	4	4	1	25	PMP22	0.0134174	biological_process	87
positive regulation of cellular pH reduction	Group	4	4	1	25	CA2	0.0134174	biological_process	88
positive regulation of cardiac muscle hypertrophy	Group	4	4	1	25	IL6ST	0.0134174	biological_process	89
positive regulation of calcium ion transport via voltage-gated calcium channel activity	Group	4	4	1	25	IGF1	0.0134174	biological_process	90
regulation of Notch signaling pathway	Group	4	4	1	25	IL6ST	0.0134174	biological_process	91
leukemia inhibitory factor signaling pathway	Group	4	4	1	25	IL6ST	0.0134174	biological_process	92
nerve growth factor processing	Group	4	4	1	25	FURIN	0.0134174	biological_process	93
myoblast proliferation	Group	4	4	1	25	IGF1	0.0134174	biological_process	94
extracellular matrix disassembly	Group	4	4	1	25	LAMC1	0.0134174	biological_process	95
hair cell differentiation	Group	4	4	1	25	SPINK5	0.0134174	biological_process	96
pentose biosynthetic process	Group	4	4	1	25	G6PD	0.0134174	biological_process	97
ganglioside biosynthetic process	Group	4	4	1	25	ST3GAL5	0.0134174	biological_process	98
rhombomere 5 development	Group	4	4	1	25	MAFB	0.0134174	biological_process	99
blood vessel maturation	Group	4	4	1	25	CD44	0.0134174	biological_process	100
plasma membrane long-chain fatty acid transport	Group	4	4	1	25	CD36	0.0134174	biological_process	101
viral assembly, maturation, egress, and release	Group	4	4	1	25	FURIN	0.0134174	biological_process	102
skeletal system development	Group	147	147	3	2	IGF1,ETS2,ANKH	0.0135724	biological_process	103
positive regulation of transcription	Group	153	153	3	1	NFE2L2,CEBPB,ETV1	0.0150964	biological_process	104
negative regulation of erythrocyte differentiation	Group	5	5	1	20	MAFB	0.0167438	biological_process	105
positive regulation of granule cell precursor proliferation	Group	5	5	1	20	IGF1	0.0167438	biological_process	106
positive regulation of interferon-alpha biosynthetic process	Group	5	5	1	20	TLR8	0.0167438	biological_process	107
positive regulation of bone resorption	Group	5	5	1	20	CA2	0.0167438	biological_process	108
regulation of interleukin-6 biosynthetic process	Group	5	5	1	20	CEBPB	0.0167438	biological_process	109
intracellular receptor-mediated signaling pathway	Group	5	5	1	20	FLT1	0.0167438	biological_process	110
regulation of endopeptidase activity	Group	5	5	1	20	FURIN	0.0167438	biological_process	111
chondroitin sulfate proteoglycan biosynthetic process	Group	5	5	1	20	IGF1	0.0167438	biological_process	112
triglyceride mobilization	Group	5	5	1	20	IL6ST	0.0167438	biological_process	113
ovulation	Group	5	5	1	20	PTGS2	0.0167438	biological_process	114
response to manganese ion	Group	5	5	1	20	PTGS2	0.0167438	biological_process	115
carbohydrate metabolic process	Group	296	296	4	1	G6PD,ST3GAL5,GBE1,B4GALT6	0.0180132	biological_process	116
sensory perception of sound	Group	166	166	3	1	IGF1,PMP22,ANKH	0.0187183	biological_process	117
positive regulation of insulin-like growth factor receptor signaling pathway	Group	6	6	1	16	IGF1	0.0200592	biological_process	118
positive regulation of interferon-beta biosynthetic process	Group	6	6	1	16	TLR8	0.0200592	biological_process	119
regulation of steroid hormone receptor signaling pathway	Group	6	6	1	16	IGF1	0.0200592	biological_process	120
regulation of bone resorption	Group	6	6	1	16	CA2	0.0200592	biological_process	121
reduction of cytosolic calcium ion concentration	Group	6	6	1	16	IL6ST	0.0200592	biological_process	122
apoptotic cell clearance	Group	6	6	1	16	CD36	0.0200592	biological_process	123
glucose 6-phosphate metabolic process	Group	6	6	1	16	G6PD	0.0200592	biological_process	124
sphingomyelin catabolic process	Group	6	6	1	16	SMPDL3A	0.0200592	biological_process	125
ISG15-protein conjugation	Group	6	6	1	16	UBE2E2	0.0200592	biological_process	126
lipoprotein catabolic process	Group	6	6	1	16	CD36	0.0200592	biological_process	127
cellular response to oxidative stress	Group	6	6	1	16	G6PD	0.0200592	biological_process	128
behavioral response to ethanol	Group	6	6	1	16	EPS8	0.0200592	biological_process	129
interleukin-10 production	Group	6	6	1	16	G6PD	0.0200592	biological_process	130
interleukin-12 production	Group	6	6	1	16	G6PD	0.0200592	biological_process	131
muscle hypertrophy	Group	6	6	1	16	IGF1	0.0200592	biological_process	132
MAPKKK cascade	Group	65	65	2	3	PPM1L,LRRK2	0.0203823	biological_process	133
cell adhesion mediated by integrin	Group	7	7	1	14	ITGA6	0.0233634	biological_process	134
regulation of anti-apoptosis	Group	7	7	1	14	G6PD	0.0233634	biological_process	135
negative regulation of calcium ion transport	Group	7	7	1	14	PTGS2	0.0233634	biological_process	136
positive regulation of synaptic transmission, glutamatergic	Group	7	7	1	14	PTGS2	0.0233634	biological_process	137
positive regulation of interleukin-8 biosynthetic process	Group	7	7	1	14	TLR8	0.0233634	biological_process	138
lymphocyte chemotaxis	Group	7	7	1	14	CXCL16	0.0233634	biological_process	139
lipoprotein particle clearance	Group	7	7	1	14	CD36	0.0233634	biological_process	140
type I interferon biosynthetic process	Group	7	7	1	14	IRF7	0.0233634	biological_process	141
attachment of GPI anchor to protein	Group	7	7	1	14	PLAUR	0.0233634	biological_process	142
sensory organ development	Group	7	7	1	14	MAFB	0.0233634	biological_process	143
regulation of protein metabolic process	Group	71	71	2	2	IGF1,UBE2E2	0.0240365	biological_process	144
negative regulation of cell proliferation	Group	324	324	4	1	PTGS2,PMP22,JARID2,IFITM3	0.0241423	biological_process	145
AngiotensinR -> CREB/ELK-SRF/TP53 signaling	Pathway	38	89	3	3	CYBB,PRKAR2B,ADCY2	0.0250248	Ariadne Signaling Pathways	146
positive regulation of cell-matrix adhesion	Group	8	8	1	12	CD36	0.0266567	biological_process	147
positive regulation of vascular endothelial growth factor receptor signaling pathway	Group	8	8	1	12	FLT1	0.0266567	biological_process	148
positive regulation of fat cell differentiation	Group	8	8	1	12	IGF1	0.0266567	biological_process	149
cGMP-mediated signaling	Group	8	8	1	12	CD36	0.0266567	biological_process	150
response to tumor necrosis factor	Group	8	8	1	12	CXCL16	0.0266567	biological_process	151
response to cytokine stimulus	Group	77	77	2	2	PTGS2,IL6ST	0.0279373	biological_process	152
cell-substrate junction assembly	Group	9	9	1	11	ITGA6	0.0299389	biological_process	153
positive regulation of osteoclast differentiation	Group	9	9	1	11	CA2	0.0299389	biological_process	154
positive regulation of glycolysis	Group	9	9	1	11	IGF1	0.0299389	biological_process	155
positive regulation of membrane protein ectodomain proteolysis	Group	9	9	1	11	FURIN	0.0299389	biological_process	156
positive regulation vascular endothelial growth factor production	Group	9	9	1	11	IL6ST	0.0299389	biological_process	157
regulation of cellular pH	Group	9	9	1	11	CA2	0.0299389	biological_process	158
erythrocyte maturation	Group	9	9	1	11	G6PD	0.0299389	biological_process	159
peptide biosynthetic process	Group	9	9	1	11	FURIN	0.0299389	biological_process	160
segment specification	Group	9	9	1	11	MAFB	0.0299389	biological_process	161
RNA transport	Group	9	9	1	11	A2bp1	0.0299389	biological_process	162
DopamineR1 -> CREB/ELK-SRF signaling	Pathway	18	39	2	5	PRKAR2B,ADCY2	0.0310957	Ariadne Signaling Pathways	163
oxidation reduction	Group	702	702	6	0	PTGS2,CYBB,G6PD,LOC441282,BLVRB,PXDN	0.031532	biological_process	164
positive regulation of programmed cell death	Group	10	10	1	10	LRRK2	0.0332102	biological_process	165
water homeostasis	Group	10	10	1	10	IGF1	0.0332102	biological_process	166
secretion by cell	Group	10	10	1	10	FURIN	0.0332102	biological_process	167
sphingolipid biosynthetic process	Group	10	10	1	10	B4GALT6	0.0332102	biological_process	168
response to interferon-gamma	Group	10	10	1	10	CXCL16	0.0332102	biological_process	169
response to activity	Group	10	10	1	10	IGF1	0.0332102	biological_process	170
GlucagonR -> CREB/ELK-SRF/SP1 signaling	Pathway	20	41	2	4	PRKAR2B,ADCY2	0.0341049	Ariadne Signaling Pathways	171
nucleobase, nucleoside, nucleotide and nucleic acid metabolic process	Group	89	89	2	2	GDA,OAS2	0.0364341	biological_process	172
positive regulation of innate immune response	Group	11	11	1	9	TLR8	0.0364706	biological_process	173
regulation of embryonic development	Group	11	11	1	9	NFE2L2	0.0364706	biological_process	174
proteoglycan biosynthetic process	Group	11	11	1	9	IGF1	0.0364706	biological_process	175
glycosphingolipid biosynthetic process	Group	11	11	1	9	B4GALT6	0.0364706	biological_process	176
signal peptide processing	Group	11	11	1	9	FURIN	0.0364706	biological_process	177
decidualization	Group	11	11	1	9	PTGS2	0.0364706	biological_process	178
fatty acid transport	Group	11	11	1	9	CD36	0.0364706	biological_process	179
cell-matrix adhesion	Group	90	90	2	2	CD44,ITGA6	0.037182	biological_process	180
Translation Control	Pathway	86	984	12	1	RPS29,PLAUR,FLT1,CD14,ITGA6,IGF1,CXCL10,C5AR1,CXCL16,TLR8,IL6ST,IL17RA	0.0381172	Ariadne Signaling Pathways	181
SerotoninR4/6/7 -> NR3C signaling	Pathway	24	44	2	4	PRKAR2B,ADCY2	0.0388226	Ariadne Signaling Pathways	182
positive regulation of tyrosine phosphorylation of Stat3 protein	Group	12	12	1	8	IL6ST	0.0397201	biological_process	183
positive regulation of tyrosine phosphorylation of Stat5 protein	Group	12	12	1	8	IGF1	0.0397201	biological_process	184
positive regulation of protein ubiquitination	Group	12	12	1	8	LRRK2	0.0397201	biological_process	185
positive regulation of acute inflammatory response	Group	12	12	1	8	IL6ST	0.0397201	biological_process	186
regulation of hormone secretion	Group	12	12	1	8	IL6ST	0.0397201	biological_process	187
phosphoinositide 3-kinase cascade	Group	12	12	1	8	IGF1	0.0397201	biological_process	188
regulation of sodium ion transport	Group	12	12	1	8	DMPK	0.0397201	biological_process	189
phosphate transport	Group	12	12	1	8	ANKH	0.0397201	biological_process	190
long-chain fatty acid transport	Group	12	12	1	8	CD36	0.0397201	biological_process	191
response to glucocorticoid stimulus	Group	95	95	2	2	PTGS2,IGF1	0.041009	biological_process	192
cell proliferation	Group	385	385	4	1	FURIN,IRF2,PRKAR2B,EPS8	0.0414381	biological_process	193
OncostatinR -> STAT3 signaling	Pathway	6	6	1	16	IL6ST	0.0419953	Ariadne Signaling Pathways	194
IL11R -> STAT3 signalling	Pathway	6	6	1	16	IL6ST	0.0419953	Ariadne Signaling Pathways	195
positive regulation of cell-cell adhesion	Group	13	13	1	7	ITGA6	0.0429588	biological_process	196
positive regulation of Ras protein signal transduction	Group	13	13	1	7	IGF1	0.0429588	biological_process	197
positive regulation of foam cell differentiation	Group	13	13	1	7	CD36	0.0429588	biological_process	198
erythrocyte development	Group	13	13	1	7	G6PD	0.0429588	biological_process	199
NLS-bearing substrate import into nucleus	Group	13	13	1	7	FYB	0.0429588	biological_process	200
L-amino acid transport	Group	13	13	1	7	SLC7A8	0.0429588	biological_process	201
defense response to Gram-negative bacterium	Group	13	13	1	7	LYZ	0.0429588	biological_process	202
response to lipopolysaccharide	Group	99	99	2	2	PTGS2,IGF1	0.0441728	biological_process	203
female pregnancy	Group	100	100	2	2	FLT1,IGF1	0.0449776	biological_process	204
negative regulation of immune response	Group	14	14	1	7	SPINK5	0.0461866	biological_process	205
fibrinolysis	Group	14	14	1	7	SERPINE1	0.0461866	biological_process	206
positive regulation of interferon-gamma biosynthetic process	Group	14	14	1	7	TLR8	0.0461866	biological_process	207
regulation of proteolysis	Group	14	14	1	7	PLAUR	0.0461866	biological_process	208
osteoclast differentiation	Group	14	14	1	7	CA2	0.0461866	biological_process	209
superoxide release	Group	14	14	1	7	CYBB	0.0461866	biological_process	210
skeletal muscle regeneration	Group	14	14	1	7	PLAUR	0.0461866	biological_process	211
lipoprotein transport	Group	14	14	1	7	CD36	0.0461866	biological_process	212
response to vitamin D	Group	14	14	1	7	PTGS2	0.0461866	biological_process	213
IL6ST -> STAT5B signaling	Pathway	7	7	1	14	IL6ST	0.0488249	Ariadne Signaling Pathways	214
TLR3 -> IRF signaling	Pathway	7	7	1	14	IRF7	0.0488249	Ariadne Signaling Pathways	215
UrokinaseR -> STAT signaling	Pathway	7	7	1	14	PLAUR	0.0488249	Ariadne Signaling Pathways	216
sequestering of actin monomers	Group	15	15	1	6	Tmsb10	0.0494037	biological_process	217
regulation of T cell differentiation	Group	15	15	1	6	SPINK5	0.0494037	biological_process	218
insulin-like growth factor receptor signaling pathway	Group	15	15	1	6	IGF1	0.0494037	biological_process	219
prostaglandin biosynthetic process	Group	15	15	1	6	PTGS2	0.0494037	biological_process	220
phosphatidylinositol metabolic process	Group	15	15	1	6	PIP5K1B	0.0494037	biological_process	221
response to molecule of bacterial origin	Group	15	15	1	6	CD14	0.0494037	biological_process	222
vascular endothelial growth factor receptor signaling pathway	Group	16	16	1	6	FLT1	0.0526101	biological_process	223
regulation of protein catabolic process	Group	16	16	1	6	FURIN	0.0526101	biological_process	224
mast cell activation	Group	16	16	1	6	FYB	0.0526101	biological_process	225
myoblast differentiation	Group	16	16	1	6	IGF1	0.0526101	biological_process	226
glycogen biosynthetic process	Group	16	16	1	6	GBE1	0.0526101	biological_process	227
RNA catabolic process	Group	16	16	1	6	OAS2	0.0526101	biological_process	228
fatty acid metabolic process	Group	110	110	2	1	CD36,PRKAR2B	0.053317	biological_process	229
IL6R -> STAT signaling	Pathway	8	8	1	12	IL6ST	0.0556069	Ariadne Signaling Pathways	230
regulation of angiogenesis	Group	17	17	1	5	SERPINE1	0.0558057	biological_process	231
positive regulation of transforming growth factor beta receptor signaling pathway	Group	17	17	1	5	FURIN	0.0558057	biological_process	232
positive regulation of smooth muscle contraction	Group	17	17	1	5	PTGS2	0.0558057	biological_process	233
transmembrane receptor protein serine-threonine kinase signaling pathway	Group	17	17	1	5	PPM1L	0.0558057	biological_process	234
regulation of ossification	Group	17	17	1	5	PTGER4	0.0558057	biological_process	235
actin cytoskeleton reorganization	Group	17	17	1	5	EPS8	0.0558057	biological_process	236
mitotic cell cycle	Group	17	17	1	5	PLK2	0.0558057	biological_process	237
pentose-phosphate shunt	Group	17	17	1	5	G6PD	0.0558057	biological_process	238
long-chain fatty acid metabolic process	Group	17	17	1	5	CD36	0.0558057	biological_process	239
filopodium assembly	Group	18	18	1	5	ITGA6	0.0589907	biological_process	240
fatty acid oxidation	Group	18	18	1	5	CD36	0.0589907	biological_process	241
neutral amino acid transport	Group	18	18	1	5	SLC7A8	0.0589907	biological_process	242
respiratory burst	Group	18	18	1	5	CYBB	0.0589907	biological_process	243
response to nutrient	Group	117	117	2	1	CYBB,IL6ST	0.0594546	biological_process	244
small GTPase mediated signal transduction	Group	263	263	3	1	DOCK1,RAB32,LRRK2	0.0595191	biological_process	245
positive regulation of vasoconstriction	Group	19	19	1	5	PTGS2	0.062165	biological_process	246
nitric oxide mediated signal transduction	Group	19	19	1	5	CD36	0.062165	biological_process	247
regulation of inflammatory response	Group	19	19	1	5	PTGS2	0.062165	biological_process	248
activation of phospholipase C activity	Group	19	19	1	5	C5AR1	0.062165	biological_process	249
hydrogen peroxide catabolic process	Group	19	19	1	5	PXDN	0.062165	biological_process	250
cAMP biosynthetic process	Group	19	19	1	5	ADCY2	0.062165	biological_process	251
secretion	Group	19	19	1	5	CA2	0.062165	biological_process	252
response to pH	Group	19	19	1	5	CA2	0.062165	biological_process	253
CNTFR -> STAT3 signaling	Pathway	9	9	1	11	IL6ST	0.0623416	Ariadne Signaling Pathways	254
IGF1R -> STAT signaling	Pathway	9	9	1	11	IGF1	0.0623416	Ariadne Signaling Pathways	255
FibronectinR -> NF-kB signaling	Pathway	22	58	2	3	ITGA6,DOCK1	0.0637479	Ariadne Signaling Pathways	256
regulation of smooth muscle contraction	Group	20	20	1	5	FLT1	0.0653288	biological_process	257
cellular response to extracellular stimulus	Group	20	20	1	5	ITGA6	0.0653288	biological_process	258
phagocytosis, engulfment	Group	20	20	1	5	DOCK1	0.0653288	biological_process	259
protein targeting to membrane	Group	20	20	1	5	RTP4	0.0653288	biological_process	260
lipid storage	Group	20	20	1	5	CD36	0.0653288	biological_process	261
cell wall macromolecule catabolic process	Group	20	20	1	5	LYZ	0.0653288	biological_process	262
positive regulation of gene-specific transcription	Group	21	21	1	4	IGF1	0.0684819	biological_process	263
morphogenesis of an epithelium	Group	21	21	1	4	CA2	0.0684819	biological_process	264
LIFR -> STAT5A signaling	Pathway	10	10	1	10	IL6ST	0.0690294	Ariadne Signaling Pathways	265
positive regulation of mitosis	Group	22	22	1	4	IGF1	0.0716246	biological_process	266
bone mineralization	Group	22	22	1	4	PTGS2	0.0716246	biological_process	267
spleen development	Group	22	22	1	4	JARID2	0.0716246	biological_process	268
defense response to Gram-positive bacterium	Group	22	22	1	4	LYZ	0.0716246	biological_process	269
response to reactive oxygen species	Group	22	22	1	4	SERPINE1	0.0716246	biological_process	270
ERBB2/3 -> EP300/ETS/ETV/SP1 signaling	Pathway	35	63	2	3	ETS2,ETV1	0.0736713	Ariadne Signaling Pathways	271
actin filament-based movement	Group	23	23	1	4	MYO1E	0.0747568	biological_process	272
pigmentation during development	Group	23	23	1	4	ZIC2	0.0747568	biological_process	273
embryonic placenta development	Group	23	23	1	4	CEBPB	0.0747568	biological_process	274
negative regulation of transcription from RNA polymerase II promoter	Group	293	293	3	1	IRF2,IRF7,JARID2	0.0767858	biological_process	275
AdrenergicRb -> CREB signaling	Pathway	28	65	2	3	PRKAR2B,ADCY2	0.0777728	Ariadne Signaling Pathways	276
patterning of blood vessels	Group	24	24	1	4	FLT1	0.0778785	biological_process	277
protein secretion	Group	24	24	1	4	CXCL10	0.0778785	biological_process	278
thymus development	Group	24	24	1	4	JARID2	0.0778785	biological_process	279
zinc ion transport	Group	24	24	1	4	SLC30A4	0.0778785	biological_process	280
defense response to virus	Group	24	24	1	4	TLR8	0.0778785	biological_process	281
detection of chemical stimulus involved in sensory perception of bitter taste	Group	24	24	1	4	RTP4	0.0778785	biological_process	282
Gap Junction Regulation	Pathway	51	639	8	1	FLT1,CXCL10,PTGER4,C5AR1,CALCRL,CXCL16,PRKAR2B,ADCY2	0.0787264	Ariadne Signaling Pathways	283
platelet-derived growth factor receptor signaling pathway	Group	25	25	1	4	MYO1E	0.0809898	biological_process	284
leukocyte migration	Group	25	25	1	4	ITGA6	0.0809898	biological_process	285
sensory perception of chemical stimulus	Group	25	25	1	4	C5AR1	0.0809898	biological_process	286
central nervous system development	Group	140	140	2	1	JARID2,ZIC2	0.0811708	biological_process	287
cyclic nucleotide biosynthetic process	Group	26	26	1	3	ADCY2	0.0840907	biological_process	288
ureteric bud branching	Group	26	26	1	3	CD44	0.0840907	biological_process	289
positive regulation of transcription, DNA-dependent	Group	144	144	2	1	NFE2L2,ETS2	0.0851663	biological_process	290
regulation of protein amino acid phosphorylation	Group	27	27	1	3	PRKAR2B	0.0871812	biological_process	291
activation of MAPKK activity	Group	27	27	1	3	FLT1	0.0871812	biological_process	292
endoplasmic reticulum unfolded protein response	Group	27	27	1	3	NFE2L2	0.0871812	biological_process	293
glial cell differentiation	Group	27	27	1	3	IGF1	0.0871812	biological_process	294
endoderm development	Group	28	28	1	3	LAMC1	0.0902615	biological_process	295
ProstaglandinIR -> ATF1/ELK-SRF/CREB signaling	Pathway	35	71	2	2	PRKAR2B,ADCY2	0.0904937	Ariadne Signaling Pathways	296
negative regulation of inflammatory response	Group	29	29	1	3	CALCRL	0.0933314	biological_process	297
brown fat cell differentiation	Group	29	29	1	3	ITGA6	0.0933314	biological_process	298
glutathione metabolic process	Group	29	29	1	3	G6PD	0.0933314	biological_process	299
peripheral nervous system development	Group	30	30	1	3	PMP22	0.0963911	biological_process	300
nitrogen compound metabolic process	Group	30	30	1	3	MYO1E	0.0963911	biological_process	301
FibronectinR -> AP-1/ELK-SRF/SREBF signaling	Pathway	40	74	2	2	ITGA6,DOCK1	0.097072	Ariadne Signaling Pathways	302
negative regulation of cell cycle	Group	156	156	2	1	SASH1,MAFB	0.097496	biological_process	303
AdrenergicRb -> STAT3 signaling	Pathway	29	75	2	2	PRKAR2B,ADCY2	0.0992949	Ariadne Signaling Pathways	304
activation of adenylate cyclase activity	Group	31	31	1	3	ADCY2	0.0994406	biological_process	305
cholesterol transport	Group	31	31	1	3	CD36	0.0994406	biological_process	306
Insulin Action	Pathway	50	905	10	1	RPS29,IGF1,CEBPB,G6PD,ETS2,PRKAR2B,ADCY2,ETV1,GBE1,DHX58	0.0999372	Ariadne Signaling Pathways	307
positive regulation of DNA replication	Group	32	32	1	3	IGF1	0.10248	biological_process	308
negative regulation of angiogenesis	Group	33	33	1	3	SPINK5	0.105509	biological_process	309
regulation of cell adhesion	Group	33	33	1	3	SPINK5	0.105509	biological_process	310
regulation of muscle contraction	Group	33	33	1	3	CALCRL	0.105509	biological_process	311
cholesterol biosynthetic process	Group	33	33	1	3	G6PD	0.105509	biological_process	312
triglyceride metabolic process	Group	33	33	1	3	CD36	0.105509	biological_process	313
branching morphogenesis of a tube	Group	33	33	1	3	IGF1	0.105509	biological_process	314
ThromboxaneR -> CREB signaling	Pathway	24	78	2	2	PRKAR2B,ADCY2	0.10605	Ariadne Signaling Pathways	315
TachykininR -> ELK-SRF signaling	Pathway	27	78	2	2	PRKAR2B,ADCY2	0.10605	Ariadne Signaling Pathways	316
epidermal growth factor receptor signaling pathway	Group	34	34	1	2	EPS8	0.108528	biological_process	317
phosphorylation	Group	34	34	1	2	PIP5K1B	0.108528	biological_process	318
lactation	Group	34	34	1	2	SLC30A4	0.108528	biological_process	319
respiratory gaseous exchange	Group	34	34	1	2	MAFB	0.108528	biological_process	320
response to biotic stimulus	Group	34	34	1	2	IFITM3	0.108528	biological_process	321
transcription from RNA polymerase II promoter	Group	167	167	2	1	NFE2L2,ETV1	0.109212	biological_process	322
cell cycle	Group	539	539	4	0	SASH1,MAFB,PMP22,PLK2	0.109269	biological_process	323
positive regulation of T cell proliferation	Group	35	35	1	2	IL6ST	0.111537	biological_process	324
fat cell differentiation	Group	35	35	1	2	CEBPB	0.111537	biological_process	325
FSHR -> CREB/ELK-SRF/GATA4 signaling	Pathway	29	81	2	2	PRKAR2B,ADCY2	0.112927	Ariadne Signaling Pathways	326
neural tube closure	Group	36	36	1	2	ZIC2	0.114536	biological_process	327
membrane fusion	Group	36	36	1	2	GCA	0.114536	biological_process	328
apoptosis	Group	550	550	4	0	CD14,PDCD1,DOCK1,1200002N14Rik	0.115346	biological_process	329
Phenylalanine and Tyrosine metabolism	Pathway	103	135	2	1	Pxdn,PXDN	0.115793	Ariadne Metabolic Pathways	330
Gonadotrope Cell Activation	Pathway	71	698	8	1	PTGS2,FLT1,CEBPB,FURIN,ETS2,PRKAR2B,ADCY2,ETV1	0.116775	Ariadne Signaling Pathways	331
osteoblast differentiation	Group	37	37	1	2	IGF1	0.117525	biological_process	332
embryo implantation	Group	37	37	1	2	PTGS2	0.117525	biological_process	333
multicellular organism growth	Group	37	37	1	2	IGF1	0.117525	biological_process	334
Purine metabolism	Pathway	151	281	3	1	PDE2A,ADCY2,GDA	0.117953	Ariadne Metabolic Pathways	335
regulation of apoptosis	Group	177	177	2	1	IFIH1,IGF2R	0.120168	biological_process	336
learning	Group	38	38	1	2	PRKAR2B	0.120504	biological_process	337
one-carbon compound metabolic process	Group	40	40	1	2	CA2	0.126432	biological_process	338
IL8R -> CREB/EGR signaling	Pathway	33	87	2	2	PRKAR2B,ADCY2	0.127018	Ariadne Signaling Pathways	339
organ morphogenesis	Group	185	185	2	1	IGF1,PRKAR2B	0.129121	biological_process	340
G-protein signaling, coupled to cyclic nucleotide second messenger	Group	41	41	1	2	CALCRL	0.129381	biological_process	341
humoral immune response	Group	41	41	1	2	PDCD1	0.129381	biological_process	342
mammary gland development	Group	42	42	1	2	IGF1	0.13232	biological_process	343
protein processing	Group	42	42	1	2	FURIN	0.13232	biological_process	344
transcription	Group	2246	2246	11	0	BBX,NFE2L2,CEBPB,MAFB,IRF2,IRF7,DENND4A,JARID2,ELL2,ETV1,PARP14	0.134635	biological_process	345
regulation of transcription, DNA-dependent	Group	2501	2501	12	0	BBX,NFE2L2,CEBPB,MAFB,ETS2,IRF2,IRF7,DENND4A,JARID2,ELL2,ETV1,PARP14	0.135047	biological_process	346
JAK-STAT cascade	Group	43	43	1	2	IL6ST	0.13525	biological_process	347
acute-phase response	Group	43	43	1	2	CEBPB	0.13525	biological_process	348
EDG3/5 -> AP-1/ELK-SRF signaling	Pathway	41	91	2	2	PRKAR2B,ADCY2	0.136636	Ariadne Signaling Pathways	349
ER to Golgi vesicle-mediated transport	Group	44	44	1	2	SEC24D	0.138169	biological_process	350
positive regulation of transcription from RNA polymerase II promoter	Group	382	382	3	0	IGF1,CEBPB,MAFB	0.138684	biological_process	351
FibronectinR -> ICAP-1A/MYC signaling	Pathway	5	21	1	4	ITGA6	0.139587	Ariadne Signaling Pathways	352
Pentose-phosphate shunt	Pathway	29	34	1	2	G6PD	0.139842	Ariadne Metabolic Pathways	353
I-kappaB kinase-NF-kappaB cascade	Group	46	46	1	2	TLR8	0.143979	biological_process	354
regulation of heart contraction	Group	46	46	1	2	DMPK	0.143979	biological_process	355
autophagy	Group	46	46	1	2	1200002N14Rik	0.143979	biological_process	356
adult locomotory behavior	Group	46	46	1	2	EPS8	0.143979	biological_process	357
anti-apoptosis	Group	198	198	2	1	IGF1,CEBPB	0.143987	biological_process	358
T Cell Activation	Pathway	81	1100	11	1	MYO9A,PTGS2,CD44,FURIN,PDCD1,FYB,ETS2,DOCK1,MYO1E,MYO10,ETV1	0.1462	Ariadne Signaling Pathways	359
positive regulation of peptidyl-tyrosine phosphorylation	Group	47	47	1	2	IGF1	0.14687	biological_process	360
phosphoinositide-mediated signaling	Group	47	47	1	2	IGF1	0.14687	biological_process	361
hormone-mediated signaling	Group	48	48	1	2	PRKAR2B	0.149751	biological_process	362
myelination	Group	48	48	1	2	PMP22	0.149751	biological_process	363
cell development	Group	48	48	1	2	IGF1	0.149751	biological_process	364
epithelial cell differentiation	Group	48	48	1	2	SPINK5	0.149751	biological_process	365
blood circulation	Group	48	48	1	2	CXCL10	0.149751	biological_process	366
transport	Group	1807	1807	9	0	CD36,IGF2R,CYBB,SLC30A4,KCNJ2,ANKH,SEC24D,SLC7A8,MAGOHB	0.155191	biological_process	367
glucose homeostasis	Group	50	50	1	2	SERPINE1	0.155484	biological_process	368
cytokine production	Group	50	50	1	2	G6PD	0.155484	biological_process	369
vasculogenesis	Group	51	51	1	1	MYO1E	0.158336	biological_process	370
membrane organization	Group	52	52	1	1	SEC24D	0.161178	biological_process	371
metabolic process	Group	858	858	5	0	ENPP4,LYZ,G6PD,BLVRB,SMPDL3A	0.163892	biological_process	372
RNA elongation from RNA polymerase II promoter	Group	53	53	1	1	ELL2	0.164011	biological_process	373
response to organic nitrogen	Group	54	54	1	1	PTGS2	0.166835	biological_process	374
EndothelinRb -> AP-1/CREB/ELK-SRF signaling	Pathway	51	104	2	1	PRKAR2B,ADCY2	0.168921	Ariadne Signaling Pathways	375
cellular metabolic process	Group	55	55	1	1	BLVRB	0.169649	biological_process	376
GRIN1 -> CREB signaling	Pathway	14	26	1	3	PRKAR2B	0.169904	Ariadne Signaling Pathways	377
IGF1R -> CEBPA/FOXO1A signaling	Pathway	12	26	1	3	IGF1	0.169904	Ariadne Signaling Pathways	378
nervous system development	Group	422	422	3	0	IGF1,ZIC2,GDA	0.170682	biological_process	379
amino acid transport	Group	56	56	1	1	SLC7A8	0.172454	biological_process	380
response to mechanical stimulus	Group	56	56	1	1	IGF1	0.172454	biological_process	381
VEGFR -> CTNNB signaling	Pathway	15	27	1	3	FLT1	0.175841	Ariadne Signaling Pathways	382
TLR4/5/7/9 -> NF-kB signaling	Pathway	19	27	1	3	CD14	0.175841	Ariadne Signaling Pathways	383
PTAFR -> AP-1/ATF1/CREB/ERK-SRF signaling	Pathway	44	107	2	1	PRKAR2B,ADCY2	0.176556	Ariadne Signaling Pathways	384
neuron projection development	Group	58	58	1	1	CD44	0.178035	biological_process	385
keratinocyte differentiation	Group	58	58	1	1	PTGS2	0.178035	biological_process	386
GRM1/5 -> CREB signaling	Pathway	39	110	2	1	PRKAR2B,ADCY2	0.184247	Ariadne Signaling Pathways	387
RNA splicing	Group	238	238	2	0	A2bp1,MAGOHB	0.191619	biological_process	388
generation of precursor metabolites and energy	Group	63	63	1	1	GBE1	0.191826	biological_process	389
TLR -> AP-1 signaling	Pathway	30	30	1	3	CD14	0.193404	Ariadne Signaling Pathways	390
inner ear morphogenesis	Group	64	64	1	1	MAFB	0.194557	biological_process	391
amino acid metabolic process	Group	65	65	1	1	SLC7A8	0.197278	biological_process	392
Axon Guidance	Pathway	58	1049	10	0	MYO9A,ITGA6,CXCL10,CXCL16,FYB,PRKAR2B,MYO1E,ADCY2,MYO10,ELL2	0.202419	Ariadne Signaling Pathways	393
liver development	Group	68	68	1	1	JARID2	0.205388	biological_process	394
Melanogenesis	Pathway	51	682	7	1	FLT1,CXCL10,PTGER4,CALCRL,CXCL16,PRKAR2B,ADCY2	0.2067	Ariadne Signaling Pathways	395
regulation of cell cycle	Group	69	69	1	1	PTGS2	0.208074	biological_process	396
wound healing	Group	69	69	1	1	SERPINE1	0.208074	biological_process	397
cellular defense response	Group	69	69	1	1	C5AR1	0.208074	biological_process	398
mRNA transport	Group	71	71	1	1	MAGOHB	0.213417	biological_process	399
VasopressinR2 -> CREB/ELK-SRF/AP-1/EGR signaling	Pathway	56	122	2	1	PRKAR2B,ADCY2	0.215463	Ariadne Signaling Pathways	400
Glycogen metabolism	Pathway	37	55	1	1	GBE1	0.217009	Ariadne Metabolic Pathways	401
activation of MAPK activity	Group	73	73	1	1	C5AR1	0.218725	biological_process	402
Ras protein signal transduction	Group	73	73	1	1	IGF1	0.218725	biological_process	403
regulation of blood pressure	Group	73	73	1	1	PTGS2	0.218725	biological_process	404
post-embryonic development	Group	77	77	1	1	TET2	0.229235	biological_process	405
fatty acid biosynthetic process	Group	78	78	1	1	PTGS2	0.23184	biological_process	406
response to estrogen stimulus	Group	78	78	1	1	CA2	0.23184	biological_process	407
response to estradiol stimulus	Group	79	79	1	1	PTGS2	0.234437	biological_process	408
NeuropeptideYR -> ATF/CREB signaling	Pathway	36	130	2	1	PRKAR2B,ADCY2	0.236561	Ariadne Signaling Pathways	409
regulation of translation	Group	80	80	1	1	IGF1	0.237025	biological_process	410
cytokine-mediated signaling pathway	Group	80	80	1	1	IL6ST	0.237025	biological_process	411
hemopoiesis	Group	80	80	1	1	MYO1E	0.237025	biological_process	412
FibronectinR -> CTNNB signaling	Pathway	10	38	1	2	ITGA6	0.23847	Ariadne Signaling Pathways	413
NGFR -> AP-1/CEBPB/CREB/ELK-SRF/TP53 signaling	Pathway	35	38	1	2	CEBPB	0.23847	Ariadne Signaling Pathways	414
mRNA processing	Group	277	277	2	0	A2bp1,MAGOHB	0.239741	biological_process	415
regulation of cell growth	Group	83	83	1	1	CD44	0.244738	biological_process	416
CannabinoidR -> AP-1/EGR signaling	Pathway	51	134	2	1	PRKAR2B,ADCY2	0.247163	Ariadne Signaling Pathways	417
protein amino acid glycosylation	Group	89	89	1	1	ST3GAL5	0.259932	biological_process	418
response to drug	Group	295	295	2	0	PTGS2,CYBB	0.262193	biological_process	419
cation transport	Group	90	90	1	1	SLC30A4	0.262435	biological_process	420
locomotory behavior	Group	90	90	1	1	ANKH	0.262435	biological_process	421
MacrophageR -> CEBPB/NF-kB signaling	Pathway	21	43	1	2	CEBPB	0.265376	Ariadne Signaling Pathways	422
Apoptosis Regulation	Pathway	69	613	6	0	CD14,TLR8,IL6ST,IL17RA,PRKAR2B,ADCY2	0.267994	Ariadne Signaling Pathways	423
extracellular matrix organization	Group	94	94	1	1	SPINK5	0.272363	biological_process	424
post-translational protein modification	Group	95	95	1	1	UBE2E2	0.274824	biological_process	425
positive regulation of I-kappaB kinase-NF-kappaB cascade	Group	96	96	1	1	PLK2	0.277277	biological_process	426
Mannose metabolism	Pathway	53	73	1	1	LOC441282	0.278045	Ariadne Metabolic Pathways	427
IGF1R -> ELK-SRF/HIF1A/MYC/SREBF signaling	Pathway	23	46	1	2	IGF1	0.281072	Ariadne Signaling Pathways	428
CholinergicRn -> CREB signaling	Pathway	23	47	1	2	PRKAR2B	0.286231	Ariadne Signaling Pathways	429
protein amino acid autophosphorylation	Group	100	100	1	1	LRRK2	0.287007	biological_process	430
protein transport	Group	556	556	3	0	IGF2R,RAB32,SEC24D	0.288952	biological_process	431
aging	Group	101	101	1	0	IFI27L2	0.289419	biological_process	432
cytoskeleton organization	Group	102	102	1	0	Tmsb10	0.291823	biological_process	433
neuron differentiation	Group	104	104	1	0	CEBPB	0.296607	biological_process	434
Heme oxidation	Pathway	35	79	1	1	BLVRB	0.2974	Ariadne Metabolic Pathways	435
axon guidance	Group	106	106	1	0	ETV1	0.30136	biological_process	436
elevation of cytosolic calcium ion concentration	Group	107	107	1	0	C5AR1	0.303724	biological_process	437
negative regulation of transcription, DNA-dependent	Group	110	110	1	0	JARID2	0.310769	biological_process	438
neuropeptide signaling pathway	Group	112	112	1	0	LPHN2	0.315426	biological_process	439
transmembrane receptor protein tyrosine kinase signaling pathway	Group	113	113	1	0	FLT1	0.317743	biological_process	440
lipid metabolic process	Group	342	342	2	0	CD36,G6PD	0.320727	biological_process	441
cell cycle arrest	Group	115	115	1	0	PMP22	0.322354	biological_process	442
glucose metabolic process	Group	115	115	1	0	G6PD	0.322354	biological_process	443
lipid biosynthetic process	Group	115	115	1	0	PTGS2	0.322354	biological_process	444
Atlas of Signaling	Pathway	381	6022	44	0	MYO9A,RPS29,PTGS2,CD44,PLAUR,FLT1,CD14,ITGA6,IGF1,CXCL10,CEBPB,PTGER4,C5AR1,CYBB,CALCRL,FURIN,PDE2A,PDCD1,G6PD,CXCL16,TLR8,FYB,IL6ST,ETS2,IRF2,SLC30A4,IRF7,DOCK1,IL17RA,PRKAR2B,KCNJ2,MYO1E,SDC3,ZIC2,ADCY2,MYO10,ELL2,GDA,ETV1,GBE1,PPIC,DHX58,PCDH7,SEC24D	0.323262	Ariadne Signaling Pathways	445
electron transport chain	Group	118	118	1	0	CYBB	0.329212	biological_process	446
protein kinase cascade	Group	120	120	1	0	FYB	0.333747	biological_process	447
protein complex assembly	Group	121	121	1	0	LAMC1	0.336002	biological_process	448
Actin Cytoskeleton Regulation	Pathway	51	539	5	0	FLT1,ITGA6,C5AR1,FYB,DOCK1	0.337912	Ariadne Signaling Pathways	449
IGF1R -> MEF/MYOD/MYOG signaling	Pathway	36	58	1	1	IGF1	0.340642	Ariadne Signaling Pathways	450
UrokinaseR -> ELK-SRF signaling	Pathway	30	58	1	1	PLAUR	0.340642	Ariadne Signaling Pathways	451
Metabolism of triacylglycerols	Pathway	45	96	1	1	LOC441282	0.349685	Ariadne Metabolic Pathways	452
ion transport	Group	626	626	3	0	CYBB,SLC30A4,KCNJ2	0.353532	biological_process	453
VEGFR -> ATF/CREB/ELK-SRF signaling	Pathway	43	62	1	1	FLT1	0.359405	Ariadne Signaling Pathways	454
proteolysis	Group	651	651	3	0	ADAM8,FURIN,CTSL2	0.37653	biological_process	455
Focal Adhesion Regulation	Pathway	41	308	3	0	FLT1,ITGA6,DOCK1	0.376999	Ariadne Signaling Pathways	456
intracellular signaling cascade	Group	390	390	2	0	MYO9A,ADCY2	0.379351	biological_process	457
Skeletal Myogenesis Control	Pathway	70	569	5	0	FLT1,IGF1,PTGER4,CYBB,CALCRL	0.381735	Ariadne Signaling Pathways	458
cell differentiation	Group	658	658	3	0	FLT1,PMP22,ZIC2	0.382945	biological_process	459
angiogenesis	Group	145	145	1	0	FLT1	0.387928	biological_process	460
Tight Junction Regulation	Pathway	5	69	1	1	SDC3	0.390992	Ariadne Signaling Pathways	461
positive regulation of apoptosis	Group	149	149	1	0	PTGS2	0.396183	biological_process	462
brain development	Group	151	151	1	0	ZIC2	0.400268	biological_process	463
protein amino acid dephosphorylation	Group	152	152	1	0	PPM1L	0.402301	biological_process	464
Apoptosis	Pathway	52	72	1	1	PRKAR2B	0.404059	Ariadne Signaling Pathways	465
homophilic cell adhesion	Group	159	159	1	0	PCDH7	0.41634	biological_process	466
translational elongation	Group	161	161	1	0	RPS29	0.420291	biological_process	467
DNA replication	Group	168	168	1	0	IGF1	0.433912	biological_process	468
actin cytoskeleton organization	Group	169	169	1	0	Tmsb10	0.435832	biological_process	469
heart development	Group	176	176	1	0	CALCRL	0.449092	biological_process	470
in utero embryonic development	Group	177	177	1	0	MYO1E	0.450961	biological_process	471
potassium ion transport	Group	179	179	1	0	KCNJ2	0.45468	biological_process	472
response to hypoxia	Group	184	184	1	0	FLT1	0.463868	biological_process	473
protein folding	Group	194	194	1	0	PPIC	0.481789	biological_process	474
defense response to bacterium	Group	198	198	1	0	LYZ	0.48879	biological_process	475
GFR -> FOXO3A signaling	Pathway	7	94	1	1	FLT1	0.491858	Ariadne Signaling Pathways	476
multicellular organismal development	Group	1080	1080	4	0	FLT1,PDCD1,JARID2,ZIC2	0.4963	biological_process	477
induction of apoptosis	Group	207	207	1	0	CEBPB	0.504202	biological_process	478
synaptic transmission	Group	214	214	1	0	PMP22	0.51587	biological_process	479
NK Cell Activation	Pathway	59	523	4	0	ITGA6,FURIN,ETS2,ETV1	0.518184	Ariadne Signaling Pathways	480
protein modification process	Group	217	217	1	0	DMPK	0.520787	biological_process	481
Sphingolipid metabolism	Pathway	83	164	1	0	SMPDL3A	0.525127	Ariadne Metabolic Pathways	482
Mast Cell Activation	Pathway	64	529	4	0	PTGS2,FURIN,ETS2,ETV1	0.527474	Ariadne Signaling Pathways	483
vesicle-mediated transport	Group	223	223	1	0	SEC24D	0.530474	biological_process	484
intracellular protein transport	Group	235	235	1	0	SEC24D	0.54927	biological_process	485
interspecies interaction between organisms	Group	239	239	1	0	IFIH1	0.555368	biological_process	486
response to stress	Group	239	239	1	0	CA2	0.555368	biological_process	487
regulation of transcription from RNA polymerase II promoter	Group	264	264	1	0	MAFB	0.591674	biological_process	488
cell-cell signaling	Group	275	275	1	0	CXCL10	0.606705	biological_process	489
GFR -> NCOR2 signaling	Pathway	27	130	1	0	FLT1	0.609002	Ariadne Signaling Pathways	490
T-cell receptor -> STAT signaling	Pathway	24	142	1	0	PDCD1	0.641832	Ariadne Signaling Pathways	491
GFR -> AP-1/CREB/CREBBP/ELK-SRF/MYC signaling	Pathway	50	156	1	0	FLT1	0.676738	Ariadne Signaling Pathways	492
T-cell receptor -> NFATC signaling	Pathway	37	172	1	0	PDCD1	0.712569	Ariadne Signaling Pathways	493
Arachidonic acid metabolism	Pathway	146	272	1	0	PTGS2	0.71681	Ariadne Metabolic Pathways	494
T-cell receptor -> NF-kB signaling	Pathway	38	176	1	0	PDCD1	0.720902	Ariadne Signaling Pathways	495
T-cell receptor -> CREBBP signaling	Pathway	36	176	1	0	PDCD1	0.720902	Ariadne Signaling Pathways	496
T-cell receptor -> AP-1 signaling	Pathway	44	180	1	0	PDCD1	0.728999	Ariadne Signaling Pathways	497
T-cell receptor -> ATF/CREB signaling	Pathway	49	189	1	0	PDCD1	0.746386	Ariadne Signaling Pathways	498
Metabolism of glycerophospholipids and ether lipids	Pathway	150	300	1	0	SMPDL3A	0.753248	Ariadne Metabolic Pathways	499
EphrinR -> actin signaling	Pathway	15	216	1	0	FYB	0.792261	Ariadne Signaling Pathways	500
modification-dependent protein catabolic process	Group	501	501	1	0	UBE2E2	0.818597	biological_process	501
Adipocytokine Signaling	Pathway	52	780	4	0	CEBPB,IL6ST,IL17RA,DHX58	0.824185	Ariadne Signaling Pathways	502
regulation of transcription	Group	533	533	1	0	NFE2L2	0.837506	biological_process	503
Adherens Junction Regulation	Pathway	41	692	3	0	FLT1,IGF1,ZIC2	0.884877	Ariadne Signaling Pathways	504
translation	Group	635	635	1	0	RPS29	0.885691	biological_process	505
biological_process	Group	3014	3014	7	0	RPS29,DMPK,GCA,GBE1,SPINK5,GPR84,ANKH	0.893595	biological_process	506
response to stimulus	Group	724	724	1	0	GDA	0.915991	biological_process	507
Guanylate Cyclase Pathway	Pathway	36	1219	5	0	FURIN,FYB,PRKAR2B,KCNJ2,ADCY2	0.952524	Ariadne Signaling Pathways	508
G-protein coupled receptor protein signaling pathway	Group	2761	2761	5	0	PTGER4,C5AR1,CALCRL,LPHN2,GPR84	0.962119	biological_process	509
Hedgehog Pathway	Pathway	17	624	1	0	PRKAR2B	0.990925	Ariadne Signaling Pathways	510
Cell Cycle Regulation	Pathway	135	2164	8	0	RPS29,PLAUR,FLT1,CD14,CYBB,TLR8,PRKAR2B,ELL2	0.995827	Ariadne Signaling Pathways	511
Notch Pathway	Pathway	40	1486	4	0	CD44,FYB,DHX58,PCDH7	0.997142	Ariadne Signaling Pathways	512

## Sheet: trim by pval
Name	Type	Total Entities	Expanded # of Entities	Overlap	Percent Overlap	Overlapping Entities	p-value	Data Source	#
immune response	Group	604	604	13	2	CLEC4D,CD14,CXCL10,CEBPB,IFIH1,PTGER4,C5AR1,TLR8,FYB,IFITM3,DHX58,OAS2,PXDN	1.23952e-07	biological_process	1
inflammatory response	Group	293	293	8	2	PTGS2,CD44,CD14,LYZ,CXCL10,CEBPB,CYBB,TLR8	6.89796e-06	biological_process	2
positive regulation of smooth muscle cell proliferation	Group	43	43	4	9	PTGS2,FLT1,IGF1,CALCRL	1.35222e-05	biological_process	3
positive regulation of cell migration	Group	66	66	4	6	FLT1,CXCL10,FURIN,CXCL16	7.44263e-05	biological_process	4
positive regulation of smooth muscle cell migration	Group	6	6	2	33	IGF1,IL6ST	0.000167206	biological_process	5
positive regulation of cell growth	Group	39	39	3	7	IGF1,CXCL16,IL6ST	0.00031061	biological_process	6
cell migration	Group	97	97	4	4	CD44,FLT1,DOCK1,LAMC1	0.000330393	biological_process	7
mechanosensory behavior	Group	9	9	2	22	PMP22,ETV1	0.000398654	biological_process	8
anagen	Group	11	11	2	18	PTGS2,SPINK5	0.000606382	biological_process	9
regulation of bone mineralization	Group	12	12	2	16	BMP2K,ANKH	0.000726061	biological_process	10
cell motion	Group	120	120	4	3	PTGS2,PLAUR,IGF1,CXCL10	0.000738434	biological_process	11
positive regulation of cell proliferation	Group	332	332	6	1	PTGS2,FLT1,IGF1,CXCL10,CALCRL,IL6ST	0.000922008	biological_process	12
response to vitamin A	Group	14	14	2	14	CD44,SLC30A4	0.000996696	biological_process	13
cell surface receptor linked signal transduction	Group	230	230	5	2	CD14,CXCL10,CALCRL,IL17RA,LPHN2	0.00110677	biological_process	14
regulation of cell proliferation	Group	135	135	4	2	PTGS2,SERPINE1,IGF1,JARID2	0.00114472	biological_process	15
innate immune response	Group	135	135	4	2	IFIH1,CYBB,TLR8,DHX58	0.00114472	biological_process	16
chemotaxis	Group	145	145	4	2	PLAUR,CXCL10,C5AR1,CXCL16	0.00148964	biological_process	17
negative regulation of proteolysis	Group	21	21	2	9	SERPINE1,SPINK5	0.002265	biological_process	18
signal transduction	Group	2809	2809	19	0	MYO9A,PLAUR,IGF1,CXCL10,IGF2R,PTGER4,C5AR1,CALCRL,PDE2A,TLR8,FYB,IL6ST,DOCK1,LPHN2,PRKAR2B,EPS8,MYO10,PPIC,GPR84	0.00239546	biological_process	19
response to zinc ion	Group	23	23	2	8	CA2,SLC30A4	0.00271686	biological_process	20
kidney development	Group	83	83	3	3	TET2,CA2,MYO1E	0.00280585	biological_process	21
negative regulation of nerve growth factor production	Group	1	1	1	100	FURIN	0.00337119	biological_process	22
satellite cell maintenance involved in skeletal muscle regeneration	Group	1	1	1	100	IGF1	0.00337119	biological_process	23
negative regulation of low-density lipoprotein receptor catabolic process	Group	1	1	1	100	FURIN	0.00337119	biological_process	24
negative regulation of protein amino acid glutathionylation	Group	1	1	1	100	G6PD	0.00337119	biological_process	25
negative regulation of transforming growth factor-beta1 production	Group	1	1	1	100	FURIN	0.00337119	biological_process	26
positive regulation of neutrophil apoptosis	Group	1	1	1	100	CD44	0.00337119	biological_process	27
positive regulation of transcription from RNA polymerase I promoter	Group	1	1	1	100	ETS2	0.00337119	biological_process	28
regulation of excitatory postsynaptic membrane potential involved in skeletal muscle contraction	Group	1	1	1	100	DMPK	0.00337119	biological_process	29
myotube cell development	Group	1	1	1	100	IGF1	0.00337119	biological_process	30
glucose 6-phosphate utilization	Group	1	1	1	100	G6PD	0.00337119	biological_process	31
cyclooxygenase pathway	Group	1	1	1	100	PTGS2	0.00337119	biological_process	32
glycolate metabolic process	Group	1	1	1	100	IGF1	0.00337119	biological_process	33
rhombomere 6 development	Group	1	1	1	100	MAFB	0.00337119	biological_process	34
carbon dioxide transport	Group	1	1	1	100	CA2	0.00337119	biological_process	35
positive regulation of fibroblast proliferation	Group	26	26	2	7	FLT1,IGF1	0.00346717	biological_process	36
ROS metabolism	Pathway	43	74	3	4	Pxdn,CYBB,PXDN	0.00352451	Ariadne Metabolic Pathways	37
blood coagulation	Group	93	93	3	3	PLAUR,SERPINE1,CD36	0.00386792	biological_process	38
TLR4 -> IRF signaling	Pathway	14	14	2	14	CD14,IRF7	0.00427282	Ariadne Signaling Pathways	39
cytolysis	Group	29	29	2	6	LYZ,MMD	0.00430295	biological_process	40
positive regulation of osteoblast differentiation	Group	30	30	2	6	IGF1,IL6ST	0.00460023	biological_process	41
muscle organ development	Group	100	100	3	3	IGF1,CXCL10,ETV1	0.00473882	biological_process	42
integrin-mediated signaling pathway	Group	103	103	3	2	ITGA6,ADAM8,DOCK1	0.00514538	biological_process	43
positive regulation of anti-apoptosis	Group	34	34	2	5	IGF1,IL6ST	0.00588105	biological_process	44
regulation of multicellular organism growth	Group	34	34	2	5	IGF1,G6PD	0.00588105	biological_process	45
immunoglobulin mediated immune response	Group	34	34	2	5	TLR8,IRF7	0.00588105	biological_process	46
response to virus	Group	110	110	3	2	IFI27L2,IFIH1,IRF7	0.00617386	biological_process	47
phagocytosis	Group	35	35	2	5	CD14,DOCK1	0.00622386	biological_process	48
cell adhesion	Group	650	650	7	1	Ninj1,CD44,CD36,ITGA6,SDC3,LAMC1,PCDH7	0.00646546	biological_process	49
G-protein signaling, coupled to cAMP nucleotide second messenger	Group	36	36	2	5	PTGER4,ADCY2	0.00657559	biological_process	50
hemidesmosome assembly	Group	2	2	1	50	LAMC1	0.00673112	biological_process	51
zinc ion homeostasis	Group	2	2	1	50	SLC30A4	0.00673112	biological_process	52
vasodilation by angiotensin involved in regulation of systemic arterial blood pressure	Group	2	2	1	50	G6PD	0.00673112	biological_process	53
angiotensin mediated vasoconstriction involved in regulation of systemic arterial blood pressure	Group	2	2	1	50	G6PD	0.00673112	biological_process	54
chronological cell aging	Group	2	2	1	50	SERPINE1	0.00673112	biological_process	55
NADP biosynthetic process	Group	2	2	1	50	G6PD	0.00673112	biological_process	56
detection of virus	Group	2	2	1	50	TLR8	0.00673112	biological_process	57
tissue regeneration	Group	37	37	2	5	Ninj1,SERPINE1	0.00693617	biological_process	58
response to steroid hormone stimulus	Group	37	37	2	5	IGF1,CA2	0.00693617	biological_process	59
activation of adenylate cyclase activity by G-protein signaling pathway	Group	40	40	2	5	PTGER4,CALCRL	0.00807043	biological_process	60
cell-cell adhesion	Group	123	123	3	2	CD44,ITGA6,ADAM8	0.00838963	biological_process	61
response to organic substance	Group	123	123	3	2	PTGS2,IGF1,CA2	0.00838963	biological_process	62
glycogen metabolic process	Group	41	41	2	4	IL6ST,GBE1	0.0084658	biological_process	63
memory	Group	43	43	2	4	PTGS2,IGF1	0.00928214	biological_process	64
positive regulation of epithelial cell proliferation	Group	44	44	2	4	IGF1,LAMC1	0.00970297	biological_process	65
macrophage fusion	Group	3	3	1	33	CD44	0.0100799	biological_process	66
negative regulation of synaptic transmission, dopaminergic	Group	3	3	1	33	PTGS2	0.0100799	biological_process	67
negative regulation of smooth muscle cell apoptosis	Group	3	3	1	33	IGF1	0.0100799	biological_process	68
positive regulation of tyrosine phosphorylation of Stat1 protein	Group	3	3	1	33	IL6ST	0.0100799	biological_process	69
positive regulation of adaptive immune response	Group	3	3	1	33	IL6ST	0.0100799	biological_process	70
positive regulation of synaptic plasticity	Group	3	3	1	33	PTGS2	0.0100799	biological_process	71
ribose phosphate biosynthetic process	Group	3	3	1	33	G6PD	0.0100799	biological_process	72
pentose-phosphate shunt, oxidative branch	Group	3	3	1	33	G6PD	0.0100799	biological_process	73
brain segmentation	Group	3	3	1	33	MAFB	0.0100799	biological_process	74
post-embryonic hemopoiesis	Group	3	3	1	33	MYO1E	0.0100799	biological_process	75
response to fructose stimulus	Group	3	3	1	33	PTGS2	0.0100799	biological_process	76
healing during inflammatory response	Group	3	3	1	33	CD44	0.0100799	biological_process	77
response to oxidative stress	Group	137	137	3	2	PTGS2,G6PD,PXDN	0.0112369	biological_process	78
odontogenesis of dentine-containing tooth	Group	48	48	2	4	ITGA6,CA2	0.0114693	biological_process	79
VIPR -> CREB/CEBP signaling	Pathway	31	68	3	4	CEBPB,PRKAR2B,ADCY2	0.0122424	Ariadne Signaling Pathways	80
response to organic cyclic substance	Group	142	142	3	2	PTGS2,CD44,IGF1	0.0123728	biological_process	81
IL6R -> CEBP/ELK-SRF signaling	Pathway	18	24	2	8	CEBPB,IL6ST	0.0123879	Ariadne Signaling Pathways	82
protein amino acid phosphorylation	Group	739	739	7	0	FLT1,FYB,PLK2,DMPK,PRKAR2B,LRRK2,BMP2K	0.0125388	biological_process	83
receptor-mediated endocytosis	Group	51	51	2	3	IGF2R,CXCL16	0.0128796	biological_process	84
B Cell Activation	Pathway	65	1178	15	1	MYO9A,RPS29,PTGS2,CD44,CEBPB,FURIN,FYB,ETS2,IRF2,IRF7,MYO1E,MYO10,ETV1,PPIC,PCDH7	0.013081	Ariadne Signaling Pathways	85
SomatostatinR -> ATF1/TP53 signaling	Pathway	8	25	2	8	PRKAR2B,ADCY2	0.0134046	Ariadne Signaling Pathways	86
myelin assembly	Group	4	4	1	25	PMP22	0.0134174	biological_process	87
positive regulation of cellular pH reduction	Group	4	4	1	25	CA2	0.0134174	biological_process	88
positive regulation of cardiac muscle hypertrophy	Group	4	4	1	25	IL6ST	0.0134174	biological_process	89
positive regulation of calcium ion transport via voltage-gated calcium channel activity	Group	4	4	1	25	IGF1	0.0134174	biological_process	90
regulation of Notch signaling pathway	Group	4	4	1	25	IL6ST	0.0134174	biological_process	91
leukemia inhibitory factor signaling pathway	Group	4	4	1	25	IL6ST	0.0134174	biological_process	92
nerve growth factor processing	Group	4	4	1	25	FURIN	0.0134174	biological_process	93
myoblast proliferation	Group	4	4	1	25	IGF1	0.0134174	biological_process	94
extracellular matrix disassembly	Group	4	4	1	25	LAMC1	0.0134174	biological_process	95
hair cell differentiation	Group	4	4	1	25	SPINK5	0.0134174	biological_process	96
pentose biosynthetic process	Group	4	4	1	25	G6PD	0.0134174	biological_process	97
ganglioside biosynthetic process	Group	4	4	1	25	ST3GAL5	0.0134174	biological_process	98
rhombomere 5 development	Group	4	4	1	25	MAFB	0.0134174	biological_process	99
blood vessel maturation	Group	4	4	1	25	CD44	0.0134174	biological_process	100
plasma membrane long-chain fatty acid transport	Group	4	4	1	25	CD36	0.0134174	biological_process	101
viral assembly, maturation, egress, and release	Group	4	4	1	25	FURIN	0.0134174	biological_process	102
skeletal system development	Group	147	147	3	2	IGF1,ETS2,ANKH	0.0135724	biological_process	103
positive regulation of transcription	Group	153	153	3	1	NFE2L2,CEBPB,ETV1	0.0150964	biological_process	104
negative regulation of erythrocyte differentiation	Group	5	5	1	20	MAFB	0.0167438	biological_process	105
positive regulation of granule cell precursor proliferation	Group	5	5	1	20	IGF1	0.0167438	biological_process	106
positive regulation of interferon-alpha biosynthetic process	Group	5	5	1	20	TLR8	0.0167438	biological_process	107
positive regulation of bone resorption	Group	5	5	1	20	CA2	0.0167438	biological_process	108
regulation of interleukin-6 biosynthetic process	Group	5	5	1	20	CEBPB	0.0167438	biological_process	109
intracellular receptor-mediated signaling pathway	Group	5	5	1	20	FLT1	0.0167438	biological_process	110
regulation of endopeptidase activity	Group	5	5	1	20	FURIN	0.0167438	biological_process	111
chondroitin sulfate proteoglycan biosynthetic process	Group	5	5	1	20	IGF1	0.0167438	biological_process	112
triglyceride mobilization	Group	5	5	1	20	IL6ST	0.0167438	biological_process	113
ovulation	Group	5	5	1	20	PTGS2	0.0167438	biological_process	114
response to manganese ion	Group	5	5	1	20	PTGS2	0.0167438	biological_process	115
carbohydrate metabolic process	Group	296	296	4	1	G6PD,ST3GAL5,GBE1,B4GALT6	0.0180132	biological_process	116
sensory perception of sound	Group	166	166	3	1	IGF1,PMP22,ANKH	0.0187183	biological_process	117
positive regulation of insulin-like growth factor receptor signaling pathway	Group	6	6	1	16	IGF1	0.0200592	biological_process	118
positive regulation of interferon-beta biosynthetic process	Group	6	6	1	16	TLR8	0.0200592	biological_process	119
regulation of steroid hormone receptor signaling pathway	Group	6	6	1	16	IGF1	0.0200592	biological_process	120
regulation of bone resorption	Group	6	6	1	16	CA2	0.0200592	biological_process	121
reduction of cytosolic calcium ion concentration	Group	6	6	1	16	IL6ST	0.0200592	biological_process	122
apoptotic cell clearance	Group	6	6	1	16	CD36	0.0200592	biological_process	123
glucose 6-phosphate metabolic process	Group	6	6	1	16	G6PD	0.0200592	biological_process	124
sphingomyelin catabolic process	Group	6	6	1	16	SMPDL3A	0.0200592	biological_process	125
ISG15-protein conjugation	Group	6	6	1	16	UBE2E2	0.0200592	biological_process	126
lipoprotein catabolic process	Group	6	6	1	16	CD36	0.0200592	biological_process	127
cellular response to oxidative stress	Group	6	6	1	16	G6PD	0.0200592	biological_process	128
behavioral response to ethanol	Group	6	6	1	16	EPS8	0.0200592	biological_process	129
interleukin-10 production	Group	6	6	1	16	G6PD	0.0200592	biological_process	130
interleukin-12 production	Group	6	6	1	16	G6PD	0.0200592	biological_process	131
muscle hypertrophy	Group	6	6	1	16	IGF1	0.0200592	biological_process	132
MAPKKK cascade	Group	65	65	2	3	PPM1L,LRRK2	0.0203823	biological_process	133
cell adhesion mediated by integrin	Group	7	7	1	14	ITGA6	0.0233634	biological_process	134
regulation of anti-apoptosis	Group	7	7	1	14	G6PD	0.0233634	biological_process	135
negative regulation of calcium ion transport	Group	7	7	1	14	PTGS2	0.0233634	biological_process	136
positive regulation of synaptic transmission, glutamatergic	Group	7	7	1	14	PTGS2	0.0233634	biological_process	137
positive regulation of interleukin-8 biosynthetic process	Group	7	7	1	14	TLR8	0.0233634	biological_process	138
lymphocyte chemotaxis	Group	7	7	1	14	CXCL16	0.0233634	biological_process	139
lipoprotein particle clearance	Group	7	7	1	14	CD36	0.0233634	biological_process	140
type I interferon biosynthetic process	Group	7	7	1	14	IRF7	0.0233634	biological_process	141
attachment of GPI anchor to protein	Group	7	7	1	14	PLAUR	0.0233634	biological_process	142
sensory organ development	Group	7	7	1	14	MAFB	0.0233634	biological_process	143
regulation of protein metabolic process	Group	71	71	2	2	IGF1,UBE2E2	0.0240365	biological_process	144
negative regulation of cell proliferation	Group	324	324	4	1	PTGS2,PMP22,JARID2,IFITM3	0.0241423	biological_process	145
AngiotensinR -> CREB/ELK-SRF/TP53 signaling	Pathway	38	89	3	3	CYBB,PRKAR2B,ADCY2	0.0250248	Ariadne Signaling Pathways	146
positive regulation of cell-matrix adhesion	Group	8	8	1	12	CD36	0.0266567	biological_process	147
positive regulation of vascular endothelial growth factor receptor signaling pathway	Group	8	8	1	12	FLT1	0.0266567	biological_process	148
positive regulation of fat cell differentiation	Group	8	8	1	12	IGF1	0.0266567	biological_process	149
cGMP-mediated signaling	Group	8	8	1	12	CD36	0.0266567	biological_process	150
response to tumor necrosis factor	Group	8	8	1	12	CXCL16	0.0266567	biological_process	151
response to cytokine stimulus	Group	77	77	2	2	PTGS2,IL6ST	0.0279373	biological_process	152
cell-substrate junction assembly	Group	9	9	1	11	ITGA6	0.0299389	biological_process	153
positive regulation of osteoclast differentiation	Group	9	9	1	11	CA2	0.0299389	biological_process	154
positive regulation of glycolysis	Group	9	9	1	11	IGF1	0.0299389	biological_process	155
positive regulation of membrane protein ectodomain proteolysis	Group	9	9	1	11	FURIN	0.0299389	biological_process	156
positive regulation vascular endothelial growth factor production	Group	9	9	1	11	IL6ST	0.0299389	biological_process	157
regulation of cellular pH	Group	9	9	1	11	CA2	0.0299389	biological_process	158
erythrocyte maturation	Group	9	9	1	11	G6PD	0.0299389	biological_process	159
peptide biosynthetic process	Group	9	9	1	11	FURIN	0.0299389	biological_process	160
segment specification	Group	9	9	1	11	MAFB	0.0299389	biological_process	161
RNA transport	Group	9	9	1	11	A2bp1	0.0299389	biological_process	162
DopamineR1 -> CREB/ELK-SRF signaling	Pathway	18	39	2	5	PRKAR2B,ADCY2	0.0310957	Ariadne Signaling Pathways	163
oxidation reduction	Group	702	702	6	0	PTGS2,CYBB,G6PD,LOC441282,BLVRB,PXDN	0.031532	biological_process	164
positive regulation of programmed cell death	Group	10	10	1	10	LRRK2	0.0332102	biological_process	165
water homeostasis	Group	10	10	1	10	IGF1	0.0332102	biological_process	166
secretion by cell	Group	10	10	1	10	FURIN	0.0332102	biological_process	167
sphingolipid biosynthetic process	Group	10	10	1	10	B4GALT6	0.0332102	biological_process	168
response to interferon-gamma	Group	10	10	1	10	CXCL16	0.0332102	biological_process	169
response to activity	Group	10	10	1	10	IGF1	0.0332102	biological_process	170
GlucagonR -> CREB/ELK-SRF/SP1 signaling	Pathway	20	41	2	4	PRKAR2B,ADCY2	0.0341049	Ariadne Signaling Pathways	171
nucleobase, nucleoside, nucleotide and nucleic acid metabolic process	Group	89	89	2	2	GDA,OAS2	0.0364341	biological_process	172
positive regulation of innate immune response	Group	11	11	1	9	TLR8	0.0364706	biological_process	173
regulation of embryonic development	Group	11	11	1	9	NFE2L2	0.0364706	biological_process	174
proteoglycan biosynthetic process	Group	11	11	1	9	IGF1	0.0364706	biological_process	175
glycosphingolipid biosynthetic process	Group	11	11	1	9	B4GALT6	0.0364706	biological_process	176
signal peptide processing	Group	11	11	1	9	FURIN	0.0364706	biological_process	177
decidualization	Group	11	11	1	9	PTGS2	0.0364706	biological_process	178
fatty acid transport	Group	11	11	1	9	CD36	0.0364706	biological_process	179
cell-matrix adhesion	Group	90	90	2	2	CD44,ITGA6	0.037182	biological_process	180
Translation Control	Pathway	86	984	12	1	RPS29,PLAUR,FLT1,CD14,ITGA6,IGF1,CXCL10,C5AR1,CXCL16,TLR8,IL6ST,IL17RA	0.0381172	Ariadne Signaling Pathways	181
SerotoninR4/6/7 -> NR3C signaling	Pathway	24	44	2	4	PRKAR2B,ADCY2	0.0388226	Ariadne Signaling Pathways	182
positive regulation of tyrosine phosphorylation of Stat3 protein	Group	12	12	1	8	IL6ST	0.0397201	biological_process	183
positive regulation of tyrosine phosphorylation of Stat5 protein	Group	12	12	1	8	IGF1	0.0397201	biological_process	184
positive regulation of protein ubiquitination	Group	12	12	1	8	LRRK2	0.0397201	biological_process	185
positive regulation of acute inflammatory response	Group	12	12	1	8	IL6ST	0.0397201	biological_process	186
regulation of hormone secretion	Group	12	12	1	8	IL6ST	0.0397201	biological_process	187
phosphoinositide 3-kinase cascade	Group	12	12	1	8	IGF1	0.0397201	biological_process	188
regulation of sodium ion transport	Group	12	12	1	8	DMPK	0.0397201	biological_process	189
phosphate transport	Group	12	12	1	8	ANKH	0.0397201	biological_process	190
long-chain fatty acid transport	Group	12	12	1	8	CD36	0.0397201	biological_process	191
response to glucocorticoid stimulus	Group	95	95	2	2	PTGS2,IGF1	0.041009	biological_process	192
cell proliferation	Group	385	385	4	1	FURIN,IRF2,PRKAR2B,EPS8	0.0414381	biological_process	193
OncostatinR -> STAT3 signaling	Pathway	6	6	1	16	IL6ST	0.0419953	Ariadne Signaling Pathways	194
IL11R -> STAT3 signalling	Pathway	6	6	1	16	IL6ST	0.0419953	Ariadne Signaling Pathways	195
positive regulation of cell-cell adhesion	Group	13	13	1	7	ITGA6	0.0429588	biological_process	196
positive regulation of Ras protein signal transduction	Group	13	13	1	7	IGF1	0.0429588	biological_process	197
positive regulation of foam cell differentiation	Group	13	13	1	7	CD36	0.0429588	biological_process	198
erythrocyte development	Group	13	13	1	7	G6PD	0.0429588	biological_process	199
NLS-bearing substrate import into nucleus	Group	13	13	1	7	FYB	0.0429588	biological_process	200
L-amino acid transport	Group	13	13	1	7	SLC7A8	0.0429588	biological_process	201
defense response to Gram-negative bacterium	Group	13	13	1	7	LYZ	0.0429588	biological_process	202
response to lipopolysaccharide	Group	99	99	2	2	PTGS2,IGF1	0.0441728	biological_process	203
female pregnancy	Group	100	100	2	2	FLT1,IGF1	0.0449776	biological_process	204
negative regulation of immune response	Group	14	14	1	7	SPINK5	0.0461866	biological_process	205
fibrinolysis	Group	14	14	1	7	SERPINE1	0.0461866	biological_process	206
positive regulation of interferon-gamma biosynthetic process	Group	14	14	1	7	TLR8	0.0461866	biological_process	207
regulation of proteolysis	Group	14	14	1	7	PLAUR	0.0461866	biological_process	208
osteoclast differentiation	Group	14	14	1	7	CA2	0.0461866	biological_process	209
superoxide release	Group	14	14	1	7	CYBB	0.0461866	biological_process	210
skeletal muscle regeneration	Group	14	14	1	7	PLAUR	0.0461866	biological_process	211
lipoprotein transport	Group	14	14	1	7	CD36	0.0461866	biological_process	212
response to vitamin D	Group	14	14	1	7	PTGS2	0.0461866	biological_process	213
IL6ST -> STAT5B signaling	Pathway	7	7	1	14	IL6ST	0.0488249	Ariadne Signaling Pathways	214
TLR3 -> IRF signaling	Pathway	7	7	1	14	IRF7	0.0488249	Ariadne Signaling Pathways	215
UrokinaseR -> STAT signaling	Pathway	7	7	1	14	PLAUR	0.0488249	Ariadne Signaling Pathways	216
sequestering of actin monomers	Group	15	15	1	6	Tmsb10	0.0494037	biological_process	217
regulation of T cell differentiation	Group	15	15	1	6	SPINK5	0.0494037	biological_process	218
insulin-like growth factor receptor signaling pathway	Group	15	15	1	6	IGF1	0.0494037	biological_process	219
prostaglandin biosynthetic process	Group	15	15	1	6	PTGS2	0.0494037	biological_process	220
phosphatidylinositol metabolic process	Group	15	15	1	6	PIP5K1B	0.0494037	biological_process	221
response to molecule of bacterial origin	Group	15	15	1	6	CD14	0.0494037	biological_process	222

## Sheet: trim pval overlap
Name	Type	Total Entities	Expanded # of Entities	Overlap	Percent Overlap	Overlapping Entities	p-value	Data Source	#
signal transduction	Group	2809	2809	19	0	MYO9A,PLAUR,IGF1,CXCL10,IGF2R,PTGER4,C5AR1,CALCRL,PDE2A,TLR8,FYB,IL6ST,DOCK1,LPHN2,PRKAR2B,EPS8,MYO10,PPIC,GPR84	0.00239546	biological_process	19
B Cell Activation	Pathway	65	1178	15	1	MYO9A,RPS29,PTGS2,CD44,CEBPB,FURIN,FYB,ETS2,IRF2,IRF7,MYO1E,MYO10,ETV1,PPIC,PCDH7	0.013081	Ariadne Signaling Pathways	85
immune response	Group	604	604	13	2	CLEC4D,CD14,CXCL10,CEBPB,IFIH1,PTGER4,C5AR1,TLR8,FYB,IFITM3,DHX58,OAS2,PXDN	1.23952e-07	biological_process	1
Translation Control	Pathway	86	984	12	1	RPS29,PLAUR,FLT1,CD14,ITGA6,IGF1,CXCL10,C5AR1,CXCL16,TLR8,IL6ST,IL17RA	0.0381172	Ariadne Signaling Pathways	181
inflammatory response	Group	293	293	8	2	PTGS2,CD44,CD14,LYZ,CXCL10,CEBPB,CYBB,TLR8	6.89796e-06	biological_process	2
cell adhesion	Group	650	650	7	1	Ninj1,CD44,CD36,ITGA6,SDC3,LAMC1,PCDH7	0.00646546	biological_process	49
protein amino acid phosphorylation	Group	739	739	7	0	FLT1,FYB,PLK2,DMPK,PRKAR2B,LRRK2,BMP2K	0.0125388	biological_process	83
positive regulation of cell proliferation	Group	332	332	6	1	PTGS2,FLT1,IGF1,CXCL10,CALCRL,IL6ST	0.000922008	biological_process	12
oxidation reduction	Group	702	702	6	0	PTGS2,CYBB,G6PD,LOC441282,BLVRB,PXDN	0.031532	biological_process	164
cell surface receptor linked signal transduction	Group	230	230	5	2	CD14,CXCL10,CALCRL,IL17RA,LPHN2	0.00110677	biological_process	14
positive regulation of smooth muscle cell proliferation	Group	43	43	4	9	PTGS2,FLT1,IGF1,CALCRL	1.35222e-05	biological_process	3
positive regulation of cell migration	Group	66	66	4	6	FLT1,CXCL10,FURIN,CXCL16	7.44263e-05	biological_process	4
cell migration	Group	97	97	4	4	CD44,FLT1,DOCK1,LAMC1	0.000330393	biological_process	7
cell motion	Group	120	120	4	3	PTGS2,PLAUR,IGF1,CXCL10	0.000738434	biological_process	11
regulation of cell proliferation	Group	135	135	4	2	PTGS2,SERPINE1,IGF1,JARID2	0.00114472	biological_process	15
innate immune response	Group	135	135	4	2	IFIH1,CYBB,TLR8,DHX58	0.00114472	biological_process	16
chemotaxis	Group	145	145	4	2	PLAUR,CXCL10,C5AR1,CXCL16	0.00148964	biological_process	17
carbohydrate metabolic process	Group	296	296	4	1	G6PD,ST3GAL5,GBE1,B4GALT6	0.0180132	biological_process	116
negative regulation of cell proliferation	Group	324	324	4	1	PTGS2,PMP22,JARID2,IFITM3	0.0241423	biological_process	145
cell proliferation	Group	385	385	4	1	FURIN,IRF2,PRKAR2B,EPS8	0.0414381	biological_process	193
positive regulation of cell growth	Group	39	39	3	7	IGF1,CXCL16,IL6ST	0.00031061	biological_process	6
kidney development	Group	83	83	3	3	TET2,CA2,MYO1E	0.00280585	biological_process	21
ROS metabolism	Pathway	43	74	3	4	Pxdn,CYBB,PXDN	0.00352451	Ariadne Metabolic Pathways	37
blood coagulation	Group	93	93	3	3	PLAUR,SERPINE1,CD36	0.00386792	biological_process	38
muscle organ development	Group	100	100	3	3	IGF1,CXCL10,ETV1	0.00473882	biological_process	42
integrin-mediated signaling pathway	Group	103	103	3	2	ITGA6,ADAM8,DOCK1	0.00514538	biological_process	43
response to virus	Group	110	110	3	2	IFI27L2,IFIH1,IRF7	0.00617386	biological_process	47
cell-cell adhesion	Group	123	123	3	2	CD44,ITGA6,ADAM8	0.00838963	biological_process	61
response to organic substance	Group	123	123	3	2	PTGS2,IGF1,CA2	0.00838963	biological_process	62
response to oxidative stress	Group	137	137	3	2	PTGS2,G6PD,PXDN	0.0112369	biological_process	78
VIPR -> CREB/CEBP signaling	Pathway	31	68	3	4	CEBPB,PRKAR2B,ADCY2	0.0122424	Ariadne Signaling Pathways	80
response to organic cyclic substance	Group	142	142	3	2	PTGS2,CD44,IGF1	0.0123728	biological_process	81
skeletal system development	Group	147	147	3	2	IGF1,ETS2,ANKH	0.0135724	biological_process	103
positive regulation of transcription	Group	153	153	3	1	NFE2L2,CEBPB,ETV1	0.0150964	biological_process	104
sensory perception of sound	Group	166	166	3	1	IGF1,PMP22,ANKH	0.0187183	biological_process	117
AngiotensinR -> CREB/ELK-SRF/TP53 signaling	Pathway	38	89	3	3	CYBB,PRKAR2B,ADCY2	0.0250248	Ariadne Signaling Pathways	146
positive regulation of smooth muscle cell migration	Group	6	6	2	33	IGF1,IL6ST	0.000167206	biological_process	5
mechanosensory behavior	Group	9	9	2	22	PMP22,ETV1	0.000398654	biological_process	8
anagen	Group	11	11	2	18	PTGS2,SPINK5	0.000606382	biological_process	9
regulation of bone mineralization	Group	12	12	2	16	BMP2K,ANKH	0.000726061	biological_process	10
response to vitamin A	Group	14	14	2	14	CD44,SLC30A4	0.000996696	biological_process	13
negative regulation of proteolysis	Group	21	21	2	9	SERPINE1,SPINK5	0.002265	biological_process	18
response to zinc ion	Group	23	23	2	8	CA2,SLC30A4	0.00271686	biological_process	20
positive regulation of fibroblast proliferation	Group	26	26	2	7	FLT1,IGF1	0.00346717	biological_process	36
TLR4 -> IRF signaling	Pathway	14	14	2	14	CD14,IRF7	0.00427282	Ariadne Signaling Pathways	39
cytolysis	Group	29	29	2	6	LYZ,MMD	0.00430295	biological_process	40
positive regulation of osteoblast differentiation	Group	30	30	2	6	IGF1,IL6ST	0.00460023	biological_process	41
positive regulation of anti-apoptosis	Group	34	34	2	5	IGF1,IL6ST	0.00588105	biological_process	44
regulation of multicellular organism growth	Group	34	34	2	5	IGF1,G6PD	0.00588105	biological_process	45
immunoglobulin mediated immune response	Group	34	34	2	5	TLR8,IRF7	0.00588105	biological_process	46
phagocytosis	Group	35	35	2	5	CD14,DOCK1	0.00622386	biological_process	48
G-protein signaling, coupled to cAMP nucleotide second messenger	Group	36	36	2	5	PTGER4,ADCY2	0.00657559	biological_process	50
tissue regeneration	Group	37	37	2	5	Ninj1,SERPINE1	0.00693617	biological_process	58
response to steroid hormone stimulus	Group	37	37	2	5	IGF1,CA2	0.00693617	biological_process	59
activation of adenylate cyclase activity by G-protein signaling pathway	Group	40	40	2	5	PTGER4,CALCRL	0.00807043	biological_process	60
glycogen metabolic process	Group	41	41	2	4	IL6ST,GBE1	0.0084658	biological_process	63
memory	Group	43	43	2	4	PTGS2,IGF1	0.00928214	biological_process	64
positive regulation of epithelial cell proliferation	Group	44	44	2	4	IGF1,LAMC1	0.00970297	biological_process	65
odontogenesis of dentine-containing tooth	Group	48	48	2	4	ITGA6,CA2	0.0114693	biological_process	79
IL6R -> CEBP/ELK-SRF signaling	Pathway	18	24	2	8	CEBPB,IL6ST	0.0123879	Ariadne Signaling Pathways	82
receptor-mediated endocytosis	Group	51	51	2	3	IGF2R,CXCL16	0.0128796	biological_process	84
SomatostatinR -> ATF1/TP53 signaling	Pathway	8	25	2	8	PRKAR2B,ADCY2	0.0134046	Ariadne Signaling Pathways	86
MAPKKK cascade	Group	65	65	2	3	PPM1L,LRRK2	0.0203823	biological_process	133
regulation of protein metabolic process	Group	71	71	2	2	IGF1,UBE2E2	0.0240365	biological_process	144
response to cytokine stimulus	Group	77	77	2	2	PTGS2,IL6ST	0.0279373	biological_process	152
DopamineR1 -> CREB/ELK-SRF signaling	Pathway	18	39	2	5	PRKAR2B,ADCY2	0.0310957	Ariadne Signaling Pathways	163
GlucagonR -> CREB/ELK-SRF/SP1 signaling	Pathway	20	41	2	4	PRKAR2B,ADCY2	0.0341049	Ariadne Signaling Pathways	171
nucleobase, nucleoside, nucleotide and nucleic acid metabolic process	Group	89	89	2	2	GDA,OAS2	0.0364341	biological_process	172
cell-matrix adhesion	Group	90	90	2	2	CD44,ITGA6	0.037182	biological_process	180
SerotoninR4/6/7 -> NR3C signaling	Pathway	24	44	2	4	PRKAR2B,ADCY2	0.0388226	Ariadne Signaling Pathways	182
response to glucocorticoid stimulus	Group	95	95	2	2	PTGS2,IGF1	0.041009	biological_process	192
response to lipopolysaccharide	Group	99	99	2	2	PTGS2,IGF1	0.0441728	biological_process	203
female pregnancy	Group	100	100	2	2	FLT1,IGF1	0.0449776	biological_process	204

## Sheet: trim pval overlap subj
Name	Type	Total Entities	Expanded # of Entities	Overlap	Percent Overlap	Overlapping Entities	p-value	Data Source	#
signal transduction	Group	2809	2809	19	0	MYO9A,PLAUR,IGF1,CXCL10,IGF2R,PTGER4,C5AR1,CALCRL,PDE2A,TLR8,FYB,IL6ST,DOCK1,LPHN2,PRKAR2B,EPS8,MYO10,PPIC,GPR84	0.00239546	biological_process	19
B Cell Activation	Pathway	65	1178	15	1	MYO9A,RPS29,PTGS2,CD44,CEBPB,FURIN,FYB,ETS2,IRF2,IRF7,MYO1E,MYO10,ETV1,PPIC,PCDH7	0.013081	Ariadne Signaling Pathways	85
immune response	Group	604	604	13	2	CLEC4D,CD14,CXCL10,CEBPB,IFIH1,PTGER4,C5AR1,TLR8,FYB,IFITM3,DHX58,OAS2,PXDN	1.23952e-07	biological_process	1
Translation Control	Pathway	86	984	12	1	RPS29,PLAUR,FLT1,CD14,ITGA6,IGF1,CXCL10,C5AR1,CXCL16,TLR8,IL6ST,IL17RA	0.0381172	Ariadne Signaling Pathways	181
inflammatory response	Group	293	293	8	2	PTGS2,CD44,CD14,LYZ,CXCL10,CEBPB,CYBB,TLR8	6.89796e-06	biological_process	2
cell adhesion	Group	650	650	7	1	Ninj1,CD44,CD36,ITGA6,SDC3,LAMC1,PCDH7	0.00646546	biological_process	49
protein amino acid phosphorylation	Group	739	739	7	0	FLT1,FYB,PLK2,DMPK,PRKAR2B,LRRK2,BMP2K	0.0125388	biological_process	83
positive regulation of cell proliferation	Group	332	332	6	1	PTGS2,FLT1,IGF1,CXCL10,CALCRL,IL6ST	0.000922008	biological_process	12
oxidation reduction	Group	702	702	6	0	PTGS2,CYBB,G6PD,LOC441282,BLVRB,PXDN	0.031532	biological_process	164
cell surface receptor linked signal transduction	Group	230	230	5	2	CD14,CXCL10,CALCRL,IL17RA,LPHN2	0.00110677	biological_process	14
positive regulation of smooth muscle cell proliferation	Group	43	43	4	9	PTGS2,FLT1,IGF1,CALCRL	1.35222e-05	biological_process	3
positive regulation of cell migration	Group	66	66	4	6	FLT1,CXCL10,FURIN,CXCL16	7.44263e-05	biological_process	4
cell migration	Group	97	97	4	4	CD44,FLT1,DOCK1,LAMC1	0.000330393	biological_process	7
cell motion	Group	120	120	4	3	PTGS2,PLAUR,IGF1,CXCL10	0.000738434	biological_process	11
regulation of cell proliferation	Group	135	135	4	2	PTGS2,SERPINE1,IGF1,JARID2	0.00114472	biological_process	15
innate immune response	Group	135	135	4	2	IFIH1,CYBB,TLR8,DHX58	0.00114472	biological_process	16
chemotaxis	Group	145	145	4	2	PLAUR,CXCL10,C5AR1,CXCL16	0.00148964	biological_process	17
carbohydrate metabolic process	Group	296	296	4	1	G6PD,ST3GAL5,GBE1,B4GALT6	0.0180132	biological_process	116
negative regulation of cell proliferation	Group	324	324	4	1	PTGS2,PMP22,JARID2,IFITM3	0.0241423	biological_process	145
cell proliferation	Group	385	385	4	1	FURIN,IRF2,PRKAR2B,EPS8	0.0414381	biological_process	193
positive regulation of cell growth	Group	39	39	3	7	IGF1,CXCL16,IL6ST	0.00031061	biological_process	6
kidney development	Group	83	83	3	3	TET2,CA2,MYO1E	0.00280585	biological_process	21
ROS metabolism	Pathway	43	74	3	4	Pxdn,CYBB,PXDN	0.00352451	Ariadne Metabolic Pathways	37
blood coagulation	Group	93	93	3	3	PLAUR,SERPINE1,CD36	0.00386792	biological_process	38
muscle organ development	Group	100	100	3	3	IGF1,CXCL10,ETV1	0.00473882	biological_process	42
integrin-mediated signaling pathway	Group	103	103	3	2	ITGA6,ADAM8,DOCK1	0.00514538	biological_process	43
response to virus	Group	110	110	3	2	IFI27L2,IFIH1,IRF7	0.00617386	biological_process	47
cell-cell adhesion	Group	123	123	3	2	CD44,ITGA6,ADAM8	0.00838963	biological_process	61
response to organic substance	Group	123	123	3	2	PTGS2,IGF1,CA2	0.00838963	biological_process	62
response to oxidative stress	Group	137	137	3	2	PTGS2,G6PD,PXDN	0.0112369	biological_process	78
VIPR -> CREB/CEBP signaling	Pathway	31	68	3	4	CEBPB,PRKAR2B,ADCY2	0.0122424	Ariadne Signaling Pathways	80
response to organic cyclic substance	Group	142	142	3	2	PTGS2,CD44,IGF1	0.0123728	biological_process	81
skeletal system development	Group	147	147	3	2	IGF1,ETS2,ANKH	0.0135724	biological_process	103
positive regulation of transcription	Group	153	153	3	1	NFE2L2,CEBPB,ETV1	0.0150964	biological_process	104
sensory perception of sound	Group	166	166	3	1	IGF1,PMP22,ANKH	0.0187183	biological_process	117
AngiotensinR -> CREB/ELK-SRF/TP53 signaling	Pathway	38	89	3	3	CYBB,PRKAR2B,ADCY2	0.0250248	Ariadne Signaling Pathways	146
positive regulation of smooth muscle cell migration	Group	6	6	2	33	IGF1,IL6ST	0.000167206	biological_process	5
mechanosensory behavior	Group	9	9	2	22	PMP22,ETV1	0.000398654	biological_process	8
anagen	Group	11	11	2	18	PTGS2,SPINK5	0.000606382	biological_process	9
regulation of bone mineralization	Group	12	12	2	16	BMP2K,ANKH	0.000726061	biological_process	10
response to vitamin A	Group	14	14	2	14	CD44,SLC30A4	0.000996696	biological_process	13
negative regulation of proteolysis	Group	21	21	2	9	SERPINE1,SPINK5	0.002265	biological_process	18
response to zinc ion	Group	23	23	2	8	CA2,SLC30A4	0.00271686	biological_process	20
positive regulation of fibroblast proliferation	Group	26	26	2	7	FLT1,IGF1	0.00346717	biological_process	36
TLR4 -> IRF signaling	Pathway	14	14	2	14	CD14,IRF7	0.00427282	Ariadne Signaling Pathways	39
cytolysis	Group	29	29	2	6	LYZ,MMD	0.00430295	biological_process	40
positive regulation of osteoblast differentiation	Group	30	30	2	6	IGF1,IL6ST	0.00460023	biological_process	41
positive regulation of anti-apoptosis	Group	34	34	2	5	IGF1,IL6ST	0.00588105	biological_process	44
regulation of multicellular organism growth	Group	34	34	2	5	IGF1,G6PD	0.00588105	biological_process	45
immunoglobulin mediated immune response	Group	34	34	2	5	TLR8,IRF7	0.00588105	biological_process	46
phagocytosis	Group	35	35	2	5	CD14,DOCK1	0.00622386	biological_process	48
G-protein signaling, coupled to cAMP nucleotide second messenger	Group	36	36	2	5	PTGER4,ADCY2	0.00657559	biological_process	50
tissue regeneration	Group	37	37	2	5	Ninj1,SERPINE1	0.00693617	biological_process	58
response to steroid hormone stimulus	Group	37	37	2	5	IGF1,CA2	0.00693617	biological_process	59
activation of adenylate cyclase activity by G-protein signaling pathway	Group	40	40	2	5	PTGER4,CALCRL	0.00807043	biological_process	60
glycogen metabolic process	Group	41	41	2	4	IL6ST,GBE1	0.0084658	biological_process	63
memory	Group	43	43	2	4	PTGS2,IGF1	0.00928214	biological_process	64
positive regulation of epithelial cell proliferation	Group	44	44	2	4	IGF1,LAMC1	0.00970297	biological_process	65
odontogenesis of dentine-containing tooth	Group	48	48	2	4	ITGA6,CA2	0.0114693	biological_process	79
IL6R -> CEBP/ELK-SRF signaling	Pathway	18	24	2	8	CEBPB,IL6ST	0.0123879	Ariadne Signaling Pathways	82
receptor-mediated endocytosis	Group	51	51	2	3	IGF2R,CXCL16	0.0128796	biological_process	84
SomatostatinR -> ATF1/TP53 signaling	Pathway	8	25	2	8	PRKAR2B,ADCY2	0.0134046	Ariadne Signaling Pathways	86
MAPKKK cascade	Group	65	65	2	3	PPM1L,LRRK2	0.0203823	biological_process	133
regulation of protein metabolic process	Group	71	71	2	2	IGF1,UBE2E2	0.0240365	biological_process	144
response to cytokine stimulus	Group	77	77	2	2	PTGS2,IL6ST	0.0279373	biological_process	152
DopamineR1 -> CREB/ELK-SRF signaling	Pathway	18	39	2	5	PRKAR2B,ADCY2	0.0310957	Ariadne Signaling Pathways	163
GlucagonR -> CREB/ELK-SRF/SP1 signaling	Pathway	20	41	2	4	PRKAR2B,ADCY2	0.0341049	Ariadne Signaling Pathways	171
nucleobase, nucleoside, nucleotide and nucleic acid metabolic process	Group	89	89	2	2	GDA,OAS2	0.0364341	biological_process	172
cell-matrix adhesion	Group	90	90	2	2	CD44,ITGA6	0.037182	biological_process	180
SerotoninR4/6/7 -> NR3C signaling	Pathway	24	44	2	4	PRKAR2B,ADCY2	0.0388226	Ariadne Signaling Pathways	182
response to glucocorticoid stimulus	Group	95	95	2	2	PTGS2,IGF1	0.041009	biological_process	192
response to lipopolysaccharide	Group	99	99	2	2	PTGS2,IGF1	0.0441728	biological_process	203
female pregnancy	Group	100	100	2	2	FLT1,IGF1	0.0449776	biological_process	204
