# Supplementary material for: Non-Apoptotic Toxicity of Pseudomonas aeruginosa toward Murine Cells
Source: PLoS One. 2013 Jan 24;8(1):e54245. doi: 10.1371/journal.pone.0054245 (PMC3554662; doi:10.1371/journal.pone.0054245)
Supplement: Table S7 — Gene Ontology Groups – S7(1)–S7(9). Table S7(1d): Groups associated with WT t1 vs WT t0 decreases. Table S7(1i): Groups associated with WT t1 vs WT t0 increases. Table S7(2d): Groups associated with WT t1+8 vs WT t0 decreases. Table S7(2i): Groups associated with WT t1+8 vs WT t0 increases. Table S7(5d): Groups associated with resistant t1 vs resistant t0 decreases. Table S7(5i): Groups associated with resistant t1 vs resistant t0 increases. Table S7(6d): Groups associated with resistant t1+8 vs resistant t0 decreases. Table S7(6i): Groups associated with resistant t1+8 vs resistant t0 increases. Table S7(9d): Groups associated with resistant t0 vs WT t0 decreases. Table S7(9i): Groups associated with resistant t0 vs WT t0 increases. (ZIP) [file pone.0054245.s010.zip › S7 Archive/res vs wt Tables SC9/Table S7(9i) groups assoc with incrs in res0 vs WT0 FC2 299.xlsx]

## Sheet: groups assoc incrs res0 vs WT0
Name	Type	Total Entities	Expanded # of Entities	Overlap	Percent Overlap	Overlapping Entities	p-value	Data Source	#
signal transduction	Group	2809	2809	14	0	PLAU,PTAFR,TGFBR1,S1PR1,CD48,CD97,CD83,PGDS,BCAR3,PLXND1,TAGAP,GPR132,PLXNC1,ANGPTL2	3.28863e-05	biological_process	1
prostaglandin metabolic process	Group	11	11	2	18	PTGS1,PGDS	0.000118258	biological_process	2
skeletal muscle regeneration	Group	14	14	2	14	PLAU,ENO3	0.000195108	biological_process	3
prostaglandin biosynthetic process	Group	15	15	2	13	PTGS1,PGDS	0.000224912	biological_process	4
aging	Group	101	101	3	2	PTGS1,TGFBR1,ENO3	0.000463454	biological_process	5
inhibition of adenylate cyclase activity by G-protein signaling	Group	26	26	2	7	S1PR1,RGS1	0.000688956	biological_process	6
regulation of cell adhesion	Group	33	33	2	6	S1PR1,CYTIP	0.00111191	biological_process	7
embryo implantation	Group	37	37	2	5	PLAU,TGFBR1	0.00139724	biological_process	8
negative regulation of norepinephrine secretion	Group	1	1	1	100	PTGS1	0.00149042	biological_process	9
positive regulation of lymphotoxin A biosynthetic process	Group	1	1	1	100	CD86	0.00149042	biological_process	10
T cell activation	Group	47	47	2	4	CD86,CD48	0.0022466	biological_process	11
response to hypoxia	Group	184	184	3	1	Cd24a,PLAU,TGFBR1	0.0026072	biological_process	12
cell adhesion	Group	650	650	5	0	CD97,GPNMB,OPCML,EDIL3,PLXNC1	0.00270193	biological_process	13
negative regulation of endothelial cell differentiation	Group	2	2	1	50	TGFBR1	0.00297867	biological_process	14
negative regulation of epinephrine secretion	Group	2	2	1	50	PTGS1	0.00297867	biological_process	15
positive regulation of cell-cell adhesion mediated by integrin	Group	3	3	1	33	Cd24a	0.00446475	biological_process	16
negative regulation of erythrocyte aggregation	Group	3	3	1	33	Cd24a	0.00446475	biological_process	17
negative regulation of T cell homeostatic proliferation	Group	3	3	1	33	Cd24a	0.00446475	biological_process	18
negative regulation of transforming growth factor-beta3 production	Group	3	3	1	33	Cd24a	0.00446475	biological_process	19
negative regulation of erythrocyte clearance	Group	3	3	1	33	Cd24a	0.00446475	biological_process	20
positive regulation of T cell homeostatic proliferation	Group	3	3	1	33	Cd24a	0.00446475	biological_process	21
chemokine receptor transport out of membrane raft	Group	3	3	1	33	Cd24a	0.00446475	biological_process	22
protein amino acid O-linked glycosylation via serine	Group	3	3	1	33	GALNT3	0.00446475	biological_process	23
protein amino acid O-linked glycosylation via threonine	Group	3	3	1	33	GALNT3	0.00446475	biological_process	24
embryonic neurocranium morphogenesis	Group	3	3	1	33	NDST1	0.00446475	biological_process	25
polysaccharide biosynthetic process	Group	3	3	1	33	NDST1	0.00446475	biological_process	26
multicellular organismal development	Group	1080	1080	6	0	NXF2B,EDIL3,PLXND1,NDRG4,PLXNC1,ANGPTL2	0.00503757	biological_process	27
response to stress	Group	239	239	3	1	NDRG4,GPR132,TP53I11	0.00541966	biological_process	28
transforming growth factor beta receptor complex assembly	Group	4	4	1	25	ZFYVE9	0.00594868	biological_process	29
negative regulation of interleukin-4 production	Group	4	4	1	25	CD83	0.00594868	biological_process	30
positive regulation of CD4-positive, alpha beta T cell differentiation	Group	4	4	1	25	CD83	0.00594868	biological_process	31
positive regulation of T-helper 2 cell differentiation	Group	4	4	1	25	CD86	0.00594868	biological_process	32
positive regulation of interleukin-4 biosynthetic process	Group	4	4	1	25	CD86	0.00594868	biological_process	33
positive regulation of integrin activation	Group	4	4	1	25	Cd24a	0.00594868	biological_process	34
positive regulation of T cell mediated immune response to tumor cell	Group	4	4	1	25	Cd24a	0.00594868	biological_process	35
pre-B cell differentiation	Group	4	4	1	25	Cd24a	0.00594868	biological_process	36
choline transport	Group	4	4	1	25	SLC44A1	0.00594868	biological_process	37
response to prostaglandin E stimulus	Group	4	4	1	25	TGFBR1	0.00594868	biological_process	38
fatty acid biosynthetic process	Group	78	78	2	2	PTGS1,PGDS	0.00606149	biological_process	39
response to estrogen stimulus	Group	78	78	2	2	Cd24a,TGFBR1	0.00606149	biological_process	40
positive regulation of cell adhesion mediated by integrin	Group	5	5	1	20	Cd24a	0.00743044	biological_process	41
regulation of cell-cell adhesion mediated by integrin	Group	5	5	1	20	Cd24a	0.00743044	biological_process	42
positive regulation of protein kinase B signaling cascade	Group	5	5	1	20	TGFBR1	0.00743044	biological_process	43
positive regulation of inflammatory response to antigenic stimulus	Group	5	5	1	20	Cd24a	0.00743044	biological_process	44
positive regulation of SMAD protein nuclear translocation	Group	5	5	1	20	TGFBR1	0.00743044	biological_process	45
leukocyte migration during inflammatory response	Group	5	5	1	20	Cd24a	0.00743044	biological_process	46
inositol trisphosphate biosynthetic process	Group	5	5	1	20	PTAFR	0.00743044	biological_process	47
embryonic viscerocranium morphogenesis	Group	5	5	1	20	NDST1	0.00743044	biological_process	48
positive regulation of B cell apoptosis	Group	6	6	1	16	Cd24a	0.00891005	biological_process	49
positive regulation of interleukin-2 production	Group	6	6	1	16	CD83	0.00891005	biological_process	50
germ cell programmed cell death	Group	6	6	1	16	Rhox5	0.00891005	biological_process	51
parathyroid gland development	Group	6	6	1	16	TGFBR1	0.00891005	biological_process	52
cell migration	Group	97	97	2	2	Cd24a,ST14	0.00923181	biological_process	53
inflammatory response	Group	293	293	3	1	PTAFR,CD97,NDST1	0.00946928	biological_process	54
embryonic development	Group	101	101	2	1	TGFBR1,NDST1	0.00997551	biological_process	55
positive regulation of filopodium assembly	Group	7	7	1	14	TGFBR1	0.0103875	biological_process	56
positive regulation of positive chemotaxis	Group	7	7	1	14	S1PR1	0.0103875	biological_process	57
positive regulation of Ras GTPase activity	Group	7	7	1	14	S1PR1	0.0103875	biological_process	58
entrainment of circadian clock	Group	7	7	1	14	BHLHB2	0.0103875	biological_process	59
cell motility	Group	7	7	1	14	TGFBR1	0.0103875	biological_process	60
smooth muscle cell migration	Group	7	7	1	14	PLAU	0.0103875	biological_process	61
protein amino acid sulfation	Group	7	7	1	14	NDST1	0.0103875	biological_process	62
coenzyme A metabolic process	Group	7	7	1	14	RNASEL	0.0103875	biological_process	63
pharyngeal system development	Group	7	7	1	14	TGFBR1	0.0103875	biological_process	64
negative regulation of stress fiber formation	Group	8	8	1	12	S1PR1	0.0118628	biological_process	65
SMAD protein complex assembly	Group	8	8	1	12	ZFYVE9	0.0118628	biological_process	66
positive regulation of interleukin-10 production	Group	8	8	1	12	CD83	0.0118628	biological_process	67
regulation of cytokine-mediated signaling pathway	Group	8	8	1	12	Cd24a	0.0118628	biological_process	68
heparan sulfate proteoglycan biosynthetic process	Group	8	8	1	12	NDST1	0.0118628	biological_process	69
immune response	Group	604	604	4	0	CD86,PTAFR,CD97,RGS1	0.0122851	biological_process	70
lipid biosynthetic process	Group	115	115	2	1	PTGS1,PGDS	0.0127796	biological_process	71
positive regulation of cell proliferation	Group	332	332	3	0	CD86,TGFBR1,S1PR1	0.0132527	biological_process	72
negative regulation of neuroblast proliferation	Group	9	9	1	11	Cd24a	0.013336	biological_process	73
regulation of B cell differentiation	Group	9	9	1	11	Cd24a	0.013336	biological_process	74
homotypic cell-cell adhesion	Group	10	10	1	10	Cd24a	0.014807	biological_process	75
SMAD protein nuclear translocation	Group	10	10	1	10	ZFYVE9	0.014807	biological_process	76
apoptotic nuclear changes	Group	10	10	1	10	Cd24a	0.014807	biological_process	77
neuron recognition	Group	10	10	1	10	OPCML	0.014807	biological_process	78
PTAFR -> STAT3 signaling	Pathway	5	5	1	20	PTAFR	0.0160872	Ariadne Signaling Pathways	79
negative regulation of B cell proliferation	Group	11	11	1	9	Cd24a	0.0162758	biological_process	80
negative regulation of neurogenesis	Group	11	11	1	9	Cd24a	0.0162758	biological_process	81
positive regulation of alpha-beta T cell proliferation	Group	11	11	1	9	Cd24a	0.0162758	biological_process	82
germ cell migration	Group	11	11	1	9	TGFBR1	0.0162758	biological_process	83
synaptic vesicle endocytosis	Group	11	11	1	9	Cd24a	0.0162758	biological_process	84
regulation of cell proliferation	Group	135	135	2	1	PLAU,PTGS1	0.0173071	biological_process	85
regulation of cell-cell adhesion	Group	12	12	1	8	Cd24a	0.0177426	biological_process	86
positive regulation of cell motion	Group	12	12	1	8	TGFBR1	0.0177426	biological_process	87
T cell costimulation	Group	12	12	1	8	Cd24a	0.0177426	biological_process	88
positive regulation of activated T cell proliferation	Group	12	12	1	8	Cd24a	0.0177426	biological_process	89
protein amino acid deacetylation	Group	12	12	1	8	NDST1	0.0177426	biological_process	90
response to electrical stimulus	Group	12	12	1	8	TGFBR1	0.0177426	biological_process	91
response to oxidative stress	Group	137	137	2	1	PTGS1,DUSP1	0.0177923	biological_process	92
response to organic cyclic substance	Group	142	142	2	1	TGFBR1,CD83	0.0190305	biological_process	93
positive regulation of cell-cell adhesion	Group	13	13	1	7	Cd24a	0.0192072	biological_process	94
positive regulation of pathway-restricted SMAD protein phosphorylation	Group	13	13	1	7	TGFBR1	0.0192072	biological_process	95
endothelial cell differentiation	Group	13	13	1	7	S1PR1	0.0192072	biological_process	96
angiogenesis	Group	145	145	2	1	PLAU,S1PR1	0.0197905	biological_process	97
chemotaxis	Group	145	145	2	1	PLAU,PTAFR	0.0197905	biological_process	98
fibrinolysis	Group	14	14	1	7	PLAU	0.0206696	biological_process	99
positive regulation of interleukin-2 biosynthetic process	Group	14	14	1	7	CD86	0.0206696	biological_process	100
elevation of cytosolic calcium ion concentration during G-protein signaling, coupled to IP3 second messenger (phospholipase C activating)	Group	14	14	1	7	S1PR1	0.0206696	biological_process	101
artery morphogenesis	Group	14	14	1	7	TGFBR1	0.0206696	biological_process	102
positive regulation of transcription	Group	153	153	2	1	CD86,TGFBR1	0.0218785	biological_process	103
positive regulation of survival gene product expression	Group	15	15	1	6	TGFBR1	0.02213	biological_process	104
response to molecule of bacterial origin	Group	15	15	1	6	Cd24a	0.02213	biological_process	105
UrokinaseR -> STAT signaling	Pathway	7	7	1	14	PLAU	0.022453	Ariadne Signaling Pathways	106
regulation of MAPKKK cascade	Group	16	16	1	6	Cd24a	0.0235882	biological_process	107
mast cell activation	Group	16	16	1	6	CD48	0.0235882	biological_process	108
embryonic cranial skeleton morphogenesis	Group	16	16	1	6	TGFBR1	0.0235882	biological_process	109
positive regulation of smooth muscle contraction	Group	17	17	1	5	PTGS1	0.0250443	biological_process	110
apoptotic mitochondrial changes	Group	17	17	1	5	Cd24a	0.0250443	biological_process	111
response to testosterone stimulus	Group	17	17	1	5	DUSP1	0.0250443	biological_process	112
regulation of transforming growth factor beta receptor signaling pathway	Group	18	18	1	5	ZFYVE9	0.0264983	biological_process	113
neuromuscular synaptic transmission	Group	18	18	1	5	Cd24a	0.0264983	biological_process	114
cellular response to hormone stimulus	Group	18	18	1	5	DUSP1	0.0264983	biological_process	115
midbrain development	Group	18	18	1	5	NDST1	0.0264983	biological_process	116
gut development	Group	18	18	1	5	TGFBR1	0.0264983	biological_process	117
respiratory burst	Group	18	18	1	5	Cd24a	0.0264983	biological_process	118
positive regulation of vasoconstriction	Group	19	19	1	5	PTGS1	0.0279501	biological_process	119
response to corticosterone stimulus	Group	19	19	1	5	PTGS1	0.0279501	biological_process	120
transmission of nerve impulse	Group	20	20	1	5	S1PR1	0.0293998	biological_process	121
blastocyst development	Group	21	21	1	4	TGFBR1	0.0308475	biological_process	122
defense response	Group	188	188	2	1	CD48,CD83	0.0320125	biological_process	123
positive regulation of MAP kinase activity	Group	22	22	1	4	Cd24a	0.032293	biological_process	124
cell activation	Group	22	22	1	4	Cd24a	0.032293	biological_process	125
mRNA export from nucleus	Group	22	22	1	4	NXF2B	0.032293	biological_process	126
blood vessel morphogenesis	Group	22	22	1	4	PLAU	0.032293	biological_process	127
bone mineralization	Group	22	22	1	4	GPNMB	0.032293	biological_process	128
response to light stimulus	Group	22	22	1	4	DUSP1	0.032293	biological_process	129
regulation of phosphorylation	Group	23	23	1	4	Cd24a	0.0337364	biological_process	130
glycosaminoglycan metabolic process	Group	23	23	1	4	NDST1	0.0337364	biological_process	131
peptidyl-threonine phosphorylation	Group	23	23	1	4	TGFBR1	0.0337364	biological_process	132
patterning of blood vessels	Group	24	24	1	4	PLXND1	0.0351777	biological_process	133
positive regulation of calcium-mediated signaling	Group	24	24	1	4	Cd24a	0.0351777	biological_process	134
thymus development	Group	24	24	1	4	TGFBR1	0.0351777	biological_process	135
positive regulation of cell-substrate adhesion	Group	26	26	1	3	EDIL3	0.0380541	biological_process	136
T cell proliferation	Group	26	26	1	3	CD86	0.0380541	biological_process	137
heterophilic cell adhesion	Group	27	27	1	3	Cd24a	0.0394891	biological_process	138
regulation of neuronal synaptic plasticity	Group	27	27	1	3	BHLHB2	0.0394891	biological_process	139
activation of MAPKK activity	Group	27	27	1	3	TGFBR1	0.0394891	biological_process	140
TGFBR/BMPR -> SMAD2/3 signaling	Pathway	14	14	1	7	TGFBR1	0.0444264	Ariadne Signaling Pathways	141
leukocyte adhesion	Group	31	31	1	3	Cd24a	0.0452083	biological_process	142
collagen fibril organization	Group	31	31	1	3	TGFBR1	0.0452083	biological_process	143
cell surface receptor linked signal transduction	Group	230	230	2	0	Cd24a,CD97	0.0461268	biological_process	144
fibroblast growth factor receptor signaling pathway	Group	32	32	1	3	NDST1	0.0466329	biological_process	145
palate development	Group	33	33	1	3	TGFBR1	0.0480555	biological_process	146
positive regulation of anti-apoptosis	Group	34	34	1	2	DUSP1	0.0494759	biological_process	147
respiratory gaseous exchange	Group	34	34	1	2	NDST1	0.0494759	biological_process	148
transport	Group	1807	1807	6	0	NXF2B,SLC40A1,SLC44A1,NHEDC2,MCOLN2,OSBPL8	0.0499687	biological_process	149
TGFBR -> AP-1 signaling	Pathway	16	16	1	6	TGFBR1	0.0506179	Ariadne Signaling Pathways	150
smoothened signaling pathway	Group	35	35	1	2	NDST1	0.0508943	biological_process	151
neuron fate commitment	Group	35	35	1	2	TGFBR1	0.0508943	biological_process	152
TGFBR -> ATF/GADD/MAX/TP53 signaling	Pathway	17	17	1	5	TGFBR1	0.0536993	Ariadne Signaling Pathways	153
osteoblast differentiation	Group	37	37	1	2	GPNMB	0.0537249	biological_process	154
cholesterol homeostasis	Group	38	38	1	2	Cd24a	0.0551371	biological_process	155
oxygen and reactive oxygen species metabolic process	Group	38	38	1	2	Cd24a	0.0551371	biological_process	156
positive regulation of cell growth	Group	39	39	1	2	TGFBR1	0.0565472	biological_process	157
induction of apoptosis by extracellular signals	Group	39	39	1	2	Cd24a	0.0565472	biological_process	158
peptidyl-serine phosphorylation	Group	39	39	1	2	TGFBR1	0.0565472	biological_process	159
TGFBR -> CREB/ELK-SRF signaling	Pathway	18	18	1	5	TGFBR1	0.0567712	Ariadne Signaling Pathways	160
negative regulation of neuron differentiation	Group	40	40	1	2	Cd24a	0.0579553	biological_process	161
humoral immune response	Group	41	41	1	2	CD83	0.0593614	biological_process	162
positive regulation of smooth muscle cell proliferation	Group	43	43	1	2	S1PR1	0.0621673	biological_process	163
cell-cell signaling	Group	275	275	2	0	CD86,CD97	0.0633017	biological_process	164
skeletal system morphogenesis	Group	44	44	1	2	TGFBR1	0.0635672	biological_process	165
iron ion transport	Group	45	45	1	2	SLC40A1	0.064965	biological_process	166
ion transport	Group	626	626	3	0	SLC40A1,NHEDC2,MCOLN2	0.0661936	biological_process	167
positive regulation of peptidyl-tyrosine phosphorylation	Group	47	47	1	2	Cd24a	0.0677547	biological_process	168
phosphoinositide-mediated signaling	Group	47	47	1	2	PTAFR	0.0677547	biological_process	169
intracellular transport	Group	48	48	1	2	RANBP3L	0.0691464	biological_process	170
organ regeneration	Group	49	49	1	2	TGFBR1	0.0705361	biological_process	171
response to drug	Group	295	295	2	0	BCAR3,ENO3	0.0715323	biological_process	172
cellular iron ion homeostasis	Group	50	50	1	2	SLC40A1	0.0719238	biological_process	173
cytokine production	Group	50	50	1	2	PTAFR	0.0719238	biological_process	174
response to protein stimulus	Group	50	50	1	2	CD48	0.0719238	biological_process	175
proteolysis	Group	651	651	3	0	PLAU,ST14,ACY1	0.0726088	biological_process	176
response to organic nitrogen	Group	54	54	1	1	PTGS1	0.0774545	biological_process	177
cell growth	Group	55	55	1	1	NDRG4	0.0788321	biological_process	178
protein catabolic process	Group	56	56	1	1	ACY1	0.0802077	biological_process	179
Arachidonic acid metabolism	Pathway	146	272	2	0	PTGS1,PGDS	0.0807131	Ariadne Metabolic Pathways	180
G1-S transition of mitotic cell cycle	Group	57	57	1	1	GPR132	0.0815813	biological_process	181
response to calcium ion	Group	57	57	1	1	DUSP1	0.0815813	biological_process	182
neuron projection development	Group	58	58	1	1	Cd24a	0.0829529	biological_process	183
keratinocyte differentiation	Group	58	58	1	1	PTGS1	0.0829529	biological_process	184
response to cAMP	Group	58	58	1	1	DUSP1	0.0829529	biological_process	185
TGFBR -> MEF/MYOD/MYOG signaling	Pathway	27	27	1	3	TGFBR1	0.0839953	Ariadne Signaling Pathways	186
negative regulation of cell proliferation	Group	324	324	2	0	GPNMB,TP53I11	0.084045	biological_process	187
response to retinoic acid	Group	60	60	1	1	DUSP1	0.0856901	biological_process	188
oxidation reduction	Group	702	702	3	0	SCCPDH,PTGS1,RNASEL	0.0865294	biological_process	189
response to hydrogen peroxide	Group	61	61	1	1	DUSP1	0.0870557	biological_process	190
MAPKKK cascade	Group	65	65	1	1	NDST1	0.0924983	biological_process	191
amino acid metabolic process	Group	65	65	1	1	ACY1	0.0924983	biological_process	192
positive regulation of cell migration	Group	66	66	1	1	S1PR1	0.093854	biological_process	193
response to toxin	Group	66	66	1	1	TGFBR1	0.093854	biological_process	194
glycolysis	Group	68	68	1	1	ENO3	0.0965594	biological_process	195
proton transport	Group	69	69	1	1	NHEDC2	0.0979092	biological_process	196
wound healing	Group	69	69	1	1	PLAU	0.0979092	biological_process	197
mRNA transport	Group	71	71	1	1	NXF2B	0.100603	biological_process	198
regulation of blood pressure	Group	73	73	1	1	PTGS1	0.103289	biological_process	199
negative regulation of signal transduction	Group	74	74	1	1	RGS1	0.104629	biological_process	200
transforming growth factor beta receptor signaling pathway	Group	74	74	1	1	TGFBR1	0.104629	biological_process	201
Skeletal Myogenesis Control	Pathway	70	569	4	0	PTAFR,DUSP1,TGFBR1,GPR132	0.105677	Ariadne Signaling Pathways	202
post-embryonic development	Group	77	77	1	1	TGFBR1	0.108637	biological_process	203
regulation of gene expression	Group	78	78	1	1	TGFBR1	0.109969	biological_process	204
response to estradiol stimulus	Group	79	79	1	1	DUSP1	0.111299	biological_process	205
forebrain development	Group	82	82	1	1	NDST1	0.115278	biological_process	206
kidney development	Group	83	83	1	1	TGFBR1	0.1166	biological_process	207
cation transport	Group	90	90	1	1	NHEDC2	0.125804	biological_process	208
locomotory behavior	Group	90	90	1	1	PGDS	0.125804	biological_process	209
blood coagulation	Group	93	93	1	1	PLAU	0.129719	biological_process	210
steroid metabolic process	Group	94	94	1	1	OSBPL8	0.131021	biological_process	211
lipid transport	Group	94	94	1	1	OSBPL8	0.131021	biological_process	212
response to glucocorticoid stimulus	Group	95	95	1	1	DUSP1	0.13232	biological_process	213
response to lipopolysaccharide	Group	99	99	1	1	PTAFR	0.137499	biological_process	214
protein amino acid autophosphorylation	Group	100	100	1	1	TGFBR1	0.138789	biological_process	215
neuron differentiation	Group	104	104	1	0	S1PR1	0.14393	biological_process	216
Gap Junction Regulation	Pathway	51	639	4	0	PTAFR,DUSP1,S1PR1,GPR132	0.145217	Ariadne Signaling Pathways	217
dephosphorylation	Group	106	106	1	0	DUSP1	0.14649	biological_process	218
lung development	Group	106	106	1	0	TGFBR1	0.14649	biological_process	219
elevation of cytosolic calcium ion concentration	Group	107	107	1	0	Cd24a	0.147767	biological_process	220
negative regulation of transcription, DNA-dependent	Group	110	110	1	0	BHLHB2	0.151586	biological_process	221
anterior-posterior pattern formation	Group	111	111	1	0	TGFBR1	0.152856	biological_process	222
neuropeptide signaling pathway	Group	112	112	1	0	CD97	0.154123	biological_process	223
rRNA processing	Group	114	114	1	0	RNASEL	0.156653	biological_process	224
cell motion	Group	120	120	1	0	CD97	0.164197	biological_process	225
response to organic substance	Group	123	123	1	0	DUSP1	0.167945	biological_process	226
UrokinaseR -> ELK-SRF signaling	Pathway	30	58	1	1	PLAU	0.172166	Ariadne Signaling Pathways	227
sperm motility	Group	127	127	1	0	Rhox5	0.172916	biological_process	228
Glucose metabolism	Pathway	68	106	1	0	ENO3	0.179698	Ariadne Metabolic Pathways	229
PTAFR -> NF-kB signaling	Pathway	22	63	1	1	PTAFR	0.185608	Ariadne Signaling Pathways	230
Urea cycle and arginine metabolism	Pathway	86	110	1	0	ACY1	0.185934	Ariadne Metabolic Pathways	231
endocytosis	Group	147	147	1	0	ZFYVE9	0.197341	biological_process	232
skeletal system development	Group	147	147	1	0	TGFBR1	0.197341	biological_process	233
positive regulation of apoptosis	Group	149	149	1	0	DUSP1	0.199744	biological_process	234
sodium ion transport	Group	149	149	1	0	NHEDC2	0.199744	biological_process	235
brain development	Group	151	151	1	0	S1PR1	0.202141	biological_process	236
protein amino acid dephosphorylation	Group	152	152	1	0	DUSP1	0.203336	biological_process	237
anatomical structure morphogenesis	Group	159	159	1	0	SLC40A1	0.211656	biological_process	238
Lysine metabolsm	Pathway	74	129	1	0	SCCPDH	0.215037	Ariadne Metabolic Pathways	239
heart development	Group	176	176	1	0	TGFBR1	0.231511	biological_process	240
regulation of apoptosis	Group	177	177	1	0	TGFBR1	0.232663	biological_process	241
in utero embryonic development	Group	177	177	1	0	TGFBR1	0.232663	biological_process	242
negative regulation of apoptosis	Group	180	180	1	0	TGFBR1	0.236111	biological_process	243
organ morphogenesis	Group	185	185	1	0	NDST1	0.241823	biological_process	244
Mast Cell Activation	Pathway	64	529	3	0	PTGS1,DUSP1,PGDS	0.242232	Ariadne Signaling Pathways	245
Axon Guidance	Pathway	58	1049	5	0	DUSP1,S1PR1,EDIL3,PLXND1,PLXNC1	0.243263	Ariadne Signaling Pathways	246
Focal Adhesion Regulation	Pathway	41	308	2	0	DUSP1,EDIL3	0.263029	Ariadne Signaling Pathways	247
induction of apoptosis	Group	207	207	1	0	TGFBR1	0.266466	biological_process	248
PTAFR -> AP-1/ATF1/CREB/ERK-SRF signaling	Pathway	44	107	1	0	PTAFR	0.29529	Ariadne Signaling Pathways	249
interspecies interaction between organisms	Group	239	239	1	0	CD86	0.300921	biological_process	250
protein amino acid phosphorylation	Group	739	739	2	0	TGFBR1,RNASEL	0.301988	biological_process	251
small GTPase mediated signal transduction	Group	263	263	1	0	BCAR3	0.325719	biological_process	252
B Cell Activation	Pathway	65	1178	5	0	Cd24a,PTGS1,DUSP1,PGDS,OPCML	0.329843	Ariadne Signaling Pathways	253
Insulin Action	Pathway	50	905	4	0	DUSP1,CD48,ENO3,OSBPL8	0.335172	Ariadne Signaling Pathways	254
mRNA processing	Group	277	277	1	0	RNASEL	0.339787	biological_process	255
Notch Pathway	Pathway	40	1486	6	0	Cd24a,DUSP1,OPCML,BHLHB2,ENO3,OSBPL8	0.344672	Ariadne Signaling Pathways	256
negative regulation of transcription from RNA polymerase II promoter	Group	293	293	1	0	Rhox5	0.355513	biological_process	257
carbohydrate metabolic process	Group	296	296	1	0	GALNT3	0.35842	biological_process	258
T-cell receptor -> STAT signaling	Pathway	24	142	1	0	CD86	0.372358	Ariadne Signaling Pathways	259
Melanogenesis	Pathway	51	682	3	0	DUSP1,S1PR1,ENO3	0.382505	Ariadne Signaling Pathways	260
G-protein coupled receptor protein signaling pathway	Group	2761	2761	5	0	PTAFR,S1PR1,CD97,RGS1,GPR132	0.394649	biological_process	261
Gonadotrope Cell Activation	Pathway	71	698	3	0	PTGS1,DUSP1,PGDS	0.397282	Ariadne Signaling Pathways	262
Translation Control	Pathway	86	984	4	0	PLAU,DUSP1,S1PR1,EDIL3	0.397477	Ariadne Signaling Pathways	263
T-cell receptor -> NFATC signaling	Pathway	37	172	1	0	CD86	0.431978	Ariadne Signaling Pathways	264
positive regulation of transcription from RNA polymerase II promoter	Group	382	382	1	0	S1PR1	0.436537	biological_process	265
T-cell receptor -> NF-kB signaling	Pathway	38	176	1	0	CD86	0.439508	Ariadne Signaling Pathways	266
T-cell receptor -> CREBBP signaling	Pathway	36	176	1	0	CD86	0.439508	Ariadne Signaling Pathways	267
intracellular signaling cascade	Group	390	390	1	0	DUSP1	0.443313	biological_process	268
T-cell receptor -> AP-1 signaling	Pathway	44	180	1	0	CD86	0.446944	Ariadne Signaling Pathways	269
T-cell receptor -> ATF/CREB signaling	Pathway	49	189	1	0	CD86	0.463332	Ariadne Signaling Pathways	270
nervous system development	Group	422	422	1	0	BHLHB2	0.469629	biological_process	271
Adipocytokine Signaling	Pathway	52	780	3	0	DUSP1,ENO3,OSBPL8	0.471779	Ariadne Signaling Pathways	272
T Cell Activation	Pathway	81	1100	4	0	PTGS1,CD86,DUSP1,PGDS	0.488323	Ariadne Signaling Pathways	273
NK Cell Activation	Pathway	59	523	2	0	DUSP1,EDIL3	0.514485	Ariadne Signaling Pathways	274
Actin Cytoskeleton Regulation	Pathway	51	539	2	0	DUSP1,EDIL3	0.531282	Ariadne Signaling Pathways	275
regulation of transcription	Group	533	533	1	0	BHLHB2	0.551834	biological_process	276
cell cycle	Group	539	539	1	0	DUSP1	0.555904	biological_process	277
Atlas of Signaling	Pathway	381	6022	20	0	Cd24a,PLAU,PTGS1,CD86,PTAFR,DUSP1,TGFBR1,S1PR1,CD48,SLC40A1,PGDS,OPCML,EDIL3,BHLHB2,PLXND1,ACY1,GPR132,ENO3,PLXNC1,OSBPL8	0.599115	Ariadne Signaling Pathways	278
cell differentiation	Group	658	658	1	0	NDRG4	0.629558	biological_process	279
metabolic process	Group	858	858	1	0	SCCPDH	0.727362	biological_process	280
Apoptosis Regulation	Pathway	69	613	1	0	TGFBR1	0.876726	Ariadne Signaling Pathways	281
regulation of transcription, DNA-dependent	Group	2501	2501	2	0	Rhox5,BHLHB2	0.897484	biological_process	282
Adherens Junction Regulation	Pathway	41	692	1	0	TGFBR1	0.90743	Ariadne Signaling Pathways	283
transcription	Group	2246	2246	1	0	BHLHB2	0.969532	biological_process	284
biological_process	Group	3014	3014	1	0	ZFYVE9	0.991388	biological_process	285
Cell Cycle Regulation	Pathway	135	2164	2	0	DUSP1,TGFBR1	0.997908	Ariadne Signaling Pathways	286

## Sheet: trim by pval
Name	Type	Total Entities	Expanded # of Entities	Overlap	Percent Overlap	Overlapping Entities	p-value	Data Source	#
signal transduction	Group	2809	2809	14	0	PLAU,PTAFR,TGFBR1,S1PR1,CD48,CD97,CD83,PGDS,BCAR3,PLXND1,TAGAP,GPR132,PLXNC1,ANGPTL2	3.28863e-05	biological_process	1
prostaglandin metabolic process	Group	11	11	2	18	PTGS1,PGDS	0.000118258	biological_process	2
skeletal muscle regeneration	Group	14	14	2	14	PLAU,ENO3	0.000195108	biological_process	3
prostaglandin biosynthetic process	Group	15	15	2	13	PTGS1,PGDS	0.000224912	biological_process	4
aging	Group	101	101	3	2	PTGS1,TGFBR1,ENO3	0.000463454	biological_process	5
inhibition of adenylate cyclase activity by G-protein signaling	Group	26	26	2	7	S1PR1,RGS1	0.000688956	biological_process	6
regulation of cell adhesion	Group	33	33	2	6	S1PR1,CYTIP	0.00111191	biological_process	7
embryo implantation	Group	37	37	2	5	PLAU,TGFBR1	0.00139724	biological_process	8
negative regulation of norepinephrine secretion	Group	1	1	1	100	PTGS1	0.00149042	biological_process	9
positive regulation of lymphotoxin A biosynthetic process	Group	1	1	1	100	CD86	0.00149042	biological_process	10
T cell activation	Group	47	47	2	4	CD86,CD48	0.0022466	biological_process	11
response to hypoxia	Group	184	184	3	1	Cd24a,PLAU,TGFBR1	0.0026072	biological_process	12
cell adhesion	Group	650	650	5	0	CD97,GPNMB,OPCML,EDIL3,PLXNC1	0.00270193	biological_process	13
negative regulation of endothelial cell differentiation	Group	2	2	1	50	TGFBR1	0.00297867	biological_process	14
negative regulation of epinephrine secretion	Group	2	2	1	50	PTGS1	0.00297867	biological_process	15
positive regulation of cell-cell adhesion mediated by integrin	Group	3	3	1	33	Cd24a	0.00446475	biological_process	16
negative regulation of erythrocyte aggregation	Group	3	3	1	33	Cd24a	0.00446475	biological_process	17
negative regulation of T cell homeostatic proliferation	Group	3	3	1	33	Cd24a	0.00446475	biological_process	18
negative regulation of transforming growth factor-beta3 production	Group	3	3	1	33	Cd24a	0.00446475	biological_process	19
negative regulation of erythrocyte clearance	Group	3	3	1	33	Cd24a	0.00446475	biological_process	20
positive regulation of T cell homeostatic proliferation	Group	3	3	1	33	Cd24a	0.00446475	biological_process	21
chemokine receptor transport out of membrane raft	Group	3	3	1	33	Cd24a	0.00446475	biological_process	22
protein amino acid O-linked glycosylation via serine	Group	3	3	1	33	GALNT3	0.00446475	biological_process	23
protein amino acid O-linked glycosylation via threonine	Group	3	3	1	33	GALNT3	0.00446475	biological_process	24
embryonic neurocranium morphogenesis	Group	3	3	1	33	NDST1	0.00446475	biological_process	25
polysaccharide biosynthetic process	Group	3	3	1	33	NDST1	0.00446475	biological_process	26
multicellular organismal development	Group	1080	1080	6	0	NXF2B,EDIL3,PLXND1,NDRG4,PLXNC1,ANGPTL2	0.00503757	biological_process	27
response to stress	Group	239	239	3	1	NDRG4,GPR132,TP53I11	0.00541966	biological_process	28
transforming growth factor beta receptor complex assembly	Group	4	4	1	25	ZFYVE9	0.00594868	biological_process	29
negative regulation of interleukin-4 production	Group	4	4	1	25	CD83	0.00594868	biological_process	30
positive regulation of CD4-positive, alpha beta T cell differentiation	Group	4	4	1	25	CD83	0.00594868	biological_process	31
positive regulation of T-helper 2 cell differentiation	Group	4	4	1	25	CD86	0.00594868	biological_process	32
positive regulation of interleukin-4 biosynthetic process	Group	4	4	1	25	CD86	0.00594868	biological_process	33
positive regulation of integrin activation	Group	4	4	1	25	Cd24a	0.00594868	biological_process	34
positive regulation of T cell mediated immune response to tumor cell	Group	4	4	1	25	Cd24a	0.00594868	biological_process	35
pre-B cell differentiation	Group	4	4	1	25	Cd24a	0.00594868	biological_process	36
choline transport	Group	4	4	1	25	SLC44A1	0.00594868	biological_process	37
response to prostaglandin E stimulus	Group	4	4	1	25	TGFBR1	0.00594868	biological_process	38
fatty acid biosynthetic process	Group	78	78	2	2	PTGS1,PGDS	0.00606149	biological_process	39
response to estrogen stimulus	Group	78	78	2	2	Cd24a,TGFBR1	0.00606149	biological_process	40
positive regulation of cell adhesion mediated by integrin	Group	5	5	1	20	Cd24a	0.00743044	biological_process	41
regulation of cell-cell adhesion mediated by integrin	Group	5	5	1	20	Cd24a	0.00743044	biological_process	42
positive regulation of protein kinase B signaling cascade	Group	5	5	1	20	TGFBR1	0.00743044	biological_process	43
positive regulation of inflammatory response to antigenic stimulus	Group	5	5	1	20	Cd24a	0.00743044	biological_process	44
positive regulation of SMAD protein nuclear translocation	Group	5	5	1	20	TGFBR1	0.00743044	biological_process	45
leukocyte migration during inflammatory response	Group	5	5	1	20	Cd24a	0.00743044	biological_process	46
inositol trisphosphate biosynthetic process	Group	5	5	1	20	PTAFR	0.00743044	biological_process	47
embryonic viscerocranium morphogenesis	Group	5	5	1	20	NDST1	0.00743044	biological_process	48
positive regulation of B cell apoptosis	Group	6	6	1	16	Cd24a	0.00891005	biological_process	49
positive regulation of interleukin-2 production	Group	6	6	1	16	CD83	0.00891005	biological_process	50
germ cell programmed cell death	Group	6	6	1	16	Rhox5	0.00891005	biological_process	51
parathyroid gland development	Group	6	6	1	16	TGFBR1	0.00891005	biological_process	52
cell migration	Group	97	97	2	2	Cd24a,ST14	0.00923181	biological_process	53
inflammatory response	Group	293	293	3	1	PTAFR,CD97,NDST1	0.00946928	biological_process	54
embryonic development	Group	101	101	2	1	TGFBR1,NDST1	0.00997551	biological_process	55
positive regulation of filopodium assembly	Group	7	7	1	14	TGFBR1	0.0103875	biological_process	56
positive regulation of positive chemotaxis	Group	7	7	1	14	S1PR1	0.0103875	biological_process	57
positive regulation of Ras GTPase activity	Group	7	7	1	14	S1PR1	0.0103875	biological_process	58
entrainment of circadian clock	Group	7	7	1	14	BHLHB2	0.0103875	biological_process	59
cell motility	Group	7	7	1	14	TGFBR1	0.0103875	biological_process	60
smooth muscle cell migration	Group	7	7	1	14	PLAU	0.0103875	biological_process	61
protein amino acid sulfation	Group	7	7	1	14	NDST1	0.0103875	biological_process	62
coenzyme A metabolic process	Group	7	7	1	14	RNASEL	0.0103875	biological_process	63
pharyngeal system development	Group	7	7	1	14	TGFBR1	0.0103875	biological_process	64
negative regulation of stress fiber formation	Group	8	8	1	12	S1PR1	0.0118628	biological_process	65
SMAD protein complex assembly	Group	8	8	1	12	ZFYVE9	0.0118628	biological_process	66
positive regulation of interleukin-10 production	Group	8	8	1	12	CD83	0.0118628	biological_process	67
regulation of cytokine-mediated signaling pathway	Group	8	8	1	12	Cd24a	0.0118628	biological_process	68
heparan sulfate proteoglycan biosynthetic process	Group	8	8	1	12	NDST1	0.0118628	biological_process	69
immune response	Group	604	604	4	0	CD86,PTAFR,CD97,RGS1	0.0122851	biological_process	70
lipid biosynthetic process	Group	115	115	2	1	PTGS1,PGDS	0.0127796	biological_process	71
positive regulation of cell proliferation	Group	332	332	3	0	CD86,TGFBR1,S1PR1	0.0132527	biological_process	72
negative regulation of neuroblast proliferation	Group	9	9	1	11	Cd24a	0.013336	biological_process	73
regulation of B cell differentiation	Group	9	9	1	11	Cd24a	0.013336	biological_process	74
homotypic cell-cell adhesion	Group	10	10	1	10	Cd24a	0.014807	biological_process	75
SMAD protein nuclear translocation	Group	10	10	1	10	ZFYVE9	0.014807	biological_process	76
apoptotic nuclear changes	Group	10	10	1	10	Cd24a	0.014807	biological_process	77
neuron recognition	Group	10	10	1	10	OPCML	0.014807	biological_process	78
PTAFR -> STAT3 signaling	Pathway	5	5	1	20	PTAFR	0.0160872	Ariadne Signaling Pathways	79
negative regulation of B cell proliferation	Group	11	11	1	9	Cd24a	0.0162758	biological_process	80
negative regulation of neurogenesis	Group	11	11	1	9	Cd24a	0.0162758	biological_process	81
positive regulation of alpha-beta T cell proliferation	Group	11	11	1	9	Cd24a	0.0162758	biological_process	82
germ cell migration	Group	11	11	1	9	TGFBR1	0.0162758	biological_process	83
synaptic vesicle endocytosis	Group	11	11	1	9	Cd24a	0.0162758	biological_process	84
regulation of cell proliferation	Group	135	135	2	1	PLAU,PTGS1	0.0173071	biological_process	85
regulation of cell-cell adhesion	Group	12	12	1	8	Cd24a	0.0177426	biological_process	86
positive regulation of cell motion	Group	12	12	1	8	TGFBR1	0.0177426	biological_process	87
T cell costimulation	Group	12	12	1	8	Cd24a	0.0177426	biological_process	88
positive regulation of activated T cell proliferation	Group	12	12	1	8	Cd24a	0.0177426	biological_process	89
protein amino acid deacetylation	Group	12	12	1	8	NDST1	0.0177426	biological_process	90
response to electrical stimulus	Group	12	12	1	8	TGFBR1	0.0177426	biological_process	91
response to oxidative stress	Group	137	137	2	1	PTGS1,DUSP1	0.0177923	biological_process	92
response to organic cyclic substance	Group	142	142	2	1	TGFBR1,CD83	0.0190305	biological_process	93
positive regulation of cell-cell adhesion	Group	13	13	1	7	Cd24a	0.0192072	biological_process	94
positive regulation of pathway-restricted SMAD protein phosphorylation	Group	13	13	1	7	TGFBR1	0.0192072	biological_process	95
endothelial cell differentiation	Group	13	13	1	7	S1PR1	0.0192072	biological_process	96
angiogenesis	Group	145	145	2	1	PLAU,S1PR1	0.0197905	biological_process	97
chemotaxis	Group	145	145	2	1	PLAU,PTAFR	0.0197905	biological_process	98
fibrinolysis	Group	14	14	1	7	PLAU	0.0206696	biological_process	99
positive regulation of interleukin-2 biosynthetic process	Group	14	14	1	7	CD86	0.0206696	biological_process	100
elevation of cytosolic calcium ion concentration during G-protein signaling, coupled to IP3 second messenger (phospholipase C activating)	Group	14	14	1	7	S1PR1	0.0206696	biological_process	101
artery morphogenesis	Group	14	14	1	7	TGFBR1	0.0206696	biological_process	102
positive regulation of transcription	Group	153	153	2	1	CD86,TGFBR1	0.0218785	biological_process	103
positive regulation of survival gene product expression	Group	15	15	1	6	TGFBR1	0.02213	biological_process	104
response to molecule of bacterial origin	Group	15	15	1	6	Cd24a	0.02213	biological_process	105
UrokinaseR -> STAT signaling	Pathway	7	7	1	14	PLAU	0.022453	Ariadne Signaling Pathways	106
regulation of MAPKKK cascade	Group	16	16	1	6	Cd24a	0.0235882	biological_process	107
mast cell activation	Group	16	16	1	6	CD48	0.0235882	biological_process	108
embryonic cranial skeleton morphogenesis	Group	16	16	1	6	TGFBR1	0.0235882	biological_process	109
positive regulation of smooth muscle contraction	Group	17	17	1	5	PTGS1	0.0250443	biological_process	110
apoptotic mitochondrial changes	Group	17	17	1	5	Cd24a	0.0250443	biological_process	111
response to testosterone stimulus	Group	17	17	1	5	DUSP1	0.0250443	biological_process	112
regulation of transforming growth factor beta receptor signaling pathway	Group	18	18	1	5	ZFYVE9	0.0264983	biological_process	113
neuromuscular synaptic transmission	Group	18	18	1	5	Cd24a	0.0264983	biological_process	114
cellular response to hormone stimulus	Group	18	18	1	5	DUSP1	0.0264983	biological_process	115
midbrain development	Group	18	18	1	5	NDST1	0.0264983	biological_process	116
gut development	Group	18	18	1	5	TGFBR1	0.0264983	biological_process	117
respiratory burst	Group	18	18	1	5	Cd24a	0.0264983	biological_process	118
positive regulation of vasoconstriction	Group	19	19	1	5	PTGS1	0.0279501	biological_process	119
response to corticosterone stimulus	Group	19	19	1	5	PTGS1	0.0279501	biological_process	120
transmission of nerve impulse	Group	20	20	1	5	S1PR1	0.0293998	biological_process	121
blastocyst development	Group	21	21	1	4	TGFBR1	0.0308475	biological_process	122
defense response	Group	188	188	2	1	CD48,CD83	0.0320125	biological_process	123
positive regulation of MAP kinase activity	Group	22	22	1	4	Cd24a	0.032293	biological_process	124
cell activation	Group	22	22	1	4	Cd24a	0.032293	biological_process	125
mRNA export from nucleus	Group	22	22	1	4	NXF2B	0.032293	biological_process	126
blood vessel morphogenesis	Group	22	22	1	4	PLAU	0.032293	biological_process	127
bone mineralization	Group	22	22	1	4	GPNMB	0.032293	biological_process	128
response to light stimulus	Group	22	22	1	4	DUSP1	0.032293	biological_process	129
regulation of phosphorylation	Group	23	23	1	4	Cd24a	0.0337364	biological_process	130
glycosaminoglycan metabolic process	Group	23	23	1	4	NDST1	0.0337364	biological_process	131
peptidyl-threonine phosphorylation	Group	23	23	1	4	TGFBR1	0.0337364	biological_process	132
patterning of blood vessels	Group	24	24	1	4	PLXND1	0.0351777	biological_process	133
positive regulation of calcium-mediated signaling	Group	24	24	1	4	Cd24a	0.0351777	biological_process	134
thymus development	Group	24	24	1	4	TGFBR1	0.0351777	biological_process	135
positive regulation of cell-substrate adhesion	Group	26	26	1	3	EDIL3	0.0380541	biological_process	136
T cell proliferation	Group	26	26	1	3	CD86	0.0380541	biological_process	137
heterophilic cell adhesion	Group	27	27	1	3	Cd24a	0.0394891	biological_process	138
regulation of neuronal synaptic plasticity	Group	27	27	1	3	BHLHB2	0.0394891	biological_process	139
activation of MAPKK activity	Group	27	27	1	3	TGFBR1	0.0394891	biological_process	140
TGFBR/BMPR -> SMAD2/3 signaling	Pathway	14	14	1	7	TGFBR1	0.0444264	Ariadne Signaling Pathways	141
leukocyte adhesion	Group	31	31	1	3	Cd24a	0.0452083	biological_process	142
collagen fibril organization	Group	31	31	1	3	TGFBR1	0.0452083	biological_process	143
cell surface receptor linked signal transduction	Group	230	230	2	0	Cd24a,CD97	0.0461268	biological_process	144
fibroblast growth factor receptor signaling pathway	Group	32	32	1	3	NDST1	0.0466329	biological_process	145
palate development	Group	33	33	1	3	TGFBR1	0.0480555	biological_process	146
positive regulation of anti-apoptosis	Group	34	34	1	2	DUSP1	0.0494759	biological_process	147
respiratory gaseous exchange	Group	34	34	1	2	NDST1	0.0494759	biological_process	148
transport	Group	1807	1807	6	0	NXF2B,SLC40A1,SLC44A1,NHEDC2,MCOLN2,OSBPL8	0.0499687	biological_process	149

## Sheet: trim pval overlap
Name	Type	Total Entities	Expanded # of Entities	Overlap	Percent Overlap	Overlapping Entities	p-value	Data Source	#
signal transduction	Group	2809	2809	14	0	PLAU,PTAFR,TGFBR1,S1PR1,CD48,CD97,CD83,PGDS,BCAR3,PLXND1,TAGAP,GPR132,PLXNC1,ANGPTL2	3.28863e-05	biological_process	1
multicellular organismal development	Group	1080	1080	6	0	NXF2B,EDIL3,PLXND1,NDRG4,PLXNC1,ANGPTL2	0.00503757	biological_process	27
transport	Group	1807	1807	6	0	NXF2B,SLC40A1,SLC44A1,NHEDC2,MCOLN2,OSBPL8	0.0499687	biological_process	149
cell adhesion	Group	650	650	5	0	CD97,GPNMB,OPCML,EDIL3,PLXNC1	0.00270193	biological_process	13
immune response	Group	604	604	4	0	CD86,PTAFR,CD97,RGS1	0.0122851	biological_process	70
aging	Group	101	101	3	2	PTGS1,TGFBR1,ENO3	0.000463454	biological_process	5
response to hypoxia	Group	184	184	3	1	Cd24a,PLAU,TGFBR1	0.0026072	biological_process	12
response to stress	Group	239	239	3	1	NDRG4,GPR132,TP53I11	0.00541966	biological_process	28
inflammatory response	Group	293	293	3	1	PTAFR,CD97,NDST1	0.00946928	biological_process	54
positive regulation of cell proliferation	Group	332	332	3	0	CD86,TGFBR1,S1PR1	0.0132527	biological_process	72
prostaglandin metabolic process	Group	11	11	2	18	PTGS1,PGDS	0.000118258	biological_process	2
skeletal muscle regeneration	Group	14	14	2	14	PLAU,ENO3	0.000195108	biological_process	3
prostaglandin biosynthetic process	Group	15	15	2	13	PTGS1,PGDS	0.000224912	biological_process	4
inhibition of adenylate cyclase activity by G-protein signaling	Group	26	26	2	7	S1PR1,RGS1	0.000688956	biological_process	6
regulation of cell adhesion	Group	33	33	2	6	S1PR1,CYTIP	0.00111191	biological_process	7
embryo implantation	Group	37	37	2	5	PLAU,TGFBR1	0.00139724	biological_process	8
T cell activation	Group	47	47	2	4	CD86,CD48	0.0022466	biological_process	11
fatty acid biosynthetic process	Group	78	78	2	2	PTGS1,PGDS	0.00606149	biological_process	39
response to estrogen stimulus	Group	78	78	2	2	Cd24a,TGFBR1	0.00606149	biological_process	40
cell migration	Group	97	97	2	2	Cd24a,ST14	0.00923181	biological_process	53
embryonic development	Group	101	101	2	1	TGFBR1,NDST1	0.00997551	biological_process	55
lipid biosynthetic process	Group	115	115	2	1	PTGS1,PGDS	0.0127796	biological_process	71
regulation of cell proliferation	Group	135	135	2	1	PLAU,PTGS1	0.0173071	biological_process	85
response to oxidative stress	Group	137	137	2	1	PTGS1,DUSP1	0.0177923	biological_process	92
response to organic cyclic substance	Group	142	142	2	1	TGFBR1,CD83	0.0190305	biological_process	93
angiogenesis	Group	145	145	2	1	PLAU,S1PR1	0.0197905	biological_process	97
chemotaxis	Group	145	145	2	1	PLAU,PTAFR	0.0197905	biological_process	98
positive regulation of transcription	Group	153	153	2	1	CD86,TGFBR1	0.0218785	biological_process	103
defense response	Group	188	188	2	1	CD48,CD83	0.0320125	biological_process	123
cell surface receptor linked signal transduction	Group	230	230	2	0	Cd24a,CD97	0.0461268	biological_process	144

## Sheet: trim pval overlap subjective
Name	Type	Total Entities	Expanded # of Entities	Overlap	Percent Overlap	Overlapping Entities	p-value	Data Source	#
signal transduction	Group	2809	2809	14	0	PLAU,PTAFR,TGFBR1,S1PR1,CD48,CD97,CD83,PGDS,BCAR3,PLXND1,TAGAP,GPR132,PLXNC1,ANGPTL2	3.28863e-05	biological_process	1
multicellular organismal development	Group	1080	1080	6	0	NXF2B,EDIL3,PLXND1,NDRG4,PLXNC1,ANGPTL2	0.00503757	biological_process	27
transport	Group	1807	1807	6	0	NXF2B,SLC40A1,SLC44A1,NHEDC2,MCOLN2,OSBPL8	0.0499687	biological_process	149
cell adhesion	Group	650	650	5	0	CD97,GPNMB,OPCML,EDIL3,PLXNC1	0.00270193	biological_process	13
immune response	Group	604	604	4	0	CD86,PTAFR,CD97,RGS1	0.0122851	biological_process	70
aging	Group	101	101	3	2	PTGS1,TGFBR1,ENO3	0.000463454	biological_process	5
response to hypoxia	Group	184	184	3	1	Cd24a,PLAU,TGFBR1	0.0026072	biological_process	12
response to stress	Group	239	239	3	1	NDRG4,GPR132,TP53I11	0.00541966	biological_process	28
inflammatory response	Group	293	293	3	1	PTAFR,CD97,NDST1	0.00946928	biological_process	54
positive regulation of cell proliferation	Group	332	332	3	0	CD86,TGFBR1,S1PR1	0.0132527	biological_process	72
prostaglandin metabolic process	Group	11	11	2	18	PTGS1,PGDS	0.000118258	biological_process	2
skeletal muscle regeneration	Group	14	14	2	14	PLAU,ENO3	0.000195108	biological_process	3
prostaglandin biosynthetic process	Group	15	15	2	13	PTGS1,PGDS	0.000224912	biological_process	4
inhibition of adenylate cyclase activity by G-protein signaling	Group	26	26	2	7	S1PR1,RGS1	0.000688956	biological_process	6
regulation of cell adhesion	Group	33	33	2	6	S1PR1,CYTIP	0.00111191	biological_process	7
embryo implantation	Group	37	37	2	5	PLAU,TGFBR1	0.00139724	biological_process	8
T cell activation	Group	47	47	2	4	CD86,CD48	0.0022466	biological_process	11
fatty acid biosynthetic process	Group	78	78	2	2	PTGS1,PGDS	0.00606149	biological_process	39
response to estrogen stimulus	Group	78	78	2	2	Cd24a,TGFBR1	0.00606149	biological_process	40
cell migration	Group	97	97	2	2	Cd24a,ST14	0.00923181	biological_process	53
embryonic development	Group	101	101	2	1	TGFBR1,NDST1	0.00997551	biological_process	55
lipid biosynthetic process	Group	115	115	2	1	PTGS1,PGDS	0.0127796	biological_process	71
regulation of cell proliferation	Group	135	135	2	1	PLAU,PTGS1	0.0173071	biological_process	85
response to oxidative stress	Group	137	137	2	1	PTGS1,DUSP1	0.0177923	biological_process	92
response to organic cyclic substance	Group	142	142	2	1	TGFBR1,CD83	0.0190305	biological_process	93
angiogenesis	Group	145	145	2	1	PLAU,S1PR1	0.0197905	biological_process	97
chemotaxis	Group	145	145	2	1	PLAU,PTAFR	0.0197905	biological_process	98
positive regulation of transcription	Group	153	153	2	1	CD86,TGFBR1	0.0218785	biological_process	103
defense response	Group	188	188	2	1	CD48,CD83	0.0320125	biological_process	123
cell surface receptor linked signal transduction	Group	230	230	2	0	Cd24a,CD97	0.0461268	biological_process	144
