# Supplementary material for: Non-Apoptotic Toxicity of Pseudomonas aeruginosa toward Murine Cells
Source: PLoS One. 2013 Jan 24;8(1):e54245. doi: 10.1371/journal.pone.0054245 (PMC3554662; doi:10.1371/journal.pone.0054245)
Supplement: Table S7 — Gene Ontology Groups – S7(1)–S7(9). Table S7(1d): Groups associated with WT t1 vs WT t0 decreases. Table S7(1i): Groups associated with WT t1 vs WT t0 increases. Table S7(2d): Groups associated with WT t1+8 vs WT t0 decreases. Table S7(2i): Groups associated with WT t1+8 vs WT t0 increases. Table S7(5d): Groups associated with resistant t1 vs resistant t0 decreases. Table S7(5i): Groups associated with resistant t1 vs resistant t0 increases. Table S7(6d): Groups associated with resistant t1+8 vs resistant t0 decreases. Table S7(6i): Groups associated with resistant t1+8 vs resistant t0 increases. Table S7(9d): Groups associated with resistant t0 vs WT t0 decreases. Table S7(9i): Groups associated with resistant t0 vs WT t0 increases. (ZIP) [file pone.0054245.s010.zip › S7 Archive/wt vs wt Tables SC1-C2/Table S7(1d) groups assoc with decrs in WT1 vs WT0 FC2 533.xlsx]

## Sheet: grps assoc decrs WT1 v WT0
Name	Type	Total Entities	Expanded # of Entities	Overlap	Percent Overlap	Overlapping Entities	p-value	Data Source	#
response to corticosterone stimulus	Group	19	19	2	10	CCND1,FOS	0.000128016	biological_process	1
response to progesterone stimulus	Group	27	27	2	7	FOS,TXNIP	0.000261628	biological_process	2
positive regulation of B cell receptor signaling pathway	Group	1	1	1	100	NFAM1	0.000887154	biological_process	3
response to mycotoxin	Group	1	1	1	100	BAK1	0.000887154	biological_process	4
response to protein stimulus	Group	50	50	2	4	FOS,ID2	0.000901748	biological_process	5
response to mechanical stimulus	Group	56	56	2	3	FOS,TXNIP	0.00112994	biological_process	6
regulation of transcription	Group	533	533	4	0	HHEX,ID2,HOXA1,PATZ1	0.00116753	biological_process	7
response to calcium ion	Group	57	57	2	3	CCND1,TXNIP	0.00117039	biological_process	8
cell cycle	Group	539	539	4	0	HHEX,CCND1,TXNIP,RASSF2	0.00121678	biological_process	9
liver development	Group	68	68	2	2	HHEX,CCND1	0.00166057	biological_process	10
regulation of cell cycle	Group	69	69	2	2	CCND1,BAK1	0.00170921	biological_process	11
negative regulation of vascular endothelial growth factor receptor signaling pathway	Group	2	2	1	50	HHEX	0.00177355	biological_process	12
reduction of endoplasmic reticulum calcium ion concentration	Group	2	2	1	50	BAK1	0.00177355	biological_process	13
B cell negative selection	Group	2	2	1	50	BAK1	0.00177355	biological_process	14
facial nucleus development	Group	2	2	1	50	HOXA1	0.00177355	biological_process	15
establishment or maintenance of transmembrane electrochemical gradient	Group	2	2	1	50	BAK1	0.00177355	biological_process	16
response to drug	Group	295	295	3	1	CCND1,FOS,TXNIP	0.00220207	biological_process	17
response to estradiol stimulus	Group	79	79	2	2	CCND1,TXNIP	0.00223256	biological_process	18
negative regulation of epithelial cell differentiation	Group	3	3	1	33	CCND1	0.0026592	biological_process	19
rhombomere 4 development	Group	3	3	1	33	HOXA1	0.0026592	biological_process	20
vagina development	Group	3	3	1	33	BAK1	0.0026592	biological_process	21
response to UV-A	Group	3	3	1	33	CCND1	0.0026592	biological_process	22
negative regulation of peptidyl-serine phosphorylation	Group	4	4	1	25	BAK1	0.00354408	biological_process	23
SMAD protein signal transduction	Group	4	4	1	25	FOS	0.00354408	biological_process	24
regulation of protein heterodimerization activity	Group	4	4	1	25	BAK1	0.00354408	biological_process	25
re-entry into mitotic cell cycle	Group	4	4	1	25	CCND1	0.00354408	biological_process	26
peroxisome fission	Group	4	4	1	25	PEX11B	0.00354408	biological_process	27
facial nerve structural organization	Group	4	4	1	25	HOXA1	0.00354408	biological_process	28
post-embryonic camera-type eye morphogenesis	Group	4	4	1	25	BAK1	0.00354408	biological_process	29
rhombomere 5 development	Group	4	4	1	25	HOXA1	0.00354408	biological_process	30
aging	Group	101	101	2	1	IFI27L2,FOS	0.00361594	biological_process	31
dephosphorylation	Group	106	106	2	1	DUSP6,DUSP7	0.00397391	biological_process	32
anterior-posterior pattern formation	Group	111	111	2	1	HHEX,HOXA1	0.00434773	biological_process	33
apoptosis in response to endoplasmic reticulum stress	Group	5	5	1	20	BAK1	0.00442822	biological_process	34
mitochondrial fusion	Group	5	5	1	20	BAK1	0.00442822	biological_process	35
rhombomere 3 development	Group	5	5	1	20	HOXA1	0.00442822	biological_process	36
Insulin Action	Pathway	50	905	5	0	RPS29,MRPL34,DUSP6,DUSP7,TFAP4	0.00503088	Ariadne Signaling Pathways	37
positive regulation of cyclin-dependent protein kinase activity	Group	6	6	1	16	CCND1	0.0053116	biological_process	38
conditioned taste aversion	Group	6	6	1	16	FOS	0.0053116	biological_process	39
enucleate erythrocyte differentiation	Group	7	7	1	14	ID2	0.00619423	biological_process	40
response to vitamin E	Group	7	7	1	14	CCND1	0.00619423	biological_process	41
regulation of cell proliferation	Group	135	135	2	1	HHEX,TXNIP	0.0063583	biological_process	42
response to organic cyclic substance	Group	142	142	2	1	CCND1,FOS	0.00701075	biological_process	43
positive regulation of macrophage differentiation	Group	8	8	1	12	ID2	0.00707611	biological_process	44
leukocyte homeostasis	Group	8	8	1	12	BAK1	0.00707611	biological_process	45
myeloid cell homeostasis	Group	8	8	1	12	BAK1	0.00707611	biological_process	46
regulation of protein homodimerization activity	Group	8	8	1	12	BAK1	0.00707611	biological_process	47
positive regulation of apoptosis	Group	149	149	2	1	BAK1,TXNIP	0.00769237	biological_process	48
positive regulation of Wnt receptor signaling pathway	Group	9	9	1	11	HHEX	0.00795724	biological_process	49
regulation of B cell differentiation	Group	9	9	1	11	NFAM1	0.00795724	biological_process	50
central nervous system neuron differentiation	Group	9	9	1	11	HOXA1	0.00795724	biological_process	51
Leydig cell differentiation	Group	9	9	1	11	CCND1	0.00795724	biological_process	52
cellular response to reactive oxygen species	Group	9	9	1	11	FOS	0.00795724	biological_process	53
response to magnesium ion	Group	9	9	1	11	CCND1	0.00795724	biological_process	54
protein amino acid dephosphorylation	Group	152	152	2	1	DUSP6,DUSP7	0.00799334	biological_process	55
negative regulation of transcription	Group	159	159	2	1	ID2,PATZ1	0.00871601	biological_process	56
activation of caspase activity by cytochrome c	Group	10	10	1	10	BAK1	0.00883761	biological_process	57
B cell apoptosis	Group	10	10	1	10	BAK1	0.00883761	biological_process	58
response to fungus	Group	10	10	1	10	BAK1	0.00883761	biological_process	59
sleep	Group	10	10	1	10	FOS	0.00883761	biological_process	60
response to gravity	Group	10	10	1	10	FOS	0.00883761	biological_process	61
positive regulation of calcium ion transport into cytosol	Group	12	12	1	8	BAK1	0.0105961	biological_process	62
Wnt receptor signaling pathway through beta-catenin	Group	12	12	1	8	CCND1	0.0105961	biological_process	63
regulation of mitochondrial membrane permeability	Group	12	12	1	8	BAK1	0.0105961	biological_process	64
homeostasis of number of cells	Group	12	12	1	8	BAK1	0.0105961	biological_process	65
regulation of mitochondrial membrane potential	Group	12	12	1	8	BAK1	0.0105961	biological_process	66
thyroid gland development	Group	14	14	1	7	HHEX	0.0123516	biological_process	67
response to iron ion	Group	14	14	1	7	CCND1	0.0123516	biological_process	68
B cell receptor signaling pathway	Group	15	15	1	6	NFAM1	0.0132283	biological_process	69
embryonic heart tube development	Group	15	15	1	6	HHEX	0.0132283	biological_process	70
motor axon guidance	Group	16	16	1	6	HOXA1	0.0141041	biological_process	71
multicellular organismal development	Group	1080	1080	4	0	HHEX,ID2,HOXA1,TFAP4	0.0142751	biological_process	72
negative regulation of specific transcription from RNA polymerase II promoter	Group	17	17	1	5	HHEX	0.0149793	biological_process	73
positive regulation of transcription factor activity	Group	17	17	1	5	NFAM1	0.0149793	biological_process	74
B cell homeostasis	Group	17	17	1	5	BAK1	0.0149793	biological_process	75
cellular response to hormone stimulus	Group	18	18	1	5	FOS	0.0158537	biological_process	76
B Cell Activation	Pathway	65	1178	5	0	RPS29,MRPL34,FOS,DUSP6,DUSP7	0.015923	Ariadne Signaling Pathways	77
lymph node development	Group	19	19	1	5	ID2	0.0167273	biological_process	78
inactivation of MAPK activity	Group	20	20	1	5	DUSP6	0.0176002	biological_process	79
cellular response to extracellular stimulus	Group	20	20	1	5	FOS	0.0176002	biological_process	80
protein targeting to membrane	Group	20	20	1	5	RTP4	0.0176002	biological_process	81
DNA methylation	Group	21	21	1	4	FOS	0.0184724	biological_process	82
response to X-ray	Group	21	21	1	4	CCND1	0.0184724	biological_process	83
Adipocytokine Signaling	Pathway	52	780	4	0	PEX11B,DUSP6,DUSP7,TFAP4	0.0188177	Ariadne Signaling Pathways	84
positive regulation of cell cycle	Group	22	22	1	4	ID2	0.0193438	biological_process	85
peroxisome organization	Group	22	22	1	4	PEX11B	0.0193438	biological_process	86
mRNA export from nucleus	Group	22	22	1	4	HHEX	0.0193438	biological_process	87
response to light stimulus	Group	22	22	1	4	FOS	0.0193438	biological_process	88
regulation of transcription, DNA-dependent	Group	2501	2501	6	0	ZNF710,HHEX,FOS,TXNIP,HOXA1,PATZ1	0.0197094	biological_process	89
response to gamma radiation	Group	23	23	1	4	BAK1	0.0202145	biological_process	90
positive regulation of cytokine production	Group	24	24	1	4	NFAM1	0.0210844	biological_process	91
limb morphogenesis	Group	24	24	1	4	BAK1	0.0210844	biological_process	92
detection of chemical stimulus involved in sensory perception of bitter taste	Group	24	24	1	4	RTP4	0.0210844	biological_process	93
platelet-derived growth factor receptor signaling pathway	Group	25	25	1	4	TXNIP	0.0219536	biological_process	94
regulation of transcription from RNA polymerase II promoter	Group	264	264	2	0	HOXA1,TFAP4	0.0227628	biological_process	95
negative regulation of transcription factor activity	Group	26	26	1	3	ID2	0.022822	biological_process	96
release of cytochrome c from mitochondria	Group	26	26	1	3	BAK1	0.022822	biological_process	97
response to cold	Group	26	26	1	3	FOS	0.022822	biological_process	98
TGFBR -> AP-1 signaling	Pathway	16	16	1	6	FOS	0.0230833	Ariadne Signaling Pathways	99
endoplasmic reticulum unfolded protein response	Group	27	27	1	3	CCND1	0.0236897	biological_process	100
ATP metabolic process	Group	27	27	1	3	ATP5L	0.0236897	biological_process	101
hindbrain development	Group	28	28	1	3	HOXA1	0.0245567	biological_process	102
blood vessel remodeling	Group	31	31	1	3	BAK1	0.0271532	biological_process	103
EctodysplasinR -> AP-1 signaling	Pathway	19	19	1	5	FOS	0.0273583	Ariadne Signaling Pathways	104
inflammatory response	Group	293	293	2	0	FOS,NFAM1	0.0276149	biological_process	105
negative regulation of angiogenesis	Group	33	33	1	3	HHEX	0.0288805	biological_process	106
negative regulation of Wnt receptor signaling pathway	Group	34	34	1	2	CCND1	0.029743	biological_process	107
fat cell differentiation	Group	35	35	1	2	CCND1	0.0306048	biological_process	108
response to steroid hormone stimulus	Group	37	37	1	2	CCND1	0.0323262	biological_process	109
positive regulation of specific transcription from RNA polymerase II promoter	Group	39	39	1	2	HHEX	0.0340447	biological_process	110
positive regulation of cell proliferation	Group	332	332	2	0	CCND1,ID2	0.0347348	biological_process	111
positive regulation of protein amino acid phosphorylation	Group	41	41	1	2	CCND1	0.0357603	biological_process	112
AdenosineR -> AP-1 signaling	Pathway	19	25	1	4	FOS	0.0358584	Ariadne Signaling Pathways	113
T cell differentiation	Group	43	43	1	2	PATZ1	0.0374729	biological_process	114
anatomical structure formation involved in morphogenesis	Group	45	45	1	2	HOXA1	0.0391826	biological_process	115
Translation Control	Pathway	86	984	4	0	RPS29,MRPL34,DUSP6,DUSP7	0.041276	Ariadne Signaling Pathways	116
intracellular transport	Group	48	48	1	2	RANBP3L	0.0417417	biological_process	117
organ regeneration	Group	49	49	1	2	CCND1	0.0425932	biological_process	118
TLR -> AP-1 signaling	Pathway	30	30	1	3	FOS	0.0428914	Ariadne Signaling Pathways	119
transcription	Group	2246	2246	5	0	ZNF710,HHEX,TXNIP,HOXA1,PATZ1	0.0444587	biological_process	120
positive regulation of transcription from RNA polymerase II promoter	Group	382	382	2	0	FOS,HOXA1	0.044787	biological_process	121
response to organic nitrogen	Group	54	54	1	1	CCND1	0.0468402	biological_process	122
activation of caspase activity	Group	57	57	1	1	BAK1	0.0493797	biological_process	123
G1-S transition of mitotic cell cycle	Group	57	57	1	1	CCND1	0.0493797	biological_process	124
keratinocyte differentiation	Group	58	58	1	1	TXNIP	0.0502248	biological_process	125
response to cAMP	Group	58	58	1	1	FOS	0.0502248	biological_process	126
TNFRSF1A -> AP-1/ATF/TP53 signaling	Pathway	30	36	1	2	FOS	0.0512707	Ariadne Signaling Pathways	127
response to hydrogen peroxide	Group	61	61	1	1	TXNIP	0.0527556	biological_process	128
nervous system development	Group	422	422	2	0	FOS,HOXA1	0.0535144	biological_process	129
ATP synthesis coupled proton transport	Group	62	62	1	1	ATP5L	0.0535978	biological_process	130
NGFR -> AP-1/CEBPB/CREB/ELK-SRF/TP53 signaling	Pathway	35	38	1	2	FOS	0.0540492	Ariadne Signaling Pathways	131
inner ear morphogenesis	Group	64	64	1	1	HOXA1	0.05528	biological_process	132
response to glucose stimulus	Group	65	65	1	1	TXNIP	0.05612	biological_process	133
TNFR -> AP-1/ATF/TP53 signaling	Pathway	40	40	1	2	FOS	0.0568206	Ariadne Signaling Pathways	134
response to toxin	Group	66	66	1	1	FOS	0.0569593	biological_process	135
proton transport	Group	69	69	1	1	ATP5L	0.0594729	biological_process	136
ATP biosynthetic process	Group	74	74	1	1	ATP5L	0.063648	biological_process	137
intracellular protein transmembrane transport	Group	77	77	1	1	SEC61B	0.0661445	biological_process	138
response to cytokine stimulus	Group	77	77	1	1	FOS	0.0661445	biological_process	139
ProstaglandinFR -> ATF1/ELK-SRF/CREB signaling	Pathway	28	47	1	2	FOS	0.0664635	Ariadne Signaling Pathways	140
regulation of gene expression	Group	78	78	1	1	PATZ1	0.0669752	biological_process	141
response to estrogen stimulus	Group	78	78	1	1	CCND1	0.0669752	biological_process	142
Melanogenesis	Pathway	51	682	3	0	DUSP6,DUSP7,TFAP4	0.0677068	Ariadne Signaling Pathways	143
ICAM1 -> AP-1/CREB/ELK-SRF signaling	Pathway	29	48	1	2	FOS	0.0678339	Ariadne Signaling Pathways	144
hemopoiesis	Group	80	80	1	1	HHEX	0.0686346	biological_process	145
forebrain development	Group	82	82	1	1	HHEX	0.0702911	biological_process	146
Focal Adhesion Regulation	Pathway	41	308	2	0	DUSP6,DUSP7	0.0707232	Ariadne Signaling Pathways	147
response to ethanol	Group	83	83	1	1	CCND1	0.0711183	biological_process	148
Gonadotrope Cell Activation	Pathway	71	698	3	0	FOS,DUSP6,DUSP7	0.0717055	Ariadne Signaling Pathways	149
B-cell receptor -> AP-1 signaling	Pathway	25	53	1	1	FOS	0.074659	Ariadne Signaling Pathways	150
CD19 -> AP-1/ELK-SRF signaling	Pathway	29	57	1	1	FOS	0.0800871	Ariadne Signaling Pathways	151
response to glucocorticoid stimulus	Group	95	95	1	1	CCND1	0.0809898	biological_process	152
OxytocinR -> ELK-SRF/GATA/AP-1 signaling	Pathway	25	59	1	1	FOS	0.0827906	Ariadne Signaling Pathways	153
response to lipopolysaccharide	Group	99	99	1	1	FOS	0.0842578	biological_process	154
female pregnancy	Group	100	100	1	1	FOS	0.0850731	biological_process	155
EndothelinRa -> AP-1/CREB signaling	Pathway	42	61	1	1	FOS	0.0854869	Ariadne Signaling Pathways	156
response to virus	Group	110	110	1	0	IFI27L2	0.0931876	biological_process	157
ProstaglandinIR -> ATF1/ELK-SRF/CREB signaling	Pathway	35	71	1	1	FOS	0.0988633	Ariadne Signaling Pathways	158
Apoptosis	Pathway	52	72	1	1	BAK1	0.100191	Ariadne Signaling Pathways	159
FibronectinR -> AP-1/ELK-SRF/SREBF signaling	Pathway	40	74	1	1	FOS	0.102842	Ariadne Signaling Pathways	160
response to organic substance	Group	123	123	1	0	CCND1	0.103633	biological_process	161
EGFR -> AP-1/ATF2 signaling	Pathway	48	76	1	1	FOS	0.105486	Ariadne Signaling Pathways	162
translation	Group	635	635	2	0	RPS29,MRPL34	0.10829	biological_process	163
NeurotensinR -> ELK-SRF/AP-1/EGR signaling	Pathway	33	79	1	1	FOS	0.109439	Ariadne Signaling Pathways	164
Wnt receptor signaling pathway	Group	134	134	1	0	HHEX	0.112381	biological_process	165
response to oxidative stress	Group	137	137	1	0	TXNIP	0.114753	biological_process	166
cell differentiation	Group	658	658	2	0	HHEX,DUSP6	0.114879	biological_process	167
nucleosome assembly	Group	139	139	1	0	HIST1H2BN	0.116331	biological_process	168
chemotaxis	Group	145	145	1	0	CXCL14	0.121048	biological_process	169
NTRK -> AP-1/CREB/ELK-SRF/MYC/SMAD3/TP53 signaling	Pathway	59	90	1	1	FOS	0.1238	Ariadne Signaling Pathways	170
EDG3/5 -> AP-1/ELK-SRF signaling	Pathway	41	91	1	1	FOS	0.125095	Ariadne Signaling Pathways	171
positive regulation of transcription	Group	153	153	1	0	FOS	0.127299	biological_process	172
negative regulation of cell cycle	Group	156	156	1	0	RASSF2	0.129633	biological_process	173
DopamineR2 -> AP-1/CREB/ELK-SRF signaling	Pathway	47	95	1	1	FOS	0.13026	Ariadne Signaling Pathways	174
ErythropoietinR -> ELK-SRF/FOS signaling	Pathway	33	96	1	1	FOS	0.131546	Ariadne Signaling Pathways	175
anatomical structure morphogenesis	Group	159	159	1	0	HOXA1	0.13196	biological_process	176
translational elongation	Group	161	161	1	0	RPS29	0.133508	biological_process	177
transcription from RNA polymerase II promoter	Group	167	167	1	0	FOS	0.138137	biological_process	178
VasopressinR1 -> CREB/ELK-SRF/AP-1/EGR signaling	Pathway	53	102	1	0	FOS	0.139232	Ariadne Signaling Pathways	179
ThrombinR -> AP-1/CREB/ELK-SRF/SP1 signaling	Pathway	54	104	1	0	FOS	0.14178	Ariadne Signaling Pathways	180
EndothelinRb -> AP-1/CREB/ELK-SRF signaling	Pathway	51	104	1	0	FOS	0.14178	Ariadne Signaling Pathways	181
heart development	Group	176	176	1	0	ID2	0.145036	biological_process	182
PTAFR -> AP-1/ATF1/CREB/ERK-SRF signaling	Pathway	44	107	1	0	FOS	0.14559	Ariadne Signaling Pathways	183
regulation of apoptosis	Group	177	177	1	0	BAK1	0.145799	biological_process	184
SerotoninR1 -> FOS signaling	Pathway	43	109	1	0	FOS	0.148122	Ariadne Signaling Pathways	185
Notch Pathway	Pathway	40	1486	4	0	FOS,DUSP6,DUSP7,TFAP4	0.14833	Ariadne Signaling Pathways	186
organ morphogenesis	Group	185	185	1	0	HHEX	0.151882	biological_process	187
VasopressinR2 -> CREB/ELK-SRF/AP-1/EGR signaling	Pathway	56	122	1	0	FOS	0.164415	Ariadne Signaling Pathways	188
induction of apoptosis	Group	207	207	1	0	BAK1	0.168395	biological_process	189
Cell Cycle Regulation	Pathway	135	2164	5	0	RPS29,MRPL34,CCND1,DUSP6,DUSP7	0.17202	Ariadne Signaling Pathways	190
NK Cell Activation	Pathway	59	523	2	0	DUSP6,DUSP7	0.173356	Ariadne Signaling Pathways	191
Mast Cell Activation	Pathway	64	529	2	0	DUSP6,DUSP7	0.176551	Ariadne Signaling Pathways	192
CannabinoidR -> AP-1/EGR signaling	Pathway	51	134	1	0	FOS	0.179209	Ariadne Signaling Pathways	193
Actin Cytoskeleton Regulation	Pathway	51	539	2	0	DUSP6,DUSP7	0.181904	Ariadne Signaling Pathways	194
cell surface receptor linked signal transduction	Group	230	230	1	0	NFAM1	0.185329	biological_process	195
response to stress	Group	239	239	1	0	FOS	0.191864	biological_process	196
Skeletal Myogenesis Control	Pathway	70	569	2	0	DUSP6,DUSP7	0.198154	Ariadne Signaling Pathways	197
GFR -> AP-1/CREB/CREBBP/ELK-SRF/MYC signaling	Pathway	50	156	1	0	FOS	0.205727	Ariadne Signaling Pathways	198
cell division	Group	266	266	1	0	CCND1	0.211171	biological_process	199
cell-cell signaling	Group	275	275	1	0	CXCL14	0.217507	biological_process	200
negative regulation of transcription from RNA polymerase II promoter	Group	293	293	1	0	ID2	0.230034	biological_process	201
T-cell receptor -> AP-1 signaling	Pathway	44	180	1	0	FOS	0.233784	Ariadne Signaling Pathways	202
Gap Junction Regulation	Pathway	51	639	2	0	DUSP6,DUSP7	0.23697	Ariadne Signaling Pathways	203
cell proliferation	Group	385	385	1	0	BAK1	0.291111	biological_process	204
intracellular signaling cascade	Group	390	390	1	0	NFAM1	0.294294	biological_process	205
apoptosis	Group	550	550	1	0	BAK1	0.389191	biological_process	206
protein transport	Group	556	556	1	0	SEC61B	0.3925	biological_process	207
immune response	Group	604	604	1	0	CXCL14	0.418358	biological_process	208
ion transport	Group	626	626	1	0	ATP5L	0.429853	biological_process	209
cell adhesion	Group	650	650	1	0	C1orf38	0.442145	biological_process	210
signal transduction	Group	2809	2809	3	0	PEX11B,CXCL14,RASSF2	0.460782	biological_process	211
Axon Guidance	Pathway	58	1049	2	0	DUSP6,DUSP7	0.467878	Ariadne Signaling Pathways	212
transport	Group	1807	1807	2	0	ATP5L,SEC61B	0.482591	biological_process	213
protein amino acid phosphorylation	Group	739	739	1	0	CCND1	0.485543	biological_process	214
T Cell Activation	Pathway	81	1100	2	0	DUSP6,DUSP7	0.495027	Ariadne Signaling Pathways	215
metabolic process	Group	858	858	1	0	C1orf38	0.538531	biological_process	216
Apoptosis Regulation	Pathway	69	613	1	0	BAK1	0.60981	Ariadne Signaling Pathways	217
Hedgehog Pathway	Pathway	17	624	1	0	CCND1	0.616701	Ariadne Signaling Pathways	218
biological_process	Group	3014	3014	2	0	RPS29,DUSP7	0.763948	biological_process	219
Atlas of Signaling	Pathway	381	6022	9	0	RPS29,MRPL34,CCND1,FOS,BAK1,PEX11B,DUSP6,DUSP7,TFAP4	0.794273	Ariadne Signaling Pathways	220

## Sheet: trim pval
Name	Type	Total Entities	Expanded # of Entities	Overlap	Percent Overlap	Overlapping Entities	p-value	Data Source	#
response to corticosterone stimulus	Group	19	19	2	10	CCND1,FOS	0.000128016	biological_process	1
response to progesterone stimulus	Group	27	27	2	7	FOS,TXNIP	0.000261628	biological_process	2
positive regulation of B cell receptor signaling pathway	Group	1	1	1	100	NFAM1	0.000887154	biological_process	3
response to mycotoxin	Group	1	1	1	100	BAK1	0.000887154	biological_process	4
response to protein stimulus	Group	50	50	2	4	FOS,ID2	0.000901748	biological_process	5
response to mechanical stimulus	Group	56	56	2	3	FOS,TXNIP	0.00112994	biological_process	6
regulation of transcription	Group	533	533	4	0	HHEX,ID2,HOXA1,PATZ1	0.00116753	biological_process	7
response to calcium ion	Group	57	57	2	3	CCND1,TXNIP	0.00117039	biological_process	8
cell cycle	Group	539	539	4	0	HHEX,CCND1,TXNIP,RASSF2	0.00121678	biological_process	9
liver development	Group	68	68	2	2	HHEX,CCND1	0.00166057	biological_process	10
regulation of cell cycle	Group	69	69	2	2	CCND1,BAK1	0.00170921	biological_process	11
negative regulation of vascular endothelial growth factor receptor signaling pathway	Group	2	2	1	50	HHEX	0.00177355	biological_process	12
reduction of endoplasmic reticulum calcium ion concentration	Group	2	2	1	50	BAK1	0.00177355	biological_process	13
B cell negative selection	Group	2	2	1	50	BAK1	0.00177355	biological_process	14
facial nucleus development	Group	2	2	1	50	HOXA1	0.00177355	biological_process	15
establishment or maintenance of transmembrane electrochemical gradient	Group	2	2	1	50	BAK1	0.00177355	biological_process	16
response to drug	Group	295	295	3	1	CCND1,FOS,TXNIP	0.00220207	biological_process	17
response to estradiol stimulus	Group	79	79	2	2	CCND1,TXNIP	0.00223256	biological_process	18
negative regulation of epithelial cell differentiation	Group	3	3	1	33	CCND1	0.0026592	biological_process	19
rhombomere 4 development	Group	3	3	1	33	HOXA1	0.0026592	biological_process	20
vagina development	Group	3	3	1	33	BAK1	0.0026592	biological_process	21
response to UV-A	Group	3	3	1	33	CCND1	0.0026592	biological_process	22
negative regulation of peptidyl-serine phosphorylation	Group	4	4	1	25	BAK1	0.00354408	biological_process	23
SMAD protein signal transduction	Group	4	4	1	25	FOS	0.00354408	biological_process	24
regulation of protein heterodimerization activity	Group	4	4	1	25	BAK1	0.00354408	biological_process	25
re-entry into mitotic cell cycle	Group	4	4	1	25	CCND1	0.00354408	biological_process	26
peroxisome fission	Group	4	4	1	25	PEX11B	0.00354408	biological_process	27
facial nerve structural organization	Group	4	4	1	25	HOXA1	0.00354408	biological_process	28
post-embryonic camera-type eye morphogenesis	Group	4	4	1	25	BAK1	0.00354408	biological_process	29
rhombomere 5 development	Group	4	4	1	25	HOXA1	0.00354408	biological_process	30
aging	Group	101	101	2	1	IFI27L2,FOS	0.00361594	biological_process	31
dephosphorylation	Group	106	106	2	1	DUSP6,DUSP7	0.00397391	biological_process	32
anterior-posterior pattern formation	Group	111	111	2	1	HHEX,HOXA1	0.00434773	biological_process	33
apoptosis in response to endoplasmic reticulum stress	Group	5	5	1	20	BAK1	0.00442822	biological_process	34
mitochondrial fusion	Group	5	5	1	20	BAK1	0.00442822	biological_process	35
rhombomere 3 development	Group	5	5	1	20	HOXA1	0.00442822	biological_process	36
Insulin Action	Pathway	50	905	5	0	RPS29,MRPL34,DUSP6,DUSP7,TFAP4	0.00503088	Ariadne Signaling Pathways	37
positive regulation of cyclin-dependent protein kinase activity	Group	6	6	1	16	CCND1	0.0053116	biological_process	38
conditioned taste aversion	Group	6	6	1	16	FOS	0.0053116	biological_process	39
enucleate erythrocyte differentiation	Group	7	7	1	14	ID2	0.00619423	biological_process	40
response to vitamin E	Group	7	7	1	14	CCND1	0.00619423	biological_process	41
regulation of cell proliferation	Group	135	135	2	1	HHEX,TXNIP	0.0063583	biological_process	42
response to organic cyclic substance	Group	142	142	2	1	CCND1,FOS	0.00701075	biological_process	43
positive regulation of macrophage differentiation	Group	8	8	1	12	ID2	0.00707611	biological_process	44
leukocyte homeostasis	Group	8	8	1	12	BAK1	0.00707611	biological_process	45
myeloid cell homeostasis	Group	8	8	1	12	BAK1	0.00707611	biological_process	46
regulation of protein homodimerization activity	Group	8	8	1	12	BAK1	0.00707611	biological_process	47
positive regulation of apoptosis	Group	149	149	2	1	BAK1,TXNIP	0.00769237	biological_process	48
positive regulation of Wnt receptor signaling pathway	Group	9	9	1	11	HHEX	0.00795724	biological_process	49
regulation of B cell differentiation	Group	9	9	1	11	NFAM1	0.00795724	biological_process	50
central nervous system neuron differentiation	Group	9	9	1	11	HOXA1	0.00795724	biological_process	51
Leydig cell differentiation	Group	9	9	1	11	CCND1	0.00795724	biological_process	52
cellular response to reactive oxygen species	Group	9	9	1	11	FOS	0.00795724	biological_process	53
response to magnesium ion	Group	9	9	1	11	CCND1	0.00795724	biological_process	54
protein amino acid dephosphorylation	Group	152	152	2	1	DUSP6,DUSP7	0.00799334	biological_process	55
negative regulation of transcription	Group	159	159	2	1	ID2,PATZ1	0.00871601	biological_process	56
activation of caspase activity by cytochrome c	Group	10	10	1	10	BAK1	0.00883761	biological_process	57
B cell apoptosis	Group	10	10	1	10	BAK1	0.00883761	biological_process	58
response to fungus	Group	10	10	1	10	BAK1	0.00883761	biological_process	59
sleep	Group	10	10	1	10	FOS	0.00883761	biological_process	60
response to gravity	Group	10	10	1	10	FOS	0.00883761	biological_process	61
positive regulation of calcium ion transport into cytosol	Group	12	12	1	8	BAK1	0.0105961	biological_process	62
Wnt receptor signaling pathway through beta-catenin	Group	12	12	1	8	CCND1	0.0105961	biological_process	63
regulation of mitochondrial membrane permeability	Group	12	12	1	8	BAK1	0.0105961	biological_process	64
homeostasis of number of cells	Group	12	12	1	8	BAK1	0.0105961	biological_process	65
regulation of mitochondrial membrane potential	Group	12	12	1	8	BAK1	0.0105961	biological_process	66
thyroid gland development	Group	14	14	1	7	HHEX	0.0123516	biological_process	67
response to iron ion	Group	14	14	1	7	CCND1	0.0123516	biological_process	68
B cell receptor signaling pathway	Group	15	15	1	6	NFAM1	0.0132283	biological_process	69
embryonic heart tube development	Group	15	15	1	6	HHEX	0.0132283	biological_process	70
motor axon guidance	Group	16	16	1	6	HOXA1	0.0141041	biological_process	71
multicellular organismal development	Group	1080	1080	4	0	HHEX,ID2,HOXA1,TFAP4	0.0142751	biological_process	72
negative regulation of specific transcription from RNA polymerase II promoter	Group	17	17	1	5	HHEX	0.0149793	biological_process	73
positive regulation of transcription factor activity	Group	17	17	1	5	NFAM1	0.0149793	biological_process	74
B cell homeostasis	Group	17	17	1	5	BAK1	0.0149793	biological_process	75
cellular response to hormone stimulus	Group	18	18	1	5	FOS	0.0158537	biological_process	76
B Cell Activation	Pathway	65	1178	5	0	RPS29,MRPL34,FOS,DUSP6,DUSP7	0.015923	Ariadne Signaling Pathways	77
lymph node development	Group	19	19	1	5	ID2	0.0167273	biological_process	78
inactivation of MAPK activity	Group	20	20	1	5	DUSP6	0.0176002	biological_process	79
cellular response to extracellular stimulus	Group	20	20	1	5	FOS	0.0176002	biological_process	80
protein targeting to membrane	Group	20	20	1	5	RTP4	0.0176002	biological_process	81
DNA methylation	Group	21	21	1	4	FOS	0.0184724	biological_process	82
response to X-ray	Group	21	21	1	4	CCND1	0.0184724	biological_process	83
Adipocytokine Signaling	Pathway	52	780	4	0	PEX11B,DUSP6,DUSP7,TFAP4	0.0188177	Ariadne Signaling Pathways	84
positive regulation of cell cycle	Group	22	22	1	4	ID2	0.0193438	biological_process	85
peroxisome organization	Group	22	22	1	4	PEX11B	0.0193438	biological_process	86
mRNA export from nucleus	Group	22	22	1	4	HHEX	0.0193438	biological_process	87
response to light stimulus	Group	22	22	1	4	FOS	0.0193438	biological_process	88
regulation of transcription, DNA-dependent	Group	2501	2501	6	0	ZNF710,HHEX,FOS,TXNIP,HOXA1,PATZ1	0.0197094	biological_process	89
response to gamma radiation	Group	23	23	1	4	BAK1	0.0202145	biological_process	90
positive regulation of cytokine production	Group	24	24	1	4	NFAM1	0.0210844	biological_process	91
limb morphogenesis	Group	24	24	1	4	BAK1	0.0210844	biological_process	92
detection of chemical stimulus involved in sensory perception of bitter taste	Group	24	24	1	4	RTP4	0.0210844	biological_process	93
platelet-derived growth factor receptor signaling pathway	Group	25	25	1	4	TXNIP	0.0219536	biological_process	94
regulation of transcription from RNA polymerase II promoter	Group	264	264	2	0	HOXA1,TFAP4	0.0227628	biological_process	95
negative regulation of transcription factor activity	Group	26	26	1	3	ID2	0.022822	biological_process	96
release of cytochrome c from mitochondria	Group	26	26	1	3	BAK1	0.022822	biological_process	97
response to cold	Group	26	26	1	3	FOS	0.022822	biological_process	98
TGFBR -> AP-1 signaling	Pathway	16	16	1	6	FOS	0.0230833	Ariadne Signaling Pathways	99
endoplasmic reticulum unfolded protein response	Group	27	27	1	3	CCND1	0.0236897	biological_process	100
ATP metabolic process	Group	27	27	1	3	ATP5L	0.0236897	biological_process	101
hindbrain development	Group	28	28	1	3	HOXA1	0.0245567	biological_process	102
blood vessel remodeling	Group	31	31	1	3	BAK1	0.0271532	biological_process	103
EctodysplasinR -> AP-1 signaling	Pathway	19	19	1	5	FOS	0.0273583	Ariadne Signaling Pathways	104
inflammatory response	Group	293	293	2	0	FOS,NFAM1	0.0276149	biological_process	105
negative regulation of angiogenesis	Group	33	33	1	3	HHEX	0.0288805	biological_process	106
negative regulation of Wnt receptor signaling pathway	Group	34	34	1	2	CCND1	0.029743	biological_process	107
fat cell differentiation	Group	35	35	1	2	CCND1	0.0306048	biological_process	108
response to steroid hormone stimulus	Group	37	37	1	2	CCND1	0.0323262	biological_process	109
positive regulation of specific transcription from RNA polymerase II promoter	Group	39	39	1	2	HHEX	0.0340447	biological_process	110
positive regulation of cell proliferation	Group	332	332	2	0	CCND1,ID2	0.0347348	biological_process	111
positive regulation of protein amino acid phosphorylation	Group	41	41	1	2	CCND1	0.0357603	biological_process	112
AdenosineR -> AP-1 signaling	Pathway	19	25	1	4	FOS	0.0358584	Ariadne Signaling Pathways	113
T cell differentiation	Group	43	43	1	2	PATZ1	0.0374729	biological_process	114
anatomical structure formation involved in morphogenesis	Group	45	45	1	2	HOXA1	0.0391826	biological_process	115
Translation Control	Pathway	86	984	4	0	RPS29,MRPL34,DUSP6,DUSP7	0.041276	Ariadne Signaling Pathways	116
intracellular transport	Group	48	48	1	2	RANBP3L	0.0417417	biological_process	117
organ regeneration	Group	49	49	1	2	CCND1	0.0425932	biological_process	118
TLR -> AP-1 signaling	Pathway	30	30	1	3	FOS	0.0428914	Ariadne Signaling Pathways	119
transcription	Group	2246	2246	5	0	ZNF710,HHEX,TXNIP,HOXA1,PATZ1	0.0444587	biological_process	120
positive regulation of transcription from RNA polymerase II promoter	Group	382	382	2	0	FOS,HOXA1	0.044787	biological_process	121
response to organic nitrogen	Group	54	54	1	1	CCND1	0.0468402	biological_process	122
activation of caspase activity	Group	57	57	1	1	BAK1	0.0493797	biological_process	123
G1-S transition of mitotic cell cycle	Group	57	57	1	1	CCND1	0.0493797	biological_process	124

## Sheet: trim pval overlap
Name	Type	Total Entities	Expanded # of Entities	Overlap	Percent Overlap	Overlapping Entities	p-value	Data Source	#
regulation of transcription, DNA-dependent	Group	2501	2501	6	0	ZNF710,HHEX,FOS,TXNIP,HOXA1,PATZ1	0.0197094	biological_process	89
Insulin Action	Pathway	50	905	5	0	RPS29,MRPL34,DUSP6,DUSP7,TFAP4	0.00503088	Ariadne Signaling Pathways	37
B Cell Activation	Pathway	65	1178	5	0	RPS29,MRPL34,FOS,DUSP6,DUSP7	0.015923	Ariadne Signaling Pathways	77
transcription	Group	2246	2246	5	0	ZNF710,HHEX,TXNIP,HOXA1,PATZ1	0.0444587	biological_process	120
regulation of transcription	Group	533	533	4	0	HHEX,ID2,HOXA1,PATZ1	0.00116753	biological_process	7
cell cycle	Group	539	539	4	0	HHEX,CCND1,TXNIP,RASSF2	0.00121678	biological_process	9
multicellular organismal development	Group	1080	1080	4	0	HHEX,ID2,HOXA1,TFAP4	0.0142751	biological_process	72
Adipocytokine Signaling	Pathway	52	780	4	0	PEX11B,DUSP6,DUSP7,TFAP4	0.0188177	Ariadne Signaling Pathways	84
Translation Control	Pathway	86	984	4	0	RPS29,MRPL34,DUSP6,DUSP7	0.041276	Ariadne Signaling Pathways	116
response to drug	Group	295	295	3	1	CCND1,FOS,TXNIP	0.00220207	biological_process	17
response to corticosterone stimulus	Group	19	19	2	10	CCND1,FOS	0.000128016	biological_process	1
response to progesterone stimulus	Group	27	27	2	7	FOS,TXNIP	0.000261628	biological_process	2
response to protein stimulus	Group	50	50	2	4	FOS,ID2	0.000901748	biological_process	5
response to mechanical stimulus	Group	56	56	2	3	FOS,TXNIP	0.00112994	biological_process	6
response to calcium ion	Group	57	57	2	3	CCND1,TXNIP	0.00117039	biological_process	8
liver development	Group	68	68	2	2	HHEX,CCND1	0.00166057	biological_process	10
regulation of cell cycle	Group	69	69	2	2	CCND1,BAK1	0.00170921	biological_process	11
response to estradiol stimulus	Group	79	79	2	2	CCND1,TXNIP	0.00223256	biological_process	18
aging	Group	101	101	2	1	IFI27L2,FOS	0.00361594	biological_process	31
dephosphorylation	Group	106	106	2	1	DUSP6,DUSP7	0.00397391	biological_process	32
anterior-posterior pattern formation	Group	111	111	2	1	HHEX,HOXA1	0.00434773	biological_process	33
regulation of cell proliferation	Group	135	135	2	1	HHEX,TXNIP	0.0063583	biological_process	42
response to organic cyclic substance	Group	142	142	2	1	CCND1,FOS	0.00701075	biological_process	43
positive regulation of apoptosis	Group	149	149	2	1	BAK1,TXNIP	0.00769237	biological_process	48
protein amino acid dephosphorylation	Group	152	152	2	1	DUSP6,DUSP7	0.00799334	biological_process	55
negative regulation of transcription	Group	159	159	2	1	ID2,PATZ1	0.00871601	biological_process	56
regulation of transcription from RNA polymerase II promoter	Group	264	264	2	0	HOXA1,TFAP4	0.0227628	biological_process	95
inflammatory response	Group	293	293	2	0	FOS,NFAM1	0.0276149	biological_process	105
positive regulation of cell proliferation	Group	332	332	2	0	CCND1,ID2	0.0347348	biological_process	111
positive regulation of transcription from RNA polymerase II promoter	Group	382	382	2	0	FOS,HOXA1	0.044787	biological_process	121

## Sheet: trim pval overlap subj
Name	Type	Total Entities	Expanded # of Entities	Overlap	Percent Overlap	Overlapping Entities	p-value	Data Source	#
response to corticosterone stimulus	Group	19	19	2	10	CCND1,FOS	0.000128016	biological_process	1
response to progesterone stimulus	Group	27	27	2	7	FOS,TXNIP	0.000261628	biological_process	2
response to protein stimulus	Group	50	50	2	4	FOS,ID2	0.000901748	biological_process	5
response to mechanical stimulus	Group	56	56	2	3	FOS,TXNIP	0.00112994	biological_process	6
regulation of transcription	Group	533	533	4	0	HHEX,ID2,HOXA1,PATZ1	0.00116753	biological_process	7
response to calcium ion	Group	57	57	2	3	CCND1,TXNIP	0.00117039	biological_process	8
cell cycle	Group	539	539	4	0	HHEX,CCND1,TXNIP,RASSF2	0.00121678	biological_process	9
liver development	Group	68	68	2	2	HHEX,CCND1	0.00166057	biological_process	10
regulation of cell cycle	Group	69	69	2	2	CCND1,BAK1	0.00170921	biological_process	11
response to drug	Group	295	295	3	1	CCND1,FOS,TXNIP	0.00220207	biological_process	17
response to estradiol stimulus	Group	79	79	2	2	CCND1,TXNIP	0.00223256	biological_process	18
aging	Group	101	101	2	1	IFI27L2,FOS	0.00361594	biological_process	31
dephosphorylation	Group	106	106	2	1	DUSP6,DUSP7	0.00397391	biological_process	32
anterior-posterior pattern formation	Group	111	111	2	1	HHEX,HOXA1	0.00434773	biological_process	33
Insulin Action	Pathway	50	905	5	0	RPS29,MRPL34,DUSP6,DUSP7,TFAP4	0.00503088	Ariadne Signaling Pathways	37
regulation of cell proliferation	Group	135	135	2	1	HHEX,TXNIP	0.0063583	biological_process	42
response to organic cyclic substance	Group	142	142	2	1	CCND1,FOS	0.00701075	biological_process	43
positive regulation of apoptosis	Group	149	149	2	1	BAK1,TXNIP	0.00769237	biological_process	48
protein amino acid dephosphorylation	Group	152	152	2	1	DUSP6,DUSP7	0.00799334	biological_process	55
negative regulation of transcription	Group	159	159	2	1	ID2,PATZ1	0.00871601	biological_process	56
multicellular organismal development	Group	1080	1080	4	0	HHEX,ID2,HOXA1,TFAP4	0.0142751	biological_process	72
B Cell Activation	Pathway	65	1178	5	0	RPS29,MRPL34,FOS,DUSP6,DUSP7	0.015923	Ariadne Signaling Pathways	77
Adipocytokine Signaling	Pathway	52	780	4	0	PEX11B,DUSP6,DUSP7,TFAP4	0.0188177	Ariadne Signaling Pathways	84
regulation of transcription, DNA-dependent	Group	2501	2501	6	0	ZNF710,HHEX,FOS,TXNIP,HOXA1,PATZ1	0.0197094	biological_process	89
regulation of transcription from RNA polymerase II promoter	Group	264	264	2	0	HOXA1,TFAP4	0.0227628	biological_process	95
inflammatory response	Group	293	293	2	0	FOS,NFAM1	0.0276149	biological_process	105
positive regulation of cell proliferation	Group	332	332	2	0	CCND1,ID2	0.0347348	biological_process	111
Translation Control	Pathway	86	984	4	0	RPS29,MRPL34,DUSP6,DUSP7	0.041276	Ariadne Signaling Pathways	116
transcription	Group	2246	2246	5	0	ZNF710,HHEX,TXNIP,HOXA1,PATZ1	0.0444587	biological_process	120
positive regulation of transcription from RNA polymerase II promoter	Group	382	382	2	0	FOS,HOXA1	0.044787	biological_process	121
