# Supplementary material for: Non-Apoptotic Toxicity of Pseudomonas aeruginosa toward Murine Cells
Source: PLoS One. 2013 Jan 24;8(1):e54245. doi: 10.1371/journal.pone.0054245 (PMC3554662; doi:10.1371/journal.pone.0054245)
Supplement: Table S7 — Gene Ontology Groups – S7(1)–S7(9). Table S7(1d): Groups associated with WT t1 vs WT t0 decreases. Table S7(1i): Groups associated with WT t1 vs WT t0 increases. Table S7(2d): Groups associated with WT t1+8 vs WT t0 decreases. Table S7(2i): Groups associated with WT t1+8 vs WT t0 increases. Table S7(5d): Groups associated with resistant t1 vs resistant t0 decreases. Table S7(5i): Groups associated with resistant t1 vs resistant t0 increases. Table S7(6d): Groups associated with resistant t1+8 vs resistant t0 decreases. Table S7(6i): Groups associated with resistant t1+8 vs resistant t0 increases. Table S7(9d): Groups associated with resistant t0 vs WT t0 decreases. Table S7(9i): Groups associated with resistant t0 vs WT t0 increases. (ZIP) [file pone.0054245.s010.zip › S7 Archive/wt vs wt Tables SC1-C2/Table S7(1i) groups assoc with incrs in WT1 vs WT0 FC2 533.xlsx]

## Sheet: grps assoc with incrs WT1 v WT0
Name	Type	Total Entities	Expanded # of Entities	Overlap	Percent Overlap	Overlapping Entities	p-value	Data Source	#
apoptosis	Group	550	550	28	5	CD40,TNF,FAS,IL1B,TRAF1,NFKBIA,IL1A,BIRC3,BCL2A1,CFLAR,OSM,GADD45A,JAK2,CASP4,Bim,GADD45B,PHLDA1,TNFRSF12A,NLRP3,SQSTM1,MALT1,TNFAIP3,IER3,C8orf4,PLEKHF1,ZC3H12A,TRIB3,AXUD1	2.96111e-17	biological_process	1
inflammatory response	Group	293	293	19	6	LOC728830,CD40,TNF,PTGS2,IL1B,CCL5,IL1A,PTAFR,TLR2,CXCL10,IL1RN,CXCL3,CCL4,OLR1,CASP4,NLRP3,NFKBIZ,JMJD3,NFKBID	6.93496e-14	biological_process	2
immune response	Group	604	604	25	4	LOC728830,Lilrb4,Tnfsf9,CD40,TNF,FAS,IL1B,CSF3,CCL5,IL1A,PTAFR,TLR2,CXCL10,LIF,IFIH1,IL1RN,CXCL3,OSM,CCL4,OLR1,SQSTM1,IL7R,RGS1,IKBKE,OASL	1.82883e-13	biological_process	3
positive regulation of I-kappaB kinase-NF-kappaB cascade	Group	96	96	11	11	TRIM13,CD40,TNF,IL1B,HMOX1,CFLAR,REL,MALT1,PLK2,IKBKE,SLC20A1	3.29552e-11	biological_process	4
anti-apoptosis	Group	198	198	12	6	TNF,FAS,IL1B,IL1A,BIRC3,BCL2A1,CFLAR,SERPINB2,SOCS3,MALT1,TNFAIP3,IER3	6.95782e-09	biological_process	5
negative regulation of cell proliferation	Group	324	324	14	4	TNF,PTGS2,IL1B,HMOX1,IL1A,FOSL1,OSM,JAK2,MDM2,BTG2,PMP22,CTH,SLFN12,SLFN12L	2.82942e-08	biological_process	6
positive regulation of cell proliferation	Group	332	332	14	4	TNF,PTGS2,CSF3,MYC,CXCL10,LIF,FOSL1,OSM,MARCKSL1,ATF3,JAK2,TCIRG1,ODC1,SERTAD1	3.8335e-08	biological_process	7
response to lipopolysaccharide	Group	99	99	8	8	PTGS2,FAS,IL1B,NFKBIA,PTAFR,IL1RN,SOCS3,NFKB2	2.69181e-07	biological_process	8
wound healing	Group	69	69	7	10	PLAU,IL1B,SERPINE1,PDGFB,SERPINB2,KLF6,DCBLD2	3.21371e-07	biological_process	9
chemotaxis	Group	145	145	9	6	LOC728830,PLAU,PLAUR,CCL5,PTAFR,CXCL10,FOSL1,CXCL3,CCL4	4.57344e-07	biological_process	10
platelet-derived growth factor receptor signaling pathway	Group	25	25	5	20	PDGFB,JAK2,ZFAND5,AXUD1,TIPARP	5.08798e-07	biological_process	11
response to cytokine stimulus	Group	77	77	7	9	PTGS2,FAS,CCL5,FOSL1,SOCS3,NFKB2,JUNB	6.85874e-07	biological_process	12
Apoptosis Regulation	Pathway	69	613	25	4	CD40,TNF,FAS,IL1B,CSF3,NFKBIA,IL1A,BIRC3,TLR2,LIF,BCL2A1,IL1RN,CFLAR,OSM,JAK2,MDM2,REL,Bim,NFKB2,TNFRSF12A,IL7R,ERCC6,NFKBIZ,NFKBIE,IKBKE	9.27884e-07	Ariadne Signaling Pathways	13
chronic inflammatory response to antigenic stimulus	Group	4	4	3	75	TNF,IL1B,IL1RN	1.05495e-06	biological_process	14
TNFR -> NF-kB signaling	Pathway	32	40	7	17	CD40,TNF,FAS,NFKBIA,REL,NFKB2,IKBKE	1.28604e-06	Ariadne Signaling Pathways	15
regulation of apoptosis	Group	177	177	9	5	TRAF1,MYC,BIRC3,BCL2A1,IFIH1,CFLAR,CASP4,Bim,MALT1	2.41664e-06	biological_process	16
IL1R -> NF-kB signaling	Pathway	23	31	6	19	IL1B,NFKBIA,IL1A,REL,NFKB2,IKBKE	4.158e-06	Ariadne Signaling Pathways	17
response to organic cyclic substance	Group	142	142	8	5	PTGS2,IL1B,FOSL1,IL1RN,SOCS3,BTG2,CD83,JUNB	4.16685e-06	biological_process	18
tyrosine phosphorylation of Stat3 protein	Group	6	6	3	50	LIF,OSM,JAK2	5.22462e-06	biological_process	19
positive regulation of apoptosis	Group	149	149	8	5	TNF,PTGS2,FAS,IL1B,DUSP1,FOSL1,JAK2,Bim	5.95003e-06	biological_process	20
Apoptosis	Pathway	52	72	8	11	BIRC3,BCL2A1,CFLAR,MDM2,REL,CASP4,Bim,NFKB2	7.61321e-06	Ariadne Signaling Pathways	21
positive regulation of transcription from RNA polymerase II promoter	Group	382	382	12	3	TNF,MYC,NR4A1,EGR1,LIF,OSM,NR4A3,KLF6,ATF4,SQSTM1,EGR2,AXUD1	7.82099e-06	biological_process	22
Translation Control	Pathway	86	984	31	3	PLAU,CD40,TNF,FAS,PLAUR,IL1B,CSF3,CCL5,IL1A,DUSP1,TLR2,CXCL10,LIF,IL1RN,CFLAR,CXCL3,OSM,PDGFB,JAK2,CCL4,SOCS3,ITGA5,TNFRSF12A,IL7R,DUSP5,DUSP2,DUSP4,DUSP16,GPR109A,RPS13,RASGEF1B	8.54292e-06	Ariadne Signaling Pathways	23
induction of apoptosis	Group	207	207	9	4	TNF,FAS,NR4A1,TLR2,CASP4,Bim,PHLDA1,NLRP3,PLEKHF1	8.64086e-06	biological_process	24
TLR3 -> NF-kB signaling	Pathway	7	11	4	36	NFKBIA,REL,NFKB2,IKBKE	1.2297e-05	Ariadne Signaling Pathways	25
cell motion	Group	120	120	7	5	PTGS2,PLAUR,CCL5,CXCL10,JAK2,CCL4,TNFRSF12A	1.3439e-05	biological_process	26
negative regulation of caspase activity	Group	23	23	4	17	NR4A1,BCL2A1,CFLAR,HERPUD1	1.35411e-05	biological_process	27
positive regulation of chemokine biosynthetic process	Group	8	8	3	37	TNF,IL1B,HMOX1	1.449e-05	biological_process	28
fever	Group	9	9	3	33	IL1B,IL1A,IL1RN	2.16316e-05	biological_process	29
negative regulation of DNA binding	Group	9	9	3	33	HMOX1,NFKBIA,JAK2	2.16316e-05	biological_process	30
negative regulation of apoptosis	Group	180	180	8	4	FAS,BCL2A1,IL1RN,CFLAR,BTG2,CASP4,PIM1,ASNS	2.35554e-05	biological_process	31
regulation of cell proliferation	Group	135	135	7	5	PLAU,TNF,PTGS2,SERPINE1,NFKBIA,PDGFB,JAG1	2.88361e-05	biological_process	32
neutrophil chemotaxis	Group	28	28	4	14	LOC728830,IL1B,CXCL3,SAA1	3.05301e-05	biological_process	33
response to mechanical stimulus	Group	56	56	5	8	TNF,FOSL1,BTG2,RCAN1,JUNB	3.11091e-05	biological_process	34
response to glucocorticoid stimulus	Group	95	95	6	6	TNF,PTGS2,FAS,IL1B,DUSP1,IL1RN	3.60734e-05	biological_process	35
CSF2R -> NF-kB signaling	Pathway	6	14	4	28	NFKBIA,REL,NFKB2,IKBKE	3.60852e-05	Ariadne Signaling Pathways	36
decidualization	Group	11	11	3	27	PTGS2,LIF,JUNB	4.20875e-05	biological_process	37
Mast Cell Activation	Pathway	64	529	20	3	TNF,PTGS2,CSF3,NFKBIA,DUSP1,EGR1,LIF,OSM,REL,NFKB2,ETS2,DUSP5,DUSP2,NFKBIZ,DUSP4,NFKBIE,IKBKE,EGR2,DUSP16,RASGEF1B	4.52707e-05	Ariadne Signaling Pathways	38
angiogenesis	Group	145	145	7	4	PLAU,IL1B,HMOX1,JAG1,TNFRSF12A,TNFAIP2,ZC3H12A	4.55523e-05	biological_process	39
negative regulation of lipid catabolic process	Group	12	12	3	25	TNF,IL1B,GPR109A	5.585e-05	biological_process	40
positive regulation of interleukin-2 biosynthetic process	Group	14	14	3	21	IL1B,IL1A,IRF4	9.15303e-05	biological_process	41
GHR -> NF-kB signaling	Pathway	13	33	5	15	NFKBIA,JAK2,REL,NFKB2,IKBKE	9.56813e-05	Ariadne Signaling Pathways	42
Notch -> NF-kB signaling	Pathway	13	33	5	15	NFKBIA,REL,NFKB2,JAG1,IKBKE	9.56813e-05	Ariadne Signaling Pathways	43
IL12R -> NF-kB/NFATC signaling	Pathway	14	34	5	14	NFKBIA,JAK2,REL,NFKB2,IKBKE	0.000110913	Ariadne Signaling Pathways	44
transcription	Group	2246	2246	30	1	ZNF295,MYC,NR4A1,EGR1,ATF3,BTG2,REL,NR4A3,NFKB2,KLF6,ATF4,IRF4,AFF1,ZBTB32,JUNB,ERCC6,CCNL1,NFKBIZ,BHLHB2,TSC22D1,EGR2,ZC3H12A,TRIB3,SERTAD1,EID3,AXUD1,MAFF,TAF1D,ESF1,ZNF263	0.000111635	biological_process	45
negative regulation of meiosis	Group	3	3	2	66	LIF,OSM	0.000123923	biological_process	46
sequestering of triglyceride	Group	3	3	2	66	TNF,IL1B	0.000123923	biological_process	47
regulation of transcription, DNA-dependent	Group	2501	2501	32	1	ZNF295,MYC,NR4A1,EGR1,FOSL1,ATF3,BTG2,REL,NR4A3,NFKB2,KLF6,ATF4,ETS2,IRF4,ZBTB32,JUNB,ERCC6,CCNL1,NFKBIZ,BHLHB2,TSC22D1,EGR2,ZC3H12A,TRIB3,SERTAD1,FOSL2,EID3,AXUD1,MAFF,TAF1D,ESF1,ZNF263	0.000141995	biological_process	48
IL7R -> FOXO/NF-kB signaling	Pathway	16	36	5	13	NFKBIA,REL,NFKB2,IL7R,IKBKE	0.000146901	Ariadne Signaling Pathways	49
response to estrogen stimulus	Group	78	78	5	6	FAS,HMOX1,PDGFB,LDLR,RCAN1	0.000153318	biological_process	50
response to estradiol stimulus	Group	79	79	5	6	PTGS2,IL1B,DUSP1,PDGFB,SOCS3	0.000162829	biological_process	51
memory	Group	43	43	4	9	PTGS2,IL1B,IL1RN,ITGA5	0.000170624	biological_process	52
response to stress	Group	239	239	8	3	GADD45B,ATF4,SQSTM1,ERRFI1,HERPUD1,2310016C08Rik,TRIB3,MAFF	0.000171553	biological_process	53
cytokine-mediated signaling pathway	Group	80	80	5	6	IL1B,CSF3,IL1A,JAK2,KLF6	0.000172783	biological_process	54
skeletal system morphogenesis	Group	44	44	4	9	MYC,ZFAND5,AXUD1,TIPARP	0.000186744	biological_process	55
TLR1/2/6 -> NF-kB signaling	Pathway	19	39	5	12	NFKBIA,TLR2,REL,NFKB2,IKBKE	0.000216856	Ariadne Signaling Pathways	56
DDR1 -> NF-kB signaling	Pathway	14	22	4	18	NFKBIA,REL,NFKB2,IKBKE	0.000241439	Ariadne Signaling Pathways	57
EctodysplasinR -> NF-kB signaling	Pathway	14	22	4	18	NFKBIA,REL,NFKB2,IKBKE	0.000241439	Ariadne Signaling Pathways	58
negative regulation of viral genome replication	Group	4	4	2	50	TNF,CCL5	0.000246791	biological_process	59
positive regulation of transcription from RNA polymerase II promoter, mitotic	Group	4	4	2	50	FOSL1,JUNB	0.000246791	biological_process	60
low-density lipoprotein particle clearance	Group	4	4	2	50	HMOX1,LDLR	0.000246791	biological_process	61
response to oxidative stress	Group	137	137	6	4	PTGS2,HMOX1,CCL5,DUSP1,JAK2,ERCC6	0.000272851	biological_process	62
LIFR -> STAT5A signaling	Pathway	10	10	3	30	LIF,OSM,JAK2	0.000322385	Ariadne Signaling Pathways	63
NGFR -> NF-kB signaling	Pathway	16	24	4	16	NFKBIA,REL,NFKB2,IKBKE	0.000343087	Ariadne Signaling Pathways	64
positive regulation of mitosis	Group	22	22	3	13	TNF,IL1B,IL1A	0.000372788	biological_process	65
spleen development	Group	22	22	3	13	FAS,Bim,NFKB2	0.000372788	biological_process	66
tyrosine phosphorylation of Stat1 protein	Group	5	5	2	40	OSM,JAK2	0.000409568	biological_process	67
transformed cell apoptosis	Group	5	5	2	40	TNF,FAS	0.000409568	biological_process	68
response to organic nitrogen	Group	54	54	4	7	PTGS2,IL1RN,BTG2,HMGCS1	0.000413729	biological_process	69
activation of pro-apoptotic gene products	Group	23	23	3	13	FAS,MYC,Bim	0.000426675	biological_process	70
protein amino acid dephosphorylation	Group	152	152	6	3	DUSP1,DUSP5,DUSP2,DUSP4,DUSP16,MTMR7	0.000475271	biological_process	71
Adipocytokine Signaling	Pathway	52	780	23	2	CD40,TNF,FAS,CSF3,NFKBIA,DUSP1,LIF,CFLAR,OSM,JAK2,SOCS3,REL,NFKB2,TNFRSF12A,IL7R,DUSP5,DUSP2,NFKBIZ,DUSP4,NFKBIE,IKBKE,DUSP16,HMGCS1	0.000497518	Ariadne Signaling Pathways	72
activation of caspase activity	Group	57	57	4	7	TNF,MYC,CASP4,NLRP3	0.000509043	biological_process	73
response to peptide hormone stimulus	Group	101	101	5	4	FAS,SOCS3,BTG2,NR4A3,JUNB	0.000510494	biological_process	74
TLR4/5/7/9 -> NF-kB signaling	Pathway	19	27	4	14	NFKBIA,REL,NFKB2,IKBKE	0.00054826	Ariadne Signaling Pathways	75
ErythropoietinR -> NF-kB signaling	Pathway	11	48	5	10	NFKBIA,JAK2,REL,NFKB2,IKBKE	0.000582492	Ariadne Signaling Pathways	76
positive regulation of interleukin-2 production	Group	6	6	2	33	MALT1,CD83	0.000611739	biological_process	77
regulation of immunoglobulin secretion	Group	6	6	2	33	CD40,TNF	0.000611739	biological_process	78
response to heat	Group	60	60	4	6	IL1B,OSM,SOCS3,DNAJB4	0.000619024	biological_process	79
response to hydrogen peroxide	Group	61	61	4	6	HMOX1,DUSP1,FOSL1,OLR1	0.000659152	biological_process	80
response to progesterone stimulus	Group	27	27	3	11	FOSL1,SOCS3,JUNB	0.000691449	biological_process	81
response to drug	Group	295	295	8	2	PTGS2,FAS,IL1B,FOSL1,IL1RN,SOCS3,JUNB,HMGCS1	0.000697244	biological_process	82
B-cell receptor -> NF-kB signaling	Pathway	20	50	5	10	NFKBIA,REL,NFKB2,MALT1,IKBKE	0.000704654	Ariadne Signaling Pathways	83
response to virus	Group	110	110	5	4	TNF,CCL5,IFIH1,FOSL1,CCL4	0.000752867	biological_process	84
positive regulation of nitric oxide biosynthetic process	Group	28	28	3	10	TNF,IL1B,JAK2	0.00077076	biological_process	85
transcription from RNA polymerase II promoter	Group	167	167	6	3	MYC,JUNB,ERCC6,TSC22D1,SKIL,MAFF	0.000779174	biological_process	86
negative regulation of glutamate secretion	Group	7	7	2	28	IL1B,IL1RN	0.000852795	biological_process	87
lymphocyte chemotaxis	Group	7	7	2	28	CCL5,SAA1	0.000852795	biological_process	88
cell cycle arrest	Group	115	115	5	4	GAS2L3,MYC,GADD45A,PMP22,SESN2	0.00091996	biological_process	89
regulation of cell cycle	Group	69	69	4	5	PTGS2,GADD45A,GADD45B,JUNB	0.00104906	biological_process	90
CD19 -> NF-kB signaling	Pathway	12	32	4	12	NFKBIA,REL,NFKB2,IKBKE	0.00106338	Ariadne Signaling Pathways	91
ThrombinR -> NF-kB signaling	Pathway	12	32	4	12	NFKBIA,REL,NFKB2,IKBKE	0.00106338	Ariadne Signaling Pathways	92
DopamineR2 -> NF-kB signaling	Pathway	12	32	4	12	NFKBIA,REL,NFKB2,IKBKE	0.00106338	Ariadne Signaling Pathways	93
positive regulation of pseudopodium assembly	Group	8	8	2	25	CDC42EP2,CDC42EP4	0.00113223	biological_process	94
response to organic substance	Group	123	123	5	4	PTGS2,DUSP1,PDGFB,BTG2,DUSP4	0.00124268	biological_process	95
AGER -> NF-kB signaling	Pathway	14	34	4	11	NFKBIA,REL,NFKB2,IKBKE	0.00134165	Ariadne Signaling Pathways	96
positive regulation of anti-apoptosis	Group	34	34	3	8	HMOX1,DUSP1,BTG2	0.00136843	biological_process	97
FibronectinR -> NF-kB signaling	Pathway	22	58	5	8	NFKBIA,REL,ITGA5,NFKB2,IKBKE	0.00139235	Ariadne Signaling Pathways	98
positive regulation of osteoclast differentiation	Group	9	9	2	22	LOC728830,CCL5	0.00144954	biological_process	99
positive regulation of peptidyl-serine phosphorylation	Group	9	9	2	22	LIF,OSM	0.00144954	biological_process	100
positive regulation of membrane protein ectodomain proteolysis	Group	9	9	2	22	TNF,IL1B	0.00144954	biological_process	101
positive regulation vascular endothelial growth factor production	Group	9	9	2	22	IL1B,IL1A	0.00144954	biological_process	102
mechanosensory behavior	Group	9	9	2	22	PMP22,EGR2	0.00144954	biological_process	103
IL15R -> NF-kB/NFATC signaling	Pathway	15	35	4	11	NFKBIA,REL,NFKB2,IKBKE	0.00149826	Ariadne Signaling Pathways	104
CCR5 -> TP53 signaling	Pathway	17	17	3	17	CCL5,JAK2,CCL4	0.00169812	Ariadne Signaling Pathways	105
embryo implantation	Group	37	37	3	8	PLAU,PTGS2,LIF	0.00175182	biological_process	106
negative regulation of myeloid cell differentiation	Group	10	10	2	20	NFKBIA,ZFP36	0.00180424	biological_process	107
negative regulation of lipid metabolic process	Group	10	10	2	20	IL1B,NFKBIA	0.00180424	biological_process	108
positive regulation of JUN kinase activity	Group	10	10	2	20	IL1B,IL1RN	0.00180424	biological_process	109
B cell apoptosis	Group	10	10	2	20	MYC,Bim	0.00180424	biological_process	110
immunoglobulin production	Group	10	10	2	20	FAS,IL7R	0.00180424	biological_process	111
cell death	Group	82	82	4	4	HMOX1,OLR1,TNFRSF12A,FOSL2	0.00198895	biological_process	112
PTAFR -> STAT3 signaling	Pathway	5	5	2	40	PTAFR,JAK2	0.00199511	Ariadne Signaling Pathways	113
PTAFR -> NF-kB signaling	Pathway	22	63	5	7	NFKBIA,PTAFR,REL,NFKB2,IKBKE	0.00201882	Ariadne Signaling Pathways	114
induction of apoptosis by extracellular signals	Group	39	39	3	7	TNF,FAS,CFLAR	0.00204109	biological_process	115
smooth muscle tissue development	Group	11	11	2	18	ZFAND5,TIPARP	0.00219583	biological_process	116
positive regulation of protein amino acid phosphorylation	Group	41	41	3	7	TNF,IL1B,SQSTM1	0.0023584	biological_process	117
positive regulation of transcription, DNA-dependent	Group	144	144	5	3	EGR1,REL,ZFP36,ETS2,AFF1	0.0024823	biological_process	118
negative regulation of protein kinase activity	Group	42	42	3	7	GADD45A,GADD45B,TRIB3	0.00252785	biological_process	119
positive regulation of tyrosine phosphorylation of Stat3 protein	Group	12	12	2	16	LIF,JAK2	0.00262383	biological_process	120
face morphogenesis	Group	12	12	2	16	AXUD1,TIPARP	0.00262383	biological_process	121
positive regulation of smooth muscle cell proliferation	Group	43	43	3	6	TNF,PTGS2,PDGFB	0.00270464	biological_process	122
T cell differentiation	Group	43	43	3	6	EGR1,BCL2A1,IL7R	0.00270464	biological_process	123
CCR2/5 -> STAT signaling	Pathway	20	20	3	15	CCL5,JAK2,CCL4	0.00275934	Ariadne Signaling Pathways	124
learning or memory	Group	44	44	3	6	IL1B,EGR1,EGR2	0.00288888	biological_process	125
OncostatinR -> STAT3 signaling	Pathway	6	6	2	33	OSM,JAK2	0.00296465	Ariadne Signaling Pathways	126
Sialophorin -> CTNNB/MYC/TP53 signaling	Pathway	6	6	2	33	MYC,MDM2	0.00296465	Ariadne Signaling Pathways	127
peptidyl-tyrosine phosphorylation	Group	45	45	3	6	JAK2,CLK1,CLK4	0.00308066	biological_process	128
positive regulation of cytokine secretion	Group	13	13	2	15	TNF,IL1A	0.00308775	biological_process	129
MacrophageR -> CEBPB/NF-kB signaling	Pathway	21	43	4	9	NFKBIA,REL,NFKB2,IKBKE	0.00323542	Ariadne Signaling Pathways	130
positive regulation of cell differentiation	Group	46	46	3	6	JAK2,SOCS3,JUNB	0.00328008	biological_process	131
I-kappaB kinase-NF-kappaB cascade	Group	46	46	3	6	TLR2,REL,MALT1	0.00328008	biological_process	132
positive regulation of peptidyl-tyrosine phosphorylation	Group	47	47	3	6	LIF,OSM,JAK2	0.00348725	biological_process	133
fibrinolysis	Group	14	14	2	14	PLAU,SERPINE1	0.00358712	biological_process	134
skeletal muscle regeneration	Group	14	14	2	14	PLAU,PLAUR	0.00358712	biological_process	135
response to vitamin D	Group	14	14	2	14	PTGS2,IL1B	0.00358712	biological_process	136
CD38 -> NF-kB signaling	Pathway	32	72	5	6	NFKBIA,REL,NFKB2,MALT1,IKBKE	0.00363173	Ariadne Signaling Pathways	137
blood circulation	Group	48	48	3	6	CXCL10,OLR1,RCAN1	0.00370224	biological_process	138
organ regeneration	Group	49	49	3	6	LIF,SOCS3,NR4A3	0.00392515	biological_process	139
UrokinaseR -> STAT signaling	Pathway	7	7	2	28	PLAU,PLAUR	0.0041117	Ariadne Signaling Pathways	140
negative regulation of insulin receptor signaling pathway	Group	15	15	2	13	IL1B,SOCS3	0.00412147	biological_process	141
aging	Group	101	101	4	3	FAS,IL1B,SOCS3,NFKB2	0.00422364	biological_process	142
interspecies interaction between organisms	Group	239	239	6	2	NFKBIA,IFIH1,CFLAR,MDM2,LDLR,ITGA5	0.00470927	biological_process	143
dephosphorylation	Group	106	106	4	3	DUSP1,DUSP2,DUSP4,MTMR7	0.00501281	biological_process	144
elevation of cytosolic calcium ion concentration	Group	107	107	4	3	LOC728830,IL1B,SAA1,JAK2	0.00518168	biological_process	145
AdenosineR -> NF-kB signaling	Pathway	19	49	4	8	NFKBIA,REL,NFKB2,IKBKE	0.00520277	Ariadne Signaling Pathways	146
regulation of angiogenesis	Group	17	17	2	11	HMOX1,SERPINE1	0.00529322	biological_process	147
negative regulation of hormone secretion	Group	17	17	2	11	LIF,OSM	0.00529322	biological_process	148
induction of apoptosis via death domain receptors	Group	17	17	2	11	TNF,FAS	0.00529322	biological_process	149
positive regulation of transcription factor activity	Group	17	17	2	11	IL1B,JAK2	0.00529322	biological_process	150
T cell homeostasis	Group	17	17	2	11	FAS,Bim	0.00529322	biological_process	151
B cell homeostasis	Group	17	17	2	11	BCL2A1,Bim	0.00529322	biological_process	152
positive regulation of DNA binding	Group	17	17	2	11	JAK2,IRF4	0.00529322	biological_process	153
B cell proliferation	Group	17	17	2	11	CD40,IL7R	0.00529322	biological_process	154
cellular response to hormone stimulus	Group	18	18	2	11	DUSP1,JUNB	0.00592971	biological_process	155
response to cAMP	Group	58	58	3	5	DUSP1,FOSL1,JUNB	0.00630124	biological_process	156
rhombomere 3 formation	Group	1	1	1	100	EGR2	0.00645848	biological_process	157
rhombomere 5 formation	Group	1	1	1	100	EGR2	0.00645848	biological_process	158
positive regulation of heterotypic cell-cell adhesion	Group	1	1	1	100	TNF	0.00645848	biological_process	159
negative regulation of mast cell degranulation	Group	1	1	1	100	HMOX1	0.00645848	biological_process	160
negative regulation of adiponectin secretion	Group	1	1	1	100	IL1B	0.00645848	biological_process	161
positive regulation of transcription from RNA polymerase I promoter	Group	1	1	1	100	ETS2	0.00645848	biological_process	162
positive regulation of translational initiation by iron	Group	1	1	1	100	TNF	0.00645848	biological_process	163
positive regulation of adiponectin secretion	Group	1	1	1	100	GPR109A	0.00645848	biological_process	164
positive regulation of interleukin-18 production	Group	1	1	1	100	TNF	0.00645848	biological_process	165
activation of Cdc42 GTPase activity	Group	1	1	1	100	NDEL1	0.00645848	biological_process	166
B-1 B cell differentiation	Group	1	1	1	100	MALT1	0.00645848	biological_process	167
MAPK export from nucleus	Group	1	1	1	100	DUSP16	0.00645848	biological_process	168
MAPK phosphatase export from nucleus, leptomycin B sensitive	Group	1	1	1	100	DUSP16	0.00645848	biological_process	169
arginine catabolic process to ornithine	Group	1	1	1	100	ARG2	0.00645848	biological_process	170
FasL biosynthetic process	Group	1	1	1	100	PHLDA1	0.00645848	biological_process	171
cyclooxygenase pathway	Group	1	1	1	100	PTGS2	0.00645848	biological_process	172
semicircular canal morphogenesis	Group	1	1	1	100	NR4A3	0.00645848	biological_process	173
hydroxyproline transport	Group	1	1	1	100	SLC1A4	0.00645848	biological_process	174
threonine transport	Group	1	1	1	100	SLC1A4	0.00645848	biological_process	175
chloramphenicol transport	Group	1	1	1	100	TLR2	0.00645848	biological_process	176
vestibular reflex	Group	1	1	1	100	NR4A3	0.00645848	biological_process	177
regulation of insulin secretion	Group	19	19	2	10	TNF,IL1B	0.00659933	biological_process	178
lymph node development	Group	19	19	2	10	NFKB2,IL7R	0.00659933	biological_process	179
response to corticosterone stimulus	Group	19	19	2	10	FOSL1,JUNB	0.00659933	biological_process	180
CSF3R -> STAT signaling	Pathway	9	9	2	22	CSF3,JAK2	0.00691763	Ariadne Signaling Pathways	181
PDGFR -> STAT signaling	Pathway	9	9	2	22	PDGFB,JAK2	0.00691763	Ariadne Signaling Pathways	182
response to hypoxia	Group	184	184	5	2	PLAU,FAS,HMOX1,PDGFB,SOCS3	0.00699175	biological_process	183
inactivation of MAPK activity	Group	20	20	2	10	DUSP2,DUSP16	0.00730163	biological_process	184
protein kinase cascade	Group	120	120	4	3	HMOX1,JAK2,SOCS3,ZFP36	0.00773327	biological_process	185
protein complex assembly	Group	121	121	4	3	CD40,FAS,TRAF1,MDM2	0.00795816	biological_process	186
DNA damage response, signal transduction resulting in induction of apoptosis	Group	21	21	2	9	HMOX1,ERCC6	0.00803617	biological_process	187
positive regulation of interleukin-6 production	Group	21	21	2	9	IL1B,TLR2	0.00803617	biological_process	188
positive regulation of inflammatory response	Group	21	21	2	9	TNF,JAK2	0.00803617	biological_process	189
leukocyte chemotaxis	Group	21	21	2	9	LOC728830,CXCL3	0.00803617	biological_process	190
amino acid metabolic process	Group	65	65	3	4	ATF4,CTH,ASNS	0.00863186	biological_process	191
positive regulation of cell cycle	Group	22	22	2	9	FOSL1,MDM2	0.00880251	biological_process	192
response to light stimulus	Group	22	22	2	9	DUSP1,JUNB	0.00880251	biological_process	193
positive regulation of JNK cascade	Group	23	23	2	8	TNF,IL1B	0.00960021	biological_process	194
response to gamma radiation	Group	23	23	2	8	SOCS3,ERCC6	0.00960021	biological_process	195
cellular defense response	Group	69	69	3	4	CCL5,FOSL1,TCIRG1	0.0101617	biological_process	196
protein import into nucleus, translocation	Group	24	24	2	8	TNF,NFKBIA	0.0104288	biological_process	197
multicellular organismal development	Group	1080	1080	14	1	TNF,CSF3,LIF,OSM,GADD45B,JAG1,TNFRSF12A,PIM1,TNFAIP2,IFRD1,SKIL,NDEL1,ZC3H12A,FLNB	0.0106426	biological_process	198
cell differentiation	Group	658	658	10	1	JAK2,GADD45B,TNFRSF12A,SQSTM1,PMP22,TNFAIP2,IFRD1,NDEL1,ZC3H12A,FLNB	0.0107541	biological_process	199
neuroprotection	Group	25	25	2	8	JAK2,REL	0.011288	biological_process	200
leukocyte migration	Group	25	25	2	8	TNF,IL1B	0.011288	biological_process	201
cell fate determination	Group	25	25	2	8	ATF3,JAG1	0.011288	biological_process	202
activation of MAPK activity	Group	73	73	3	4	TNF,IL1B,SPAG9	0.0118392	biological_process	203
positive regulation of fibroblast proliferation	Group	26	26	2	7	PDGFB,FOSL2	0.0121772	biological_process	204
T cell proliferation	Group	26	26	2	7	MALT1,ZBTB32	0.0121772	biological_process	205
negative regulation of signal transduction	Group	74	74	3	4	IL1RN,SOCS3,RGS1	0.0122819	biological_process	206
TNFRSF1A -> STAT signaling	Pathway	12	12	2	16	TNF,JAK2	0.0123314	Ariadne Signaling Pathways	207
cell proliferation	Group	385	385	7	1	TNF,IL1B,IL1A,PDGFB,INSIG1,PIM1,CLK1	0.0128634	biological_process	208
tube lumen formation	Group	2	2	1	50	Bim	0.0128755	biological_process	209
substrate-bound cell migration, cell attachment to substrate	Group	2	2	1	50	TNFRSF12A	0.0128755	biological_process	210
negative regulation of phosphatidylinositol biosynthetic process	Group	2	2	1	50	PDGFB	0.0128755	biological_process	211
negative regulation of mast cell cytokine production	Group	2	2	1	50	HMOX1	0.0128755	biological_process	212
negative regulation of glucose transport	Group	2	2	1	50	IL1B	0.0128755	biological_process	213
positive regulation of growth hormone receptor signaling pathway	Group	2	2	1	50	JAK2	0.0128755	biological_process	214
positive regulation of interleukin-10 biosynthetic process	Group	2	2	1	50	IRF4	0.0128755	biological_process	215
positive regulation of interleukin-13 biosynthetic process	Group	2	2	1	50	IRF4	0.0128755	biological_process	216
positive regulation of RNA elongation	Group	2	2	1	50	ERCC6	0.0128755	biological_process	217
cell surface pattern recognition receptor signaling pathway	Group	2	2	1	50	TLR2	0.0128755	biological_process	218
positive regulation of protein import into nucleus, translocation	Group	2	2	1	50	JAK2	0.0128755	biological_process	219
mineralocorticoid receptor signaling pathway	Group	2	2	1	50	JAK2	0.0128755	biological_process	220
follicular dendritic cell differentiation	Group	2	2	1	50	NFKB2	0.0128755	biological_process	221
chronological cell aging	Group	2	2	1	50	SERPINE1	0.0128755	biological_process	222
nuclear envelope disassembly	Group	2	2	1	50	NDEL1	0.0128755	biological_process	223
histone H3 acetylation	Group	2	2	1	50	IRF4	0.0128755	biological_process	224
histone H4 acetylation	Group	2	2	1	50	IRF4	0.0128755	biological_process	225
myoblast cell fate determination	Group	2	2	1	50	IFRD1	0.0128755	biological_process	226
putrescine biosynthetic process	Group	2	2	1	50	ODC1	0.0128755	biological_process	227
spermine catabolic process	Group	2	2	1	50	SMOX	0.0128755	biological_process	228
asparagine biosynthetic process	Group	2	2	1	50	ASNS	0.0128755	biological_process	229
transsulfuration	Group	2	2	1	50	CTH	0.0128755	biological_process	230
somatic cell DNA recombination	Group	2	2	1	50	Swap70	0.0128755	biological_process	231
D-serine transport	Group	2	2	1	50	NFKBIE	0.0128755	biological_process	232
ferrous iron transport	Group	2	2	1	50	SLC11A2	0.0128755	biological_process	233
smooth muscle hyperplasia	Group	2	2	1	50	HMOX1	0.0128755	biological_process	234
T cell receptor signaling pathway	Group	27	27	2	7	BCL2A1,MALT1	0.013096	biological_process	235
regulation of neuronal synaptic plasticity	Group	27	27	2	7	BHLHB2,EGR2	0.013096	biological_process	236
regulation of protein amino acid phosphorylation	Group	27	27	2	7	TNF,SOCS3	0.013096	biological_process	237
activation of MAPKK activity	Group	27	27	2	7	JAK2,GADD45B	0.013096	biological_process	238
post-embryonic development	Group	77	77	3	3	Bim,AXUD1,TIPARP	0.0136665	biological_process	239
B cell activation	Group	28	28	2	7	CD40,MALT1	0.0140441	biological_process	240
IL1R -> STAT3 signaling	Pathway	13	13	2	15	IL1B,IL1A	0.0144381	Ariadne Signaling Pathways	241
negative regulation of inflammatory response	Group	29	29	2	6	SAA1,ZFP36	0.015021	biological_process	242
hemopoiesis	Group	80	80	3	3	JAG1,ZBTB32,TIPARP	0.0151364	biological_process	243
peripheral nervous system development	Group	30	30	2	6	OSM,PMP22	0.0160264	biological_process	244
NK Cell Activation	Pathway	59	523	14	2	TNF,CSF3,DUSP1,EGR1,LIF,OSM,ITGA5,ETS2,DUSP5,DUSP2,DUSP4,EGR2,DUSP16,RASGEF1B	0.0166455	Ariadne Signaling Pathways	245
kidney development	Group	83	83	3	3	Bim,ODC1,TIPARP	0.0166923	biological_process	246
positive regulation of angiogenesis	Group	31	31	2	6	IL1B,IL1A	0.0170598	biological_process	247
leukocyte adhesion	Group	31	31	2	6	OLR1,ITGA5	0.0170598	biological_process	248
positive regulation of transcription	Group	153	153	4	2	TNF,EGR1,IRF4,SERTAD1	0.017558	biological_process	249
platelet activation	Group	32	32	2	6	CD40,SAA1	0.0181207	biological_process	250
negative regulation of cell growth	Group	86	86	3	3	CTH,DCBLD2,SERTAD1	0.0183344	biological_process	251
gluconeogenesis	Group	33	33	2	6	ATF3,ATF4	0.0192089	biological_process	252
cholesterol biosynthetic process	Group	33	33	2	6	CYP51A1,HMGCS1	0.0192089	biological_process	253
amino acid biosynthetic process	Group	33	33	2	6	CTH,ASNS	0.0192089	biological_process	254
palate development	Group	33	33	2	6	AXUD1,TIPARP	0.0192089	biological_process	255
negative regulation of synaptic transmission, dopaminergic	Group	3	3	1	33	PTGS2	0.0192513	biological_process	256
negative regulation of L-glutamate transport	Group	3	3	1	33	TNF	0.0192513	biological_process	257
negative regulation of NF-kappaB import into nucleus	Group	3	3	1	33	NLRP3	0.0192513	biological_process	258
positive regulation of cell activation	Group	3	3	1	33	JAK2	0.0192513	biological_process	259
nucleotide-binding oligomerization domain containing 1 signaling pathway	Group	3	3	1	33	NFKBIA	0.0192513	biological_process	260
nucleotide-binding oligomerization domain containing 2 signaling pathway	Group	3	3	1	33	NFKBIA	0.0192513	biological_process	261
toll-like receptor 4 signaling pathway	Group	3	3	1	33	NFKBIA	0.0192513	biological_process	262
MyD88-dependent toll-like receptor signaling pathway	Group	3	3	1	33	TLR2	0.0192513	biological_process	263
positive regulation of interleukin-1 beta production	Group	3	3	1	33	JAK2	0.0192513	biological_process	264
positive regulation of interleukin-1 secretion	Group	3	3	1	33	SAA1	0.0192513	biological_process	265
positive regulation of synaptic plasticity	Group	3	3	1	33	PTGS2	0.0192513	biological_process	266
RNA destabilization	Group	3	3	1	33	ZFP36	0.0192513	biological_process	267
positive regulation of phosphoprotein phosphatase activity	Group	3	3	1	33	JAK2	0.0192513	biological_process	268
inflammatory cell apoptosis	Group	3	3	1	33	FAS	0.0192513	biological_process	269
cysteinyl-tRNA aminoacylation	Group	3	3	1	33	CARS	0.0192513	biological_process	270
10-formyltetrahydrofolate catabolic process	Group	3	3	1	33	ALDH1L2	0.0192513	biological_process	271
heme oxidation	Group	3	3	1	33	HMOX1	0.0192513	biological_process	272
heme catabolic process	Group	3	3	1	33	HMOX1	0.0192513	biological_process	273
face development	Group	3	3	1	33	ZFAND5	0.0192513	biological_process	274
brain segmentation	Group	3	3	1	33	EGR2	0.0192513	biological_process	275
adult somatic muscle development	Group	3	3	1	33	IFRD1	0.0192513	biological_process	276
L-cystine transport	Group	3	3	1	33	SLC1A4	0.0192513	biological_process	277
response to molecule of fungal origin	Group	3	3	1	33	TLR2	0.0192513	biological_process	278
smooth muscle adaptation	Group	3	3	1	33	IL1B	0.0192513	biological_process	279
rhythmic behavior	Group	3	3	1	33	EGR2	0.0192513	biological_process	280
response to fructose stimulus	Group	3	3	1	33	PTGS2	0.0192513	biological_process	281
healing during inflammatory response	Group	3	3	1	33	HMOX1	0.0192513	biological_process	282
TNFR -> AP-1/ATF/TP53 signaling	Pathway	40	40	3	7	CD40,TNF,FAS	0.0194499	Ariadne Signaling Pathways	283
T Cell Activation	Pathway	81	1100	24	2	TNF,PTGS2,CSF3,NFKBIA,DUSP1,EGR1,LIF,OSM,MDM2,REL,NFKB2,ETS2,DUSP5,DUSP2,NFKBIZ,DUSP4,HERPUD1,NFKBIE,IKBKE,EGR2,FLNB,DUSP16,RASGEF1B,FBXO11	0.0200301	Ariadne Signaling Pathways	284
CCR1 -> STAT signaling	Pathway	16	16	2	12	CCL5,CCL4	0.0216004	Ariadne Signaling Pathways	285
TNFRSF5/6 -> RB1/E2F signaling	Pathway	16	16	2	12	CD40,FAS	0.0216004	Ariadne Signaling Pathways	286
blood coagulation	Group	93	93	3	3	PLAU,PLAUR,SERPINE1	0.0225034	biological_process	287
sensory perception of sound	Group	166	166	4	2	NLRP3,PMP22,ERCC6,FBXO11	0.0228977	biological_process	288
protein oligomerization	Group	37	37	2	5	NLRP3,MALT1	0.0238262	biological_process	289
response to insulin stimulus	Group	37	37	2	5	SOCS3,EGR2	0.0238262	biological_process	290
myelin assembly	Group	4	4	1	25	PMP22	0.0255861	biological_process	291
tubulin complex assembly	Group	4	4	1	25	TCP1alpha	0.0255861	biological_process	292
negative regulation of T cell mediated cytotoxicity	Group	4	4	1	25	IL7R	0.0255861	biological_process	293
negative regulation of platelet activation	Group	4	4	1	25	PDGFB	0.0255861	biological_process	294
negative regulation of Notch signaling pathway	Group	4	4	1	25	NFKBIA	0.0255861	biological_process	295
negative regulation of leukocyte migration	Group	4	4	1	25	HMOX1	0.0255861	biological_process	296
negative regulation of RNA splicing	Group	4	4	1	25	RPS13	0.0255861	biological_process	297
negative regulation of interleukin-4 production	Group	4	4	1	25	CD83	0.0255861	biological_process	298
positive regulation of T cell differentiation in the thymus	Group	4	4	1	25	IL7R	0.0255861	biological_process	299
positive regulation of CD4-positive, alpha beta T cell differentiation	Group	4	4	1	25	CD83	0.0255861	biological_process	300
positive regulation of axon regeneration	Group	4	4	1	25	NDEL1	0.0255861	biological_process	301
positive regulation of interleukin-4 biosynthetic process	Group	4	4	1	25	IRF4	0.0255861	biological_process	302
positive regulation of cholesterol transport	Group	4	4	1	25	NFKBIA	0.0255861	biological_process	303
regulation of epidermal cell differentiation	Group	4	4	1	25	MAFF	0.0255861	biological_process	304
regulation of nitric oxide biosynthetic process	Group	4	4	1	25	ARG2	0.0255861	biological_process	305
leukemia inhibitory factor signaling pathway	Group	4	4	1	25	LIF	0.0255861	biological_process	306
JAK-STAT cascade involved in growth hormone signaling pathway	Group	4	4	1	25	JAK2	0.0255861	biological_process	307
lymphocyte homeostasis	Group	4	4	1	25	Bim	0.0255861	biological_process	308
negative regulation of nitric-oxide synthase activity	Group	4	4	1	25	ARG2	0.0255861	biological_process	309
cellular response to nutrient	Group	4	4	1	25	HMOX1	0.0255861	biological_process	310
cysteine biosynthetic process	Group	4	4	1	25	CTH	0.0255861	biological_process	311
nuclear-transcribed mRNA poly(A) tail shortening	Group	4	4	1	25	ZFP36	0.0255861	biological_process	312
facial nerve structural organization	Group	4	4	1	25	EGR2	0.0255861	biological_process	313
L-alanine transport	Group	4	4	1	25	SLC1A4	0.0255861	biological_process	314
proline transport	Group	4	4	1	25	SLC1A4	0.0255861	biological_process	315
response to bacterial lipoprotein	Group	4	4	1	25	TLR2	0.0255861	biological_process	316
response to sterol depletion	Group	4	4	1	25	INSIG1	0.0255861	biological_process	317
positive regulation of specific transcription from RNA polymerase II promoter	Group	39	39	2	5	NFKBIA,IRF4	0.0262881	biological_process	318
TNFR -> CREB/ELK-SRF signaling	Pathway	42	45	3	6	CD40,TNF,FAS	0.0265393	Ariadne Signaling Pathways	319
protein amino acid autophosphorylation	Group	100	100	3	3	JAK2,CLK1,CLK4	0.0271454	biological_process	320
female pregnancy	Group	100	100	3	3	FOSL1,IL1RN,JUNB	0.0271454	biological_process	321
positive regulation of MAPKKK cascade	Group	40	40	2	5	LIF,OSM	0.0275561	biological_process	322
positive regulation of NF-kappaB transcription factor activity	Group	40	40	2	5	TNF,MALT1	0.0275561	biological_process	323
lipoprotein metabolic process	Group	40	40	2	5	LDLR,OLR1	0.0275561	biological_process	324
in utero embryonic development	Group	177	177	4	2	Bim,JUNB,ZFAND5,MAFF	0.0281103	biological_process	325
small GTPase mediated signal transduction	Group	263	263	5	1	RRAD,HMOX1,RAPGEF2,RASGEF1B,ARL5B	0.0283752	biological_process	326
humoral immune response	Group	41	41	2	4	TNF,CD83	0.0288483	biological_process	327
regulation of cyclin-dependent protein kinase activity	Group	42	42	2	4	GADD45A,SERTAD1	0.0301643	biological_process	328
JAK-STAT cascade	Group	43	43	2	4	JAK2,SOCS3	0.0315038	biological_process	329
leukocyte tethering or rolling	Group	5	5	1	20	TNF	0.0318802	biological_process	330
negative regulation of smooth muscle cell differentiation	Group	5	5	1	20	RCAN1	0.0318802	biological_process	331
negative regulation of striated muscle contraction	Group	5	5	1	20	ARG2	0.0318802	biological_process	332
cytoplasmic sequestering of NF-kappaB	Group	5	5	1	20	NFKBIA	0.0318802	biological_process	333
negative regulation of cytokine secretion during immune response	Group	5	5	1	20	TNF	0.0318802	biological_process	334
positive regulation of Notch signaling pathway	Group	5	5	1	20	JAG1	0.0318802	biological_process	335
positive regulation of hair follicle development	Group	5	5	1	20	TNF	0.0318802	biological_process	336
positive regulation of T cell cytokine production	Group	5	5	1	20	MALT1	0.0318802	biological_process	337
regulation of T cell receptor signaling pathway	Group	5	5	1	20	MALT1	0.0318802	biological_process	338
positive regulation of lipid catabolic process	Group	5	5	1	20	IL1B	0.0318802	biological_process	339
positive regulation of interleukin-12 production	Group	5	5	1	20	CD40	0.0318802	biological_process	340
regulation of NF-kappaB import into nucleus	Group	5	5	1	20	NFKBIA	0.0318802	biological_process	341
regulation of transcription from RNA polymerase II promoter in response to oxidative stress	Group	5	5	1	20	HMOX1	0.0318802	biological_process	342
intracellular receptor-mediated signaling pathway	Group	5	5	1	20	DCBLD2	0.0318802	biological_process	343
STAT protein nuclear translocation	Group	5	5	1	20	JAK2	0.0318802	biological_process	344
tyrosine phosphorylation of Stat5 protein	Group	5	5	1	20	OSM	0.0318802	biological_process	345
histone demethylation	Group	5	5	1	20	JMJD3	0.0318802	biological_process	346
centrosome localization	Group	5	5	1	20	NDEL1	0.0318802	biological_process	347
inositol trisphosphate biosynthetic process	Group	5	5	1	20	PTAFR	0.0318802	biological_process	348
pyrimidine dimer repair	Group	5	5	1	20	ERCC6	0.0318802	biological_process	349
post-embryonic organ morphogenesis	Group	5	5	1	20	Bim	0.0318802	biological_process	350
rhombomere 3 development	Group	5	5	1	20	EGR2	0.0318802	biological_process	351
response to muramyl dipeptide	Group	5	5	1	20	NFKBIA	0.0318802	biological_process	352
interleukin-18 production	Group	5	5	1	20	NLRP3	0.0318802	biological_process	353
ovulation	Group	5	5	1	20	PTGS2	0.0318802	biological_process	354
response to manganese ion	Group	5	5	1	20	PTGS2	0.0318802	biological_process	355
cell-cell signaling	Group	275	275	5	1	IL1B,CCL5,CXCL10,CCL4,SDC4	0.0334388	biological_process	356
calcium-mediated signaling	Group	45	45	2	4	TNF,RCAN1	0.0342518	biological_process	357
FibronectinR -> ICAP-1A/MYC signaling	Pathway	5	21	2	9	MYC,ITGA5	0.0360885	Ariadne Signaling Pathways	358
cell-cell adhesion mediated by integrin	Group	6	6	1	16	ITGA5	0.0381339	biological_process	359
positive regulation of B cell apoptosis	Group	6	6	1	16	MYC	0.0381339	biological_process	360
positive regulation of smooth muscle cell migration	Group	6	6	1	16	PDGFB	0.0381339	biological_process	361
positive regulation of T cell mediated immunity	Group	6	6	1	16	IL1B	0.0381339	biological_process	362
positive regulation of NF-kappaB import into nucleus	Group	6	6	1	16	TNF	0.0381339	biological_process	363
regulation of T-helper cell differentiation	Group	6	6	1	16	IRF4	0.0381339	biological_process	364
activation of MAPKKK activity	Group	6	6	1	16	GADD45B	0.0381339	biological_process	365
activation of JNKK activity	Group	6	6	1	16	ERCC6	0.0381339	biological_process	366
regulation of MAP kinase activity	Group	6	6	1	16	TRIB3	0.0381339	biological_process	367
immune response-regulating cell surface receptor signaling pathway	Group	6	6	1	16	CD40	0.0381339	biological_process	368
activation-induced cell death of T cells	Group	6	6	1	16	FAS	0.0381339	biological_process	369
9-cis-retinoic acid biosynthetic process	Group	6	6	1	16	DHRS9	0.0381339	biological_process	370
cellular response to glucose starvation	Group	6	6	1	16	ASNS	0.0381339	biological_process	371
central nervous system neuron axonogenesis	Group	6	6	1	16	NDEL1	0.0381339	biological_process	372
interleukin-1 secretion	Group	6	6	1	16	NLRP3	0.0381339	biological_process	373
homocysteine metabolic process	Group	6	6	1	16	CTH	0.0381339	biological_process	374
lipoprotein catabolic process	Group	6	6	1	16	LDLR	0.0381339	biological_process	375
vasculature development	Group	6	6	1	16	ZFAND5	0.0381339	biological_process	376
embryonic process involved in female pregnancy	Group	6	6	1	16	JUNB	0.0381339	biological_process	377
L-serine transport	Group	6	6	1	16	SLC1A4	0.0381339	biological_process	378
response to hydroperoxide	Group	6	6	1	16	JAK2	0.0381339	biological_process	379
response to superoxide	Group	6	6	1	16	ERCC6	0.0381339	biological_process	380
myelination	Group	48	48	2	4	PMP22,EGR2	0.0385412	biological_process	381
phospholipid biosynthetic process	Group	49	49	2	4	AGPAT4,AGPAT9	0.0400142	biological_process	382
cytokine production	Group	50	50	2	4	PTAFR,REL	0.0415083	biological_process	383
response to protein stimulus	Group	50	50	2	4	FAS,EGR1	0.0415083	biological_process	384
negative regulation of transcription from RNA polymerase II promoter	Group	293	293	5	1	TNF,EGR1,MDM2,ZBTB32,JMJD3	0.0420302	biological_process	385
vasculogenesis	Group	51	51	2	3	JUNB,TIPARP	0.0430231	biological_process	386
positive regulation of protein complex assembly	Group	7	7	1	14	CDC42EP2	0.0443474	biological_process	387
negative regulation of B cell activation	Group	7	7	1	14	FAS	0.0443474	biological_process	388
negative regulation of survival gene product expression	Group	7	7	1	14	MYC	0.0443474	biological_process	389
negative regulation of interleukin-6 production	Group	7	7	1	14	TNF	0.0443474	biological_process	390
cytoplasmic sequestering of transcription factor	Group	7	7	1	14	NFKBIE	0.0443474	biological_process	391
negative regulation of calcium ion transport	Group	7	7	1	14	PTGS2	0.0443474	biological_process	392
positive regulation of isotype switching to IgG isotypes	Group	7	7	1	14	CD40	0.0443474	biological_process	393
positive regulation of synaptic transmission, glutamatergic	Group	7	7	1	14	PTGS2	0.0443474	biological_process	394
positive regulation of myeloid cell differentiation	Group	7	7	1	14	JAG1	0.0443474	biological_process	395
positive regulation of interleukin-6 biosynthetic process	Group	7	7	1	14	IL1B	0.0443474	biological_process	396
positive regulation of chemotaxis	Group	7	7	1	14	PDGFB	0.0443474	biological_process	397
positive regulation of chemokine production	Group	7	7	1	14	TNF	0.0443474	biological_process	398
regulation of lymphocyte differentiation	Group	7	7	1	14	FAS	0.0443474	biological_process	399
regulation of I-kappaB kinase-NF-kappaB cascade	Group	7	7	1	14	SQSTM1	0.0443474	biological_process	400
traversing start control point of mitotic cell cycle	Group	7	7	1	14	MDM2	0.0443474	biological_process	401
regulation of myeloid cell differentiation	Group	7	7	1	14	FAS	0.0443474	biological_process	402
regulation of telomere maintenance	Group	7	7	1	14	MYC	0.0443474	biological_process	403
regulation of cholesterol biosynthetic process	Group	7	7	1	14	CYP51A1	0.0443474	biological_process	404
entrainment of circadian clock	Group	7	7	1	14	BHLHB2	0.0443474	biological_process	405
regulation of vascular permeability	Group	7	7	1	14	CCL4	0.0443474	biological_process	406
cytoskeletal anchoring at plasma membrane	Group	7	7	1	14	FLNB	0.0443474	biological_process	407
progesterone metabolic process	Group	7	7	1	14	DHRS9	0.0443474	biological_process	408
fibroblast migration	Group	7	7	1	14	ZFAND5	0.0443474	biological_process	409
smooth muscle cell migration	Group	7	7	1	14	PLAU	0.0443474	biological_process	410
Schwann cell differentiation	Group	7	7	1	14	EGR2	0.0443474	biological_process	411
retrograde axon cargo transport	Group	7	7	1	14	NDEL1	0.0443474	biological_process	412
nuclear export	Group	7	7	1	14	MALT1	0.0443474	biological_process	413
choline metabolic process	Group	7	7	1	14	CHKA	0.0443474	biological_process	414
arginine metabolic process	Group	7	7	1	14	ARG2	0.0443474	biological_process	415
attachment of GPI anchor to protein	Group	7	7	1	14	PLAUR	0.0443474	biological_process	416
nuclear-transcribed mRNA catabolic process, deadenylation-dependent decay	Group	7	7	1	14	ZFP36	0.0443474	biological_process	417
muscle organ morphogenesis	Group	7	7	1	14	LIF	0.0443474	biological_process	418
morphogenesis of an epithelial sheet	Group	7	7	1	14	JAG1	0.0443474	biological_process	419
transition metal ion transport	Group	7	7	1	14	SLC11A2	0.0443474	biological_process	420
detection of biotic stimulus	Group	7	7	1	14	NLRP3	0.0443474	biological_process	421
modification-dependent protein catabolic process	Group	501	501	7	1	FBXO30,Fbxo15,SOCS3,MDM2,MALT1,TNFAIP3,FBXO11	0.0447202	biological_process	422
cell growth	Group	55	55	2	3	PDGFB,IL7R	0.0492833	biological_process	423
induction of apoptosis by oxidative stress	Group	8	8	1	12	JAK2	0.050521	biological_process	424
positive regulation of macrophage differentiation	Group	8	8	1	12	LIF	0.050521	biological_process	425
positive regulation of interleukin-12 biosynthetic process	Group	8	8	1	12	REL	0.050521	biological_process	426
positive regulation of interleukin-10 production	Group	8	8	1	12	CD83	0.050521	biological_process	427
positive regulation of protein transport	Group	8	8	1	12	TNF	0.050521	biological_process	428
iron ion homeostasis	Group	8	8	1	12	HMOX1	0.050521	biological_process	429
leukocyte homeostasis	Group	8	8	1	12	Bim	0.050521	biological_process	430
myeloid cell homeostasis	Group	8	8	1	12	Bim	0.050521	biological_process	431
substrate-bound cell migration	Group	8	8	1	12	PDGFB	0.050521	biological_process	432
wound healing, spreading of epidermal cells	Group	8	8	1	12	ITGA5	0.050521	biological_process	433
transcription-coupled nucleotide-excision repair	Group	8	8	1	12	ERCC6	0.050521	biological_process	434
cobalt ion transport	Group	8	8	1	12	SLC11A2	0.050521	biological_process	435
germinal center formation	Group	8	8	1	12	NFKB2	0.050521	biological_process	436
multicellular organismal metabolic process	Group	8	8	1	12	TIPARP	0.050521	biological_process	437
receptor biosynthetic process	Group	8	8	1	12	TNF	0.050521	biological_process	438
maternal process involved in pregnancy	Group	8	8	1	12	LIF	0.050521	biological_process	439
respiratory system process	Group	8	8	1	12	ZFAND5	0.050521	biological_process	440
response to tumor necrosis factor	Group	8	8	1	12	CCL5	0.050521	biological_process	441
response to alkaloid	Group	8	8	1	12	MYC	0.050521	biological_process	442
protein catabolic process	Group	56	56	2	3	MDM2,SLC15A3	0.0508969	biological_process	443
protein amino acid phosphorylation	Group	739	739	9	1	STK40,JAK2,PIM1,PLK2,IKBKE,TRIB3,CLK1,ALPK1,CLK4	0.0512765	biological_process	444
keratinocyte differentiation	Group	58	58	2	3	PTGS2,JAG1	0.0541804	biological_process	445
cell-substrate junction assembly	Group	9	9	1	11	ITGA5	0.0566549	biological_process	446
negative regulation of glucose import	Group	9	9	1	11	TNF	0.0566549	biological_process	447
positive regulation of stress-activated MAPK cascade	Group	9	9	1	11	IL1B	0.0566549	biological_process	448
positive regulation of blood vessel endothelial cell migration	Group	9	9	1	11	PDGFB	0.0566549	biological_process	449
positive regulation of caspase activity	Group	9	9	1	11	NLRP3	0.0566549	biological_process	450
regulation of DNA recombination	Group	9	9	1	11	IL7R	0.0566549	biological_process	451
stress-activated protein kinase signaling pathway	Group	9	9	1	11	ERRFI1	0.0566549	biological_process	452
androgen metabolic process	Group	9	9	1	11	DHRS9	0.0566549	biological_process	453
negative thymic T cell selection	Group	9	9	1	11	FAS	0.0566549	biological_process	454
cellular extravasation	Group	9	9	1	11	TNF	0.0566549	biological_process	455
granulocyte differentiation	Group	9	9	1	11	CSF3	0.0566549	biological_process	456
response to salt stress	Group	9	9	1	11	TNF	0.0566549	biological_process	457
innate immune response	Group	135	135	3	2	TLR2,IFIH1,MALT1	0.0572959	biological_process	458
cell adhesion	Group	650	650	8	1	FLRT2,CCL5,CCL4,SDC4,OLR1,ITGA5,TNFRSF12A,DCBLD2	0.060956	biological_process	459
signal transduction	Group	2809	2809	25	0	MGC34104,PLAU,CD40,TNF,FAS,PLAUR,IL1B,CCL5,TRAF1,NR4A1,PTAFR,TLR2,CXCL10,CCL4,SOCS3,NFKB2,RCAN1,NLRP3,PDE4B,CD83,RAPGEF2,SKIL,FLNB,GPR109A,GPR84	0.0620257	biological_process	460
response to unfolded protein	Group	63	63	2	3	HERPUD1,DNAJB4	0.0627027	biological_process	461
negative regulation of cell-cell adhesion	Group	10	10	1	10	JAK2	0.0627495	biological_process	462
negative regulation of foam cell differentiation	Group	10	10	1	10	NFKBIA	0.0627495	biological_process	463
pathogen-associated molecular pattern dependent induction by symbiont of host innate immunity	Group	10	10	1	10	TLR2	0.0627495	biological_process	464
regulation of protein secretion	Group	10	10	1	10	SAA1	0.0627495	biological_process	465
regulation of mRNA stability	Group	10	10	1	10	ZFP36	0.0627495	biological_process	466
enzyme linked receptor protein signaling pathway	Group	10	10	1	10	JAK2	0.0627495	biological_process	467
regulation of pigmentation during development	Group	10	10	1	10	Bim	0.0627495	biological_process	468
erythrocyte homeostasis	Group	10	10	1	10	HMOX1	0.0627495	biological_process	469
microglial cell activation during immune response	Group	10	10	1	10	TLR2	0.0627495	biological_process	470
inner cell mass cell proliferation	Group	10	10	1	10	NDEL1	0.0627495	biological_process	471
neurofilament cytoskeleton organization	Group	10	10	1	10	NDEL1	0.0627495	biological_process	472
vesicle transport along microtubule	Group	10	10	1	10	NDEL1	0.0627495	biological_process	473
mRNA cleavage	Group	10	10	1	10	PCF11	0.0627495	biological_process	474
urea cycle	Group	10	10	1	10	ARG2	0.0627495	biological_process	475
ear development	Group	10	10	1	10	Bim	0.0627495	biological_process	476
intestinal cholesterol absorption	Group	10	10	1	10	LDLR	0.0627495	biological_process	477
B cell mediated immunity	Group	10	10	1	10	FAS	0.0627495	biological_process	478
pathogenesis	Group	10	10	1	10	MYC	0.0627495	biological_process	479
response to fungus	Group	10	10	1	10	MALT1	0.0627495	biological_process	480
response to gravity	Group	10	10	1	10	FOSL1	0.0627495	biological_process	481
regulation of cell shape	Group	65	65	2	3	CDC42EP2,CDC42EP4	0.0662308	biological_process	482
MAPKKK cascade	Group	65	65	2	3	RAPGEF2,DUSP4	0.0662308	biological_process	483
positive regulation of cell migration	Group	66	66	2	3	CXCL10,JAK2	0.0680192	biological_process	484
response to toxin	Group	66	66	2	3	FAS,ERCC6	0.0680192	biological_process	485
negative regulation of I-kappaB kinase-NF-kappaB cascade	Group	11	11	1	9	TNFAIP3	0.0688048	biological_process	486
positive regulation of axon extension	Group	11	11	1	9	TNFRSF12A	0.0688048	biological_process	487
positive regulation of interleukin-1 beta secretion	Group	11	11	1	9	NLRP3	0.0688048	biological_process	488
tumor necrosis factor-mediated signaling pathway	Group	11	11	1	9	TNF	0.0688048	biological_process	489
regulation of organ growth	Group	11	11	1	9	Bim	0.0688048	biological_process	490
macrophage chemotaxis	Group	11	11	1	9	SAA1	0.0688048	biological_process	491
triglyceride biosynthetic process	Group	11	11	1	9	AGPAT9	0.0688048	biological_process	492
anagen	Group	11	11	1	9	PTGS2	0.0688048	biological_process	493
ovulation cycle	Group	11	11	1	9	FAS	0.0688048	biological_process	494
renal system process	Group	11	11	1	9	FAS	0.0688048	biological_process	495
detection of mechanical stimulus involved in sensory perception of sound	Group	11	11	1	9	MYC	0.0688048	biological_process	496
response to UV-B	Group	11	11	1	9	ERCC6	0.0688048	biological_process	497
SerotoninR2 -> STAT3 signaling	Pathway	5	5	1	20	JAK2	0.0700062	Ariadne Signaling Pathways	498
Gap Junction Regulation	Pathway	51	639	14	2	CCL5,PTAFR,DUSP1,CXCL10,CXCL3,PDGFB,CCL4,RAPGEF2,DUSP5,DUSP2,DUSP4,DUSP16,GPR109A,RASGEF1B	0.0718971	Ariadne Signaling Pathways	499
Gonadotrope Cell Activation	Pathway	71	698	15	2	PTGS2,DUSP1,EGR1,FOSL1,PDGFB,ETS2,JUNB,RAPGEF2,DUSP5,DUSP2,DUSP4,EGR2,DUSP16,FOSL2,RASGEF1B	0.0724208	Ariadne Signaling Pathways	500
Focal Adhesion Regulation	Pathway	41	308	8	2	DUSP1,PDGFB,ITGA5,DUSP5,DUSP2,DUSP4,FLNB,DUSP16	0.0748141	Ariadne Signaling Pathways	501
positive regulation of tyrosine phosphorylation of Stat5 protein	Group	12	12	1	8	JAK2	0.0748213	biological_process	502
positive regulation of acute inflammatory response	Group	12	12	1	8	OSM	0.0748213	biological_process	503
regulation of osteoclast differentiation	Group	12	12	1	8	TNF	0.0748213	biological_process	504
negative regulation of NF-kappaB transcription factor activity	Group	12	12	1	8	NLRP3	0.0748213	biological_process	505
tyrosine phosphorylation of STAT protein	Group	12	12	1	8	JAK2	0.0748213	biological_process	506
regulation of mitochondrial membrane permeability	Group	12	12	1	8	PLEKHF1	0.0748213	biological_process	507
homeostasis of number of cells	Group	12	12	1	8	IL7R	0.0748213	biological_process	508
myeloid dendritic cell differentiation	Group	12	12	1	8	IRF4	0.0748213	biological_process	509
centrosome cycle	Group	12	12	1	8	GADD45A	0.0748213	biological_process	510
endothelial cell proliferation	Group	12	12	1	8	HMOX1	0.0748213	biological_process	511
polyamine metabolic process	Group	12	12	1	8	ODC1	0.0748213	biological_process	512
phosphate transport	Group	12	12	1	8	SLC20A1	0.0748213	biological_process	513
behavioral response to pain	Group	12	12	1	8	OSM	0.0748213	biological_process	514
response to electrical stimulus	Group	12	12	1	8	BTG2	0.0748213	biological_process	515
regulation of growth	Group	71	71	2	2	OSM,SOCS3	0.0771942	biological_process	516
regulation of cell size	Group	13	13	1	7	IL7R	0.0807991	biological_process	517
endothelial cell differentiation	Group	13	13	1	7	JAG1	0.0807991	biological_process	518
middle ear morphogenesis	Group	13	13	1	7	MYC	0.0807991	biological_process	519
dicarboxylic acid transport	Group	13	13	1	7	SLC1A4	0.0807991	biological_process	520
oligopeptide transport	Group	13	13	1	7	SLC15A3	0.0807991	biological_process	521
parturition	Group	13	13	1	7	MAFF	0.0807991	biological_process	522
cognition	Group	13	13	1	7	SLC1A4	0.0807991	biological_process	523
response to exogenous dsRNA	Group	13	13	1	7	NFKBIA	0.0807991	biological_process	524
regulation of small GTPase mediated signal transduction	Group	73	73	2	2	RAPGEF2,RASGEF1B	0.0809678	biological_process	525
regulation of blood pressure	Group	73	73	2	2	PTGS2,HMOX1	0.0809678	biological_process	526
IL11R -> STAT3 signalling	Pathway	6	6	1	16	JAK2	0.0834145	Ariadne Signaling Pathways	527
AdrenergicRa -> STAT1 signaling	Pathway	6	6	1	16	JAK2	0.0834145	Ariadne Signaling Pathways	528
KIT -> STAT signaling	Pathway	6	6	1	16	JAK2	0.0834145	Ariadne Signaling Pathways	529
TNFRSF5 -> STAT signaling	Pathway	6	6	1	16	CD40	0.0834145	Ariadne Signaling Pathways	530
cholesterol metabolic process	Group	75	75	2	2	LDLR,INSIG1	0.0847975	biological_process	531
oxidation reduction	Group	702	702	8	1	GFOD1,ALDH1L2,PTGS2,HMOX1,DHRS9,CYP51A1,SMOX,JMJD3	0.0861173	biological_process	532
negative regulation of heart contraction	Group	14	14	1	7	JAK2	0.0867385	biological_process	533
positive regulation of phosphoinositide 3-kinase cascade	Group	14	14	1	7	JAK2	0.0867385	biological_process	534
positive regulation of mitotic cell cycle	Group	14	14	1	7	ASNS	0.0867385	biological_process	535
regulation of proteolysis	Group	14	14	1	7	PLAUR	0.0867385	biological_process	536
regulation of peptidyl-tyrosine phosphorylation	Group	14	14	1	7	PDGFB	0.0867385	biological_process	537
osteoclast differentiation	Group	14	14	1	7	TNF	0.0867385	biological_process	538
polyamine biosynthetic process	Group	14	14	1	7	ODC1	0.0867385	biological_process	539
mRNA catabolic process	Group	14	14	1	7	ZFP36	0.0867385	biological_process	540
response to iron ion	Group	14	14	1	7	SLC11A2	0.0867385	biological_process	541
Metabolism of glycerophospholipids and ether lipids	Pathway	150	300	4	1	AGPAT4,CHKA,AGPAT9,MTMR7	0.089711	Ariadne Metabolic Pathways	542
protein homooligomerization	Group	78	78	2	2	FAS,SPAG9	0.0906425	biological_process	543
regulation of transcription from RNA polymerase II promoter	Group	264	264	4	1	FOSL1,JUNB,FOSL2,CHD2	0.0923936	biological_process	544
positive regulation of actin filament polymerization	Group	15	15	1	6	CDC42EP2	0.0926397	biological_process	545
lipopolysaccharide-mediated signaling pathway	Group	15	15	1	6	NFKBIA	0.0926397	biological_process	546
retinol metabolic process	Group	15	15	1	6	DHRS9	0.0926397	biological_process	547
prostaglandin biosynthetic process	Group	15	15	1	6	PTGS2	0.0926397	biological_process	548
response to molecule of bacterial origin	Group	15	15	1	6	MALT1	0.0926397	biological_process	549
response to ATP	Group	15	15	1	6	IL1B	0.0926397	biological_process	550
ErythropoietinR -> STAT signaling	Pathway	7	7	1	14	JAK2	0.0966316	Ariadne Signaling Pathways	551
LeptinR -> STAT signaling	Pathway	7	7	1	14	JAK2	0.0966316	Ariadne Signaling Pathways	552
IL6ST -> STAT5B signaling	Pathway	7	7	1	14	JAK2	0.0966316	Ariadne Signaling Pathways	553
ThrombinR -> STAT1 signaling	Pathway	7	7	1	14	JAK2	0.0966316	Ariadne Signaling Pathways	554
AngiotensinR -> STAT signaling	Pathway	7	7	1	14	JAK2	0.0966316	Ariadne Signaling Pathways	555
VasopressinR2 -> STAT signaling	Pathway	7	7	1	14	JAK2	0.0966316	Ariadne Signaling Pathways	556
CSF1R -> STAT signaling	Pathway	7	7	1	14	JAK2	0.0966316	Ariadne Signaling Pathways	557
TNFRSF6 -> FOXO3A signaling	Pathway	7	7	1	14	FAS	0.0966316	Ariadne Signaling Pathways	558
TLR3 -> IRF signaling	Pathway	7	7	1	14	IKBKE	0.0966316	Ariadne Signaling Pathways	559
stem cell maintenance	Group	16	16	1	6	LIF	0.098503	biological_process	560
positive regulation of tumor necrosis factor production	Group	16	16	1	6	TLR2	0.098503	biological_process	561
regulation of phosphoprotein phosphatase activity	Group	16	16	1	6	RCAN1	0.098503	biological_process	562
activation of NF-kappaB-inducing kinase activity	Group	16	16	1	6	MALT1	0.098503	biological_process	563
regulation of protein catabolic process	Group	16	16	1	6	MDM2	0.098503	biological_process	564
mast cell activation	Group	16	16	1	6	NDRG1	0.098503	biological_process	565
motor axon guidance	Group	16	16	1	6	EGR2	0.098503	biological_process	566
myoblast differentiation	Group	16	16	1	6	JAG1	0.098503	biological_process	567
phosphatidylcholine biosynthetic process	Group	16	16	1	6	CHKA	0.098503	biological_process	568
gene expression	Group	16	16	1	6	FAS	0.098503	biological_process	569
protein heterooligomerization	Group	82	82	2	2	BIRC3,SQSTM1	0.0986132	biological_process	570
positive regulation of vasodilation	Group	17	17	1	5	HMOX1	0.104329	biological_process	571
positive regulation of smooth muscle contraction	Group	17	17	1	5	PTGS2	0.104329	biological_process	572
negative regulation of MAP kinase activity	Group	17	17	1	5	IL1B	0.104329	biological_process	573
regulation of ossification	Group	17	17	1	5	EGR2	0.104329	biological_process	574
mitotic cell cycle	Group	17	17	1	5	PLK2	0.104329	biological_process	575
programmed cell death	Group	17	17	1	5	TRIB3	0.104329	biological_process	576
response to testosterone stimulus	Group	17	17	1	5	DUSP1	0.104329	biological_process	577
response to morphine	Group	17	17	1	5	IL1B	0.104329	biological_process	578
Metabolism of triacylglycerols	Pathway	45	96	2	2	AGPAT4,AGPAT9	0.106655	Ariadne Metabolic Pathways	579
Biosynthesis of cholesterol	Pathway	83	97	2	2	CYP51A1,HMGCS1	0.108535	Ariadne Metabolic Pathways	580
cellular calcium ion homeostasis	Group	87	87	2	2	CCL5,HERPUD1	0.10884	biological_process	581
T-cell receptor -> NF-kB signaling	Pathway	38	176	5	2	NFKBIA,REL,NFKB2,MALT1,IKBKE	0.109226	Ariadne Signaling Pathways	582
MPL -> STAT signaling	Pathway	8	8	1	12	JAK2	0.10966	Ariadne Signaling Pathways	583
IFNGR -> STAT signaling	Pathway	8	8	1	12	JAK2	0.10966	Ariadne Signaling Pathways	584
IL6R -> STAT signaling	Pathway	8	8	1	12	JAK2	0.10966	Ariadne Signaling Pathways	585
IL31R -> STAT signaling	Pathway	8	8	1	12	JAK2	0.10966	Ariadne Signaling Pathways	586
CholecystokininR -> STAT signaling	Pathway	8	8	1	12	JAK2	0.10966	Ariadne Signaling Pathways	587
HGFR -> STAT signaling	Pathway	8	8	1	12	JAK2	0.10966	Ariadne Signaling Pathways	588
trophectodermal cell differentiation	Group	18	18	1	5	JUNB	0.110117	biological_process	589
positive regulation of endothelial cell proliferation	Group	18	18	1	5	PDGFB	0.110117	biological_process	590
retinoic acid metabolic process	Group	18	18	1	5	DHRS9	0.110117	biological_process	591
isotype switching	Group	18	18	1	5	Swap70	0.110117	biological_process	592
viral genome replication	Group	18	18	1	5	CCL4	0.110117	biological_process	593
response to food	Group	18	18	1	5	SOCS3	0.110117	biological_process	594
B Cell Activation	Pathway	65	1178	22	1	FLRT2,PTGS2,NFKBIA,DUSP1,FOSL1,REL,NFKB2,ETS2,IRF4,JUNB,DUSP5,DUSP2,NFKBIZ,DUSP4,NFKBIE,IKBKE,FLNB,DUSP16,FOSL2,RPS13,DNAJB4,RASGEF1B	0.111236	Ariadne Signaling Pathways	595
toll-like receptor signaling pathway	Group	19	19	1	5	TLR2	0.115868	biological_process	596
positive regulation of vasoconstriction	Group	19	19	1	5	PTGS2	0.115868	biological_process	597
regulation of mitotic cell cycle	Group	19	19	1	5	MYC	0.115868	biological_process	598
regulation of inflammatory response	Group	19	19	1	5	PTGS2	0.115868	biological_process	599
skeletal muscle fiber development	Group	19	19	1	5	RCAN1	0.115868	biological_process	600
muscle cell differentiation	Group	19	19	1	5	IFRD1	0.115868	biological_process	601
response to pH	Group	19	19	1	5	CLCN7	0.115868	biological_process	602
cell projection assembly	Group	20	20	1	5	PDGFB	0.121582	biological_process	603
positive regulation of insulin secretion	Group	20	20	1	5	JAK2	0.121582	biological_process	604
cellular response to extracellular stimulus	Group	20	20	1	5	FOSL1	0.121582	biological_process	605
DNA fragmentation involved in apoptosis	Group	20	20	1	5	MYC	0.121582	biological_process	606
axon regeneration	Group	20	20	1	5	JAK2	0.121582	biological_process	607
auditory receptor cell differentiation	Group	20	20	1	5	JAG1	0.121582	biological_process	608
protein amino acid methylation	Group	20	20	1	5	BTG2	0.121582	biological_process	609
defense response	Group	188	188	3	1	TNF,MALT1,CD83	0.122464	biological_process	610
CNTFR -> STAT3 signaling	Pathway	9	9	1	11	JAK2	0.122503	Ariadne Signaling Pathways	611
CSF2R -> STAT signaling	Pathway	9	9	1	11	JAK2	0.122503	Ariadne Signaling Pathways	612
IL7R -> STAT signaling	Pathway	9	9	1	11	IL7R	0.122503	Ariadne Signaling Pathways	613
IL5R -> STAT signaling	Pathway	9	9	1	11	JAK2	0.122503	Ariadne Signaling Pathways	614
IL12R -> STAT signaling	Pathway	9	9	1	11	JAK2	0.122503	Ariadne Signaling Pathways	615
IL3R -> STAT signaling	Pathway	9	9	1	11	JAK2	0.122503	Ariadne Signaling Pathways	616
CXCR4 -> STAT signaling	Pathway	9	9	1	11	JAK2	0.122503	Ariadne Signaling Pathways	617
InsulinR -> STAT signaling	Pathway	9	9	1	11	JAK2	0.122503	Ariadne Signaling Pathways	618
IGF1R -> STAT signaling	Pathway	9	9	1	11	JAK2	0.122503	Ariadne Signaling Pathways	619
steroid metabolic process	Group	94	94	2	2	LDLR,INSIG1	0.123599	biological_process	620
lipid transport	Group	94	94	2	2	LDLR,CHKA	0.123599	biological_process	621
negative regulation of proteolysis	Group	21	21	1	4	SERPINE1	0.127259	biological_process	622
positive regulation of synaptic transmission	Group	21	21	1	4	TNF	0.127259	biological_process	623
positive regulation of gene-specific transcription	Group	21	21	1	4	TNF	0.127259	biological_process	624
glutamine metabolic process	Group	21	21	1	4	ASNS	0.127259	biological_process	625
alveolus development	Group	21	21	1	4	SLFN12	0.127259	biological_process	626
copper ion transport	Group	21	21	1	4	SLC31A2	0.127259	biological_process	627
adult behavior	Group	21	21	1	4	NR4A3	0.127259	biological_process	628
response to X-ray	Group	21	21	1	4	ERCC6	0.127259	biological_process	629
protein ubiquitination	Group	98	98	2	2	MDM2,FBXO11	0.132238	biological_process	630
regulation of transcription	Group	533	533	6	1	MYC,NR4A1,REL,NFKB2,BHLHB2,EGR2	0.13228	biological_process	631
positive regulation of T cell activation	Group	22	22	1	4	MALT1	0.1329	biological_process	632
induction of apoptosis by intracellular signals	Group	22	22	1	4	MYC	0.1329	biological_process	633
positive regulation of MAP kinase activity	Group	22	22	1	4	PDGFB	0.1329	biological_process	634
photoreceptor cell maintenance	Group	22	22	1	4	ERCC6	0.1329	biological_process	635
cell activation	Group	22	22	1	4	TNF	0.1329	biological_process	636
synaptic transmission, glutamatergic	Group	22	22	1	4	SLC1A4	0.1329	biological_process	637
G2-M transition of mitotic cell cycle	Group	22	22	1	4	GADD45A	0.1329	biological_process	638
blood vessel morphogenesis	Group	22	22	1	4	PLAU	0.1329	biological_process	639
bone mineralization	Group	22	22	1	4	PTGS2	0.1329	biological_process	640
social behavior	Group	22	22	1	4	IL1B	0.1329	biological_process	641
response to bacterium	Group	22	22	1	4	SOCS3	0.1329	biological_process	642
response to reactive oxygen species	Group	22	22	1	4	SERPINE1	0.1329	biological_process	643
Urea cycle and arginine metabolism	Pathway	86	110	2	1	ARG2,ODC1	0.133776	Ariadne Metabolic Pathways	644
ProlactinR -> STAT signaling	Pathway	10	10	1	10	JAK2	0.135163	Ariadne Signaling Pathways	645
positive regulation of B cell proliferation	Group	23	23	1	4	CD40	0.138504	biological_process	646
positive regulation of cellular protein metabolic process	Group	23	23	1	4	NFKBIA	0.138504	biological_process	647
cAMP-mediated signaling	Group	23	23	1	4	RAPGEF2	0.138504	biological_process	648
peptidyl-threonine phosphorylation	Group	23	23	1	4	CLK1	0.138504	biological_process	649
pigmentation during development	Group	23	23	1	4	Bim	0.138504	biological_process	650
embryonic placenta development	Group	23	23	1	4	JUNB	0.138504	biological_process	651
response to nicotine	Group	23	23	1	4	HMOX1	0.138504	biological_process	652
protein secretion	Group	24	24	1	4	CXCL10	0.144073	biological_process	653
thymus development	Group	24	24	1	4	Bim	0.144073	biological_process	654
defense response to virus	Group	24	24	1	4	NLRP3	0.144073	biological_process	655
transcription initiation	Group	25	25	1	4	MYC	0.149606	biological_process	656
mesoderm formation	Group	26	26	1	3	NR4A3	0.155103	biological_process	657
positive regulation of cell adhesion	Group	26	26	1	3	SAA1	0.155103	biological_process	658
inhibition of adenylate cyclase activity by G-protein signaling	Group	26	26	1	3	RGS1	0.155103	biological_process	659
negative regulation of transcription factor activity	Group	26	26	1	3	HMOX1	0.155103	biological_process	660
release of cytochrome c from mitochondria	Group	26	26	1	3	MYC	0.155103	biological_process	661
myeloid cell differentiation	Group	26	26	1	3	JAK2	0.155103	biological_process	662
protein amino acid O-linked glycosylation	Group	26	26	1	3	LDLR	0.155103	biological_process	663
base-excision repair	Group	26	26	1	3	ERCC6	0.155103	biological_process	664
GHR -> STAT signaling	Pathway	12	12	1	8	JAK2	0.159943	Ariadne Signaling Pathways	665
heterophilic cell adhesion	Group	27	27	1	3	ITGA5	0.160564	biological_process	666
positive regulation of protein kinase activity	Group	27	27	1	3	SDC4	0.160564	biological_process	667
endoplasmic reticulum unfolded protein response	Group	27	27	1	3	HERPUD1	0.160564	biological_process	668
establishment or maintenance of cell polarity	Group	27	27	1	3	CCL4	0.160564	biological_process	669
sterol biosynthetic process	Group	27	27	1	3	HMGCS1	0.160564	biological_process	670
response to radiation	Group	27	27	1	3	MYC	0.160564	biological_process	671
protein modification process	Group	217	217	3	1	HERPUD1,OASL,FBXO11	0.165823	biological_process	672
positive regulation of neuron apoptosis	Group	28	28	1	3	TNF	0.165991	biological_process	673
smooth muscle contraction	Group	28	28	1	3	PDE4B	0.165991	biological_process	674
glucose metabolic process	Group	115	115	2	1	TNF,MYC	0.170296	biological_process	675
lipid biosynthetic process	Group	115	115	2	1	PTGS2,HMGCS1	0.170296	biological_process	676
regulation of long-term neuronal synaptic plasticity	Group	29	29	1	3	EGR1	0.171383	biological_process	677
transcription, DNA-dependent	Group	29	29	1	3	MYC	0.171383	biological_process	678
isoprenoid biosynthetic process	Group	29	29	1	3	HMGCS1	0.171383	biological_process	679
glutathione metabolic process	Group	29	29	1	3	CTH	0.171383	biological_process	680
phosphate metabolic process	Group	29	29	1	3	SLC20A1	0.171383	biological_process	681
inner ear development	Group	29	29	1	3	JAG1	0.171383	biological_process	682
Notch -> SMAD3 signaling	Pathway	7	13	1	7	JAG1	0.172068	Ariadne Signaling Pathways	683
Notch -> LEF1 signaling	Pathway	7	13	1	7	JAG1	0.172068	Ariadne Signaling Pathways	684
FGFR1 -> STAT signaling	Pathway	13	13	1	7	JAK2	0.172068	Ariadne Signaling Pathways	685
protein amino acid ADP-ribosylation	Group	30	30	1	3	TIPARP	0.17674	biological_process	686
nitrogen compound metabolic process	Group	30	30	1	3	TIPARP	0.17674	biological_process	687
response to antibiotic	Group	30	30	1	3	JAK2	0.17674	biological_process	688
GHR -> ELK-SRF/MYC signaling	Pathway	25	53	2	3	MYC,JAK2	0.177146	Ariadne Signaling Pathways	689
lipid metabolic process	Group	342	342	4	1	IL1RN,LDLR,INSIG1,CHKA	0.180906	biological_process	690
endosome transport	Group	31	31	1	3	SQSTM1	0.182063	biological_process	691
cholesterol transport	Group	31	31	1	3	LDLR	0.182063	biological_process	692
response to inorganic substance	Group	31	31	1	3	FAS	0.182063	biological_process	693
response to metal ion	Group	31	31	1	3	NDRG1	0.182063	biological_process	694
Notch -> MEF/MYOD signaling	Pathway	8	14	1	7	JAG1	0.18402	Ariadne Signaling Pathways	695
FGFR3 -> STAT signaling	Pathway	14	14	1	7	JAK2	0.18402	Ariadne Signaling Pathways	696
TNFRSF6 -> DDIT3 signaling	Pathway	14	14	1	7	FAS	0.18402	Ariadne Signaling Pathways	697
TLR4 -> IRF signaling	Pathway	14	14	1	7	IKBKE	0.18402	Ariadne Signaling Pathways	698
cell surface receptor linked signal transduction	Group	230	230	3	1	BIRC3,CXCL10,IL7R	0.186555	biological_process	699
positive regulation of DNA replication	Group	32	32	1	3	PDGFB	0.187351	biological_process	700
positive regulation of catalytic activity	Group	32	32	1	3	MYC	0.187351	biological_process	701
neuromuscular process controlling balance	Group	32	32	1	3	NR4A3	0.187351	biological_process	702
metabolic process	Group	858	858	8	0	GFOD1,AGPAT4,ALDH1L2,INSIG1,DHRS9,ASNS,HMGCS1,AGPAT9	0.192202	biological_process	703
activation of JUN kinase activity	Group	33	33	1	3	ERCC6	0.192606	biological_process	704
regulation of muscle contraction	Group	33	33	1	3	SDC4	0.192606	biological_process	705
Notch -> EP300/ASCL signaling	Pathway	9	15	1	6	JAG1	0.195802	Ariadne Signaling Pathways	706
EphrinR -> STAT signaling	Pathway	15	15	1	6	JAK2	0.195802	Ariadne Signaling Pathways	707
TNFRSF6 -> HSF1 signaling	Pathway	15	15	1	6	FAS	0.195802	Ariadne Signaling Pathways	708
response to DNA damage stimulus	Group	236	236	3	1	GADD45A,BTG2,ERCC6	0.196344	biological_process	709
positive regulation of T cell proliferation	Group	35	35	1	2	IL1B	0.203013	biological_process	710
regulation of cytokine production	Group	35	35	1	2	ZBTB32	0.203013	biological_process	711
UrokinaseR -> ELK-SRF signaling	Pathway	30	58	2	3	PLAU,PLAUR	0.203285	Ariadne Signaling Pathways	712
regulation of immune response	Group	37	37	1	2	CD40	0.213288	biological_process	713
tissue regeneration	Group	37	37	1	2	SERPINE1	0.213288	biological_process	714
cholesterol homeostasis	Group	38	38	1	2	LDLR	0.218375	biological_process	715
insulin secretion	Group	38	38	1	2	IL1RN	0.218375	biological_process	716
mesoderm development	Group	38	38	1	2	JAK2	0.218375	biological_process	717
learning	Group	38	38	1	2	FOSL1	0.218375	biological_process	718
response to UV	Group	38	38	1	2	ERCC6	0.218375	biological_process	719
ion transport	Group	626	626	6	0	SLC11A2,TCIRG1,CLCN7,SLC31A2,KCND1,MCOLN2	0.219408	biological_process	720
DNA repair	Group	251	251	3	1	GADD45A,BTG2,ERCC6	0.221331	biological_process	721
peptidyl-serine phosphorylation	Group	39	39	1	2	CLK1	0.22343	biological_process	722
pigmentation	Group	40	40	1	2	MYC	0.228453	biological_process	723
one-carbon compound metabolic process	Group	40	40	1	2	ALDH1L2	0.228453	biological_process	724
cellular protein metabolic process	Group	40	40	1	2	TCP1alpha	0.228453	biological_process	725
germ cell development	Group	41	41	1	2	OSGIN2	0.233443	biological_process	726
striated muscle contraction	Group	41	41	1	2	ARG2	0.233443	biological_process	727
neuron development	Group	42	42	1	2	LIF	0.238401	biological_process	728
mammary gland development	Group	42	42	1	2	Bim	0.238401	biological_process	729
protein processing	Group	42	42	1	2	MYC	0.238401	biological_process	730
negative regulation of cell migration	Group	43	43	1	2	PDGFB	0.243327	biological_process	731
acute-phase response	Group	43	43	1	2	SAA1	0.243327	biological_process	732
intracellular signaling cascade	Group	390	390	4	1	HMOX1,DUSP1,SOCS3,SQSTM1	0.245379	biological_process	733
proteolysis	Group	651	651	6	0	PLAU,CFLAR,OLR1,CASP4,MALT1,DPP7	0.245613	biological_process	734
EGFR/ERBB -> STAT signaling	Pathway	20	20	1	5	JAK2	0.252234	Ariadne Signaling Pathways	735
negative regulation of cell differentiation	Group	45	45	1	2	JAG1	0.253084	biological_process	736
actin filament organization	Group	45	45	1	2	CDC42EP2	0.253084	biological_process	737
phospholipid metabolic process	Group	45	45	1	2	HMOX1	0.253084	biological_process	738
iron ion transport	Group	45	45	1	2	SLC11A2	0.253084	biological_process	739
Tight Junction Regulation	Pathway	5	69	2	2	SDC4,2310016C08Rik	0.261969	Ariadne Signaling Pathways	740
phosphoinositide-mediated signaling	Group	47	47	1	2	PTAFR	0.262716	biological_process	741
T cell activation	Group	47	47	1	2	IRF4	0.262716	biological_process	742
B cell differentiation	Group	47	47	1	2	KLF6	0.262716	biological_process	743
excretion	Group	47	47	1	2	HMOX1	0.262716	biological_process	744
hormone-mediated signaling	Group	48	48	1	2	JAK2	0.267486	biological_process	745
epithelial cell differentiation	Group	48	48	1	2	DHRS9	0.267486	biological_process	746
odontogenesis of dentine-containing tooth	Group	48	48	1	2	Bim	0.267486	biological_process	747
cell cycle	Group	539	539	5	0	TRIM13,DUSP1,GADD45A,PMP22,PLK2	0.269709	biological_process	748
JNK cascade	Group	49	49	1	2	TNF	0.272225	biological_process	749
male gonad development	Group	49	49	1	2	Bim	0.272225	biological_process	750
LeptinR -> ELK-SRF signaling	Pathway	16	22	1	4	JAK2	0.273694	Ariadne Signaling Pathways	751
anatomical structure morphogenesis	Group	159	159	2	1	TRIM13,IER3	0.274187	biological_process	752
Melanogenesis	Pathway	51	682	12	1	CCL5,DUSP1,CXCL10,CXCL3,PDGFB,CCL4,RAPGEF2,DUSP5,DUSP2,DUSP4,DUSP16,GPR109A	0.274383	Ariadne Signaling Pathways	753
regulation of cell migration	Group	50	50	1	2	JAG1	0.276934	biological_process	754
cellular iron ion homeostasis	Group	50	50	1	2	MYC	0.276934	biological_process	755
glucose homeostasis	Group	50	50	1	2	SERPINE1	0.276934	biological_process	756
Rho protein signal transduction	Group	51	51	1	1	CDC42EP4	0.281612	biological_process	757
Ser/Gly/Thr/Cys metabolism	Pathway	133	183	2	1	CTH,CARS	0.291557	Ariadne Metabolic Pathways	758
IL6R -> CEBP/ELK-SRF signaling	Pathway	18	24	1	4	JAK2	0.294545	Ariadne Signaling Pathways	759
actin cytoskeleton organization	Group	169	169	2	1	PDGFB,FLNB	0.298052	biological_process	760
Cell Cycle Regulation	Pathway	135	2164	34	1	CD40,TNF,FAS,PLAUR,IL1B,NFKBIA,IL1A,DUSP1,TLR2,IL1RN,PDGFB,GADD45A,MDM2,REL,GADD45B,NFKB2,TNFRSF12A,RAPGEF2,DUSP5,Swap70,DUSP2,ERCC6,NFKBIZ,DUSP4,NFKBIE,IKBKE,NDEL1,FLNB,DUSP16,TCP1alpha,RPS13,OASL,CHD2,RASGEF1B	0.298723	Ariadne Signaling Pathways	761
biological_process	Group	3014	3014	22	0	GPR137B,FLRT2,ZSWIM4,SDC4,NR4A3,NLRP3,SQSTM1,MALT1,IL7R,IRF4,ERCC6,CCNL1,FLNB,ZFAND5,RPS13,OASL,CHD2,RASGEF1B,CHAC1,ANKRD28,GPR84,RSBN1	0.303995	biological_process	762
cell morphogenesis	Group	56	56	1	1	IL7R	0.304555	biological_process	763
amino acid transport	Group	56	56	1	1	SLC7A11	0.304555	biological_process	764
response to calcium ion	Group	57	57	1	1	DUSP1	0.309056	biological_process	765
neuron projection development	Group	58	58	1	1	NDEL1	0.313527	biological_process	766
response to retinoic acid	Group	60	60	1	1	DUSP1	0.322384	biological_process	767
response to wounding	Group	60	60	1	1	PDGFB	0.322384	biological_process	768
Methionine metabolism	Pathway	53	66	1	1	CTH	0.324642	Ariadne Metabolic Pathways	769
NCAM1 -> CREB/ELK-SRF/MYC signaling	Pathway	17	27	1	3	MYC	0.324716	Ariadne Signaling Pathways	770
Notch -> RBPJ/HES/HEY signaling	Pathway	18	27	1	3	JAG1	0.324716	Ariadne Signaling Pathways	771
TNFRSF5/13B -> NFATC1 signaling	Pathway	15	27	1	3	CD40	0.324716	Ariadne Signaling Pathways	772
Notch signaling pathway	Group	62	62	1	1	JAG1	0.331127	biological_process	773
ATP synthesis coupled proton transport	Group	62	62	1	1	TCIRG1	0.331127	biological_process	774
Notch -> TCF3 signaling	Pathway	22	28	1	3	JAG1	0.334487	Ariadne Signaling Pathways	775
microtubule cytoskeleton organization	Group	63	63	1	1	NDEL1	0.335457	biological_process	776
spermatid development	Group	63	63	1	1	TCP1alpha	0.335457	biological_process	777
chloride transport	Group	63	63	1	1	CLCN7	0.335457	biological_process	778
organ morphogenesis	Group	185	185	2	1	TNF,JAG1	0.335951	biological_process	779
inner ear morphogenesis	Group	64	64	1	1	NR4A3	0.339758	biological_process	780
response to chemical stimulus	Group	64	64	1	1	IL1B	0.339758	biological_process	781
chromatin assembly or disassembly	Group	65	65	1	1	CHD2	0.344032	biological_process	782
Folate biosynthesis	Pathway	70	73	1	1	ALDH1L2	0.35255	Ariadne Metabolic Pathways	783
TLR -> AP-1 signaling	Pathway	30	30	1	3	TLR2	0.353611	Ariadne Signaling Pathways	784
Aspartate metabolism	Pathway	63	74	1	1	ASNS	0.356447	Ariadne Metabolic Pathways	785
response to hormone stimulus	Group	68	68	1	1	SOCS3	0.356689	biological_process	786
protein folding	Group	194	194	2	1	TCP1alpha,DNAJB4	0.357017	biological_process	787
IL8R -> CREB/EGR signaling	Pathway	33	87	2	2	EGR1,CXCL3	0.357816	Ariadne Signaling Pathways	788
proton transport	Group	69	69	1	1	TCIRG1	0.360854	biological_process	789
ubiquitin-dependent protein catabolic process	Group	196	196	2	1	SQSTM1,FBXO11	0.361666	biological_process	790
tRNA aminoacylation for protein translation	Group	70	70	1	1	CARS	0.364992	biological_process	791
defense response to bacterium	Group	198	198	2	1	TNF,TLR2	0.366304	biological_process	792
Actin Cytoskeleton Regulation	Pathway	51	539	9	1	DUSP1,PDGFB,ITGA5,RAPGEF2,DUSP5,DUSP2,DUSP4,FLNB,DUSP16	0.372691	Ariadne Signaling Pathways	793
exocytosis	Group	72	72	1	1	CCL5	0.373188	biological_process	794
skeletal muscle tissue development	Group	72	72	1	1	FLNB	0.373188	biological_process	795
biosynthetic process	Group	72	72	1	1	ALDH1L2	0.373188	biological_process	796
Heme oxidation	Pathway	35	79	1	1	HMOX1	0.375606	Ariadne Metabolic Pathways	797
transforming growth factor beta receptor signaling pathway	Group	74	74	1	1	PDGFB	0.38128	biological_process	798
neuron migration	Group	74	74	1	1	NDEL1	0.38128	biological_process	799
steroid biosynthetic process	Group	75	75	1	1	HMGCS1	0.385286	biological_process	800
meiosis	Group	76	76	1	1	OSGIN2	0.389267	biological_process	801
cellular process	Group	77	77	1	1	JUNB	0.393222	biological_process	802
regulation of gene expression	Group	78	78	1	1	MYC	0.397151	biological_process	803
fatty acid biosynthetic process	Group	78	78	1	1	PTGS2	0.397151	biological_process	804
protein localization	Group	78	78	1	1	SQSTM1	0.397151	biological_process	805
spermatogenesis	Group	353	353	3	0	FAS,Bim,SPAG9	0.399308	biological_process	806
TNFRSF1A -> AP-1/ATF/TP53 signaling	Pathway	30	36	1	2	TNF	0.407783	Ariadne Signaling Pathways	807
regulation of cell growth	Group	83	83	1	1	SOCS3	0.416423	biological_process	808
AdrenergicRa -> STAT3 signaling	Pathway	22	38	1	2	JAK2	0.424823	Ariadne Signaling Pathways	809
FibronectinR -> CTNNB signaling	Pathway	10	38	1	2	ITGA5	0.424823	Ariadne Signaling Pathways	810
Serine and Glycine metabolism	Pathway	86	95	1	1	CTH	0.433384	Ariadne Metabolic Pathways	811
protein amino acid glycosylation	Group	89	89	1	1	ST3GAL1	0.438742	biological_process	812
cell-matrix adhesion	Group	90	90	1	1	Bim	0.442378	biological_process	813
Axon Guidance	Pathway	58	1049	16	1	CCL5,DUSP1,EGR1,CXCL10,CXCL3,CCL4,ITGA5,DUSP5,DUSP2,ERCC6,DUSP4,EGR2,FLNB,DUSP16,GPR109A,RASGEF1B	0.444141	Ariadne Signaling Pathways	814
TNFRSF1A -> CREB/ELK-SRF signaling	Pathway	32	41	1	2	TNF	0.449478	Ariadne Signaling Pathways	815
RNA processing	Group	93	93	1	1	CCNL1	0.453147	biological_process	816
extracellular matrix organization	Group	94	94	1	1	NFKB2	0.456691	biological_process	817
AdrenergicRa -> ELK-SRF signaling	Pathway	26	42	1	2	JAK2	0.457462	Ariadne Signaling Pathways	818
cell migration	Group	97	97	1	1	NDEL1	0.467185	biological_process	819
VasopressinR1 -> STAT signaling	Pathway	16	44	1	2	JAK2	0.473088	Ariadne Signaling Pathways	820
SerotoninR4/6/7 -> NR3C signaling	Pathway	24	44	1	2	EGR1	0.473088	Ariadne Signaling Pathways	821
muscle organ development	Group	100	100	1	1	CXCL10	0.477478	biological_process	822
Arachidonic acid metabolism	Pathway	146	272	2	0	PTGS2,CYP51A1	0.483557	Ariadne Metabolic Pathways	823
integrin-mediated signaling pathway	Group	103	103	1	0	ITGA5	0.487572	biological_process	824
IGF1R -> ELK-SRF/HIF1A/MYC/SREBF signaling	Pathway	23	46	1	2	MYC	0.488268	Ariadne Signaling Pathways	825
neuron differentiation	Group	104	104	1	0	BTG2	0.490894	biological_process	826
ProstaglandinFR -> ATF1/ELK-SRF/CREB signaling	Pathway	28	47	1	2	EGR1	0.495695	Ariadne Signaling Pathways	827
Nicotinate and nicotinamide metabolism	Pathway	46	116	1	0	PIM1	0.501632	Ariadne Metabolic Pathways	828
transport	Group	1807	1807	12	0	SLC11A2,LDLR,CLCN7,SLC1A4,SLC7A11,SLC31A2,KCND1,SLC20A1,NDEL1,RAB11FIP1,MCOLN2,SLC15A3	0.503086	biological_process	829
negative regulation of transcription, DNA-dependent	Group	110	110	1	0	BHLHB2	0.510379	biological_process	830
anterior-posterior pattern formation	Group	111	111	1	0	BTG2	0.513554	biological_process	831
nervous system development	Group	422	422	3	0	JAG1,BHLHB2,NDEL1	0.514493	biological_process	832
OpioidR -> CREB/ELK-SRF/STAT3 signaling	Pathway	32	51	1	1	JAK2	0.524354	Ariadne Signaling Pathways	833
IL2R -> ELK-SRF/MYC signaling	Pathway	24	52	1	1	MYC	0.531263	Ariadne Signaling Pathways	834
response to nutrient	Group	117	117	1	0	IL1B	0.532176	biological_process	835
Branched chain amino acids metabolism	Pathway	93	127	1	0	HMGCS1	0.534227	Ariadne Metabolic Pathways	836
cell communication	Group	120	120	1	0	JAG1	0.541219	biological_process	837
nuclear mRNA splicing, via spliceosome	Group	128	128	1	0	PCF11	0.564494	biological_process	838
Skeletal Myogenesis Control	Pathway	70	569	8	1	PTAFR,DUSP1,PDGFB,SOCS3,DUSP5,DUSP2,DUSP4,DUSP16	0.583243	Ariadne Signaling Pathways	839
central nervous system development	Group	140	140	1	0	RCAN1	0.597223	biological_process	840
ERBB2/3 -> EP300/ETS/ETV/SP1 signaling	Pathway	35	63	1	1	ETS2	0.601014	Ariadne Signaling Pathways	841
endocytosis	Group	147	147	1	0	LDLR	0.615172	biological_process	842
skeletal system development	Group	147	147	1	0	ETS2	0.615172	biological_process	843
sodium ion transport	Group	149	149	1	0	SLC20A1	0.620153	biological_process	844
Sphingolipid metabolism	Pathway	83	164	1	0	MTMR7	0.629795	Ariadne Metabolic Pathways	845
negative regulation of cell cycle	Group	156	156	1	0	TRIM13	0.637086	biological_process	846
negative regulation of transcription	Group	159	159	1	0	TNF	0.644111	biological_process	847
ProstaglandinIR -> ATF1/ELK-SRF/CREB signaling	Pathway	35	71	1	1	EGR1	0.645195	Ariadne Signaling Pathways	848
translational elongation	Group	161	161	1	0	RPS13	0.64872	biological_process	849
FibronectinR -> AP-1/ELK-SRF/SREBF signaling	Pathway	40	74	1	1	ITGA5	0.660485	Ariadne Signaling Pathways	850
GFR -> AP-1/CREB/CREBBP/ELK-SRF/MYC signaling	Pathway	50	156	2	1	MYC,PDGFB	0.662732	Ariadne Signaling Pathways	851
DNA replication	Group	168	168	1	0	PDGFB	0.664386	biological_process	852
NeurotensinR -> ELK-SRF/AP-1/EGR signaling	Pathway	33	79	1	1	EGR1	0.684533	Ariadne Signaling Pathways	853
potassium ion transport	Group	179	179	1	0	KCND1	0.687612	biological_process	854
chromatin modification	Group	186	186	1	0	JMJD3	0.701552	biological_process	855
AngiotensinR -> CREB/ELK-SRF/TP53 signaling	Pathway	38	89	1	1	JAK2	0.727689	Ariadne Signaling Pathways	856
NTRK -> AP-1/CREB/ELK-SRF/MYC/SMAD3/TP53 signaling	Pathway	59	90	1	1	MYC	0.731669	Ariadne Signaling Pathways	857
GFR -> FOXO3A signaling	Pathway	7	94	1	1	PDGFB	0.747023	Ariadne Signaling Pathways	858
Tryptophan metabolism	Pathway	110	225	1	0	CYP51A1	0.748331	Ariadne Metabolic Pathways	859
synaptic transmission	Group	214	214	1	0	PMP22	0.751393	biological_process	860
ErythropoietinR -> ELK-SRF/FOS signaling	Pathway	33	96	1	1	JAK2	0.754371	Ariadne Signaling Pathways	861
vesicle-mediated transport	Group	223	223	1	0	MARCKSL1	0.765583	biological_process	862
VasopressinR1 -> CREB/ELK-SRF/AP-1/EGR signaling	Pathway	53	102	1	0	EGR1	0.775171	Ariadne Signaling Pathways	863
Metabolism of estrogens and androgens	Pathway	96	245	1	0	CYP51A1	0.778699	Ariadne Metabolic Pathways	864
PTAFR -> AP-1/ATF1/CREB/ERK-SRF signaling	Pathway	44	107	1	0	PTAFR	0.791167	Ariadne Signaling Pathways	865
Hedgehog Pathway	Pathway	17	624	7	1	MYC,BCL2A1,MDM2,ERCC6,HERPUD1,CHD2,FBXO11	0.808631	Ariadne Signaling Pathways	866
Atlas of Signaling	Pathway	381	6022	86	1	FLRT2,PLAU,CD40,TNF,PTGS2,FAS,PLAUR,IL1B,CSF3,CCL5,MYC,NFKBIA,NR4A1,IL1A,BIRC3,PTAFR,DUSP1,EGR1,TLR2,CXCL10,LIF,BCL2A1,FOSL1,SLC11A2,IL1RN,CFLAR,CXCL3,OSM,PDGFB,ARG2,GADD45A,JAK2,CCL4,SOCS3,MDM2,SDC4,REL,NR4A3,ITGA5,Bim,GADD45B,ODC1,NFKB2,KLF6,TNFRSF12A,ETS2,IL7R,IRF4,PDE4B,JUNB,RAPGEF2,DUSP5,Swap70,CLCN7,DUSP2,SLC1A4,ERCC6,NFKBIZ,BHLHB2,CHKA,DUSP4,HERPUD1,CTH,2310016C08Rik,ASNS,NFKBIE,SLC31A2,IK…	0.813059	Ariadne Signaling Pathways	867
Purine metabolism	Pathway	151	281	1	0	PDE4B	0.824889	Ariadne Metabolic Pathways	868
VasopressinR2 -> CREB/ELK-SRF/AP-1/EGR signaling	Pathway	56	122	1	0	EGR1	0.832707	Ariadne Signaling Pathways	869
Notch Pathway	Pathway	40	1486	18	1	FLRT2,MYC,DUSP1,FOSL1,MDM2,JUNB,DUSP5,DUSP2,BHLHB2,DUSP4,HERPUD1,NDEL1,FLNB,DUSP16,FOSL2,TCP1alpha,CHD2,FBXO11	0.835357	Ariadne Signaling Pathways	870
GFR -> NCOR2 signaling	Pathway	27	130	1	0	PDGFB	0.851403	Ariadne Signaling Pathways	871
CannabinoidR -> AP-1/EGR signaling	Pathway	51	134	1	0	EGR1	0.859961	Ariadne Signaling Pathways	872
T-cell receptor -> STAT signaling	Pathway	24	142	1	0	JAK2	0.875641	Ariadne Signaling Pathways	873
protein transport	Group	556	556	2	0	RAB11FIP1,SLC15A3	0.876777	biological_process	874
translation	Group	635	635	2	0	RPS13,CARS	0.918604	biological_process	875
EphrinR -> actin signaling	Pathway	15	216	1	0	FLNB	0.958852	Ariadne Signaling Pathways	876
Insulin Action	Pathway	50	905	8	0	DUSP1,SOCS3,ETS2,DUSP5,DUSP2,DUSP4,DUSP16,RPS13	0.960236	Ariadne Signaling Pathways	877
response to stimulus	Group	724	724	1	0	HMOX1	0.99137	biological_process	878
Adherens Junction Regulation	Pathway	41	692	3	0	PDGFB,KLF6,ZNF263	0.99819	Ariadne Signaling Pathways	879
Guanylate Cyclase Pathway	Pathway	36	1219	8	0	CLCN7,SLC1A4,KCND1,SLC20A1,NDEL1,FLNB,TCP1alpha,CHD2	0.998343	Ariadne Signaling Pathways	880
G-protein coupled receptor protein signaling pathway	Group	2761	2761	6	0	MGC34104,PTAFR,JAK2,RGS1,GPR109A,GPR84	0.999785	biological_process	881

## Sheet: trim pval
Name	Type	Total Entities	Expanded # of Entities	Overlap	Percent Overlap	Overlapping Entities	p-value	Data Source	#
apoptosis	Group	550	550	28	5	CD40,TNF,FAS,IL1B,TRAF1,NFKBIA,IL1A,BIRC3,BCL2A1,CFLAR,OSM,GADD45A,JAK2,CASP4,Bim,GADD45B,PHLDA1,TNFRSF12A,NLRP3,SQSTM1,MALT1,TNFAIP3,IER3,C8orf4,PLEKHF1,ZC3H12A,TRIB3,AXUD1	2.96111e-17	biological_process	1
inflammatory response	Group	293	293	19	6	LOC728830,CD40,TNF,PTGS2,IL1B,CCL5,IL1A,PTAFR,TLR2,CXCL10,IL1RN,CXCL3,CCL4,OLR1,CASP4,NLRP3,NFKBIZ,JMJD3,NFKBID	6.93496e-14	biological_process	2
immune response	Group	604	604	25	4	LOC728830,Lilrb4,Tnfsf9,CD40,TNF,FAS,IL1B,CSF3,CCL5,IL1A,PTAFR,TLR2,CXCL10,LIF,IFIH1,IL1RN,CXCL3,OSM,CCL4,OLR1,SQSTM1,IL7R,RGS1,IKBKE,OASL	1.82883e-13	biological_process	3
positive regulation of I-kappaB kinase-NF-kappaB cascade	Group	96	96	11	11	TRIM13,CD40,TNF,IL1B,HMOX1,CFLAR,REL,MALT1,PLK2,IKBKE,SLC20A1	3.29552e-11	biological_process	4
anti-apoptosis	Group	198	198	12	6	TNF,FAS,IL1B,IL1A,BIRC3,BCL2A1,CFLAR,SERPINB2,SOCS3,MALT1,TNFAIP3,IER3	6.95782e-09	biological_process	5
negative regulation of cell proliferation	Group	324	324	14	4	TNF,PTGS2,IL1B,HMOX1,IL1A,FOSL1,OSM,JAK2,MDM2,BTG2,PMP22,CTH,SLFN12,SLFN12L	2.82942e-08	biological_process	6
positive regulation of cell proliferation	Group	332	332	14	4	TNF,PTGS2,CSF3,MYC,CXCL10,LIF,FOSL1,OSM,MARCKSL1,ATF3,JAK2,TCIRG1,ODC1,SERTAD1	3.8335e-08	biological_process	7
response to lipopolysaccharide	Group	99	99	8	8	PTGS2,FAS,IL1B,NFKBIA,PTAFR,IL1RN,SOCS3,NFKB2	2.69181e-07	biological_process	8
wound healing	Group	69	69	7	10	PLAU,IL1B,SERPINE1,PDGFB,SERPINB2,KLF6,DCBLD2	3.21371e-07	biological_process	9
chemotaxis	Group	145	145	9	6	LOC728830,PLAU,PLAUR,CCL5,PTAFR,CXCL10,FOSL1,CXCL3,CCL4	4.57344e-07	biological_process	10
platelet-derived growth factor receptor signaling pathway	Group	25	25	5	20	PDGFB,JAK2,ZFAND5,AXUD1,TIPARP	5.08798e-07	biological_process	11
response to cytokine stimulus	Group	77	77	7	9	PTGS2,FAS,CCL5,FOSL1,SOCS3,NFKB2,JUNB	6.85874e-07	biological_process	12
Apoptosis Regulation	Pathway	69	613	25	4	CD40,TNF,FAS,IL1B,CSF3,NFKBIA,IL1A,BIRC3,TLR2,LIF,BCL2A1,IL1RN,CFLAR,OSM,JAK2,MDM2,REL,Bim,NFKB2,TNFRSF12A,IL7R,ERCC6,NFKBIZ,NFKBIE,IKBKE	9.27884e-07	Ariadne Signaling Pathways	13
chronic inflammatory response to antigenic stimulus	Group	4	4	3	75	TNF,IL1B,IL1RN	1.05495e-06	biological_process	14
TNFR -> NF-kB signaling	Pathway	32	40	7	17	CD40,TNF,FAS,NFKBIA,REL,NFKB2,IKBKE	1.28604e-06	Ariadne Signaling Pathways	15
regulation of apoptosis	Group	177	177	9	5	TRAF1,MYC,BIRC3,BCL2A1,IFIH1,CFLAR,CASP4,Bim,MALT1	2.41664e-06	biological_process	16
IL1R -> NF-kB signaling	Pathway	23	31	6	19	IL1B,NFKBIA,IL1A,REL,NFKB2,IKBKE	4.158e-06	Ariadne Signaling Pathways	17
response to organic cyclic substance	Group	142	142	8	5	PTGS2,IL1B,FOSL1,IL1RN,SOCS3,BTG2,CD83,JUNB	4.16685e-06	biological_process	18
tyrosine phosphorylation of Stat3 protein	Group	6	6	3	50	LIF,OSM,JAK2	5.22462e-06	biological_process	19
positive regulation of apoptosis	Group	149	149	8	5	TNF,PTGS2,FAS,IL1B,DUSP1,FOSL1,JAK2,Bim	5.95003e-06	biological_process	20
Apoptosis	Pathway	52	72	8	11	BIRC3,BCL2A1,CFLAR,MDM2,REL,CASP4,Bim,NFKB2	7.61321e-06	Ariadne Signaling Pathways	21
positive regulation of transcription from RNA polymerase II promoter	Group	382	382	12	3	TNF,MYC,NR4A1,EGR1,LIF,OSM,NR4A3,KLF6,ATF4,SQSTM1,EGR2,AXUD1	7.82099e-06	biological_process	22
Translation Control	Pathway	86	984	31	3	PLAU,CD40,TNF,FAS,PLAUR,IL1B,CSF3,CCL5,IL1A,DUSP1,TLR2,CXCL10,LIF,IL1RN,CFLAR,CXCL3,OSM,PDGFB,JAK2,CCL4,SOCS3,ITGA5,TNFRSF12A,IL7R,DUSP5,DUSP2,DUSP4,DUSP16,GPR109A,RPS13,RASGEF1B	8.54292e-06	Ariadne Signaling Pathways	23
induction of apoptosis	Group	207	207	9	4	TNF,FAS,NR4A1,TLR2,CASP4,Bim,PHLDA1,NLRP3,PLEKHF1	8.64086e-06	biological_process	24
TLR3 -> NF-kB signaling	Pathway	7	11	4	36	NFKBIA,REL,NFKB2,IKBKE	1.2297e-05	Ariadne Signaling Pathways	25
cell motion	Group	120	120	7	5	PTGS2,PLAUR,CCL5,CXCL10,JAK2,CCL4,TNFRSF12A	1.3439e-05	biological_process	26
negative regulation of caspase activity	Group	23	23	4	17	NR4A1,BCL2A1,CFLAR,HERPUD1	1.35411e-05	biological_process	27
positive regulation of chemokine biosynthetic process	Group	8	8	3	37	TNF,IL1B,HMOX1	1.449e-05	biological_process	28
fever	Group	9	9	3	33	IL1B,IL1A,IL1RN	2.16316e-05	biological_process	29
negative regulation of DNA binding	Group	9	9	3	33	HMOX1,NFKBIA,JAK2	2.16316e-05	biological_process	30
negative regulation of apoptosis	Group	180	180	8	4	FAS,BCL2A1,IL1RN,CFLAR,BTG2,CASP4,PIM1,ASNS	2.35554e-05	biological_process	31
regulation of cell proliferation	Group	135	135	7	5	PLAU,TNF,PTGS2,SERPINE1,NFKBIA,PDGFB,JAG1	2.88361e-05	biological_process	32
neutrophil chemotaxis	Group	28	28	4	14	LOC728830,IL1B,CXCL3,SAA1	3.05301e-05	biological_process	33
response to mechanical stimulus	Group	56	56	5	8	TNF,FOSL1,BTG2,RCAN1,JUNB	3.11091e-05	biological_process	34
response to glucocorticoid stimulus	Group	95	95	6	6	TNF,PTGS2,FAS,IL1B,DUSP1,IL1RN	3.60734e-05	biological_process	35
CSF2R -> NF-kB signaling	Pathway	6	14	4	28	NFKBIA,REL,NFKB2,IKBKE	3.60852e-05	Ariadne Signaling Pathways	36
decidualization	Group	11	11	3	27	PTGS2,LIF,JUNB	4.20875e-05	biological_process	37
Mast Cell Activation	Pathway	64	529	20	3	TNF,PTGS2,CSF3,NFKBIA,DUSP1,EGR1,LIF,OSM,REL,NFKB2,ETS2,DUSP5,DUSP2,NFKBIZ,DUSP4,NFKBIE,IKBKE,EGR2,DUSP16,RASGEF1B	4.52707e-05	Ariadne Signaling Pathways	38
angiogenesis	Group	145	145	7	4	PLAU,IL1B,HMOX1,JAG1,TNFRSF12A,TNFAIP2,ZC3H12A	4.55523e-05	biological_process	39
negative regulation of lipid catabolic process	Group	12	12	3	25	TNF,IL1B,GPR109A	5.585e-05	biological_process	40
positive regulation of interleukin-2 biosynthetic process	Group	14	14	3	21	IL1B,IL1A,IRF4	9.15303e-05	biological_process	41
GHR -> NF-kB signaling	Pathway	13	33	5	15	NFKBIA,JAK2,REL,NFKB2,IKBKE	9.56813e-05	Ariadne Signaling Pathways	42
Notch -> NF-kB signaling	Pathway	13	33	5	15	NFKBIA,REL,NFKB2,JAG1,IKBKE	9.56813e-05	Ariadne Signaling Pathways	43
IL12R -> NF-kB/NFATC signaling	Pathway	14	34	5	14	NFKBIA,JAK2,REL,NFKB2,IKBKE	0.000110913	Ariadne Signaling Pathways	44
transcription	Group	2246	2246	30	1	ZNF295,MYC,NR4A1,EGR1,ATF3,BTG2,REL,NR4A3,NFKB2,KLF6,ATF4,IRF4,AFF1,ZBTB32,JUNB,ERCC6,CCNL1,NFKBIZ,BHLHB2,TSC22D1,EGR2,ZC3H12A,TRIB3,SERTAD1,EID3,AXUD1,MAFF,TAF1D,ESF1,ZNF263	0.000111635	biological_process	45
negative regulation of meiosis	Group	3	3	2	66	LIF,OSM	0.000123923	biological_process	46
sequestering of triglyceride	Group	3	3	2	66	TNF,IL1B	0.000123923	biological_process	47
regulation of transcription, DNA-dependent	Group	2501	2501	32	1	ZNF295,MYC,NR4A1,EGR1,FOSL1,ATF3,BTG2,REL,NR4A3,NFKB2,KLF6,ATF4,ETS2,IRF4,ZBTB32,JUNB,ERCC6,CCNL1,NFKBIZ,BHLHB2,TSC22D1,EGR2,ZC3H12A,TRIB3,SERTAD1,FOSL2,EID3,AXUD1,MAFF,TAF1D,ESF1,ZNF263	0.000141995	biological_process	48
IL7R -> FOXO/NF-kB signaling	Pathway	16	36	5	13	NFKBIA,REL,NFKB2,IL7R,IKBKE	0.000146901	Ariadne Signaling Pathways	49
response to estrogen stimulus	Group	78	78	5	6	FAS,HMOX1,PDGFB,LDLR,RCAN1	0.000153318	biological_process	50
response to estradiol stimulus	Group	79	79	5	6	PTGS2,IL1B,DUSP1,PDGFB,SOCS3	0.000162829	biological_process	51
memory	Group	43	43	4	9	PTGS2,IL1B,IL1RN,ITGA5	0.000170624	biological_process	52
response to stress	Group	239	239	8	3	GADD45B,ATF4,SQSTM1,ERRFI1,HERPUD1,2310016C08Rik,TRIB3,MAFF	0.000171553	biological_process	53
cytokine-mediated signaling pathway	Group	80	80	5	6	IL1B,CSF3,IL1A,JAK2,KLF6	0.000172783	biological_process	54
skeletal system morphogenesis	Group	44	44	4	9	MYC,ZFAND5,AXUD1,TIPARP	0.000186744	biological_process	55
TLR1/2/6 -> NF-kB signaling	Pathway	19	39	5	12	NFKBIA,TLR2,REL,NFKB2,IKBKE	0.000216856	Ariadne Signaling Pathways	56
DDR1 -> NF-kB signaling	Pathway	14	22	4	18	NFKBIA,REL,NFKB2,IKBKE	0.000241439	Ariadne Signaling Pathways	57
EctodysplasinR -> NF-kB signaling	Pathway	14	22	4	18	NFKBIA,REL,NFKB2,IKBKE	0.000241439	Ariadne Signaling Pathways	58
negative regulation of viral genome replication	Group	4	4	2	50	TNF,CCL5	0.000246791	biological_process	59
positive regulation of transcription from RNA polymerase II promoter, mitotic	Group	4	4	2	50	FOSL1,JUNB	0.000246791	biological_process	60
low-density lipoprotein particle clearance	Group	4	4	2	50	HMOX1,LDLR	0.000246791	biological_process	61
response to oxidative stress	Group	137	137	6	4	PTGS2,HMOX1,CCL5,DUSP1,JAK2,ERCC6	0.000272851	biological_process	62
LIFR -> STAT5A signaling	Pathway	10	10	3	30	LIF,OSM,JAK2	0.000322385	Ariadne Signaling Pathways	63
NGFR -> NF-kB signaling	Pathway	16	24	4	16	NFKBIA,REL,NFKB2,IKBKE	0.000343087	Ariadne Signaling Pathways	64
positive regulation of mitosis	Group	22	22	3	13	TNF,IL1B,IL1A	0.000372788	biological_process	65
spleen development	Group	22	22	3	13	FAS,Bim,NFKB2	0.000372788	biological_process	66
tyrosine phosphorylation of Stat1 protein	Group	5	5	2	40	OSM,JAK2	0.000409568	biological_process	67
transformed cell apoptosis	Group	5	5	2	40	TNF,FAS	0.000409568	biological_process	68
response to organic nitrogen	Group	54	54	4	7	PTGS2,IL1RN,BTG2,HMGCS1	0.000413729	biological_process	69
activation of pro-apoptotic gene products	Group	23	23	3	13	FAS,MYC,Bim	0.000426675	biological_process	70
protein amino acid dephosphorylation	Group	152	152	6	3	DUSP1,DUSP5,DUSP2,DUSP4,DUSP16,MTMR7	0.000475271	biological_process	71
Adipocytokine Signaling	Pathway	52	780	23	2	CD40,TNF,FAS,CSF3,NFKBIA,DUSP1,LIF,CFLAR,OSM,JAK2,SOCS3,REL,NFKB2,TNFRSF12A,IL7R,DUSP5,DUSP2,NFKBIZ,DUSP4,NFKBIE,IKBKE,DUSP16,HMGCS1	0.000497518	Ariadne Signaling Pathways	72
activation of caspase activity	Group	57	57	4	7	TNF,MYC,CASP4,NLRP3	0.000509043	biological_process	73
response to peptide hormone stimulus	Group	101	101	5	4	FAS,SOCS3,BTG2,NR4A3,JUNB	0.000510494	biological_process	74
TLR4/5/7/9 -> NF-kB signaling	Pathway	19	27	4	14	NFKBIA,REL,NFKB2,IKBKE	0.00054826	Ariadne Signaling Pathways	75
ErythropoietinR -> NF-kB signaling	Pathway	11	48	5	10	NFKBIA,JAK2,REL,NFKB2,IKBKE	0.000582492	Ariadne Signaling Pathways	76
positive regulation of interleukin-2 production	Group	6	6	2	33	MALT1,CD83	0.000611739	biological_process	77
regulation of immunoglobulin secretion	Group	6	6	2	33	CD40,TNF	0.000611739	biological_process	78
response to heat	Group	60	60	4	6	IL1B,OSM,SOCS3,DNAJB4	0.000619024	biological_process	79
response to hydrogen peroxide	Group	61	61	4	6	HMOX1,DUSP1,FOSL1,OLR1	0.000659152	biological_process	80
response to progesterone stimulus	Group	27	27	3	11	FOSL1,SOCS3,JUNB	0.000691449	biological_process	81
response to drug	Group	295	295	8	2	PTGS2,FAS,IL1B,FOSL1,IL1RN,SOCS3,JUNB,HMGCS1	0.000697244	biological_process	82
B-cell receptor -> NF-kB signaling	Pathway	20	50	5	10	NFKBIA,REL,NFKB2,MALT1,IKBKE	0.000704654	Ariadne Signaling Pathways	83
response to virus	Group	110	110	5	4	TNF,CCL5,IFIH1,FOSL1,CCL4	0.000752867	biological_process	84
positive regulation of nitric oxide biosynthetic process	Group	28	28	3	10	TNF,IL1B,JAK2	0.00077076	biological_process	85
transcription from RNA polymerase II promoter	Group	167	167	6	3	MYC,JUNB,ERCC6,TSC22D1,SKIL,MAFF	0.000779174	biological_process	86
negative regulation of glutamate secretion	Group	7	7	2	28	IL1B,IL1RN	0.000852795	biological_process	87
lymphocyte chemotaxis	Group	7	7	2	28	CCL5,SAA1	0.000852795	biological_process	88
cell cycle arrest	Group	115	115	5	4	GAS2L3,MYC,GADD45A,PMP22,SESN2	0.00091996	biological_process	89
regulation of cell cycle	Group	69	69	4	5	PTGS2,GADD45A,GADD45B,JUNB	0.00104906	biological_process	90
CD19 -> NF-kB signaling	Pathway	12	32	4	12	NFKBIA,REL,NFKB2,IKBKE	0.00106338	Ariadne Signaling Pathways	91
ThrombinR -> NF-kB signaling	Pathway	12	32	4	12	NFKBIA,REL,NFKB2,IKBKE	0.00106338	Ariadne Signaling Pathways	92
DopamineR2 -> NF-kB signaling	Pathway	12	32	4	12	NFKBIA,REL,NFKB2,IKBKE	0.00106338	Ariadne Signaling Pathways	93
positive regulation of pseudopodium assembly	Group	8	8	2	25	CDC42EP2,CDC42EP4	0.00113223	biological_process	94
response to organic substance	Group	123	123	5	4	PTGS2,DUSP1,PDGFB,BTG2,DUSP4	0.00124268	biological_process	95
AGER -> NF-kB signaling	Pathway	14	34	4	11	NFKBIA,REL,NFKB2,IKBKE	0.00134165	Ariadne Signaling Pathways	96
positive regulation of anti-apoptosis	Group	34	34	3	8	HMOX1,DUSP1,BTG2	0.00136843	biological_process	97
FibronectinR -> NF-kB signaling	Pathway	22	58	5	8	NFKBIA,REL,ITGA5,NFKB2,IKBKE	0.00139235	Ariadne Signaling Pathways	98
positive regulation of osteoclast differentiation	Group	9	9	2	22	LOC728830,CCL5	0.00144954	biological_process	99
positive regulation of peptidyl-serine phosphorylation	Group	9	9	2	22	LIF,OSM	0.00144954	biological_process	100
positive regulation of membrane protein ectodomain proteolysis	Group	9	9	2	22	TNF,IL1B	0.00144954	biological_process	101
positive regulation vascular endothelial growth factor production	Group	9	9	2	22	IL1B,IL1A	0.00144954	biological_process	102
mechanosensory behavior	Group	9	9	2	22	PMP22,EGR2	0.00144954	biological_process	103
IL15R -> NF-kB/NFATC signaling	Pathway	15	35	4	11	NFKBIA,REL,NFKB2,IKBKE	0.00149826	Ariadne Signaling Pathways	104
CCR5 -> TP53 signaling	Pathway	17	17	3	17	CCL5,JAK2,CCL4	0.00169812	Ariadne Signaling Pathways	105
embryo implantation	Group	37	37	3	8	PLAU,PTGS2,LIF	0.00175182	biological_process	106
negative regulation of myeloid cell differentiation	Group	10	10	2	20	NFKBIA,ZFP36	0.00180424	biological_process	107
negative regulation of lipid metabolic process	Group	10	10	2	20	IL1B,NFKBIA	0.00180424	biological_process	108
positive regulation of JUN kinase activity	Group	10	10	2	20	IL1B,IL1RN	0.00180424	biological_process	109
B cell apoptosis	Group	10	10	2	20	MYC,Bim	0.00180424	biological_process	110
immunoglobulin production	Group	10	10	2	20	FAS,IL7R	0.00180424	biological_process	111
cell death	Group	82	82	4	4	HMOX1,OLR1,TNFRSF12A,FOSL2	0.00198895	biological_process	112
PTAFR -> STAT3 signaling	Pathway	5	5	2	40	PTAFR,JAK2	0.00199511	Ariadne Signaling Pathways	113
PTAFR -> NF-kB signaling	Pathway	22	63	5	7	NFKBIA,PTAFR,REL,NFKB2,IKBKE	0.00201882	Ariadne Signaling Pathways	114
induction of apoptosis by extracellular signals	Group	39	39	3	7	TNF,FAS,CFLAR	0.00204109	biological_process	115
smooth muscle tissue development	Group	11	11	2	18	ZFAND5,TIPARP	0.00219583	biological_process	116
positive regulation of protein amino acid phosphorylation	Group	41	41	3	7	TNF,IL1B,SQSTM1	0.0023584	biological_process	117
positive regulation of transcription, DNA-dependent	Group	144	144	5	3	EGR1,REL,ZFP36,ETS2,AFF1	0.0024823	biological_process	118
negative regulation of protein kinase activity	Group	42	42	3	7	GADD45A,GADD45B,TRIB3	0.00252785	biological_process	119
positive regulation of tyrosine phosphorylation of Stat3 protein	Group	12	12	2	16	LIF,JAK2	0.00262383	biological_process	120
face morphogenesis	Group	12	12	2	16	AXUD1,TIPARP	0.00262383	biological_process	121
positive regulation of smooth muscle cell proliferation	Group	43	43	3	6	TNF,PTGS2,PDGFB	0.00270464	biological_process	122
T cell differentiation	Group	43	43	3	6	EGR1,BCL2A1,IL7R	0.00270464	biological_process	123
CCR2/5 -> STAT signaling	Pathway	20	20	3	15	CCL5,JAK2,CCL4	0.00275934	Ariadne Signaling Pathways	124
learning or memory	Group	44	44	3	6	IL1B,EGR1,EGR2	0.00288888	biological_process	125
OncostatinR -> STAT3 signaling	Pathway	6	6	2	33	OSM,JAK2	0.00296465	Ariadne Signaling Pathways	126
Sialophorin -> CTNNB/MYC/TP53 signaling	Pathway	6	6	2	33	MYC,MDM2	0.00296465	Ariadne Signaling Pathways	127
peptidyl-tyrosine phosphorylation	Group	45	45	3	6	JAK2,CLK1,CLK4	0.00308066	biological_process	128
positive regulation of cytokine secretion	Group	13	13	2	15	TNF,IL1A	0.00308775	biological_process	129
MacrophageR -> CEBPB/NF-kB signaling	Pathway	21	43	4	9	NFKBIA,REL,NFKB2,IKBKE	0.00323542	Ariadne Signaling Pathways	130
positive regulation of cell differentiation	Group	46	46	3	6	JAK2,SOCS3,JUNB	0.00328008	biological_process	131
I-kappaB kinase-NF-kappaB cascade	Group	46	46	3	6	TLR2,REL,MALT1	0.00328008	biological_process	132
positive regulation of peptidyl-tyrosine phosphorylation	Group	47	47	3	6	LIF,OSM,JAK2	0.00348725	biological_process	133
fibrinolysis	Group	14	14	2	14	PLAU,SERPINE1	0.00358712	biological_process	134
skeletal muscle regeneration	Group	14	14	2	14	PLAU,PLAUR	0.00358712	biological_process	135
response to vitamin D	Group	14	14	2	14	PTGS2,IL1B	0.00358712	biological_process	136
CD38 -> NF-kB signaling	Pathway	32	72	5	6	NFKBIA,REL,NFKB2,MALT1,IKBKE	0.00363173	Ariadne Signaling Pathways	137
blood circulation	Group	48	48	3	6	CXCL10,OLR1,RCAN1	0.00370224	biological_process	138
organ regeneration	Group	49	49	3	6	LIF,SOCS3,NR4A3	0.00392515	biological_process	139
UrokinaseR -> STAT signaling	Pathway	7	7	2	28	PLAU,PLAUR	0.0041117	Ariadne Signaling Pathways	140
negative regulation of insulin receptor signaling pathway	Group	15	15	2	13	IL1B,SOCS3	0.00412147	biological_process	141
aging	Group	101	101	4	3	FAS,IL1B,SOCS3,NFKB2	0.00422364	biological_process	142
interspecies interaction between organisms	Group	239	239	6	2	NFKBIA,IFIH1,CFLAR,MDM2,LDLR,ITGA5	0.00470927	biological_process	143
dephosphorylation	Group	106	106	4	3	DUSP1,DUSP2,DUSP4,MTMR7	0.00501281	biological_process	144
elevation of cytosolic calcium ion concentration	Group	107	107	4	3	LOC728830,IL1B,SAA1,JAK2	0.00518168	biological_process	145
AdenosineR -> NF-kB signaling	Pathway	19	49	4	8	NFKBIA,REL,NFKB2,IKBKE	0.00520277	Ariadne Signaling Pathways	146
regulation of angiogenesis	Group	17	17	2	11	HMOX1,SERPINE1	0.00529322	biological_process	147
negative regulation of hormone secretion	Group	17	17	2	11	LIF,OSM	0.00529322	biological_process	148
induction of apoptosis via death domain receptors	Group	17	17	2	11	TNF,FAS	0.00529322	biological_process	149
positive regulation of transcription factor activity	Group	17	17	2	11	IL1B,JAK2	0.00529322	biological_process	150
T cell homeostasis	Group	17	17	2	11	FAS,Bim	0.00529322	biological_process	151
B cell homeostasis	Group	17	17	2	11	BCL2A1,Bim	0.00529322	biological_process	152
positive regulation of DNA binding	Group	17	17	2	11	JAK2,IRF4	0.00529322	biological_process	153
B cell proliferation	Group	17	17	2	11	CD40,IL7R	0.00529322	biological_process	154
cellular response to hormone stimulus	Group	18	18	2	11	DUSP1,JUNB	0.00592971	biological_process	155
response to cAMP	Group	58	58	3	5	DUSP1,FOSL1,JUNB	0.00630124	biological_process	156
rhombomere 3 formation	Group	1	1	1	100	EGR2	0.00645848	biological_process	157
rhombomere 5 formation	Group	1	1	1	100	EGR2	0.00645848	biological_process	158
positive regulation of heterotypic cell-cell adhesion	Group	1	1	1	100	TNF	0.00645848	biological_process	159
negative regulation of mast cell degranulation	Group	1	1	1	100	HMOX1	0.00645848	biological_process	160
negative regulation of adiponectin secretion	Group	1	1	1	100	IL1B	0.00645848	biological_process	161
positive regulation of transcription from RNA polymerase I promoter	Group	1	1	1	100	ETS2	0.00645848	biological_process	162
positive regulation of translational initiation by iron	Group	1	1	1	100	TNF	0.00645848	biological_process	163
positive regulation of adiponectin secretion	Group	1	1	1	100	GPR109A	0.00645848	biological_process	164
positive regulation of interleukin-18 production	Group	1	1	1	100	TNF	0.00645848	biological_process	165
activation of Cdc42 GTPase activity	Group	1	1	1	100	NDEL1	0.00645848	biological_process	166
B-1 B cell differentiation	Group	1	1	1	100	MALT1	0.00645848	biological_process	167
MAPK export from nucleus	Group	1	1	1	100	DUSP16	0.00645848	biological_process	168
MAPK phosphatase export from nucleus, leptomycin B sensitive	Group	1	1	1	100	DUSP16	0.00645848	biological_process	169
arginine catabolic process to ornithine	Group	1	1	1	100	ARG2	0.00645848	biological_process	170
FasL biosynthetic process	Group	1	1	1	100	PHLDA1	0.00645848	biological_process	171
cyclooxygenase pathway	Group	1	1	1	100	PTGS2	0.00645848	biological_process	172
semicircular canal morphogenesis	Group	1	1	1	100	NR4A3	0.00645848	biological_process	173
hydroxyproline transport	Group	1	1	1	100	SLC1A4	0.00645848	biological_process	174
threonine transport	Group	1	1	1	100	SLC1A4	0.00645848	biological_process	175
chloramphenicol transport	Group	1	1	1	100	TLR2	0.00645848	biological_process	176
vestibular reflex	Group	1	1	1	100	NR4A3	0.00645848	biological_process	177
regulation of insulin secretion	Group	19	19	2	10	TNF,IL1B	0.00659933	biological_process	178
lymph node development	Group	19	19	2	10	NFKB2,IL7R	0.00659933	biological_process	179
response to corticosterone stimulus	Group	19	19	2	10	FOSL1,JUNB	0.00659933	biological_process	180
CSF3R -> STAT signaling	Pathway	9	9	2	22	CSF3,JAK2	0.00691763	Ariadne Signaling Pathways	181
PDGFR -> STAT signaling	Pathway	9	9	2	22	PDGFB,JAK2	0.00691763	Ariadne Signaling Pathways	182
response to hypoxia	Group	184	184	5	2	PLAU,FAS,HMOX1,PDGFB,SOCS3	0.00699175	biological_process	183
inactivation of MAPK activity	Group	20	20	2	10	DUSP2,DUSP16	0.00730163	biological_process	184
protein kinase cascade	Group	120	120	4	3	HMOX1,JAK2,SOCS3,ZFP36	0.00773327	biological_process	185
protein complex assembly	Group	121	121	4	3	CD40,FAS,TRAF1,MDM2	0.00795816	biological_process	186
DNA damage response, signal transduction resulting in induction of apoptosis	Group	21	21	2	9	HMOX1,ERCC6	0.00803617	biological_process	187
positive regulation of interleukin-6 production	Group	21	21	2	9	IL1B,TLR2	0.00803617	biological_process	188
positive regulation of inflammatory response	Group	21	21	2	9	TNF,JAK2	0.00803617	biological_process	189
leukocyte chemotaxis	Group	21	21	2	9	LOC728830,CXCL3	0.00803617	biological_process	190
amino acid metabolic process	Group	65	65	3	4	ATF4,CTH,ASNS	0.00863186	biological_process	191
positive regulation of cell cycle	Group	22	22	2	9	FOSL1,MDM2	0.00880251	biological_process	192
response to light stimulus	Group	22	22	2	9	DUSP1,JUNB	0.00880251	biological_process	193
positive regulation of JNK cascade	Group	23	23	2	8	TNF,IL1B	0.00960021	biological_process	194
response to gamma radiation	Group	23	23	2	8	SOCS3,ERCC6	0.00960021	biological_process	195
cellular defense response	Group	69	69	3	4	CCL5,FOSL1,TCIRG1	0.0101617	biological_process	196
protein import into nucleus, translocation	Group	24	24	2	8	TNF,NFKBIA	0.0104288	biological_process	197
multicellular organismal development	Group	1080	1080	14	1	TNF,CSF3,LIF,OSM,GADD45B,JAG1,TNFRSF12A,PIM1,TNFAIP2,IFRD1,SKIL,NDEL1,ZC3H12A,FLNB	0.0106426	biological_process	198
cell differentiation	Group	658	658	10	1	JAK2,GADD45B,TNFRSF12A,SQSTM1,PMP22,TNFAIP2,IFRD1,NDEL1,ZC3H12A,FLNB	0.0107541	biological_process	199
neuroprotection	Group	25	25	2	8	JAK2,REL	0.011288	biological_process	200
leukocyte migration	Group	25	25	2	8	TNF,IL1B	0.011288	biological_process	201
cell fate determination	Group	25	25	2	8	ATF3,JAG1	0.011288	biological_process	202
activation of MAPK activity	Group	73	73	3	4	TNF,IL1B,SPAG9	0.0118392	biological_process	203
positive regulation of fibroblast proliferation	Group	26	26	2	7	PDGFB,FOSL2	0.0121772	biological_process	204
T cell proliferation	Group	26	26	2	7	MALT1,ZBTB32	0.0121772	biological_process	205
negative regulation of signal transduction	Group	74	74	3	4	IL1RN,SOCS3,RGS1	0.0122819	biological_process	206
TNFRSF1A -> STAT signaling	Pathway	12	12	2	16	TNF,JAK2	0.0123314	Ariadne Signaling Pathways	207
cell proliferation	Group	385	385	7	1	TNF,IL1B,IL1A,PDGFB,INSIG1,PIM1,CLK1	0.0128634	biological_process	208
tube lumen formation	Group	2	2	1	50	Bim	0.0128755	biological_process	209
substrate-bound cell migration, cell attachment to substrate	Group	2	2	1	50	TNFRSF12A	0.0128755	biological_process	210
negative regulation of phosphatidylinositol biosynthetic process	Group	2	2	1	50	PDGFB	0.0128755	biological_process	211
negative regulation of mast cell cytokine production	Group	2	2	1	50	HMOX1	0.0128755	biological_process	212
negative regulation of glucose transport	Group	2	2	1	50	IL1B	0.0128755	biological_process	213
positive regulation of growth hormone receptor signaling pathway	Group	2	2	1	50	JAK2	0.0128755	biological_process	214
positive regulation of interleukin-10 biosynthetic process	Group	2	2	1	50	IRF4	0.0128755	biological_process	215
positive regulation of interleukin-13 biosynthetic process	Group	2	2	1	50	IRF4	0.0128755	biological_process	216
positive regulation of RNA elongation	Group	2	2	1	50	ERCC6	0.0128755	biological_process	217
cell surface pattern recognition receptor signaling pathway	Group	2	2	1	50	TLR2	0.0128755	biological_process	218
positive regulation of protein import into nucleus, translocation	Group	2	2	1	50	JAK2	0.0128755	biological_process	219
mineralocorticoid receptor signaling pathway	Group	2	2	1	50	JAK2	0.0128755	biological_process	220
follicular dendritic cell differentiation	Group	2	2	1	50	NFKB2	0.0128755	biological_process	221
chronological cell aging	Group	2	2	1	50	SERPINE1	0.0128755	biological_process	222
nuclear envelope disassembly	Group	2	2	1	50	NDEL1	0.0128755	biological_process	223
histone H3 acetylation	Group	2	2	1	50	IRF4	0.0128755	biological_process	224
histone H4 acetylation	Group	2	2	1	50	IRF4	0.0128755	biological_process	225
myoblast cell fate determination	Group	2	2	1	50	IFRD1	0.0128755	biological_process	226
putrescine biosynthetic process	Group	2	2	1	50	ODC1	0.0128755	biological_process	227
spermine catabolic process	Group	2	2	1	50	SMOX	0.0128755	biological_process	228
asparagine biosynthetic process	Group	2	2	1	50	ASNS	0.0128755	biological_process	229
transsulfuration	Group	2	2	1	50	CTH	0.0128755	biological_process	230
somatic cell DNA recombination	Group	2	2	1	50	Swap70	0.0128755	biological_process	231
D-serine transport	Group	2	2	1	50	NFKBIE	0.0128755	biological_process	232
ferrous iron transport	Group	2	2	1	50	SLC11A2	0.0128755	biological_process	233
smooth muscle hyperplasia	Group	2	2	1	50	HMOX1	0.0128755	biological_process	234
T cell receptor signaling pathway	Group	27	27	2	7	BCL2A1,MALT1	0.013096	biological_process	235
regulation of neuronal synaptic plasticity	Group	27	27	2	7	BHLHB2,EGR2	0.013096	biological_process	236
regulation of protein amino acid phosphorylation	Group	27	27	2	7	TNF,SOCS3	0.013096	biological_process	237
activation of MAPKK activity	Group	27	27	2	7	JAK2,GADD45B	0.013096	biological_process	238
post-embryonic development	Group	77	77	3	3	Bim,AXUD1,TIPARP	0.0136665	biological_process	239
B cell activation	Group	28	28	2	7	CD40,MALT1	0.0140441	biological_process	240
IL1R -> STAT3 signaling	Pathway	13	13	2	15	IL1B,IL1A	0.0144381	Ariadne Signaling Pathways	241
negative regulation of inflammatory response	Group	29	29	2	6	SAA1,ZFP36	0.015021	biological_process	242
hemopoiesis	Group	80	80	3	3	JAG1,ZBTB32,TIPARP	0.0151364	biological_process	243
peripheral nervous system development	Group	30	30	2	6	OSM,PMP22	0.0160264	biological_process	244
NK Cell Activation	Pathway	59	523	14	2	TNF,CSF3,DUSP1,EGR1,LIF,OSM,ITGA5,ETS2,DUSP5,DUSP2,DUSP4,EGR2,DUSP16,RASGEF1B	0.0166455	Ariadne Signaling Pathways	245
kidney development	Group	83	83	3	3	Bim,ODC1,TIPARP	0.0166923	biological_process	246
positive regulation of angiogenesis	Group	31	31	2	6	IL1B,IL1A	0.0170598	biological_process	247
leukocyte adhesion	Group	31	31	2	6	OLR1,ITGA5	0.0170598	biological_process	248
positive regulation of transcription	Group	153	153	4	2	TNF,EGR1,IRF4,SERTAD1	0.017558	biological_process	249
platelet activation	Group	32	32	2	6	CD40,SAA1	0.0181207	biological_process	250
negative regulation of cell growth	Group	86	86	3	3	CTH,DCBLD2,SERTAD1	0.0183344	biological_process	251
gluconeogenesis	Group	33	33	2	6	ATF3,ATF4	0.0192089	biological_process	252
cholesterol biosynthetic process	Group	33	33	2	6	CYP51A1,HMGCS1	0.0192089	biological_process	253
amino acid biosynthetic process	Group	33	33	2	6	CTH,ASNS	0.0192089	biological_process	254
palate development	Group	33	33	2	6	AXUD1,TIPARP	0.0192089	biological_process	255
negative regulation of synaptic transmission, dopaminergic	Group	3	3	1	33	PTGS2	0.0192513	biological_process	256
negative regulation of L-glutamate transport	Group	3	3	1	33	TNF	0.0192513	biological_process	257
negative regulation of NF-kappaB import into nucleus	Group	3	3	1	33	NLRP3	0.0192513	biological_process	258
positive regulation of cell activation	Group	3	3	1	33	JAK2	0.0192513	biological_process	259
nucleotide-binding oligomerization domain containing 1 signaling pathway	Group	3	3	1	33	NFKBIA	0.0192513	biological_process	260
nucleotide-binding oligomerization domain containing 2 signaling pathway	Group	3	3	1	33	NFKBIA	0.0192513	biological_process	261
toll-like receptor 4 signaling pathway	Group	3	3	1	33	NFKBIA	0.0192513	biological_process	262
MyD88-dependent toll-like receptor signaling pathway	Group	3	3	1	33	TLR2	0.0192513	biological_process	263
positive regulation of interleukin-1 beta production	Group	3	3	1	33	JAK2	0.0192513	biological_process	264
positive regulation of interleukin-1 secretion	Group	3	3	1	33	SAA1	0.0192513	biological_process	265
positive regulation of synaptic plasticity	Group	3	3	1	33	PTGS2	0.0192513	biological_process	266
RNA destabilization	Group	3	3	1	33	ZFP36	0.0192513	biological_process	267
positive regulation of phosphoprotein phosphatase activity	Group	3	3	1	33	JAK2	0.0192513	biological_process	268
inflammatory cell apoptosis	Group	3	3	1	33	FAS	0.0192513	biological_process	269
cysteinyl-tRNA aminoacylation	Group	3	3	1	33	CARS	0.0192513	biological_process	270
10-formyltetrahydrofolate catabolic process	Group	3	3	1	33	ALDH1L2	0.0192513	biological_process	271
heme oxidation	Group	3	3	1	33	HMOX1	0.0192513	biological_process	272
heme catabolic process	Group	3	3	1	33	HMOX1	0.0192513	biological_process	273
face development	Group	3	3	1	33	ZFAND5	0.0192513	biological_process	274
brain segmentation	Group	3	3	1	33	EGR2	0.0192513	biological_process	275
adult somatic muscle development	Group	3	3	1	33	IFRD1	0.0192513	biological_process	276
L-cystine transport	Group	3	3	1	33	SLC1A4	0.0192513	biological_process	277
response to molecule of fungal origin	Group	3	3	1	33	TLR2	0.0192513	biological_process	278
smooth muscle adaptation	Group	3	3	1	33	IL1B	0.0192513	biological_process	279
rhythmic behavior	Group	3	3	1	33	EGR2	0.0192513	biological_process	280
response to fructose stimulus	Group	3	3	1	33	PTGS2	0.0192513	biological_process	281
healing during inflammatory response	Group	3	3	1	33	HMOX1	0.0192513	biological_process	282
TNFR -> AP-1/ATF/TP53 signaling	Pathway	40	40	3	7	CD40,TNF,FAS	0.0194499	Ariadne Signaling Pathways	283
T Cell Activation	Pathway	81	1100	24	2	TNF,PTGS2,CSF3,NFKBIA,DUSP1,EGR1,LIF,OSM,MDM2,REL,NFKB2,ETS2,DUSP5,DUSP2,NFKBIZ,DUSP4,HERPUD1,NFKBIE,IKBKE,EGR2,FLNB,DUSP16,RASGEF1B,FBXO11	0.0200301	Ariadne Signaling Pathways	284
CCR1 -> STAT signaling	Pathway	16	16	2	12	CCL5,CCL4	0.0216004	Ariadne Signaling Pathways	285
TNFRSF5/6 -> RB1/E2F signaling	Pathway	16	16	2	12	CD40,FAS	0.0216004	Ariadne Signaling Pathways	286
blood coagulation	Group	93	93	3	3	PLAU,PLAUR,SERPINE1	0.0225034	biological_process	287
sensory perception of sound	Group	166	166	4	2	NLRP3,PMP22,ERCC6,FBXO11	0.0228977	biological_process	288
protein oligomerization	Group	37	37	2	5	NLRP3,MALT1	0.0238262	biological_process	289
response to insulin stimulus	Group	37	37	2	5	SOCS3,EGR2	0.0238262	biological_process	290
myelin assembly	Group	4	4	1	25	PMP22	0.0255861	biological_process	291
tubulin complex assembly	Group	4	4	1	25	TCP1alpha	0.0255861	biological_process	292
negative regulation of T cell mediated cytotoxicity	Group	4	4	1	25	IL7R	0.0255861	biological_process	293
negative regulation of platelet activation	Group	4	4	1	25	PDGFB	0.0255861	biological_process	294
negative regulation of Notch signaling pathway	Group	4	4	1	25	NFKBIA	0.0255861	biological_process	295
negative regulation of leukocyte migration	Group	4	4	1	25	HMOX1	0.0255861	biological_process	296
negative regulation of RNA splicing	Group	4	4	1	25	RPS13	0.0255861	biological_process	297
negative regulation of interleukin-4 production	Group	4	4	1	25	CD83	0.0255861	biological_process	298
positive regulation of T cell differentiation in the thymus	Group	4	4	1	25	IL7R	0.0255861	biological_process	299
positive regulation of CD4-positive, alpha beta T cell differentiation	Group	4	4	1	25	CD83	0.0255861	biological_process	300
positive regulation of axon regeneration	Group	4	4	1	25	NDEL1	0.0255861	biological_process	301
positive regulation of interleukin-4 biosynthetic process	Group	4	4	1	25	IRF4	0.0255861	biological_process	302
positive regulation of cholesterol transport	Group	4	4	1	25	NFKBIA	0.0255861	biological_process	303
regulation of epidermal cell differentiation	Group	4	4	1	25	MAFF	0.0255861	biological_process	304
regulation of nitric oxide biosynthetic process	Group	4	4	1	25	ARG2	0.0255861	biological_process	305
leukemia inhibitory factor signaling pathway	Group	4	4	1	25	LIF	0.0255861	biological_process	306
JAK-STAT cascade involved in growth hormone signaling pathway	Group	4	4	1	25	JAK2	0.0255861	biological_process	307
lymphocyte homeostasis	Group	4	4	1	25	Bim	0.0255861	biological_process	308
negative regulation of nitric-oxide synthase activity	Group	4	4	1	25	ARG2	0.0255861	biological_process	309
cellular response to nutrient	Group	4	4	1	25	HMOX1	0.0255861	biological_process	310
cysteine biosynthetic process	Group	4	4	1	25	CTH	0.0255861	biological_process	311
nuclear-transcribed mRNA poly(A) tail shortening	Group	4	4	1	25	ZFP36	0.0255861	biological_process	312
facial nerve structural organization	Group	4	4	1	25	EGR2	0.0255861	biological_process	313
L-alanine transport	Group	4	4	1	25	SLC1A4	0.0255861	biological_process	314
proline transport	Group	4	4	1	25	SLC1A4	0.0255861	biological_process	315
response to bacterial lipoprotein	Group	4	4	1	25	TLR2	0.0255861	biological_process	316
response to sterol depletion	Group	4	4	1	25	INSIG1	0.0255861	biological_process	317
positive regulation of specific transcription from RNA polymerase II promoter	Group	39	39	2	5	NFKBIA,IRF4	0.0262881	biological_process	318
TNFR -> CREB/ELK-SRF signaling	Pathway	42	45	3	6	CD40,TNF,FAS	0.0265393	Ariadne Signaling Pathways	319
protein amino acid autophosphorylation	Group	100	100	3	3	JAK2,CLK1,CLK4	0.0271454	biological_process	320
female pregnancy	Group	100	100	3	3	FOSL1,IL1RN,JUNB	0.0271454	biological_process	321
positive regulation of MAPKKK cascade	Group	40	40	2	5	LIF,OSM	0.0275561	biological_process	322
positive regulation of NF-kappaB transcription factor activity	Group	40	40	2	5	TNF,MALT1	0.0275561	biological_process	323
lipoprotein metabolic process	Group	40	40	2	5	LDLR,OLR1	0.0275561	biological_process	324
in utero embryonic development	Group	177	177	4	2	Bim,JUNB,ZFAND5,MAFF	0.0281103	biological_process	325
small GTPase mediated signal transduction	Group	263	263	5	1	RRAD,HMOX1,RAPGEF2,RASGEF1B,ARL5B	0.0283752	biological_process	326
humoral immune response	Group	41	41	2	4	TNF,CD83	0.0288483	biological_process	327
regulation of cyclin-dependent protein kinase activity	Group	42	42	2	4	GADD45A,SERTAD1	0.0301643	biological_process	328
JAK-STAT cascade	Group	43	43	2	4	JAK2,SOCS3	0.0315038	biological_process	329
leukocyte tethering or rolling	Group	5	5	1	20	TNF	0.0318802	biological_process	330
negative regulation of smooth muscle cell differentiation	Group	5	5	1	20	RCAN1	0.0318802	biological_process	331
negative regulation of striated muscle contraction	Group	5	5	1	20	ARG2	0.0318802	biological_process	332
cytoplasmic sequestering of NF-kappaB	Group	5	5	1	20	NFKBIA	0.0318802	biological_process	333
negative regulation of cytokine secretion during immune response	Group	5	5	1	20	TNF	0.0318802	biological_process	334
positive regulation of Notch signaling pathway	Group	5	5	1	20	JAG1	0.0318802	biological_process	335
positive regulation of hair follicle development	Group	5	5	1	20	TNF	0.0318802	biological_process	336
positive regulation of T cell cytokine production	Group	5	5	1	20	MALT1	0.0318802	biological_process	337
regulation of T cell receptor signaling pathway	Group	5	5	1	20	MALT1	0.0318802	biological_process	338
positive regulation of lipid catabolic process	Group	5	5	1	20	IL1B	0.0318802	biological_process	339
positive regulation of interleukin-12 production	Group	5	5	1	20	CD40	0.0318802	biological_process	340
regulation of NF-kappaB import into nucleus	Group	5	5	1	20	NFKBIA	0.0318802	biological_process	341
regulation of transcription from RNA polymerase II promoter in response to oxidative stress	Group	5	5	1	20	HMOX1	0.0318802	biological_process	342
intracellular receptor-mediated signaling pathway	Group	5	5	1	20	DCBLD2	0.0318802	biological_process	343
STAT protein nuclear translocation	Group	5	5	1	20	JAK2	0.0318802	biological_process	344
tyrosine phosphorylation of Stat5 protein	Group	5	5	1	20	OSM	0.0318802	biological_process	345
histone demethylation	Group	5	5	1	20	JMJD3	0.0318802	biological_process	346
centrosome localization	Group	5	5	1	20	NDEL1	0.0318802	biological_process	347
inositol trisphosphate biosynthetic process	Group	5	5	1	20	PTAFR	0.0318802	biological_process	348
pyrimidine dimer repair	Group	5	5	1	20	ERCC6	0.0318802	biological_process	349
post-embryonic organ morphogenesis	Group	5	5	1	20	Bim	0.0318802	biological_process	350
rhombomere 3 development	Group	5	5	1	20	EGR2	0.0318802	biological_process	351
response to muramyl dipeptide	Group	5	5	1	20	NFKBIA	0.0318802	biological_process	352
interleukin-18 production	Group	5	5	1	20	NLRP3	0.0318802	biological_process	353
ovulation	Group	5	5	1	20	PTGS2	0.0318802	biological_process	354
response to manganese ion	Group	5	5	1	20	PTGS2	0.0318802	biological_process	355
cell-cell signaling	Group	275	275	5	1	IL1B,CCL5,CXCL10,CCL4,SDC4	0.0334388	biological_process	356
calcium-mediated signaling	Group	45	45	2	4	TNF,RCAN1	0.0342518	biological_process	357
FibronectinR -> ICAP-1A/MYC signaling	Pathway	5	21	2	9	MYC,ITGA5	0.0360885	Ariadne Signaling Pathways	358
cell-cell adhesion mediated by integrin	Group	6	6	1	16	ITGA5	0.0381339	biological_process	359
positive regulation of B cell apoptosis	Group	6	6	1	16	MYC	0.0381339	biological_process	360
positive regulation of smooth muscle cell migration	Group	6	6	1	16	PDGFB	0.0381339	biological_process	361
positive regulation of T cell mediated immunity	Group	6	6	1	16	IL1B	0.0381339	biological_process	362
positive regulation of NF-kappaB import into nucleus	Group	6	6	1	16	TNF	0.0381339	biological_process	363
regulation of T-helper cell differentiation	Group	6	6	1	16	IRF4	0.0381339	biological_process	364
activation of MAPKKK activity	Group	6	6	1	16	GADD45B	0.0381339	biological_process	365
activation of JNKK activity	Group	6	6	1	16	ERCC6	0.0381339	biological_process	366
regulation of MAP kinase activity	Group	6	6	1	16	TRIB3	0.0381339	biological_process	367
immune response-regulating cell surface receptor signaling pathway	Group	6	6	1	16	CD40	0.0381339	biological_process	368
activation-induced cell death of T cells	Group	6	6	1	16	FAS	0.0381339	biological_process	369
9-cis-retinoic acid biosynthetic process	Group	6	6	1	16	DHRS9	0.0381339	biological_process	370
cellular response to glucose starvation	Group	6	6	1	16	ASNS	0.0381339	biological_process	371
central nervous system neuron axonogenesis	Group	6	6	1	16	NDEL1	0.0381339	biological_process	372
interleukin-1 secretion	Group	6	6	1	16	NLRP3	0.0381339	biological_process	373
homocysteine metabolic process	Group	6	6	1	16	CTH	0.0381339	biological_process	374
lipoprotein catabolic process	Group	6	6	1	16	LDLR	0.0381339	biological_process	375
vasculature development	Group	6	6	1	16	ZFAND5	0.0381339	biological_process	376
embryonic process involved in female pregnancy	Group	6	6	1	16	JUNB	0.0381339	biological_process	377
L-serine transport	Group	6	6	1	16	SLC1A4	0.0381339	biological_process	378
response to hydroperoxide	Group	6	6	1	16	JAK2	0.0381339	biological_process	379
response to superoxide	Group	6	6	1	16	ERCC6	0.0381339	biological_process	380
myelination	Group	48	48	2	4	PMP22,EGR2	0.0385412	biological_process	381
phospholipid biosynthetic process	Group	49	49	2	4	AGPAT4,AGPAT9	0.0400142	biological_process	382
cytokine production	Group	50	50	2	4	PTAFR,REL	0.0415083	biological_process	383
response to protein stimulus	Group	50	50	2	4	FAS,EGR1	0.0415083	biological_process	384
negative regulation of transcription from RNA polymerase II promoter	Group	293	293	5	1	TNF,EGR1,MDM2,ZBTB32,JMJD3	0.0420302	biological_process	385
vasculogenesis	Group	51	51	2	3	JUNB,TIPARP	0.0430231	biological_process	386
positive regulation of protein complex assembly	Group	7	7	1	14	CDC42EP2	0.0443474	biological_process	387
negative regulation of B cell activation	Group	7	7	1	14	FAS	0.0443474	biological_process	388
negative regulation of survival gene product expression	Group	7	7	1	14	MYC	0.0443474	biological_process	389
negative regulation of interleukin-6 production	Group	7	7	1	14	TNF	0.0443474	biological_process	390
cytoplasmic sequestering of transcription factor	Group	7	7	1	14	NFKBIE	0.0443474	biological_process	391
negative regulation of calcium ion transport	Group	7	7	1	14	PTGS2	0.0443474	biological_process	392
positive regulation of isotype switching to IgG isotypes	Group	7	7	1	14	CD40	0.0443474	biological_process	393
positive regulation of synaptic transmission, glutamatergic	Group	7	7	1	14	PTGS2	0.0443474	biological_process	394
positive regulation of myeloid cell differentiation	Group	7	7	1	14	JAG1	0.0443474	biological_process	395
positive regulation of interleukin-6 biosynthetic process	Group	7	7	1	14	IL1B	0.0443474	biological_process	396
positive regulation of chemotaxis	Group	7	7	1	14	PDGFB	0.0443474	biological_process	397
positive regulation of chemokine production	Group	7	7	1	14	TNF	0.0443474	biological_process	398
regulation of lymphocyte differentiation	Group	7	7	1	14	FAS	0.0443474	biological_process	399
regulation of I-kappaB kinase-NF-kappaB cascade	Group	7	7	1	14	SQSTM1	0.0443474	biological_process	400
traversing start control point of mitotic cell cycle	Group	7	7	1	14	MDM2	0.0443474	biological_process	401
regulation of myeloid cell differentiation	Group	7	7	1	14	FAS	0.0443474	biological_process	402
regulation of telomere maintenance	Group	7	7	1	14	MYC	0.0443474	biological_process	403
regulation of cholesterol biosynthetic process	Group	7	7	1	14	CYP51A1	0.0443474	biological_process	404
entrainment of circadian clock	Group	7	7	1	14	BHLHB2	0.0443474	biological_process	405
regulation of vascular permeability	Group	7	7	1	14	CCL4	0.0443474	biological_process	406
cytoskeletal anchoring at plasma membrane	Group	7	7	1	14	FLNB	0.0443474	biological_process	407
progesterone metabolic process	Group	7	7	1	14	DHRS9	0.0443474	biological_process	408
fibroblast migration	Group	7	7	1	14	ZFAND5	0.0443474	biological_process	409
smooth muscle cell migration	Group	7	7	1	14	PLAU	0.0443474	biological_process	410
Schwann cell differentiation	Group	7	7	1	14	EGR2	0.0443474	biological_process	411
retrograde axon cargo transport	Group	7	7	1	14	NDEL1	0.0443474	biological_process	412
nuclear export	Group	7	7	1	14	MALT1	0.0443474	biological_process	413
choline metabolic process	Group	7	7	1	14	CHKA	0.0443474	biological_process	414
arginine metabolic process	Group	7	7	1	14	ARG2	0.0443474	biological_process	415
attachment of GPI anchor to protein	Group	7	7	1	14	PLAUR	0.0443474	biological_process	416
nuclear-transcribed mRNA catabolic process, deadenylation-dependent decay	Group	7	7	1	14	ZFP36	0.0443474	biological_process	417
muscle organ morphogenesis	Group	7	7	1	14	LIF	0.0443474	biological_process	418
morphogenesis of an epithelial sheet	Group	7	7	1	14	JAG1	0.0443474	biological_process	419
transition metal ion transport	Group	7	7	1	14	SLC11A2	0.0443474	biological_process	420
detection of biotic stimulus	Group	7	7	1	14	NLRP3	0.0443474	biological_process	421
modification-dependent protein catabolic process	Group	501	501	7	1	FBXO30,Fbxo15,SOCS3,MDM2,MALT1,TNFAIP3,FBXO11	0.0447202	biological_process	422
cell growth	Group	55	55	2	3	PDGFB,IL7R	0.0492833	biological_process	423

## Sheet: trim pval overlap
Name	Type	Total Entities	Expanded # of Entities	Overlap	Percent Overlap	Overlapping Entities	p-value	Data Source	#
regulation of transcription, DNA-dependent	Group	2501	2501	32	1	ZNF295,MYC,NR4A1,EGR1,FOSL1,ATF3,BTG2,REL,NR4A3,NFKB2,KLF6,ATF4,ETS2,IRF4,ZBTB32,JUNB,ERCC6,CCNL1,NFKBIZ,BHLHB2,TSC22D1,EGR2,ZC3H12A,TRIB3,SERTAD1,FOSL2,EID3,AXUD1,MAFF,TAF1D,ESF1,ZNF263	0.000141995	biological_process	48
Translation Control	Pathway	86	984	31	3	PLAU,CD40,TNF,FAS,PLAUR,IL1B,CSF3,CCL5,IL1A,DUSP1,TLR2,CXCL10,LIF,IL1RN,CFLAR,CXCL3,OSM,PDGFB,JAK2,CCL4,SOCS3,ITGA5,TNFRSF12A,IL7R,DUSP5,DUSP2,DUSP4,DUSP16,GPR109A,RPS13,RASGEF1B	8.54292e-06	Ariadne Signaling Pathways	23
transcription	Group	2246	2246	30	1	ZNF295,MYC,NR4A1,EGR1,ATF3,BTG2,REL,NR4A3,NFKB2,KLF6,ATF4,IRF4,AFF1,ZBTB32,JUNB,ERCC6,CCNL1,NFKBIZ,BHLHB2,TSC22D1,EGR2,ZC3H12A,TRIB3,SERTAD1,EID3,AXUD1,MAFF,TAF1D,ESF1,ZNF263	0.000111635	biological_process	45
apoptosis	Group	550	550	28	5	CD40,TNF,FAS,IL1B,TRAF1,NFKBIA,IL1A,BIRC3,BCL2A1,CFLAR,OSM,GADD45A,JAK2,CASP4,Bim,GADD45B,PHLDA1,TNFRSF12A,NLRP3,SQSTM1,MALT1,TNFAIP3,IER3,C8orf4,PLEKHF1,ZC3H12A,TRIB3,AXUD1	2.96111e-17	biological_process	1
immune response	Group	604	604	25	4	LOC728830,Lilrb4,Tnfsf9,CD40,TNF,FAS,IL1B,CSF3,CCL5,IL1A,PTAFR,TLR2,CXCL10,LIF,IFIH1,IL1RN,CXCL3,OSM,CCL4,OLR1,SQSTM1,IL7R,RGS1,IKBKE,OASL	1.82883e-13	biological_process	3
Apoptosis Regulation	Pathway	69	613	25	4	CD40,TNF,FAS,IL1B,CSF3,NFKBIA,IL1A,BIRC3,TLR2,LIF,BCL2A1,IL1RN,CFLAR,OSM,JAK2,MDM2,REL,Bim,NFKB2,TNFRSF12A,IL7R,ERCC6,NFKBIZ,NFKBIE,IKBKE	9.27884e-07	Ariadne Signaling Pathways	13
T Cell Activation	Pathway	81	1100	24	2	TNF,PTGS2,CSF3,NFKBIA,DUSP1,EGR1,LIF,OSM,MDM2,REL,NFKB2,ETS2,DUSP5,DUSP2,NFKBIZ,DUSP4,HERPUD1,NFKBIE,IKBKE,EGR2,FLNB,DUSP16,RASGEF1B,FBXO11	0.0200301	Ariadne Signaling Pathways	284
Adipocytokine Signaling	Pathway	52	780	23	2	CD40,TNF,FAS,CSF3,NFKBIA,DUSP1,LIF,CFLAR,OSM,JAK2,SOCS3,REL,NFKB2,TNFRSF12A,IL7R,DUSP5,DUSP2,NFKBIZ,DUSP4,NFKBIE,IKBKE,DUSP16,HMGCS1	0.000497518	Ariadne Signaling Pathways	72
Mast Cell Activation	Pathway	64	529	20	3	TNF,PTGS2,CSF3,NFKBIA,DUSP1,EGR1,LIF,OSM,REL,NFKB2,ETS2,DUSP5,DUSP2,NFKBIZ,DUSP4,NFKBIE,IKBKE,EGR2,DUSP16,RASGEF1B	4.52707e-05	Ariadne Signaling Pathways	38
inflammatory response	Group	293	293	19	6	LOC728830,CD40,TNF,PTGS2,IL1B,CCL5,IL1A,PTAFR,TLR2,CXCL10,IL1RN,CXCL3,CCL4,OLR1,CASP4,NLRP3,NFKBIZ,JMJD3,NFKBID	6.93496e-14	biological_process	2
negative regulation of cell proliferation	Group	324	324	14	4	TNF,PTGS2,IL1B,HMOX1,IL1A,FOSL1,OSM,JAK2,MDM2,BTG2,PMP22,CTH,SLFN12,SLFN12L	2.82942e-08	biological_process	6
positive regulation of cell proliferation	Group	332	332	14	4	TNF,PTGS2,CSF3,MYC,CXCL10,LIF,FOSL1,OSM,MARCKSL1,ATF3,JAK2,TCIRG1,ODC1,SERTAD1	3.8335e-08	biological_process	7
multicellular organismal development	Group	1080	1080	14	1	TNF,CSF3,LIF,OSM,GADD45B,JAG1,TNFRSF12A,PIM1,TNFAIP2,IFRD1,SKIL,NDEL1,ZC3H12A,FLNB	0.0106426	biological_process	198
NK Cell Activation	Pathway	59	523	14	2	TNF,CSF3,DUSP1,EGR1,LIF,OSM,ITGA5,ETS2,DUSP5,DUSP2,DUSP4,EGR2,DUSP16,RASGEF1B	0.0166455	Ariadne Signaling Pathways	245
anti-apoptosis	Group	198	198	12	6	TNF,FAS,IL1B,IL1A,BIRC3,BCL2A1,CFLAR,SERPINB2,SOCS3,MALT1,TNFAIP3,IER3	6.95782e-09	biological_process	5
positive regulation of transcription from RNA polymerase II promoter	Group	382	382	12	3	TNF,MYC,NR4A1,EGR1,LIF,OSM,NR4A3,KLF6,ATF4,SQSTM1,EGR2,AXUD1	7.82099e-06	biological_process	22
positive regulation of I-kappaB kinase-NF-kappaB cascade	Group	96	96	11	11	TRIM13,CD40,TNF,IL1B,HMOX1,CFLAR,REL,MALT1,PLK2,IKBKE,SLC20A1	3.29552e-11	biological_process	4
cell differentiation	Group	658	658	10	1	JAK2,GADD45B,TNFRSF12A,SQSTM1,PMP22,TNFAIP2,IFRD1,NDEL1,ZC3H12A,FLNB	0.0107541	biological_process	199
chemotaxis	Group	145	145	9	6	LOC728830,PLAU,PLAUR,CCL5,PTAFR,CXCL10,FOSL1,CXCL3,CCL4	4.57344e-07	biological_process	10
regulation of apoptosis	Group	177	177	9	5	TRAF1,MYC,BIRC3,BCL2A1,IFIH1,CFLAR,CASP4,Bim,MALT1	2.41664e-06	biological_process	16
induction of apoptosis	Group	207	207	9	4	TNF,FAS,NR4A1,TLR2,CASP4,Bim,PHLDA1,NLRP3,PLEKHF1	8.64086e-06	biological_process	24
response to lipopolysaccharide	Group	99	99	8	8	PTGS2,FAS,IL1B,NFKBIA,PTAFR,IL1RN,SOCS3,NFKB2	2.69181e-07	biological_process	8
response to organic cyclic substance	Group	142	142	8	5	PTGS2,IL1B,FOSL1,IL1RN,SOCS3,BTG2,CD83,JUNB	4.16685e-06	biological_process	18
positive regulation of apoptosis	Group	149	149	8	5	TNF,PTGS2,FAS,IL1B,DUSP1,FOSL1,JAK2,Bim	5.95003e-06	biological_process	20
Apoptosis	Pathway	52	72	8	11	BIRC3,BCL2A1,CFLAR,MDM2,REL,CASP4,Bim,NFKB2	7.61321e-06	Ariadne Signaling Pathways	21
negative regulation of apoptosis	Group	180	180	8	4	FAS,BCL2A1,IL1RN,CFLAR,BTG2,CASP4,PIM1,ASNS	2.35554e-05	biological_process	31
response to stress	Group	239	239	8	3	GADD45B,ATF4,SQSTM1,ERRFI1,HERPUD1,2310016C08Rik,TRIB3,MAFF	0.000171553	biological_process	53
response to drug	Group	295	295	8	2	PTGS2,FAS,IL1B,FOSL1,IL1RN,SOCS3,JUNB,HMGCS1	0.000697244	biological_process	82
wound healing	Group	69	69	7	10	PLAU,IL1B,SERPINE1,PDGFB,SERPINB2,KLF6,DCBLD2	3.21371e-07	biological_process	9
response to cytokine stimulus	Group	77	77	7	9	PTGS2,FAS,CCL5,FOSL1,SOCS3,NFKB2,JUNB	6.85874e-07	biological_process	12
TNFR -> NF-kB signaling	Pathway	32	40	7	17	CD40,TNF,FAS,NFKBIA,REL,NFKB2,IKBKE	1.28604e-06	Ariadne Signaling Pathways	15
cell motion	Group	120	120	7	5	PTGS2,PLAUR,CCL5,CXCL10,JAK2,CCL4,TNFRSF12A	1.3439e-05	biological_process	26
regulation of cell proliferation	Group	135	135	7	5	PLAU,TNF,PTGS2,SERPINE1,NFKBIA,PDGFB,JAG1	2.88361e-05	biological_process	32
angiogenesis	Group	145	145	7	4	PLAU,IL1B,HMOX1,JAG1,TNFRSF12A,TNFAIP2,ZC3H12A	4.55523e-05	biological_process	39
cell proliferation	Group	385	385	7	1	TNF,IL1B,IL1A,PDGFB,INSIG1,PIM1,CLK1	0.0128634	biological_process	208
modification-dependent protein catabolic process	Group	501	501	7	1	FBXO30,Fbxo15,SOCS3,MDM2,MALT1,TNFAIP3,FBXO11	0.0447202	biological_process	422
IL1R -> NF-kB signaling	Pathway	23	31	6	19	IL1B,NFKBIA,IL1A,REL,NFKB2,IKBKE	4.158e-06	Ariadne Signaling Pathways	17
response to glucocorticoid stimulus	Group	95	95	6	6	TNF,PTGS2,FAS,IL1B,DUSP1,IL1RN	3.60734e-05	biological_process	35
response to oxidative stress	Group	137	137	6	4	PTGS2,HMOX1,CCL5,DUSP1,JAK2,ERCC6	0.000272851	biological_process	62
protein amino acid dephosphorylation	Group	152	152	6	3	DUSP1,DUSP5,DUSP2,DUSP4,DUSP16,MTMR7	0.000475271	biological_process	71
transcription from RNA polymerase II promoter	Group	167	167	6	3	MYC,JUNB,ERCC6,TSC22D1,SKIL,MAFF	0.000779174	biological_process	86
interspecies interaction between organisms	Group	239	239	6	2	NFKBIA,IFIH1,CFLAR,MDM2,LDLR,ITGA5	0.00470927	biological_process	143
platelet-derived growth factor receptor signaling pathway	Group	25	25	5	20	PDGFB,JAK2,ZFAND5,AXUD1,TIPARP	5.08798e-07	biological_process	11
response to mechanical stimulus	Group	56	56	5	8	TNF,FOSL1,BTG2,RCAN1,JUNB	3.11091e-05	biological_process	34
GHR -> NF-kB signaling	Pathway	13	33	5	15	NFKBIA,JAK2,REL,NFKB2,IKBKE	9.56813e-05	Ariadne Signaling Pathways	42
Notch -> NF-kB signaling	Pathway	13	33	5	15	NFKBIA,REL,NFKB2,JAG1,IKBKE	9.56813e-05	Ariadne Signaling Pathways	43
IL12R -> NF-kB/NFATC signaling	Pathway	14	34	5	14	NFKBIA,JAK2,REL,NFKB2,IKBKE	0.000110913	Ariadne Signaling Pathways	44
IL7R -> FOXO/NF-kB signaling	Pathway	16	36	5	13	NFKBIA,REL,NFKB2,IL7R,IKBKE	0.000146901	Ariadne Signaling Pathways	49
response to estrogen stimulus	Group	78	78	5	6	FAS,HMOX1,PDGFB,LDLR,RCAN1	0.000153318	biological_process	50
response to estradiol stimulus	Group	79	79	5	6	PTGS2,IL1B,DUSP1,PDGFB,SOCS3	0.000162829	biological_process	51
cytokine-mediated signaling pathway	Group	80	80	5	6	IL1B,CSF3,IL1A,JAK2,KLF6	0.000172783	biological_process	54
TLR1/2/6 -> NF-kB signaling	Pathway	19	39	5	12	NFKBIA,TLR2,REL,NFKB2,IKBKE	0.000216856	Ariadne Signaling Pathways	56
response to peptide hormone stimulus	Group	101	101	5	4	FAS,SOCS3,BTG2,NR4A3,JUNB	0.000510494	biological_process	74
ErythropoietinR -> NF-kB signaling	Pathway	11	48	5	10	NFKBIA,JAK2,REL,NFKB2,IKBKE	0.000582492	Ariadne Signaling Pathways	76
B-cell receptor -> NF-kB signaling	Pathway	20	50	5	10	NFKBIA,REL,NFKB2,MALT1,IKBKE	0.000704654	Ariadne Signaling Pathways	83
response to virus	Group	110	110	5	4	TNF,CCL5,IFIH1,FOSL1,CCL4	0.000752867	biological_process	84
cell cycle arrest	Group	115	115	5	4	GAS2L3,MYC,GADD45A,PMP22,SESN2	0.00091996	biological_process	89
response to organic substance	Group	123	123	5	4	PTGS2,DUSP1,PDGFB,BTG2,DUSP4	0.00124268	biological_process	95
FibronectinR -> NF-kB signaling	Pathway	22	58	5	8	NFKBIA,REL,ITGA5,NFKB2,IKBKE	0.00139235	Ariadne Signaling Pathways	98
PTAFR -> NF-kB signaling	Pathway	22	63	5	7	NFKBIA,PTAFR,REL,NFKB2,IKBKE	0.00201882	Ariadne Signaling Pathways	114
positive regulation of transcription, DNA-dependent	Group	144	144	5	3	EGR1,REL,ZFP36,ETS2,AFF1	0.0024823	biological_process	118
CD38 -> NF-kB signaling	Pathway	32	72	5	6	NFKBIA,REL,NFKB2,MALT1,IKBKE	0.00363173	Ariadne Signaling Pathways	137
response to hypoxia	Group	184	184	5	2	PLAU,FAS,HMOX1,PDGFB,SOCS3	0.00699175	biological_process	183
small GTPase mediated signal transduction	Group	263	263	5	1	RRAD,HMOX1,RAPGEF2,RASGEF1B,ARL5B	0.0283752	biological_process	326
cell-cell signaling	Group	275	275	5	1	IL1B,CCL5,CXCL10,CCL4,SDC4	0.0334388	biological_process	356
negative regulation of transcription from RNA polymerase II promoter	Group	293	293	5	1	TNF,EGR1,MDM2,ZBTB32,JMJD3	0.0420302	biological_process	385
TLR3 -> NF-kB signaling	Pathway	7	11	4	36	NFKBIA,REL,NFKB2,IKBKE	1.2297e-05	Ariadne Signaling Pathways	25
negative regulation of caspase activity	Group	23	23	4	17	NR4A1,BCL2A1,CFLAR,HERPUD1	1.35411e-05	biological_process	27
neutrophil chemotaxis	Group	28	28	4	14	LOC728830,IL1B,CXCL3,SAA1	3.05301e-05	biological_process	33
CSF2R -> NF-kB signaling	Pathway	6	14	4	28	NFKBIA,REL,NFKB2,IKBKE	3.60852e-05	Ariadne Signaling Pathways	36
memory	Group	43	43	4	9	PTGS2,IL1B,IL1RN,ITGA5	0.000170624	biological_process	52
skeletal system morphogenesis	Group	44	44	4	9	MYC,ZFAND5,AXUD1,TIPARP	0.000186744	biological_process	55
DDR1 -> NF-kB signaling	Pathway	14	22	4	18	NFKBIA,REL,NFKB2,IKBKE	0.000241439	Ariadne Signaling Pathways	57
EctodysplasinR -> NF-kB signaling	Pathway	14	22	4	18	NFKBIA,REL,NFKB2,IKBKE	0.000241439	Ariadne Signaling Pathways	58
NGFR -> NF-kB signaling	Pathway	16	24	4	16	NFKBIA,REL,NFKB2,IKBKE	0.000343087	Ariadne Signaling Pathways	64
response to organic nitrogen	Group	54	54	4	7	PTGS2,IL1RN,BTG2,HMGCS1	0.000413729	biological_process	69
activation of caspase activity	Group	57	57	4	7	TNF,MYC,CASP4,NLRP3	0.000509043	biological_process	73
TLR4/5/7/9 -> NF-kB signaling	Pathway	19	27	4	14	NFKBIA,REL,NFKB2,IKBKE	0.00054826	Ariadne Signaling Pathways	75
response to heat	Group	60	60	4	6	IL1B,OSM,SOCS3,DNAJB4	0.000619024	biological_process	79
response to hydrogen peroxide	Group	61	61	4	6	HMOX1,DUSP1,FOSL1,OLR1	0.000659152	biological_process	80
regulation of cell cycle	Group	69	69	4	5	PTGS2,GADD45A,GADD45B,JUNB	0.00104906	biological_process	90
CD19 -> NF-kB signaling	Pathway	12	32	4	12	NFKBIA,REL,NFKB2,IKBKE	0.00106338	Ariadne Signaling Pathways	91
ThrombinR -> NF-kB signaling	Pathway	12	32	4	12	NFKBIA,REL,NFKB2,IKBKE	0.00106338	Ariadne Signaling Pathways	92
DopamineR2 -> NF-kB signaling	Pathway	12	32	4	12	NFKBIA,REL,NFKB2,IKBKE	0.00106338	Ariadne Signaling Pathways	93
AGER -> NF-kB signaling	Pathway	14	34	4	11	NFKBIA,REL,NFKB2,IKBKE	0.00134165	Ariadne Signaling Pathways	96
IL15R -> NF-kB/NFATC signaling	Pathway	15	35	4	11	NFKBIA,REL,NFKB2,IKBKE	0.00149826	Ariadne Signaling Pathways	104
cell death	Group	82	82	4	4	HMOX1,OLR1,TNFRSF12A,FOSL2	0.00198895	biological_process	112
MacrophageR -> CEBPB/NF-kB signaling	Pathway	21	43	4	9	NFKBIA,REL,NFKB2,IKBKE	0.00323542	Ariadne Signaling Pathways	130
aging	Group	101	101	4	3	FAS,IL1B,SOCS3,NFKB2	0.00422364	biological_process	142
dephosphorylation	Group	106	106	4	3	DUSP1,DUSP2,DUSP4,MTMR7	0.00501281	biological_process	144
elevation of cytosolic calcium ion concentration	Group	107	107	4	3	LOC728830,IL1B,SAA1,JAK2	0.00518168	biological_process	145
AdenosineR -> NF-kB signaling	Pathway	19	49	4	8	NFKBIA,REL,NFKB2,IKBKE	0.00520277	Ariadne Signaling Pathways	146
protein kinase cascade	Group	120	120	4	3	HMOX1,JAK2,SOCS3,ZFP36	0.00773327	biological_process	185
protein complex assembly	Group	121	121	4	3	CD40,FAS,TRAF1,MDM2	0.00795816	biological_process	186
positive regulation of transcription	Group	153	153	4	2	TNF,EGR1,IRF4,SERTAD1	0.017558	biological_process	249
sensory perception of sound	Group	166	166	4	2	NLRP3,PMP22,ERCC6,FBXO11	0.0228977	biological_process	288
in utero embryonic development	Group	177	177	4	2	Bim,JUNB,ZFAND5,MAFF	0.0281103	biological_process	325
chronic inflammatory response to antigenic stimulus	Group	4	4	3	75	TNF,IL1B,IL1RN	1.05495e-06	biological_process	14
tyrosine phosphorylation of Stat3 protein	Group	6	6	3	50	LIF,OSM,JAK2	5.22462e-06	biological_process	19
positive regulation of chemokine biosynthetic process	Group	8	8	3	37	TNF,IL1B,HMOX1	1.449e-05	biological_process	28
fever	Group	9	9	3	33	IL1B,IL1A,IL1RN	2.16316e-05	biological_process	29
negative regulation of DNA binding	Group	9	9	3	33	HMOX1,NFKBIA,JAK2	2.16316e-05	biological_process	30
decidualization	Group	11	11	3	27	PTGS2,LIF,JUNB	4.20875e-05	biological_process	37
negative regulation of lipid catabolic process	Group	12	12	3	25	TNF,IL1B,GPR109A	5.585e-05	biological_process	40
positive regulation of interleukin-2 biosynthetic process	Group	14	14	3	21	IL1B,IL1A,IRF4	9.15303e-05	biological_process	41
LIFR -> STAT5A signaling	Pathway	10	10	3	30	LIF,OSM,JAK2	0.000322385	Ariadne Signaling Pathways	63
positive regulation of mitosis	Group	22	22	3	13	TNF,IL1B,IL1A	0.000372788	biological_process	65
spleen development	Group	22	22	3	13	FAS,Bim,NFKB2	0.000372788	biological_process	66
activation of pro-apoptotic gene products	Group	23	23	3	13	FAS,MYC,Bim	0.000426675	biological_process	70
response to progesterone stimulus	Group	27	27	3	11	FOSL1,SOCS3,JUNB	0.000691449	biological_process	81
positive regulation of nitric oxide biosynthetic process	Group	28	28	3	10	TNF,IL1B,JAK2	0.00077076	biological_process	85
positive regulation of anti-apoptosis	Group	34	34	3	8	HMOX1,DUSP1,BTG2	0.00136843	biological_process	97
CCR5 -> TP53 signaling	Pathway	17	17	3	17	CCL5,JAK2,CCL4	0.00169812	Ariadne Signaling Pathways	105
embryo implantation	Group	37	37	3	8	PLAU,PTGS2,LIF	0.00175182	biological_process	106
induction of apoptosis by extracellular signals	Group	39	39	3	7	TNF,FAS,CFLAR	0.00204109	biological_process	115
positive regulation of protein amino acid phosphorylation	Group	41	41	3	7	TNF,IL1B,SQSTM1	0.0023584	biological_process	117
negative regulation of protein kinase activity	Group	42	42	3	7	GADD45A,GADD45B,TRIB3	0.00252785	biological_process	119
positive regulation of smooth muscle cell proliferation	Group	43	43	3	6	TNF,PTGS2,PDGFB	0.00270464	biological_process	122
T cell differentiation	Group	43	43	3	6	EGR1,BCL2A1,IL7R	0.00270464	biological_process	123
CCR2/5 -> STAT signaling	Pathway	20	20	3	15	CCL5,JAK2,CCL4	0.00275934	Ariadne Signaling Pathways	124
learning or memory	Group	44	44	3	6	IL1B,EGR1,EGR2	0.00288888	biological_process	125
peptidyl-tyrosine phosphorylation	Group	45	45	3	6	JAK2,CLK1,CLK4	0.00308066	biological_process	128
positive regulation of cell differentiation	Group	46	46	3	6	JAK2,SOCS3,JUNB	0.00328008	biological_process	131
I-kappaB kinase-NF-kappaB cascade	Group	46	46	3	6	TLR2,REL,MALT1	0.00328008	biological_process	132
positive regulation of peptidyl-tyrosine phosphorylation	Group	47	47	3	6	LIF,OSM,JAK2	0.00348725	biological_process	133
blood circulation	Group	48	48	3	6	CXCL10,OLR1,RCAN1	0.00370224	biological_process	138
organ regeneration	Group	49	49	3	6	LIF,SOCS3,NR4A3	0.00392515	biological_process	139
response to cAMP	Group	58	58	3	5	DUSP1,FOSL1,JUNB	0.00630124	biological_process	156
amino acid metabolic process	Group	65	65	3	4	ATF4,CTH,ASNS	0.00863186	biological_process	191
cellular defense response	Group	69	69	3	4	CCL5,FOSL1,TCIRG1	0.0101617	biological_process	196
activation of MAPK activity	Group	73	73	3	4	TNF,IL1B,SPAG9	0.0118392	biological_process	203
negative regulation of signal transduction	Group	74	74	3	4	IL1RN,SOCS3,RGS1	0.0122819	biological_process	206
post-embryonic development	Group	77	77	3	3	Bim,AXUD1,TIPARP	0.0136665	biological_process	239
hemopoiesis	Group	80	80	3	3	JAG1,ZBTB32,TIPARP	0.0151364	biological_process	243
kidney development	Group	83	83	3	3	Bim,ODC1,TIPARP	0.0166923	biological_process	246
negative regulation of cell growth	Group	86	86	3	3	CTH,DCBLD2,SERTAD1	0.0183344	biological_process	251
TNFR -> AP-1/ATF/TP53 signaling	Pathway	40	40	3	7	CD40,TNF,FAS	0.0194499	Ariadne Signaling Pathways	283
blood coagulation	Group	93	93	3	3	PLAU,PLAUR,SERPINE1	0.0225034	biological_process	287
TNFR -> CREB/ELK-SRF signaling	Pathway	42	45	3	6	CD40,TNF,FAS	0.0265393	Ariadne Signaling Pathways	319
protein amino acid autophosphorylation	Group	100	100	3	3	JAK2,CLK1,CLK4	0.0271454	biological_process	320
female pregnancy	Group	100	100	3	3	FOSL1,IL1RN,JUNB	0.0271454	biological_process	321
negative regulation of meiosis	Group	3	3	2	66	LIF,OSM	0.000123923	biological_process	46
sequestering of triglyceride	Group	3	3	2	66	TNF,IL1B	0.000123923	biological_process	47
negative regulation of viral genome replication	Group	4	4	2	50	TNF,CCL5	0.000246791	biological_process	59
positive regulation of transcription from RNA polymerase II promoter, mitotic	Group	4	4	2	50	FOSL1,JUNB	0.000246791	biological_process	60
low-density lipoprotein particle clearance	Group	4	4	2	50	HMOX1,LDLR	0.000246791	biological_process	61
tyrosine phosphorylation of Stat1 protein	Group	5	5	2	40	OSM,JAK2	0.000409568	biological_process	67
transformed cell apoptosis	Group	5	5	2	40	TNF,FAS	0.000409568	biological_process	68
positive regulation of interleukin-2 production	Group	6	6	2	33	MALT1,CD83	0.000611739	biological_process	77
regulation of immunoglobulin secretion	Group	6	6	2	33	CD40,TNF	0.000611739	biological_process	78
negative regulation of glutamate secretion	Group	7	7	2	28	IL1B,IL1RN	0.000852795	biological_process	87
lymphocyte chemotaxis	Group	7	7	2	28	CCL5,SAA1	0.000852795	biological_process	88
positive regulation of pseudopodium assembly	Group	8	8	2	25	CDC42EP2,CDC42EP4	0.00113223	biological_process	94
positive regulation of osteoclast differentiation	Group	9	9	2	22	LOC728830,CCL5	0.00144954	biological_process	99
positive regulation of peptidyl-serine phosphorylation	Group	9	9	2	22	LIF,OSM	0.00144954	biological_process	100
positive regulation of membrane protein ectodomain proteolysis	Group	9	9	2	22	TNF,IL1B	0.00144954	biological_process	101
positive regulation vascular endothelial growth factor production	Group	9	9	2	22	IL1B,IL1A	0.00144954	biological_process	102
mechanosensory behavior	Group	9	9	2	22	PMP22,EGR2	0.00144954	biological_process	103
negative regulation of myeloid cell differentiation	Group	10	10	2	20	NFKBIA,ZFP36	0.00180424	biological_process	107
negative regulation of lipid metabolic process	Group	10	10	2	20	IL1B,NFKBIA	0.00180424	biological_process	108
positive regulation of JUN kinase activity	Group	10	10	2	20	IL1B,IL1RN	0.00180424	biological_process	109
B cell apoptosis	Group	10	10	2	20	MYC,Bim	0.00180424	biological_process	110
immunoglobulin production	Group	10	10	2	20	FAS,IL7R	0.00180424	biological_process	111
PTAFR -> STAT3 signaling	Pathway	5	5	2	40	PTAFR,JAK2	0.00199511	Ariadne Signaling Pathways	113
smooth muscle tissue development	Group	11	11	2	18	ZFAND5,TIPARP	0.00219583	biological_process	116
positive regulation of tyrosine phosphorylation of Stat3 protein	Group	12	12	2	16	LIF,JAK2	0.00262383	biological_process	120
face morphogenesis	Group	12	12	2	16	AXUD1,TIPARP	0.00262383	biological_process	121
OncostatinR -> STAT3 signaling	Pathway	6	6	2	33	OSM,JAK2	0.00296465	Ariadne Signaling Pathways	126
Sialophorin -> CTNNB/MYC/TP53 signaling	Pathway	6	6	2	33	MYC,MDM2	0.00296465	Ariadne Signaling Pathways	127
positive regulation of cytokine secretion	Group	13	13	2	15	TNF,IL1A	0.00308775	biological_process	129
fibrinolysis	Group	14	14	2	14	PLAU,SERPINE1	0.00358712	biological_process	134
skeletal muscle regeneration	Group	14	14	2	14	PLAU,PLAUR	0.00358712	biological_process	135
response to vitamin D	Group	14	14	2	14	PTGS2,IL1B	0.00358712	biological_process	136
UrokinaseR -> STAT signaling	Pathway	7	7	2	28	PLAU,PLAUR	0.0041117	Ariadne Signaling Pathways	140
negative regulation of insulin receptor signaling pathway	Group	15	15	2	13	IL1B,SOCS3	0.00412147	biological_process	141
regulation of angiogenesis	Group	17	17	2	11	HMOX1,SERPINE1	0.00529322	biological_process	147
negative regulation of hormone secretion	Group	17	17	2	11	LIF,OSM	0.00529322	biological_process	148
induction of apoptosis via death domain receptors	Group	17	17	2	11	TNF,FAS	0.00529322	biological_process	149
positive regulation of transcription factor activity	Group	17	17	2	11	IL1B,JAK2	0.00529322	biological_process	150
T cell homeostasis	Group	17	17	2	11	FAS,Bim	0.00529322	biological_process	151
B cell homeostasis	Group	17	17	2	11	BCL2A1,Bim	0.00529322	biological_process	152
positive regulation of DNA binding	Group	17	17	2	11	JAK2,IRF4	0.00529322	biological_process	153
B cell proliferation	Group	17	17	2	11	CD40,IL7R	0.00529322	biological_process	154
cellular response to hormone stimulus	Group	18	18	2	11	DUSP1,JUNB	0.00592971	biological_process	155
regulation of insulin secretion	Group	19	19	2	10	TNF,IL1B	0.00659933	biological_process	178
lymph node development	Group	19	19	2	10	NFKB2,IL7R	0.00659933	biological_process	179
response to corticosterone stimulus	Group	19	19	2	10	FOSL1,JUNB	0.00659933	biological_process	180
CSF3R -> STAT signaling	Pathway	9	9	2	22	CSF3,JAK2	0.00691763	Ariadne Signaling Pathways	181
PDGFR -> STAT signaling	Pathway	9	9	2	22	PDGFB,JAK2	0.00691763	Ariadne Signaling Pathways	182
inactivation of MAPK activity	Group	20	20	2	10	DUSP2,DUSP16	0.00730163	biological_process	184
DNA damage response, signal transduction resulting in induction of apoptosis	Group	21	21	2	9	HMOX1,ERCC6	0.00803617	biological_process	187
positive regulation of interleukin-6 production	Group	21	21	2	9	IL1B,TLR2	0.00803617	biological_process	188
positive regulation of inflammatory response	Group	21	21	2	9	TNF,JAK2	0.00803617	biological_process	189
leukocyte chemotaxis	Group	21	21	2	9	LOC728830,CXCL3	0.00803617	biological_process	190
positive regulation of cell cycle	Group	22	22	2	9	FOSL1,MDM2	0.00880251	biological_process	192
response to light stimulus	Group	22	22	2	9	DUSP1,JUNB	0.00880251	biological_process	193
positive regulation of JNK cascade	Group	23	23	2	8	TNF,IL1B	0.00960021	biological_process	194
response to gamma radiation	Group	23	23	2	8	SOCS3,ERCC6	0.00960021	biological_process	195
protein import into nucleus, translocation	Group	24	24	2	8	TNF,NFKBIA	0.0104288	biological_process	197
neuroprotection	Group	25	25	2	8	JAK2,REL	0.011288	biological_process	200
leukocyte migration	Group	25	25	2	8	TNF,IL1B	0.011288	biological_process	201
cell fate determination	Group	25	25	2	8	ATF3,JAG1	0.011288	biological_process	202
positive regulation of fibroblast proliferation	Group	26	26	2	7	PDGFB,FOSL2	0.0121772	biological_process	204
T cell proliferation	Group	26	26	2	7	MALT1,ZBTB32	0.0121772	biological_process	205
TNFRSF1A -> STAT signaling	Pathway	12	12	2	16	TNF,JAK2	0.0123314	Ariadne Signaling Pathways	207
T cell receptor signaling pathway	Group	27	27	2	7	BCL2A1,MALT1	0.013096	biological_process	235
regulation of neuronal synaptic plasticity	Group	27	27	2	7	BHLHB2,EGR2	0.013096	biological_process	236
regulation of protein amino acid phosphorylation	Group	27	27	2	7	TNF,SOCS3	0.013096	biological_process	237
activation of MAPKK activity	Group	27	27	2	7	JAK2,GADD45B	0.013096	biological_process	238
B cell activation	Group	28	28	2	7	CD40,MALT1	0.0140441	biological_process	240
IL1R -> STAT3 signaling	Pathway	13	13	2	15	IL1B,IL1A	0.0144381	Ariadne Signaling Pathways	241
negative regulation of inflammatory response	Group	29	29	2	6	SAA1,ZFP36	0.015021	biological_process	242
peripheral nervous system development	Group	30	30	2	6	OSM,PMP22	0.0160264	biological_process	244
positive regulation of angiogenesis	Group	31	31	2	6	IL1B,IL1A	0.0170598	biological_process	247
leukocyte adhesion	Group	31	31	2	6	OLR1,ITGA5	0.0170598	biological_process	248
platelet activation	Group	32	32	2	6	CD40,SAA1	0.0181207	biological_process	250
gluconeogenesis	Group	33	33	2	6	ATF3,ATF4	0.0192089	biological_process	252
cholesterol biosynthetic process	Group	33	33	2	6	CYP51A1,HMGCS1	0.0192089	biological_process	253
amino acid biosynthetic process	Group	33	33	2	6	CTH,ASNS	0.0192089	biological_process	254
palate development	Group	33	33	2	6	AXUD1,TIPARP	0.0192089	biological_process	255
CCR1 -> STAT signaling	Pathway	16	16	2	12	CCL5,CCL4	0.0216004	Ariadne Signaling Pathways	285
TNFRSF5/6 -> RB1/E2F signaling	Pathway	16	16	2	12	CD40,FAS	0.0216004	Ariadne Signaling Pathways	286
protein oligomerization	Group	37	37	2	5	NLRP3,MALT1	0.0238262	biological_process	289
response to insulin stimulus	Group	37	37	2	5	SOCS3,EGR2	0.0238262	biological_process	290
positive regulation of specific transcription from RNA polymerase II promoter	Group	39	39	2	5	NFKBIA,IRF4	0.0262881	biological_process	318
positive regulation of MAPKKK cascade	Group	40	40	2	5	LIF,OSM	0.0275561	biological_process	322
positive regulation of NF-kappaB transcription factor activity	Group	40	40	2	5	TNF,MALT1	0.0275561	biological_process	323
lipoprotein metabolic process	Group	40	40	2	5	LDLR,OLR1	0.0275561	biological_process	324
humoral immune response	Group	41	41	2	4	TNF,CD83	0.0288483	biological_process	327
regulation of cyclin-dependent protein kinase activity	Group	42	42	2	4	GADD45A,SERTAD1	0.0301643	biological_process	328
JAK-STAT cascade	Group	43	43	2	4	JAK2,SOCS3	0.0315038	biological_process	329
calcium-mediated signaling	Group	45	45	2	4	TNF,RCAN1	0.0342518	biological_process	357
FibronectinR -> ICAP-1A/MYC signaling	Pathway	5	21	2	9	MYC,ITGA5	0.0360885	Ariadne Signaling Pathways	358
myelination	Group	48	48	2	4	PMP22,EGR2	0.0385412	biological_process	381
phospholipid biosynthetic process	Group	49	49	2	4	AGPAT4,AGPAT9	0.0400142	biological_process	382
cytokine production	Group	50	50	2	4	PTAFR,REL	0.0415083	biological_process	383
response to protein stimulus	Group	50	50	2	4	FAS,EGR1	0.0415083	biological_process	384
vasculogenesis	Group	51	51	2	3	JUNB,TIPARP	0.0430231	biological_process	386
cell growth	Group	55	55	2	3	PDGFB,IL7R	0.0492833	biological_process	423

## Sheet: trim pval ovrlap subj
Name	Type	Total Entities	Expanded # of Entities	Overlap	Percent Overlap	Overlapping Entities	p-value	Data Source	#
regulation of transcription, DNA-dependent	Group	2501	2501	32	1	ZNF295,MYC,NR4A1,EGR1,FOSL1,ATF3,BTG2,REL,NR4A3,NFKB2,KLF6,ATF4,ETS2,IRF4,ZBTB32,JUNB,ERCC6,CCNL1,NFKBIZ,BHLHB2,TSC22D1,EGR2,ZC3H12A,TRIB3,SERTAD1,FOSL2,EID3,AXUD1,MAFF,TAF1D,ESF1,ZNF263	0.000141995	biological_process	48
Translation Control	Pathway	86	984	31	3	PLAU,CD40,TNF,FAS,PLAUR,IL1B,CSF3,CCL5,IL1A,DUSP1,TLR2,CXCL10,LIF,IL1RN,CFLAR,CXCL3,OSM,PDGFB,JAK2,CCL4,SOCS3,ITGA5,TNFRSF12A,IL7R,DUSP5,DUSP2,DUSP4,DUSP16,GPR109A,RPS13,RASGEF1B	8.54292e-06	Ariadne Signaling Pathways	23
transcription	Group	2246	2246	30	1	ZNF295,MYC,NR4A1,EGR1,ATF3,BTG2,REL,NR4A3,NFKB2,KLF6,ATF4,IRF4,AFF1,ZBTB32,JUNB,ERCC6,CCNL1,NFKBIZ,BHLHB2,TSC22D1,EGR2,ZC3H12A,TRIB3,SERTAD1,EID3,AXUD1,MAFF,TAF1D,ESF1,ZNF263	0.000111635	biological_process	45
apoptosis	Group	550	550	28	5	CD40,TNF,FAS,IL1B,TRAF1,NFKBIA,IL1A,BIRC3,BCL2A1,CFLAR,OSM,GADD45A,JAK2,CASP4,Bim,GADD45B,PHLDA1,TNFRSF12A,NLRP3,SQSTM1,MALT1,TNFAIP3,IER3,C8orf4,PLEKHF1,ZC3H12A,TRIB3,AXUD1	2.96111e-17	biological_process	1
immune response	Group	604	604	25	4	LOC728830,Lilrb4,Tnfsf9,CD40,TNF,FAS,IL1B,CSF3,CCL5,IL1A,PTAFR,TLR2,CXCL10,LIF,IFIH1,IL1RN,CXCL3,OSM,CCL4,OLR1,SQSTM1,IL7R,RGS1,IKBKE,OASL	1.82883e-13	biological_process	3
Apoptosis Regulation	Pathway	69	613	25	4	CD40,TNF,FAS,IL1B,CSF3,NFKBIA,IL1A,BIRC3,TLR2,LIF,BCL2A1,IL1RN,CFLAR,OSM,JAK2,MDM2,REL,Bim,NFKB2,TNFRSF12A,IL7R,ERCC6,NFKBIZ,NFKBIE,IKBKE	9.27884e-07	Ariadne Signaling Pathways	13
T Cell Activation	Pathway	81	1100	24	2	TNF,PTGS2,CSF3,NFKBIA,DUSP1,EGR1,LIF,OSM,MDM2,REL,NFKB2,ETS2,DUSP5,DUSP2,NFKBIZ,DUSP4,HERPUD1,NFKBIE,IKBKE,EGR2,FLNB,DUSP16,RASGEF1B,FBXO11	0.0200301	Ariadne Signaling Pathways	284
Adipocytokine Signaling	Pathway	52	780	23	2	CD40,TNF,FAS,CSF3,NFKBIA,DUSP1,LIF,CFLAR,OSM,JAK2,SOCS3,REL,NFKB2,TNFRSF12A,IL7R,DUSP5,DUSP2,NFKBIZ,DUSP4,NFKBIE,IKBKE,DUSP16,HMGCS1	0.000497518	Ariadne Signaling Pathways	72
Mast Cell Activation	Pathway	64	529	20	3	TNF,PTGS2,CSF3,NFKBIA,DUSP1,EGR1,LIF,OSM,REL,NFKB2,ETS2,DUSP5,DUSP2,NFKBIZ,DUSP4,NFKBIE,IKBKE,EGR2,DUSP16,RASGEF1B	4.52707e-05	Ariadne Signaling Pathways	38
inflammatory response	Group	293	293	19	6	LOC728830,CD40,TNF,PTGS2,IL1B,CCL5,IL1A,PTAFR,TLR2,CXCL10,IL1RN,CXCL3,CCL4,OLR1,CASP4,NLRP3,NFKBIZ,JMJD3,NFKBID	6.93496e-14	biological_process	2
negative regulation of cell proliferation	Group	324	324	14	4	TNF,PTGS2,IL1B,HMOX1,IL1A,FOSL1,OSM,JAK2,MDM2,BTG2,PMP22,CTH,SLFN12,SLFN12L	2.82942e-08	biological_process	6
positive regulation of cell proliferation	Group	332	332	14	4	TNF,PTGS2,CSF3,MYC,CXCL10,LIF,FOSL1,OSM,MARCKSL1,ATF3,JAK2,TCIRG1,ODC1,SERTAD1	3.8335e-08	biological_process	7
multicellular organismal development	Group	1080	1080	14	1	TNF,CSF3,LIF,OSM,GADD45B,JAG1,TNFRSF12A,PIM1,TNFAIP2,IFRD1,SKIL,NDEL1,ZC3H12A,FLNB	0.0106426	biological_process	198
NK Cell Activation	Pathway	59	523	14	2	TNF,CSF3,DUSP1,EGR1,LIF,OSM,ITGA5,ETS2,DUSP5,DUSP2,DUSP4,EGR2,DUSP16,RASGEF1B	0.0166455	Ariadne Signaling Pathways	245
anti-apoptosis	Group	198	198	12	6	TNF,FAS,IL1B,IL1A,BIRC3,BCL2A1,CFLAR,SERPINB2,SOCS3,MALT1,TNFAIP3,IER3	6.95782e-09	biological_process	5
positive regulation of transcription from RNA polymerase II promoter	Group	382	382	12	3	TNF,MYC,NR4A1,EGR1,LIF,OSM,NR4A3,KLF6,ATF4,SQSTM1,EGR2,AXUD1	7.82099e-06	biological_process	22
positive regulation of I-kappaB kinase-NF-kappaB cascade	Group	96	96	11	11	TRIM13,CD40,TNF,IL1B,HMOX1,CFLAR,REL,MALT1,PLK2,IKBKE,SLC20A1	3.29552e-11	biological_process	4
cell differentiation	Group	658	658	10	1	JAK2,GADD45B,TNFRSF12A,SQSTM1,PMP22,TNFAIP2,IFRD1,NDEL1,ZC3H12A,FLNB	0.0107541	biological_process	199
chemotaxis	Group	145	145	9	6	LOC728830,PLAU,PLAUR,CCL5,PTAFR,CXCL10,FOSL1,CXCL3,CCL4	4.57344e-07	biological_process	10
regulation of apoptosis	Group	177	177	9	5	TRAF1,MYC,BIRC3,BCL2A1,IFIH1,CFLAR,CASP4,Bim,MALT1	2.41664e-06	biological_process	16
induction of apoptosis	Group	207	207	9	4	TNF,FAS,NR4A1,TLR2,CASP4,Bim,PHLDA1,NLRP3,PLEKHF1	8.64086e-06	biological_process	24
response to lipopolysaccharide	Group	99	99	8	8	PTGS2,FAS,IL1B,NFKBIA,PTAFR,IL1RN,SOCS3,NFKB2	2.69181e-07	biological_process	8
response to organic cyclic substance	Group	142	142	8	5	PTGS2,IL1B,FOSL1,IL1RN,SOCS3,BTG2,CD83,JUNB	4.16685e-06	biological_process	18
positive regulation of apoptosis	Group	149	149	8	5	TNF,PTGS2,FAS,IL1B,DUSP1,FOSL1,JAK2,Bim	5.95003e-06	biological_process	20
Apoptosis	Pathway	52	72	8	11	BIRC3,BCL2A1,CFLAR,MDM2,REL,CASP4,Bim,NFKB2	7.61321e-06	Ariadne Signaling Pathways	21
negative regulation of apoptosis	Group	180	180	8	4	FAS,BCL2A1,IL1RN,CFLAR,BTG2,CASP4,PIM1,ASNS	2.35554e-05	biological_process	31
response to stress	Group	239	239	8	3	GADD45B,ATF4,SQSTM1,ERRFI1,HERPUD1,2310016C08Rik,TRIB3,MAFF	0.000171553	biological_process	53
response to drug	Group	295	295	8	2	PTGS2,FAS,IL1B,FOSL1,IL1RN,SOCS3,JUNB,HMGCS1	0.000697244	biological_process	82
wound healing	Group	69	69	7	10	PLAU,IL1B,SERPINE1,PDGFB,SERPINB2,KLF6,DCBLD2	3.21371e-07	biological_process	9
response to cytokine stimulus	Group	77	77	7	9	PTGS2,FAS,CCL5,FOSL1,SOCS3,NFKB2,JUNB	6.85874e-07	biological_process	12
TNFR -> NF-kB signaling	Pathway	32	40	7	17	CD40,TNF,FAS,NFKBIA,REL,NFKB2,IKBKE	1.28604e-06	Ariadne Signaling Pathways	15
cell motion	Group	120	120	7	5	PTGS2,PLAUR,CCL5,CXCL10,JAK2,CCL4,TNFRSF12A	1.3439e-05	biological_process	26
regulation of cell proliferation	Group	135	135	7	5	PLAU,TNF,PTGS2,SERPINE1,NFKBIA,PDGFB,JAG1	2.88361e-05	biological_process	32
angiogenesis	Group	145	145	7	4	PLAU,IL1B,HMOX1,JAG1,TNFRSF12A,TNFAIP2,ZC3H12A	4.55523e-05	biological_process	39
cell proliferation	Group	385	385	7	1	TNF,IL1B,IL1A,PDGFB,INSIG1,PIM1,CLK1	0.0128634	biological_process	208
modification-dependent protein catabolic process	Group	501	501	7	1	FBXO30,Fbxo15,SOCS3,MDM2,MALT1,TNFAIP3,FBXO11	0.0447202	biological_process	422
IL1R -> NF-kB signaling	Pathway	23	31	6	19	IL1B,NFKBIA,IL1A,REL,NFKB2,IKBKE	4.158e-06	Ariadne Signaling Pathways	17
response to glucocorticoid stimulus	Group	95	95	6	6	TNF,PTGS2,FAS,IL1B,DUSP1,IL1RN	3.60734e-05	biological_process	35
response to oxidative stress	Group	137	137	6	4	PTGS2,HMOX1,CCL5,DUSP1,JAK2,ERCC6	0.000272851	biological_process	62
protein amino acid dephosphorylation	Group	152	152	6	3	DUSP1,DUSP5,DUSP2,DUSP4,DUSP16,MTMR7	0.000475271	biological_process	71
transcription from RNA polymerase II promoter	Group	167	167	6	3	MYC,JUNB,ERCC6,TSC22D1,SKIL,MAFF	0.000779174	biological_process	86
interspecies interaction between organisms	Group	239	239	6	2	NFKBIA,IFIH1,CFLAR,MDM2,LDLR,ITGA5	0.00470927	biological_process	143
platelet-derived growth factor receptor signaling pathway	Group	25	25	5	20	PDGFB,JAK2,ZFAND5,AXUD1,TIPARP	5.08798e-07	biological_process	11
response to mechanical stimulus	Group	56	56	5	8	TNF,FOSL1,BTG2,RCAN1,JUNB	3.11091e-05	biological_process	34
GHR -> NF-kB signaling	Pathway	13	33	5	15	NFKBIA,JAK2,REL,NFKB2,IKBKE	9.56813e-05	Ariadne Signaling Pathways	42
Notch -> NF-kB signaling	Pathway	13	33	5	15	NFKBIA,REL,NFKB2,JAG1,IKBKE	9.56813e-05	Ariadne Signaling Pathways	43
IL12R -> NF-kB/NFATC signaling	Pathway	14	34	5	14	NFKBIA,JAK2,REL,NFKB2,IKBKE	0.000110913	Ariadne Signaling Pathways	44
IL7R -> FOXO/NF-kB signaling	Pathway	16	36	5	13	NFKBIA,REL,NFKB2,IL7R,IKBKE	0.000146901	Ariadne Signaling Pathways	49
response to estrogen stimulus	Group	78	78	5	6	FAS,HMOX1,PDGFB,LDLR,RCAN1	0.000153318	biological_process	50
response to estradiol stimulus	Group	79	79	5	6	PTGS2,IL1B,DUSP1,PDGFB,SOCS3	0.000162829	biological_process	51
cytokine-mediated signaling pathway	Group	80	80	5	6	IL1B,CSF3,IL1A,JAK2,KLF6	0.000172783	biological_process	54
TLR1/2/6 -> NF-kB signaling	Pathway	19	39	5	12	NFKBIA,TLR2,REL,NFKB2,IKBKE	0.000216856	Ariadne Signaling Pathways	56
response to peptide hormone stimulus	Group	101	101	5	4	FAS,SOCS3,BTG2,NR4A3,JUNB	0.000510494	biological_process	74
ErythropoietinR -> NF-kB signaling	Pathway	11	48	5	10	NFKBIA,JAK2,REL,NFKB2,IKBKE	0.000582492	Ariadne Signaling Pathways	76
B-cell receptor -> NF-kB signaling	Pathway	20	50	5	10	NFKBIA,REL,NFKB2,MALT1,IKBKE	0.000704654	Ariadne Signaling Pathways	83
response to virus	Group	110	110	5	4	TNF,CCL5,IFIH1,FOSL1,CCL4	0.000752867	biological_process	84
cell cycle arrest	Group	115	115	5	4	GAS2L3,MYC,GADD45A,PMP22,SESN2	0.00091996	biological_process	89
response to organic substance	Group	123	123	5	4	PTGS2,DUSP1,PDGFB,BTG2,DUSP4	0.00124268	biological_process	95
FibronectinR -> NF-kB signaling	Pathway	22	58	5	8	NFKBIA,REL,ITGA5,NFKB2,IKBKE	0.00139235	Ariadne Signaling Pathways	98
PTAFR -> NF-kB signaling	Pathway	22	63	5	7	NFKBIA,PTAFR,REL,NFKB2,IKBKE	0.00201882	Ariadne Signaling Pathways	114
positive regulation of transcription, DNA-dependent	Group	144	144	5	3	EGR1,REL,ZFP36,ETS2,AFF1	0.0024823	biological_process	118
CD38 -> NF-kB signaling	Pathway	32	72	5	6	NFKBIA,REL,NFKB2,MALT1,IKBKE	0.00363173	Ariadne Signaling Pathways	137
response to hypoxia	Group	184	184	5	2	PLAU,FAS,HMOX1,PDGFB,SOCS3	0.00699175	biological_process	183
small GTPase mediated signal transduction	Group	263	263	5	1	RRAD,HMOX1,RAPGEF2,RASGEF1B,ARL5B	0.0283752	biological_process	326
cell-cell signaling	Group	275	275	5	1	IL1B,CCL5,CXCL10,CCL4,SDC4	0.0334388	biological_process	356
negative regulation of transcription from RNA polymerase II promoter	Group	293	293	5	1	TNF,EGR1,MDM2,ZBTB32,JMJD3	0.0420302	biological_process	385
TLR3 -> NF-kB signaling	Pathway	7	11	4	36	NFKBIA,REL,NFKB2,IKBKE	1.2297e-05	Ariadne Signaling Pathways	25
negative regulation of caspase activity	Group	23	23	4	17	NR4A1,BCL2A1,CFLAR,HERPUD1	1.35411e-05	biological_process	27
neutrophil chemotaxis	Group	28	28	4	14	LOC728830,IL1B,CXCL3,SAA1	3.05301e-05	biological_process	33
CSF2R -> NF-kB signaling	Pathway	6	14	4	28	NFKBIA,REL,NFKB2,IKBKE	3.60852e-05	Ariadne Signaling Pathways	36
memory	Group	43	43	4	9	PTGS2,IL1B,IL1RN,ITGA5	0.000170624	biological_process	52
skeletal system morphogenesis	Group	44	44	4	9	MYC,ZFAND5,AXUD1,TIPARP	0.000186744	biological_process	55
DDR1 -> NF-kB signaling	Pathway	14	22	4	18	NFKBIA,REL,NFKB2,IKBKE	0.000241439	Ariadne Signaling Pathways	57
EctodysplasinR -> NF-kB signaling	Pathway	14	22	4	18	NFKBIA,REL,NFKB2,IKBKE	0.000241439	Ariadne Signaling Pathways	58
NGFR -> NF-kB signaling	Pathway	16	24	4	16	NFKBIA,REL,NFKB2,IKBKE	0.000343087	Ariadne Signaling Pathways	64
response to organic nitrogen	Group	54	54	4	7	PTGS2,IL1RN,BTG2,HMGCS1	0.000413729	biological_process	69
activation of caspase activity	Group	57	57	4	7	TNF,MYC,CASP4,NLRP3	0.000509043	biological_process	73
TLR4/5/7/9 -> NF-kB signaling	Pathway	19	27	4	14	NFKBIA,REL,NFKB2,IKBKE	0.00054826	Ariadne Signaling Pathways	75
response to heat	Group	60	60	4	6	IL1B,OSM,SOCS3,DNAJB4	0.000619024	biological_process	79
response to hydrogen peroxide	Group	61	61	4	6	HMOX1,DUSP1,FOSL1,OLR1	0.000659152	biological_process	80
regulation of cell cycle	Group	69	69	4	5	PTGS2,GADD45A,GADD45B,JUNB	0.00104906	biological_process	90
CD19 -> NF-kB signaling	Pathway	12	32	4	12	NFKBIA,REL,NFKB2,IKBKE	0.00106338	Ariadne Signaling Pathways	91
ThrombinR -> NF-kB signaling	Pathway	12	32	4	12	NFKBIA,REL,NFKB2,IKBKE	0.00106338	Ariadne Signaling Pathways	92
DopamineR2 -> NF-kB signaling	Pathway	12	32	4	12	NFKBIA,REL,NFKB2,IKBKE	0.00106338	Ariadne Signaling Pathways	93
AGER -> NF-kB signaling	Pathway	14	34	4	11	NFKBIA,REL,NFKB2,IKBKE	0.00134165	Ariadne Signaling Pathways	96
IL15R -> NF-kB/NFATC signaling	Pathway	15	35	4	11	NFKBIA,REL,NFKB2,IKBKE	0.00149826	Ariadne Signaling Pathways	104
cell death	Group	82	82	4	4	HMOX1,OLR1,TNFRSF12A,FOSL2	0.00198895	biological_process	112
MacrophageR -> CEBPB/NF-kB signaling	Pathway	21	43	4	9	NFKBIA,REL,NFKB2,IKBKE	0.00323542	Ariadne Signaling Pathways	130
aging	Group	101	101	4	3	FAS,IL1B,SOCS3,NFKB2	0.00422364	biological_process	142
dephosphorylation	Group	106	106	4	3	DUSP1,DUSP2,DUSP4,MTMR7	0.00501281	biological_process	144
elevation of cytosolic calcium ion concentration	Group	107	107	4	3	LOC728830,IL1B,SAA1,JAK2	0.00518168	biological_process	145
AdenosineR -> NF-kB signaling	Pathway	19	49	4	8	NFKBIA,REL,NFKB2,IKBKE	0.00520277	Ariadne Signaling Pathways	146
protein kinase cascade	Group	120	120	4	3	HMOX1,JAK2,SOCS3,ZFP36	0.00773327	biological_process	185
protein complex assembly	Group	121	121	4	3	CD40,FAS,TRAF1,MDM2	0.00795816	biological_process	186
positive regulation of transcription	Group	153	153	4	2	TNF,EGR1,IRF4,SERTAD1	0.017558	biological_process	249
sensory perception of sound	Group	166	166	4	2	NLRP3,PMP22,ERCC6,FBXO11	0.0228977	biological_process	288
in utero embryonic development	Group	177	177	4	2	Bim,JUNB,ZFAND5,MAFF	0.0281103	biological_process	325
chronic inflammatory response to antigenic stimulus	Group	4	4	3	75	TNF,IL1B,IL1RN	1.05495e-06	biological_process	14
tyrosine phosphorylation of Stat3 protein	Group	6	6	3	50	LIF,OSM,JAK2	5.22462e-06	biological_process	19
positive regulation of chemokine biosynthetic process	Group	8	8	3	37	TNF,IL1B,HMOX1	1.449e-05	biological_process	28
fever	Group	9	9	3	33	IL1B,IL1A,IL1RN	2.16316e-05	biological_process	29
negative regulation of DNA binding	Group	9	9	3	33	HMOX1,NFKBIA,JAK2	2.16316e-05	biological_process	30
decidualization	Group	11	11	3	27	PTGS2,LIF,JUNB	4.20875e-05	biological_process	37
negative regulation of lipid catabolic process	Group	12	12	3	25	TNF,IL1B,GPR109A	5.585e-05	biological_process	40
positive regulation of interleukin-2 biosynthetic process	Group	14	14	3	21	IL1B,IL1A,IRF4	9.15303e-05	biological_process	41
LIFR -> STAT5A signaling	Pathway	10	10	3	30	LIF,OSM,JAK2	0.000322385	Ariadne Signaling Pathways	63
positive regulation of mitosis	Group	22	22	3	13	TNF,IL1B,IL1A	0.000372788	biological_process	65
spleen development	Group	22	22	3	13	FAS,Bim,NFKB2	0.000372788	biological_process	66
activation of pro-apoptotic gene products	Group	23	23	3	13	FAS,MYC,Bim	0.000426675	biological_process	70
response to progesterone stimulus	Group	27	27	3	11	FOSL1,SOCS3,JUNB	0.000691449	biological_process	81
positive regulation of nitric oxide biosynthetic process	Group	28	28	3	10	TNF,IL1B,JAK2	0.00077076	biological_process	85
positive regulation of anti-apoptosis	Group	34	34	3	8	HMOX1,DUSP1,BTG2	0.00136843	biological_process	97
CCR5 -> TP53 signaling	Pathway	17	17	3	17	CCL5,JAK2,CCL4	0.00169812	Ariadne Signaling Pathways	105
embryo implantation	Group	37	37	3	8	PLAU,PTGS2,LIF	0.00175182	biological_process	106
induction of apoptosis by extracellular signals	Group	39	39	3	7	TNF,FAS,CFLAR	0.00204109	biological_process	115
positive regulation of protein amino acid phosphorylation	Group	41	41	3	7	TNF,IL1B,SQSTM1	0.0023584	biological_process	117
negative regulation of protein kinase activity	Group	42	42	3	7	GADD45A,GADD45B,TRIB3	0.00252785	biological_process	119
positive regulation of smooth muscle cell proliferation	Group	43	43	3	6	TNF,PTGS2,PDGFB	0.00270464	biological_process	122
T cell differentiation	Group	43	43	3	6	EGR1,BCL2A1,IL7R	0.00270464	biological_process	123
CCR2/5 -> STAT signaling	Pathway	20	20	3	15	CCL5,JAK2,CCL4	0.00275934	Ariadne Signaling Pathways	124
learning or memory	Group	44	44	3	6	IL1B,EGR1,EGR2	0.00288888	biological_process	125
peptidyl-tyrosine phosphorylation	Group	45	45	3	6	JAK2,CLK1,CLK4	0.00308066	biological_process	128
positive regulation of cell differentiation	Group	46	46	3	6	JAK2,SOCS3,JUNB	0.00328008	biological_process	131
I-kappaB kinase-NF-kappaB cascade	Group	46	46	3	6	TLR2,REL,MALT1	0.00328008	biological_process	132
positive regulation of peptidyl-tyrosine phosphorylation	Group	47	47	3	6	LIF,OSM,JAK2	0.00348725	biological_process	133
blood circulation	Group	48	48	3	6	CXCL10,OLR1,RCAN1	0.00370224	biological_process	138
organ regeneration	Group	49	49	3	6	LIF,SOCS3,NR4A3	0.00392515	biological_process	139
response to cAMP	Group	58	58	3	5	DUSP1,FOSL1,JUNB	0.00630124	biological_process	156
amino acid metabolic process	Group	65	65	3	4	ATF4,CTH,ASNS	0.00863186	biological_process	191
cellular defense response	Group	69	69	3	4	CCL5,FOSL1,TCIRG1	0.0101617	biological_process	196
activation of MAPK activity	Group	73	73	3	4	TNF,IL1B,SPAG9	0.0118392	biological_process	203
negative regulation of signal transduction	Group	74	74	3	4	IL1RN,SOCS3,RGS1	0.0122819	biological_process	206
post-embryonic development	Group	77	77	3	3	Bim,AXUD1,TIPARP	0.0136665	biological_process	239
hemopoiesis	Group	80	80	3	3	JAG1,ZBTB32,TIPARP	0.0151364	biological_process	243
kidney development	Group	83	83	3	3	Bim,ODC1,TIPARP	0.0166923	biological_process	246
negative regulation of cell growth	Group	86	86	3	3	CTH,DCBLD2,SERTAD1	0.0183344	biological_process	251
TNFR -> AP-1/ATF/TP53 signaling	Pathway	40	40	3	7	CD40,TNF,FAS	0.0194499	Ariadne Signaling Pathways	283
blood coagulation	Group	93	93	3	3	PLAU,PLAUR,SERPINE1	0.0225034	biological_process	287
TNFR -> CREB/ELK-SRF signaling	Pathway	42	45	3	6	CD40,TNF,FAS	0.0265393	Ariadne Signaling Pathways	319
protein amino acid autophosphorylation	Group	100	100	3	3	JAK2,CLK1,CLK4	0.0271454	biological_process	320
female pregnancy	Group	100	100	3	3	FOSL1,IL1RN,JUNB	0.0271454	biological_process	321
negative regulation of meiosis	Group	3	3	2	66	LIF,OSM	0.000123923	biological_process	46
sequestering of triglyceride	Group	3	3	2	66	TNF,IL1B	0.000123923	biological_process	47
negative regulation of viral genome replication	Group	4	4	2	50	TNF,CCL5	0.000246791	biological_process	59
positive regulation of transcription from RNA polymerase II promoter, mitotic	Group	4	4	2	50	FOSL1,JUNB	0.000246791	biological_process	60
low-density lipoprotein particle clearance	Group	4	4	2	50	HMOX1,LDLR	0.000246791	biological_process	61
tyrosine phosphorylation of Stat1 protein	Group	5	5	2	40	OSM,JAK2	0.000409568	biological_process	67
transformed cell apoptosis	Group	5	5	2	40	TNF,FAS	0.000409568	biological_process	68
positive regulation of interleukin-2 production	Group	6	6	2	33	MALT1,CD83	0.000611739	biological_process	77
regulation of immunoglobulin secretion	Group	6	6	2	33	CD40,TNF	0.000611739	biological_process	78
negative regulation of glutamate secretion	Group	7	7	2	28	IL1B,IL1RN	0.000852795	biological_process	87
lymphocyte chemotaxis	Group	7	7	2	28	CCL5,SAA1	0.000852795	biological_process	88
positive regulation of pseudopodium assembly	Group	8	8	2	25	CDC42EP2,CDC42EP4	0.00113223	biological_process	94
positive regulation of osteoclast differentiation	Group	9	9	2	22	LOC728830,CCL5	0.00144954	biological_process	99
positive regulation of peptidyl-serine phosphorylation	Group	9	9	2	22	LIF,OSM	0.00144954	biological_process	100
positive regulation of membrane protein ectodomain proteolysis	Group	9	9	2	22	TNF,IL1B	0.00144954	biological_process	101
positive regulation vascular endothelial growth factor production	Group	9	9	2	22	IL1B,IL1A	0.00144954	biological_process	102
mechanosensory behavior	Group	9	9	2	22	PMP22,EGR2	0.00144954	biological_process	103
negative regulation of myeloid cell differentiation	Group	10	10	2	20	NFKBIA,ZFP36	0.00180424	biological_process	107
negative regulation of lipid metabolic process	Group	10	10	2	20	IL1B,NFKBIA	0.00180424	biological_process	108
positive regulation of JUN kinase activity	Group	10	10	2	20	IL1B,IL1RN	0.00180424	biological_process	109
B cell apoptosis	Group	10	10	2	20	MYC,Bim	0.00180424	biological_process	110
immunoglobulin production	Group	10	10	2	20	FAS,IL7R	0.00180424	biological_process	111
PTAFR -> STAT3 signaling	Pathway	5	5	2	40	PTAFR,JAK2	0.00199511	Ariadne Signaling Pathways	113
smooth muscle tissue development	Group	11	11	2	18	ZFAND5,TIPARP	0.00219583	biological_process	116
positive regulation of tyrosine phosphorylation of Stat3 protein	Group	12	12	2	16	LIF,JAK2	0.00262383	biological_process	120
face morphogenesis	Group	12	12	2	16	AXUD1,TIPARP	0.00262383	biological_process	121
OncostatinR -> STAT3 signaling	Pathway	6	6	2	33	OSM,JAK2	0.00296465	Ariadne Signaling Pathways	126
Sialophorin -> CTNNB/MYC/TP53 signaling	Pathway	6	6	2	33	MYC,MDM2	0.00296465	Ariadne Signaling Pathways	127
positive regulation of cytokine secretion	Group	13	13	2	15	TNF,IL1A	0.00308775	biological_process	129
fibrinolysis	Group	14	14	2	14	PLAU,SERPINE1	0.00358712	biological_process	134
skeletal muscle regeneration	Group	14	14	2	14	PLAU,PLAUR	0.00358712	biological_process	135
response to vitamin D	Group	14	14	2	14	PTGS2,IL1B	0.00358712	biological_process	136
UrokinaseR -> STAT signaling	Pathway	7	7	2	28	PLAU,PLAUR	0.0041117	Ariadne Signaling Pathways	140
negative regulation of insulin receptor signaling pathway	Group	15	15	2	13	IL1B,SOCS3	0.00412147	biological_process	141
regulation of angiogenesis	Group	17	17	2	11	HMOX1,SERPINE1	0.00529322	biological_process	147
negative regulation of hormone secretion	Group	17	17	2	11	LIF,OSM	0.00529322	biological_process	148
induction of apoptosis via death domain receptors	Group	17	17	2	11	TNF,FAS	0.00529322	biological_process	149
positive regulation of transcription factor activity	Group	17	17	2	11	IL1B,JAK2	0.00529322	biological_process	150
T cell homeostasis	Group	17	17	2	11	FAS,Bim	0.00529322	biological_process	151
B cell homeostasis	Group	17	17	2	11	BCL2A1,Bim	0.00529322	biological_process	152
positive regulation of DNA binding	Group	17	17	2	11	JAK2,IRF4	0.00529322	biological_process	153
B cell proliferation	Group	17	17	2	11	CD40,IL7R	0.00529322	biological_process	154
cellular response to hormone stimulus	Group	18	18	2	11	DUSP1,JUNB	0.00592971	biological_process	155
regulation of insulin secretion	Group	19	19	2	10	TNF,IL1B	0.00659933	biological_process	178
lymph node development	Group	19	19	2	10	NFKB2,IL7R	0.00659933	biological_process	179
response to corticosterone stimulus	Group	19	19	2	10	FOSL1,JUNB	0.00659933	biological_process	180
CSF3R -> STAT signaling	Pathway	9	9	2	22	CSF3,JAK2	0.00691763	Ariadne Signaling Pathways	181
PDGFR -> STAT signaling	Pathway	9	9	2	22	PDGFB,JAK2	0.00691763	Ariadne Signaling Pathways	182
inactivation of MAPK activity	Group	20	20	2	10	DUSP2,DUSP16	0.00730163	biological_process	184
DNA damage response, signal transduction resulting in induction of apoptosis	Group	21	21	2	9	HMOX1,ERCC6	0.00803617	biological_process	187
positive regulation of interleukin-6 production	Group	21	21	2	9	IL1B,TLR2	0.00803617	biological_process	188
positive regulation of inflammatory response	Group	21	21	2	9	TNF,JAK2	0.00803617	biological_process	189
leukocyte chemotaxis	Group	21	21	2	9	LOC728830,CXCL3	0.00803617	biological_process	190
positive regulation of cell cycle	Group	22	22	2	9	FOSL1,MDM2	0.00880251	biological_process	192
response to light stimulus	Group	22	22	2	9	DUSP1,JUNB	0.00880251	biological_process	193
positive regulation of JNK cascade	Group	23	23	2	8	TNF,IL1B	0.00960021	biological_process	194
response to gamma radiation	Group	23	23	2	8	SOCS3,ERCC6	0.00960021	biological_process	195
protein import into nucleus, translocation	Group	24	24	2	8	TNF,NFKBIA	0.0104288	biological_process	197
neuroprotection	Group	25	25	2	8	JAK2,REL	0.011288	biological_process	200
leukocyte migration	Group	25	25	2	8	TNF,IL1B	0.011288	biological_process	201
cell fate determination	Group	25	25	2	8	ATF3,JAG1	0.011288	biological_process	202
positive regulation of fibroblast proliferation	Group	26	26	2	7	PDGFB,FOSL2	0.0121772	biological_process	204
T cell proliferation	Group	26	26	2	7	MALT1,ZBTB32	0.0121772	biological_process	205
TNFRSF1A -> STAT signaling	Pathway	12	12	2	16	TNF,JAK2	0.0123314	Ariadne Signaling Pathways	207
T cell receptor signaling pathway	Group	27	27	2	7	BCL2A1,MALT1	0.013096	biological_process	235
regulation of neuronal synaptic plasticity	Group	27	27	2	7	BHLHB2,EGR2	0.013096	biological_process	236
regulation of protein amino acid phosphorylation	Group	27	27	2	7	TNF,SOCS3	0.013096	biological_process	237
activation of MAPKK activity	Group	27	27	2	7	JAK2,GADD45B	0.013096	biological_process	238
B cell activation	Group	28	28	2	7	CD40,MALT1	0.0140441	biological_process	240
IL1R -> STAT3 signaling	Pathway	13	13	2	15	IL1B,IL1A	0.0144381	Ariadne Signaling Pathways	241
negative regulation of inflammatory response	Group	29	29	2	6	SAA1,ZFP36	0.015021	biological_process	242
peripheral nervous system development	Group	30	30	2	6	OSM,PMP22	0.0160264	biological_process	244
positive regulation of angiogenesis	Group	31	31	2	6	IL1B,IL1A	0.0170598	biological_process	247
leukocyte adhesion	Group	31	31	2	6	OLR1,ITGA5	0.0170598	biological_process	248
platelet activation	Group	32	32	2	6	CD40,SAA1	0.0181207	biological_process	250
gluconeogenesis	Group	33	33	2	6	ATF3,ATF4	0.0192089	biological_process	252
cholesterol biosynthetic process	Group	33	33	2	6	CYP51A1,HMGCS1	0.0192089	biological_process	253
amino acid biosynthetic process	Group	33	33	2	6	CTH,ASNS	0.0192089	biological_process	254
palate development	Group	33	33	2	6	AXUD1,TIPARP	0.0192089	biological_process	255
CCR1 -> STAT signaling	Pathway	16	16	2	12	CCL5,CCL4	0.0216004	Ariadne Signaling Pathways	285
TNFRSF5/6 -> RB1/E2F signaling	Pathway	16	16	2	12	CD40,FAS	0.0216004	Ariadne Signaling Pathways	286
protein oligomerization	Group	37	37	2	5	NLRP3,MALT1	0.0238262	biological_process	289
response to insulin stimulus	Group	37	37	2	5	SOCS3,EGR2	0.0238262	biological_process	290
positive regulation of specific transcription from RNA polymerase II promoter	Group	39	39	2	5	NFKBIA,IRF4	0.0262881	biological_process	318
positive regulation of MAPKKK cascade	Group	40	40	2	5	LIF,OSM	0.0275561	biological_process	322
positive regulation of NF-kappaB transcription factor activity	Group	40	40	2	5	TNF,MALT1	0.0275561	biological_process	323
lipoprotein metabolic process	Group	40	40	2	5	LDLR,OLR1	0.0275561	biological_process	324
humoral immune response	Group	41	41	2	4	TNF,CD83	0.0288483	biological_process	327
regulation of cyclin-dependent protein kinase activity	Group	42	42	2	4	GADD45A,SERTAD1	0.0301643	biological_process	328
JAK-STAT cascade	Group	43	43	2	4	JAK2,SOCS3	0.0315038	biological_process	329
calcium-mediated signaling	Group	45	45	2	4	TNF,RCAN1	0.0342518	biological_process	357
FibronectinR -> ICAP-1A/MYC signaling	Pathway	5	21	2	9	MYC,ITGA5	0.0360885	Ariadne Signaling Pathways	358
myelination	Group	48	48	2	4	PMP22,EGR2	0.0385412	biological_process	381
phospholipid biosynthetic process	Group	49	49	2	4	AGPAT4,AGPAT9	0.0400142	biological_process	382
cytokine production	Group	50	50	2	4	PTAFR,REL	0.0415083	biological_process	383
response to protein stimulus	Group	50	50	2	4	FAS,EGR1	0.0415083	biological_process	384
vasculogenesis	Group	51	51	2	3	JUNB,TIPARP	0.0430231	biological_process	386
cell growth	Group	55	55	2	3	PDGFB,IL7R	0.0492833	biological_process	423
