# Supplementary material for: Non-Apoptotic Toxicity of Pseudomonas aeruginosa toward Murine Cells
Source: PLoS One. 2013 Jan 24;8(1):e54245. doi: 10.1371/journal.pone.0054245 (PMC3554662; doi:10.1371/journal.pone.0054245)
Supplement: Table S7 — Gene Ontology Groups – S7(1)–S7(9). Table S7(1d): Groups associated with WT t1 vs WT t0 decreases. Table S7(1i): Groups associated with WT t1 vs WT t0 increases. Table S7(2d): Groups associated with WT t1+8 vs WT t0 decreases. Table S7(2i): Groups associated with WT t1+8 vs WT t0 increases. Table S7(5d): Groups associated with resistant t1 vs resistant t0 decreases. Table S7(5i): Groups associated with resistant t1 vs resistant t0 increases. Table S7(6d): Groups associated with resistant t1+8 vs resistant t0 decreases. Table S7(6i): Groups associated with resistant t1+8 vs resistant t0 increases. Table S7(9d): Groups associated with resistant t0 vs WT t0 decreases. Table S7(9i): Groups associated with resistant t0 vs WT t0 increases. (ZIP) [file pone.0054245.s010.zip › S7 Archive/wt vs wt Tables SC1-C2/Table S7(2d) groups assoc with decrs in WT1+8 vs WT0 FC2 1114.xlsx]

## Sheet: grps assoc decrs WT9 v WT0
Name	Type	Total Entities	Expanded # of Entities	Overlap	Percent Overlap	Overlapping Entities	p-value	Data Source	#
cell cycle	Group	539	539	58	10	C21orf45,PRR6,Nde1,S100A6,CCND1,CHEK2,RBL2,CCNE1,CDKN2C,CCNA2,BIRC5,E2F1,WEE1,CCNB2,AURKA,CADM1,CCNG1,CDC25B,CKS1B,PLK1,GSG2,BUB1B,KIF23,FBXO5,MDC1,CHAF1A,RACGAP1,GMNN,FANCI,UBE2C,CDCA8,NUSAP1,NEK2,STEAP3,HELLS,CCNE2,CDKN3,CKS2,ANLN,INCENP,CLSPN,RASSF2,SGOL1,CDCA3,NCAPD2,OIP5,SPC24,DSCC1,NOLC1,CDK2AP1,NASP,E2F8,RBM38,CDCA2,ASPM,SGOL2,PMF1,PSRC1	1.52404e-36	biological_process	1
cell division	Group	266	266	36	13	C21orf45,PRR6,Nde1,CCND1,CCNE1,CCNA2,BIRC5,WEE1,CCNB2,CCNG1,CDC25B,CKS1B,PLK1,BUB1B,KIF23,FBXO5,RACGAP1,UBE2C,CDCA8,NUSAP1,NEK2,HELLS,CCNE2,CKS2,ANLN,INCENP,CDCA7,SGOL1,CDCA3,NCAPD2,OIP5,SPC24,CDCA2,ASPM,SGOL2,PMF1	2.28443e-26	biological_process	2
mitosis	Group	213	213	33	15	C21orf45,PRR6,Nde1,CCNA2,BIRC5,WEE1,CCNB2,AURKA,CCNG1,CDC25B,PLK1,TPX2,BUB1B,KIF23,FBXO5,UBE2C,CDCA8,NUSAP1,NEK2,KIF2C,HELLS,KIF22,ANLN,INCENP,SGOL1,CDCA3,NCAPD2,OIP5,SPC24,NOLC1,CDCA2,ASPM,PMF1	3.45285e-26	biological_process	3
Cell Cycle Regulation	Pathway	135	2164	105	4	HIST1H2BD,RPS29,SMARCD2,SNRPA1,HIST1H2AL,HIST1H2BM,RCL1,NUDT21,MRPL42,MRPL18,DARS2,MRPL34,SF3B5,PCGF6,MRPS36,CCND1,PARP1,CHEK2,RBL2,CCNE1,PAK1,CDKN2C,CCNA2,CSF1R,E2F1,SKP2,WEE1,CCNB2,EXO1,FANCA,CDC25B,TOPBP1,APITD1,HIST1H1A,TPX2,GTF2I,BUB1B,KIF23,FBXO5,UNG,RASA3,RACGAP1,LRP5,XRCC6,TWSG1,CDCA8,RASGRP3,NUSAP1,NEK2,KIF2C,HELLS,PRKAR2A,MTA1,CCNE2,KIF22,RPS27L,INCENP,POLH,KAT2A,MBNL1,H2AFZ,TACC3,NUP21…	7.51182e-16	Ariadne Signaling Pathways	4
nucleosome assembly	Group	139	139	18	12	HIST1H2AD,HIST1H2BD,HIST1H2AL,HIST1H2BN,HIST1H2BM,HIST2H3D,H2afv,Hist2h4,Hist1h4f,Hist1h4k,Hist1h4b,HIST1H1A,H2AFZ,ASF1B,H1F0,HIST1H2AE,HIST3H3,HIST1H4D	1.93425e-13	biological_process	5
response to DNA damage stimulus	Group	236	236	17	7	PARP1,CHEK2,EXO1,FANCA,TOPBP1,MDC1,UNG,CHAF1A,XRCC6,FANCI,USP1,RPS27L,POLH,CLSPN,DTL,RAD51AP1,SESN1	9.69382e-09	biological_process	6
cell proliferation	Group	385	385	20	5	C6orf108,S100A6,IGFBP4,GPX1,BAK1,CSF1R,E2F1,SORL1,SKP2,CKS1B,PLK1,TPX2,BUB1B,PTMA,KIF2C,CKS2,TACC3,NASP,E2F8,TCF19	1.17318e-07	biological_process	7
DNA repair	Group	251	251	16	6	PARP1,EXO1,FANCA,TOPBP1,MDC1,UNG,CHAF1A,XRCC6,FANCI,USP1,KIF22,RPS27L,POLH,CLSPN,RAD51AP1,POLE2	1.4396e-07	biological_process	8
DNA replication	Group	168	168	13	7	DNA2,CHAF1A,DUT,POLH,CLSPN,ORC2L,DSCC1,DTL,NASP,GINS4,POLE2,POLD2,RPA3	2.37024e-07	biological_process	9
rRNA processing	Group	114	114	10	8	RCL1,RRP1B,NOLC1,EXOSC5,EIF4A3,GEMIN4,EXOSC2,EXOSC8,POP5,IMP3	1.8922e-06	biological_process	10
regulation of cell cycle	Group	69	69	8	11	CCND1,CCNE1,BAK1,E2F1,SKP2,CCNE2,TACC3,PSMG2	2.51101e-06	biological_process	11
response to corticosterone stimulus	Group	19	19	5	26	PTGS1,CCND1,CCNE1,FOS,FOSB	3.10208e-06	biological_process	12
Pyrimidine metabolism	Pathway	106	184	13	7	LOC727761,ATAD2,NME3,DUT,POLH,UMPS,UCK2,DCTD,POLE2,POLR1B,POLR2J,POLD2,POLR3H	4.18133e-06	Ariadne Metabolic Pathways	13
biological_process	Group	3014	3014	65	2	NDUFA6,NDUFB8,RPS29,LAGE3,RCL1,COMMD3,NAAA,THYN1,BRP44L,C21orf45,CHCHD7,ARPC5L,MASTL,C15orf23,REEP6,CLYBL,HIST2H3D,Hyls1,0610012G03Rik,IMPDH2,EXO1,BUB1B,CDCA8,RGS10,LFNG,NME3,CDKN3,DEPDC1B,POLH,CLSPN,GMDS,SLC19A2,NDUFV2,CDCA3,ARHGEF6,PSMC3IP,GEMIN4,UMPS,ARRDC3,CLN6,TPCN1,ZDHHC14,HSCB,CDCA2,MFNG,ALMS1,NRM,ASPM,Jtv1,RPL35,SMYD2,RPS21,ANKH,UQCR,POLR1B,EXOSC8,C2orf28,DEK,HIST1H2AE,NOL6,POLR3E,RNF138,…	1.0991e-05	biological_process	14
regulation of cyclin-dependent protein kinase activity	Group	42	42	6	14	CDKN2C,CCNG1,CKS1B,CCNE2,CDKN3,CKS2	1.37092e-05	biological_process	15
liver development	Group	68	68	7	10	CCND1,CEBPA,CCNE1,FOXM1,ALDH2,CADM1,ADA	2.37911e-05	biological_process	16
spindle organization	Group	16	16	4	25	AURKA,BUB1B,UBE2C,CKS2	3.9982e-05	biological_process	17
DNA damage response, detection of DNA damage	Group	7	7	3	42	MRPS35,MRPS26,PARP1	6.68282e-05	biological_process	18
response to vitamin E	Group	7	7	3	42	CCND1,CCNE1,ADA	6.68282e-05	biological_process	19
G1-S transition of mitotic cell cycle	Group	57	57	6	10	CCND1,CCNE1,CDKN2C,E2F1,SKP2,CDKN3	8.09168e-05	biological_process	20
Hedgehog Pathway	Pathway	17	624	32	5	HIST1H2BD,SMARCD2,HIST1H2AL,HIST1H2BM,PCGF6,CCND1,PARP1,SKP2,EXO1,FANCA,TOPBP1,HIST1H1A,UNG,MYCN,XRCC6,HELLS,PRKAR2A,MTA1,POLH,KAT2A,H2AFZ,ORC2L,RAD51AP1,NASP,H1F0,UBE2T,POLE2,HIRIP3,HIST1H2AE,RPA3,HIST3H3,HIST1H4D	9.41615e-05	Ariadne Signaling Pathways	21
centromeric heterochromatin formation	Group	2	2	2	100	PRR6,HELLS	0.000158258	biological_process	22
regulation of cell proliferation	Group	135	135	8	5	PTGS1,CEBPA,FOXM1,CD81,FANCA,CDCA7,FXYD2,DUSP22	0.000324291	biological_process	23
response to progesterone stimulus	Group	27	27	4	14	CCNE1,FOS,FOSB,ALDH2	0.000345578	biological_process	24
nucleoside metabolic process	Group	28	28	4	14	PPAT,MTAP,UMPS,PRPS2	0.000399194	biological_process	25
carbohydrate metabolic process	Group	296	296	12	4	ST6GALNAC6,NANP,PGM2L1,ALDH2,B4GALNT1,GMDS,PDK1,GNE,PGLS,PIGQ,GPD1L,ADPGK	0.000411902	biological_process	26
N-acetylneuraminate biosynthetic process	Group	3	3	2	66	NANP,GNE	0.000470808	biological_process	27
response to organic nitrogen	Group	54	54	5	9	PTGS1,CCND1,CCNE1,VKORC1,MGST2	0.000588012	biological_process	28
apoptosis	Group	550	550	17	3	GPX1,BAK1,PAK1,BIRC5,E2F1,CADM1,BUB1B,SIVA1,NME3,STEAP3,PHF17,ARHGEF6,PSMG2,ALMS1,DUSP22,SGPP1,BAG2	0.000682228	biological_process	29
desensitization of G-protein coupled receptor protein signaling pathway by arrestin	Group	4	4	2	50	ADRB2,ARRB1	0.00093376	biological_process	30
ganglioside biosynthetic process	Group	4	4	2	50	ST6GALNAC6,B4GALNT1	0.00093376	biological_process	31
fat cell differentiation	Group	35	35	4	11	CCND1,CEBPA,GPX1,ALMS1	0.000952452	biological_process	32
ATP synthesis coupled proton transport	Group	62	62	5	8	ATP5G2,ATP5L,ATP6V0E2,ATP5G1,ATP5G3	0.00110846	biological_process	33
nucleotide-excision repair, DNA gap filling	Group	17	17	3	17	POLE2,POLD2,RPA3	0.00118231	biological_process	34
cellular response to hormone stimulus	Group	18	18	3	16	FOS,FOSB,ALDH2	0.00140559	biological_process	35
Purine metabolism	Pathway	151	281	12	4	IMPDH2,ADA,ATAD2,PPAT,NME3,POLH,POLE2,POLR1B,POLR2J,PRPS2,POLD2,POLR3H	0.00141325	Ariadne Metabolic Pathways	36
chromosome segregation	Group	39	39	4	10	INCENP,SGOL1,SGOL2,PMF1	0.00143819	biological_process	37
cytokinesis	Group	39	39	4	10	BIRC5,RACGAP1,ANLN,INCENP	0.00143819	biological_process	38
mitochondrial electron transport, NADH to ubiquinone	Group	39	39	4	10	NDUFA6,NDUFB8,NDUFV2,NDUFB10	0.00143819	biological_process	39
positive regulation of exit from mitosis	Group	5	5	2	40	BIRC5,UBE2C	0.0015433	biological_process	40
ganglioside metabolic process	Group	5	5	2	40	CLN6,GM2A	0.0015433	biological_process	41
aging	Group	101	101	6	5	PTGS1,GPX1,FOS,ADA,FADS1,ATP5G3	0.00177962	biological_process	42
proton transport	Group	69	69	5	7	ATP5G2,ATP5L,ATP6V0E2,ATP5G1,ATP5G3	0.00179214	biological_process	43
mitotic chromosome condensation	Group	21	21	3	14	NUSAP1,NCAPD2,NCAPH2	0.0022278	biological_process	44
DNA replication initiation	Group	21	21	3	14	CCNE1,CCNE2,ORC2L	0.0022278	biological_process	45
DNA damage response, signal transduction by p53 class mediator resulting in cell cycle arrest	Group	6	6	2	33	GTSE1,RBM38	0.00229567	biological_process	46
tRNA processing	Group	76	76	5	6	METTL1,PUS7,RPP40,POP5,TSEN2	0.00274303	biological_process	47
mRNA processing	Group	277	277	10	3	SNRPA1,NUDT21,SF3B5,EG434401,EIF4A3,LSM5,GEMIN4,TTF2,PPIL1,TSEN2	0.00286347	biological_process	48
phosphoinositide-mediated signaling	Group	47	47	4	8	AURKA,BUB1B,UBE2C,CKS2	0.00288227	biological_process	49
negative regulation of caspase activity	Group	23	23	3	13	GPX1,BIRC5,PTMA	0.00291179	biological_process	50
response to gamma radiation	Group	23	23	3	13	CHEK2,GPX1,BAK1	0.00291179	biological_process	51
lipopolysaccharide biosynthetic process	Group	7	7	2	28	GLT25D1,GNE	0.00318721	biological_process	52
response to estradiol stimulus	Group	79	79	5	6	CCND1,CCNE1,GPX1,CCNA2,AURKA	0.00324553	biological_process	53
nucleotide biosynthetic process	Group	24	24	3	12	LOC727761,DCTD,PRPS2	0.00329696	biological_process	54
phospholipid biosynthetic process	Group	49	49	4	8	AGPAT7,GPAM,FADS1,MBOAT1	0.0033571	biological_process	55
organ regeneration	Group	49	49	4	8	CCND1,CEBPA,CCNE1,CCNA2	0.0033571	biological_process	56
RNA splicing	Group	238	238	9	3	SNRPA1,SF3B5,EG434401,RP9,EIF4A3,LSM5,GEMIN4,TTF2,PPIL1	0.00337792	biological_process	57
electron transport chain	Group	118	118	6	5	NDUFA6,NDUFB8,FADS1,NDUFV2,UQCR,NDUFB10	0.00387511	biological_process	58
response to ethanol	Group	83	83	5	6	ATP5G2,CCND1,CCNE1,ATP5G1,ATP5G3	0.00401439	biological_process	59
microtubule-based movement	Group	120	120	6	5	KIF23,KIF2C,KIF22,KIF20A,KIF14,KIF18A	0.00420716	biological_process	60
protein import into mitochondrial inner membrane	Group	8	8	2	25	TIMM8A,TIMM10	0.0042143	biological_process	61
ATP metabolic process	Group	27	27	3	11	ATP5L,FIGNL1,ATP5G1	0.00463375	biological_process	62
spindle assembly	Group	9	9	2	22	TPX2,FBXO5	0.00537342	biological_process	63
positive regulation of osteoclast differentiation	Group	9	9	2	22	CA2,CSF1R	0.00537342	biological_process	64
peptide biosynthetic process	Group	9	9	2	22	MRPS35,MRPS26	0.00537342	biological_process	65
provirus integration	Group	9	9	2	22	XRCC6,PSIP1	0.00537342	biological_process	66
entry of virus into host cell	Group	9	9	2	22	CD81,PVRL1	0.00537342	biological_process	67
lymphocyte proliferation	Group	10	10	2	20	IMPDH2,HELLS	0.00666108	biological_process	68
M phase of mitotic cell cycle	Group	10	10	2	20	CDC25B,MPHOSPH9	0.00666108	biological_process	69
meiotic chromosome segregation	Group	10	10	2	20	SGOL1,SGOL2	0.00666108	biological_process	70
somatic hypermutation of immunoglobulin genes	Group	10	10	2	20	EXO1,UNG	0.00666108	biological_process	71
mitotic cell cycle spindle assembly checkpoint	Group	11	11	2	18	Cep192,PSMG2	0.00807389	biological_process	72
microtubule bundle formation	Group	11	11	2	18	PSRC1,NAV1	0.00807389	biological_process	73
response to organic cyclic substance	Group	142	142	6	4	CCND1,CCNE1,GPX1,FOS,FADS1,VKORC1	0.00937922	biological_process	74
microtubule nucleation	Group	12	12	2	16	Nde1,Cep192	0.0096085	biological_process	75
phosphate transport	Group	12	12	2	16	SLC25A10,ANKH	0.0096085	biological_process	76
nucleocytoplasmic transport	Group	35	35	3	8	CAMK1,NUP133,AAAS	0.00962878	biological_process	77
response to steroid hormone stimulus	Group	37	37	3	8	CCND1,CCNE1,CA2	0.0112221	biological_process	78
interspecies interaction between organisms	Group	239	239	8	3	CEBPA,CD81,PVRL1,UNG,SIVA1,PACS1,PSIP1,KAT2A	0.0112344	biological_process	79
inositol metabolic process	Group	13	13	2	15	SLC5A3,IMPA2	0.0112616	biological_process	80
DNA recombination	Group	69	69	4	5	EXO1,XRCC6,PSMC3IP,RAD51AP1	0.0112625	biological_process	81
cytokinesis, contractile ring formation	Group	1	1	1	100	RACGAP1	0.0125976	biological_process	82
spindle assembly involved in female meiosis I	Group	1	1	1	100	FBXO5	0.0125976	biological_process	83
negative regulation of adenosine receptor signaling pathway	Group	1	1	1	100	ADA	0.0125976	biological_process	84
negative regulation of asymmetric cell division	Group	1	1	1	100	ASPM	0.0125976	biological_process	85
negative regulation of penile erection	Group	1	1	1	100	ADA	0.0125976	biological_process	86
negative regulation of norepinephrine secretion	Group	1	1	1	100	PTGS1	0.0125976	biological_process	87
positive regulation of B cell receptor signaling pathway	Group	1	1	1	100	NFAM1	0.0125976	biological_process	88
cytotoxic T cell degranulation	Group	1	1	1	100	RAB27A	0.0125976	biological_process	89
positive regulation of cytokinesis	Group	1	1	1	100	PRR6	0.0125976	biological_process	90
positive regulation of 1-phosphatidylinositol 4-kinase activity	Group	1	1	1	100	CD81	0.0125976	biological_process	91
maintenance of centrosome location	Group	1	1	1	100	ASPM	0.0125976	biological_process	92
negative regulation of ubiquitin-protein ligase activity during meiotic cell cycle	Group	1	1	1	100	FBXO5	0.0125976	biological_process	93
germinal center B cell differentiation	Group	1	1	1	100	ADA	0.0125976	biological_process	94
meiotic sister chromatid cohesion, centromeric	Group	1	1	1	100	SGOL2	0.0125976	biological_process	95
mitotic prometaphase	Group	1	1	1	100	PLK1	0.0125976	biological_process	96
cytokinesis, initiation of separation	Group	1	1	1	100	RACGAP1	0.0125976	biological_process	97
asparagine catabolic process via L-aspartate	Group	1	1	1	100	ASRGL1	0.0125976	biological_process	98
xanthine biosynthetic process	Group	1	1	1	100	ADA	0.0125976	biological_process	99
vitamin K biosynthetic process	Group	1	1	1	100	VKORC1	0.0125976	biological_process	100
inosine biosynthetic process	Group	1	1	1	100	ADA	0.0125976	biological_process	101
deadenylation-dependent decapping of nuclear-transcribed mRNA	Group	1	1	1	100	DCPS	0.0125976	biological_process	102
deoxyadenosine catabolic process	Group	1	1	1	100	ADA	0.0125976	biological_process	103
adenosine catabolic process	Group	1	1	1	100	ADA	0.0125976	biological_process	104
dATP catabolic process	Group	1	1	1	100	ADA	0.0125976	biological_process	105
protein amino acid oxidation	Group	1	1	1	100	GPX1	0.0125976	biological_process	106
box H-ACA snoRNA metabolic process	Group	1	1	1	100	NOLC1	0.0125976	biological_process	107
purine nucleotide salvage	Group	1	1	1	100	ADA	0.0125976	biological_process	108
carbon dioxide transport	Group	1	1	1	100	CA2	0.0125976	biological_process	109
thiosulfate transport	Group	1	1	1	100	SLC25A10	0.0125976	biological_process	110
malate transport	Group	1	1	1	100	SLC25A10	0.0125976	biological_process	111
response to vitamin B2	Group	1	1	1	100	CEBPA	0.0125976	biological_process	112
response to mycotoxin	Group	1	1	1	100	BAK1	0.0125976	biological_process	113
initiation of viral infection	Group	14	14	2	14	XRCC6,PSIP1	0.0130301	biological_process	114
metabolic process	Group	858	858	19	2	NANP,DHRS13,PRR6,AGPAT7,IMPDH2,ALDH2,ATP2A3,GPAM,UNG,PPAT,STEAP3,KAT2A,GSTO1,GMDS,QDPR,UMPS,UCK2,MICAL2,CRYL1	0.0131507	biological_process	115
protein amino acid phosphorylation	Group	739	739	17	2	MASTL,CCND1,CHEK2,CCNE1,PAK1,CSF1R,WEE1,AURKA,PLK1,GSG2,BUB1B,DYRK3,GRK6,STK24,NEK2,CAMK1,CDK2AP1	0.0131773	biological_process	116
negative regulation of cell cycle	Group	156	156	6	3	RBL2,CADM1,BUB1B,GMNN,RASSF2,CDK2AP1	0.0144092	biological_process	117
regulation of G-protein coupled receptor protein signaling pathway	Group	41	41	3	7	GRK6,RGS10,ARRB1	0.0148396	biological_process	118
oocyte maturation	Group	15	15	2	13	CDC25B,FBXO5	0.0149107	biological_process	119
meiosis	Group	76	76	4	5	EXO1,NEK2,KIF2C,PSMC3IP	0.0156142	biological_process	120
intracellular protein transmembrane transport	Group	77	77	4	5	NUP210,NUP133,TIMM8A,TIMM10	0.0163107	biological_process	121
mitotic sister chromatid segregation	Group	16	16	2	12	NUSAP1,NEK2	0.0169004	biological_process	122
oxidation reduction	Group	702	702	16	2	PCYOX1L,DHRS13,PTGS1,GPX1,ALOX5,IMPDH2,ALDH2,FADS1,VKORC1,STEAP3,NDUFV2,QDPR,IFI30,RETSAT,GPD1L,CRYL1	0.0171749	biological_process	123
sensory perception of sound	Group	166	166	6	3	GPX1,SLC19A2,TIMM8A,ALMS1,TIMM10,ANKH	0.0189861	biological_process	124
positive regulation of smooth muscle contraction	Group	17	17	2	11	PTGS1,ADA	0.0189962	biological_process	125
nucleotide metabolic process	Group	46	46	3	6	ADA,NME3,DUT	0.0201842	biological_process	126
transcription from RNA polymerase III promoter	Group	18	18	2	11	GTF3A,POLR3H	0.021195	biological_process	127
arachidonic acid metabolic process	Group	18	18	2	11	ALOX5,FADS1	0.021195	biological_process	128
sulfate transport	Group	18	18	2	11	RACGAP1,SLC25A10	0.021195	biological_process	129
positive regulation of vasoconstriction	Group	19	19	2	10	PTGS1,ALOX5	0.023494	biological_process	130
regulation of GTPase activity	Group	19	19	2	10	RASGRP3,ADAP1	0.023494	biological_process	131
neuroblast proliferation	Group	19	19	2	10	Nde1,RACGAP1	0.023494	biological_process	132
DNA replication-dependent nucleosome assembly	Group	2	2	1	50	CHAF1A	0.0250369	biological_process	133
septin ring assembly	Group	2	2	1	50	ANLN	0.0250369	biological_process	134
negative regulation of mature B cell apoptosis	Group	2	2	1	50	ADA	0.0250369	biological_process	135
negative regulation of mucus secretion	Group	2	2	1	50	ADA	0.0250369	biological_process	136
negative regulation of epinephrine secretion	Group	2	2	1	50	PTGS1	0.0250369	biological_process	137
natural killer cell degranulation	Group	2	2	1	50	RAB27A	0.0250369	biological_process	138
positive regulation of skeletal muscle growth	Group	2	2	1	50	ADRB2	0.0250369	biological_process	139
regulation of centriole replication	Group	2	2	1	50	Cep192	0.0250369	biological_process	140
regulation of cAMP catabolic process	Group	2	2	1	50	ARRB1	0.0250369	biological_process	141
reduction of endoplasmic reticulum calcium ion concentration	Group	2	2	1	50	BAK1	0.0250369	biological_process	142
B cell negative selection	Group	2	2	1	50	BAK1	0.0250369	biological_process	143
polar body extrusion after meiotic divisions	Group	2	2	1	50	PLK1	0.0250369	biological_process	144
mitotic spindle elongation	Group	2	2	1	50	KIF23	0.0250369	biological_process	145
forebrain neuroblast division	Group	2	2	1	50	ASPM	0.0250369	biological_process	146
establishment or maintenance of microtubule cytoskeleton polarity	Group	2	2	1	50	KIF2C	0.0250369	biological_process	147
protein targeting to Golgi	Group	2	2	1	50	PACS1	0.0250369	biological_process	148
'de novo' GDP-L-fucose biosynthetic process	Group	2	2	1	50	GMDS	0.0250369	biological_process	149
hypoxanthine biosynthetic process	Group	2	2	1	50	ADA	0.0250369	biological_process	150
dihydrobiopterin metabolic process	Group	2	2	1	50	QDPR	0.0250369	biological_process	151
fatty acid elongation	Group	2	2	1	50	ELOVL6	0.0250369	biological_process	152
sphinganine-1-phosphate metabolic process	Group	2	2	1	50	SGPP1	0.0250369	biological_process	153
tRNA 5'-leader removal	Group	2	2	1	50	RPP40	0.0250369	biological_process	154
nicotinamide riboside catabolic process	Group	2	2	1	50	MTAP	0.0250369	biological_process	155
establishment or maintenance of transmembrane electrochemical gradient	Group	2	2	1	50	BAK1	0.0250369	biological_process	156
myo-inositol transport	Group	2	2	1	50	SLC5A3	0.0250369	biological_process	157
thiamin transport	Group	2	2	1	50	SLC19A2	0.0250369	biological_process	158
locomotion involved in locomotory behavior	Group	2	2	1	50	CLN6	0.0250369	biological_process	159
response to symbiotic bacterium	Group	2	2	1	50	GPX1	0.0250369	biological_process	160
sensory perception of touch	Group	2	2	1	50	ARRB1	0.0250369	biological_process	161
cellular response to extracellular stimulus	Group	20	20	2	10	FOS,AES	0.0258903	biological_process	162
lipid storage	Group	20	20	2	10	B4GALNT1,GM2A	0.0258903	biological_process	163
nucleobase, nucleoside, nucleotide and nucleic acid metabolic process	Group	89	89	4	4	EXO1,MTAP,DUT,PRPS2	0.0262018	biological_process	164
intracellular signaling cascade	Group	390	390	10	2	GNB1L,IGFBP4,STMN1,TYROBP,RASA3,RACGAP1,DEPDC1B,ARHGEF6,NFAM1,PDK1	0.0269746	biological_process	165
DNA methylation	Group	21	21	2	9	FOS,HELLS	0.0283811	biological_process	166
transport	Group	1807	1807	32	1	ATP5G2,NDUFA6,NDUFB8,ATP5L,SORL1,ATP2A3,SLC5A3,CPT1A,RACGAP1,FADS1,SLC43A2,STEAP3,KIF20A,NUP210,SLC16A12,FXYD2,SLC19A2,NDUFV2,NUP133,KIF18A,TIMM8A,ABCD2,NASP,ATP6V0E2,TPCN1,TIMM10,SLC25A10,ATP5G1,ANKH,UQCR,ATP5G3,NDUFB10	0.0331137	biological_process	167
positive regulation of B cell proliferation	Group	23	23	2	8	CD81,ADA	0.0336352	biological_process	168
DNA-dependent DNA replication	Group	23	23	2	8	CDK2AP1,POLE2	0.0336352	biological_process	169
nuclear-transcribed mRNA catabolic process, nonsense-mediated decay	Group	23	23	2	8	EIF4A3,DCPS	0.0336352	biological_process	170
response to nicotine	Group	23	23	2	8	GPX1,ALDH2	0.0336352	biological_process	171
leukotriene biosynthetic process	Group	24	24	2	8	ALOX5,MGST2	0.0363932	biological_process	172
purine nucleotide biosynthetic process	Group	24	24	2	8	IMPDH2,PPAT	0.0363932	biological_process	173
response to cAMP	Group	58	58	3	5	FOS,FOSB,PPARGC1B	0.036774	biological_process	174
angiogenesis involved in wound healing	Group	3	3	1	33	GPX1	0.03732	biological_process	175
negative regulation of microtubule polymerization	Group	3	3	1	33	STMN1	0.03732	biological_process	176
transcription initiation from RNA polymerase III promoter	Group	3	3	1	33	SNAPC5	0.03732	biological_process	177
negative regulation of thymocyte apoptosis	Group	3	3	1	33	ADA	0.03732	biological_process	178
negative regulation of epithelial cell differentiation	Group	3	3	1	33	CCND1	0.03732	biological_process	179
positive regulation of T cell receptor signaling pathway	Group	3	3	1	33	ADA	0.03732	biological_process	180
spindle checkpoint	Group	3	3	1	33	BIRC5	0.03732	biological_process	181
regulation of mammary gland epithelial cell proliferation	Group	3	3	1	33	GPX1	0.03732	biological_process	182
regulation of growth rate	Group	3	3	1	33	PARP1	0.03732	biological_process	183
vasodilation by norepinephrine-epinephrine involved in regulation of systemic arterial blood pressure	Group	3	3	1	33	ADRB2	0.03732	biological_process	184
establishment of mitotic spindle localization	Group	3	3	1	33	NUSAP1	0.03732	biological_process	185
centrosome separation	Group	3	3	1	33	NEK2	0.03732	biological_process	186
histone exchange	Group	3	3	1	33	NASP	0.03732	biological_process	187
microtubule organizing center organization	Group	3	3	1	33	Nde1	0.03732	biological_process	188
pigment granule transport	Group	3	3	1	33	RAB27A	0.03732	biological_process	189
glycerol-3-phosphate catabolic process	Group	3	3	1	33	GPD1L	0.03732	biological_process	190
GDP-mannose metabolic process	Group	3	3	1	33	GMDS	0.03732	biological_process	191
prenylcysteine catabolic process	Group	3	3	1	33	PCYOX1L	0.03732	biological_process	192
cyclin catabolic process	Group	3	3	1	33	UBE2C	0.03732	biological_process	193
vitamin K metabolic process	Group	3	3	1	33	VKORC1	0.03732	biological_process	194
dTDP biosynthetic process	Group	3	3	1	33	LOC727761	0.03732	biological_process	195
GMP biosynthetic process	Group	3	3	1	33	IMPDH2	0.03732	biological_process	196
UMP biosynthetic process	Group	3	3	1	33	UMPS	0.03732	biological_process	197
vagina development	Group	3	3	1	33	BAK1	0.03732	biological_process	198
succinate transport	Group	3	3	1	33	SLC25A10	0.03732	biological_process	199
virion attachment, binding of host cell surface receptor	Group	3	3	1	33	CD81	0.03732	biological_process	200
oligosaccharide catabolic process	Group	3	3	1	33	GM2A	0.03732	biological_process	201
response to UV-A	Group	3	3	1	33	CCND1	0.03732	biological_process	202
response to purine	Group	3	3	1	33	CCNE1	0.03732	biological_process	203
transcription	Group	2246	2246	38	1	SMARCD2,PCGF6,CCDC101,CEBPA,RARB,RBL2,FOXM1,E2F1,PPARGC1B,MYBL2,ATAD2,GTF2I,PTMA,CHAF1A,HELLS,AES,CDCA7,UBTF,PSIP1,KAT2A,PHF17,ASF1B,GTF3A,MED30,E2F8,SNAPC5,MED22,TTF2,TCF19,PMF1,POLR1B,PATZ1,POLR2J,ZNF398,POLR3E,POLR3G,PHF19,POLR3H	0.0389734	biological_process	204
response to ionizing radiation	Group	25	25	2	8	TOPBP1,XRCC6	0.0392351	biological_process	205
positive regulation of fibroblast proliferation	Group	26	26	2	7	S100A6,CCNA2	0.0421582	biological_process	206
release of cytochrome c from mitochondria	Group	26	26	2	7	GPX1,BAK1	0.0421582	biological_process	207
base-excision repair	Group	26	26	2	7	PARP1,UNG	0.0421582	biological_process	208
cerebral cortex development	Group	26	26	2	7	Nde1,TACC3	0.0421582	biological_process	209
response to cold	Group	26	26	2	7	ADRB2,FOS	0.0421582	biological_process	210
nervous system development	Group	422	422	10	2	Nde1,FOS,STMN1,CAMK1,MBNL1,NDRG2,NDUFV2,TIMM8A,PPP2R5D,NAV1	0.04247	biological_process	211
calcium-independent cell-cell adhesion	Group	27	27	2	7	CLDN11,CADM1	0.0451602	biological_process	212
heterophilic cell adhesion	Group	27	27	2	7	CADM1,PVRL1	0.0451602	biological_process	213
negative regulation of ubiquitin-protein ligase activity during mitotic cell cycle	Group	64	64	3	4	BUB1B,FBXO5,UBE2C	0.0470265	biological_process	214
induction of apoptosis	Group	207	207	6	2	GPX1,BAK1,CDKN2C,SIVA1,NME3,STEAP3	0.0478365	biological_process	215
sphingolipid metabolic process	Group	28	28	2	7	GM2A,SGPP1	0.0482385	biological_process	216
proteasome assembly	Group	4	4	1	25	PSMG2	0.0494487	biological_process	217
negative regulation of leukocyte migration	Group	4	4	1	25	ADA	0.0494487	biological_process	218
negative regulation of peptidyl-serine phosphorylation	Group	4	4	1	25	BAK1	0.0494487	biological_process	219
negative regulation of inflammatory response to antigenic stimulus	Group	4	4	1	25	GPX1	0.0494487	biological_process	220
negative regulation of calcium ion transport via voltage-gated calcium channel activity	Group	4	4	1	25	ADRB2	0.0494487	biological_process	221
positive regulation of cellular pH reduction	Group	4	4	1	25	CA2	0.0494487	biological_process	222
positive regulation of T cell differentiation in the thymus	Group	4	4	1	25	ADA	0.0494487	biological_process	223
positive regulation of germinal center formation	Group	4	4	1	25	ADA	0.0494487	biological_process	224
positive regulation of coagulation	Group	4	4	1	25	VKORC1	0.0494487	biological_process	225
G1 DNA damage checkpoint	Group	4	4	1	25	RPS27L	0.0494487	biological_process	226
regulation of cellular respiration	Group	4	4	1	25	CISD1	0.0494487	biological_process	227
maintenance of DNA methylation	Group	4	4	1	25	HELLS	0.0494487	biological_process	228
SMAD protein signal transduction	Group	4	4	1	25	FOS	0.0494487	biological_process	229
regulation of protein heterodimerization activity	Group	4	4	1	25	BAK1	0.0494487	biological_process	230
cellular response to nutrient	Group	4	4	1	25	CCNE1	0.0494487	biological_process	231
female meiosis I	Group	4	4	1	25	CDC25B	0.0494487	biological_process	232
re-entry into mitotic cell cycle	Group	4	4	1	25	CCND1	0.0494487	biological_process	233
spindle astral microtubule organization	Group	4	4	1	25	TACC3	0.0494487	biological_process	234
cytokinesis after mitosis	Group	4	4	1	25	NUSAP1	0.0494487	biological_process	235
myoblast proliferation	Group	4	4	1	25	GPX1	0.0494487	biological_process	236
interkinetic nuclear migration	Group	4	4	1	25	TACC3	0.0494487	biological_process	237
nucleolus organization	Group	4	4	1	25	NOLC1	0.0494487	biological_process	238
establishment of chromosome localization	Group	4	4	1	25	BIRC5	0.0494487	biological_process	239
pigment granule localization	Group	4	4	1	25	RAB27A	0.0494487	biological_process	240
melanosome localization	Group	4	4	1	25	RAB27A	0.0494487	biological_process	241
sphingosine metabolic process	Group	4	4	1	25	SGPP1	0.0494487	biological_process	242
lipoxygenase pathway	Group	4	4	1	25	ALOX5	0.0494487	biological_process	243
aspartyl-tRNA aminoacylation	Group	4	4	1	25	DARS2	0.0494487	biological_process	244
'de novo' pyrimidine base biosynthetic process	Group	4	4	1	25	UMPS	0.0494487	biological_process	245
unsaturated fatty acid biosynthetic process	Group	4	4	1	25	FADS1	0.0494487	biological_process	246
L-ascorbic acid biosynthetic process	Group	4	4	1	25	GSTO1	0.0494487	biological_process	247
glycolipid catabolic process	Group	4	4	1	25	GM2A	0.0494487	biological_process	248
ganglioside catabolic process	Group	4	4	1	25	GM2A	0.0494487	biological_process	249
tRNA splicing, via endonucleolytic cleavage and ligation	Group	4	4	1	25	TSEN2	0.0494487	biological_process	250
dUTP metabolic process	Group	4	4	1	25	DUT	0.0494487	biological_process	251
post-embryonic camera-type eye morphogenesis	Group	4	4	1	25	BAK1	0.0494487	biological_process	252
antral ovarian follicle growth	Group	4	4	1	25	CCNE1	0.0494487	biological_process	253
interaction with symbiont	Group	4	4	1	25	GPX1	0.0494487	biological_process	254
response to lipid hydroperoxide	Group	4	4	1	25	GPX1	0.0494487	biological_process	255
fatty acid metabolic process	Group	110	110	4	3	GPAM,CPT1A,ABCD2,CRYL1	0.0506446	biological_process	256
regulation of transcription from RNA polymerase II promoter	Group	264	264	7	2	SMARCD2,MYCN,AES,KAT2A,TFAP4,TCF19,DEK	0.050702	biological_process	257
negative regulation of translation	Group	29	29	2	6	EIF4A3,EIF4EBP2	0.0513909	biological_process	258
negative regulation of inflammatory response	Group	29	29	2	6	ADRB2,ADA	0.0513909	biological_process	259
brown fat cell differentiation	Group	29	29	2	6	CEBPA,ADRB2	0.0513909	biological_process	260
phosphate metabolic process	Group	29	29	2	6	PPA2,IMPA2	0.0513909	biological_process	261
positive regulation of ubiquitin-protein ligase activity during mitotic cell cycle	Group	67	67	3	4	PLK1,FBXO5,UBE2C	0.0526249	biological_process	262
response to antibiotic	Group	30	30	2	6	PLK1,VKORC1	0.0546148	biological_process	263
multicellular organismal development	Group	1080	1080	20	1	Nde1,FOSB,CSF1R,SORL1,STMN1,CADM1,RACGAP1,LRP5,TWSG1,LFNG,HELLS,AES,CAMK1,NDRG2,H2AFZ,ASF1B,TFAP4,MFNG,DUSP22,NAV1	0.0566541	biological_process	264
protein targeting to mitochondrion	Group	31	31	2	6	TIMM8A,TIMM10	0.0579081	biological_process	265
positive regulation of cell proliferation	Group	332	332	8	2	CCND1,ADRB2,FOXM1,CD81,CDC25B,LRP5,MYCN,NOLC1	0.0604093	biological_process	266
transcription from RNA polymerase II promoter	Group	167	167	5	2	PARP1,FOS,FOSB,SNAPC5,PMF1	0.0607466	biological_process	267
activation of transmembrane receptor protein tyrosine kinase activity	Group	5	5	1	20	ADRB2	0.0614251	biological_process	268
regulation of cell-cell adhesion mediated by integrin	Group	5	5	1	20	ADA	0.0614251	biological_process	269
methylation-dependent chromatin silencing	Group	5	5	1	20	HELLS	0.0614251	biological_process	270
negative regulation of smooth muscle contraction	Group	5	5	1	20	ADRB2	0.0614251	biological_process	271
positive regulation of protein kinase B signaling cascade	Group	5	5	1	20	GPX1	0.0614251	biological_process	272
positive regulation of bone resorption	Group	5	5	1	20	CA2	0.0614251	biological_process	273
diet induced thermogenesis	Group	5	5	1	20	ADRB2	0.0614251	biological_process	274
positive regulation of potassium ion transport	Group	5	5	1	20	ADRB2	0.0614251	biological_process	275
mitotic cell cycle G2-M transition DNA damage checkpoint	Group	5	5	1	20	CCNA2	0.0614251	biological_process	276
regulation of chromosome organization	Group	5	5	1	20	PRR6	0.0614251	biological_process	277
regulation of fatty acid beta-oxidation	Group	5	5	1	20	CPT1A	0.0614251	biological_process	278
regulation of lipid kinase activity	Group	5	5	1	20	RBL2	0.0614251	biological_process	279
lysosomal lumen acidification	Group	5	5	1	20	CLN6	0.0614251	biological_process	280
regulation of systemic arterial blood pressure by norepinephrine-epinephrine	Group	5	5	1	20	ADRB2	0.0614251	biological_process	281
apoptosis in response to endoplasmic reticulum stress	Group	5	5	1	20	BAK1	0.0614251	biological_process	282
mitochondrial fusion	Group	5	5	1	20	BAK1	0.0614251	biological_process	283
endothelial cell development	Group	5	5	1	20	GPX1	0.0614251	biological_process	284
retinal rod cell development	Group	5	5	1	20	ALMS1	0.0614251	biological_process	285
ribose phosphate metabolic process	Group	5	5	1	20	PRPS2	0.0614251	biological_process	286
spermidine biosynthetic process	Group	5	5	1	20	SRM	0.0614251	biological_process	287
peptidyl-histidine phosphorylation	Group	5	5	1	20	PDK1	0.0614251	biological_process	288
pyrimidine dimer repair	Group	5	5	1	20	POLH	0.0614251	biological_process	289
tRNA pseudouridine synthesis	Group	5	5	1	20	PUS7	0.0614251	biological_process	290
AMP biosynthetic process	Group	5	5	1	20	PRPS2	0.0614251	biological_process	291
N-acetylneuraminate metabolic process	Group	5	5	1	20	GNE	0.0614251	biological_process	292
thiamin and derivative metabolic process	Group	5	5	1	20	SLC19A2	0.0614251	biological_process	293
response to xenobiotic stimulus	Group	5	5	1	20	GPX1	0.0614251	biological_process	294
response to methylmercury	Group	5	5	1	20	CCNE1	0.0614251	biological_process	295
triglyceride metabolic process	Group	33	33	2	6	GPX1,ALMS1	0.0646938	biological_process	296
transcription initiation from RNA polymerase II promoter	Group	73	73	3	4	GTF2I,MED30,POLR2J	0.06473	biological_process	297
activation of MAPK activity	Group	73	73	3	4	ADRB2,CD81,ARRB1	0.06473	biological_process	298
ribosome biogenesis	Group	73	73	3	4	RCL1,EG434401,IMP3	0.06473	biological_process	299
protein stabilization	Group	34	34	2	5	RBM38,IFI30	0.0681819	biological_process	300
lipid metabolic process	Group	342	342	8	2	NAAA,GPX1,SORL1,CPT1A,LRP5,FADS1,ALMS1,GM2A	0.0691875	biological_process	301
response to organic substance	Group	123	123	4	3	CCND1,CA2,PAK1,FADS1	0.0703765	biological_process	302
Metabolism of triacylglycerols	Pathway	45	96	4	4	AGPAT7,ALDH2,GPAM,GPD1L	0.0712551	Ariadne Metabolic Pathways	303
telomere maintenance	Group	35	35	2	5	PARP1,XRCC6	0.0717305	biological_process	304
dendrite development	Group	35	35	2	5	PAK1,ABI2	0.0717305	biological_process	305
positive regulation of cyclin-dependent protein kinase activity	Group	6	6	1	16	CCND1	0.0732509	biological_process	306
positive regulation of heart contraction	Group	6	6	1	16	ADRB2	0.0732509	biological_process	307
positive regulation of sodium ion transport	Group	6	6	1	16	ADRB2	0.0732509	biological_process	308
regulation of centrosome cycle	Group	6	6	1	16	Cep192	0.0732509	biological_process	309
regulation of protein import into nucleus	Group	6	6	1	16	NOLC1	0.0732509	biological_process	310
regulation of cAMP biosynthetic process	Group	6	6	1	16	ARRB1	0.0732509	biological_process	311
regulation of transcription from RNA polymerase I promoter	Group	6	6	1	16	UBTF	0.0732509	biological_process	312
regulation of alternative nuclear mRNA splicing, via spliceosome	Group	6	6	1	16	MBNL1	0.0732509	biological_process	313
ER-nuclear signaling pathway	Group	6	6	1	16	PAK1	0.0732509	biological_process	314
regulation of bone resorption	Group	6	6	1	16	CA2	0.0732509	biological_process	315
reduction of cytosolic calcium ion concentration	Group	6	6	1	16	GTF2I	0.0732509	biological_process	316
heat generation	Group	6	6	1	16	ADRB2	0.0732509	biological_process	317
mitotic metaphase	Group	6	6	1	16	FBXO5	0.0732509	biological_process	318
ventricular cardiac muscle cell differentiation	Group	6	6	1	16	RARB	0.0732509	biological_process	319
carnitine metabolic process	Group	6	6	1	16	CPT1A	0.0732509	biological_process	320
icosanoid biosynthetic process	Group	6	6	1	16	FADS1	0.0732509	biological_process	321
long-chain fatty acid biosynthetic process	Group	6	6	1	16	FADS1	0.0732509	biological_process	322
sphingolipid catabolic process	Group	6	6	1	16	GM2A	0.0732509	biological_process	323
sphingomyelin catabolic process	Group	6	6	1	16	SMPD4	0.0732509	biological_process	324
carboxylic acid catabolic process	Group	6	6	1	16	PON3	0.0732509	biological_process	325
ribonucleoside monophosphate biosynthetic process	Group	6	6	1	16	PRPS2	0.0732509	biological_process	326
Peyer's patch development	Group	6	6	1	16	ADA	0.0732509	biological_process	327
protein complex localization	Group	6	6	1	16	BIRC5	0.0732509	biological_process	328
conditioned taste aversion	Group	6	6	1	16	FOS	0.0732509	biological_process	329
response to selenium ion	Group	6	6	1	16	GPX1	0.0732509	biological_process	330
response to hydroperoxide	Group	6	6	1	16	GPX1	0.0732509	biological_process	331
fatty acid biosynthetic process	Group	78	78	3	3	PTGS1,FADS1,ELOVL6	0.0757032	biological_process	332
nuclear mRNA splicing, via spliceosome	Group	128	128	4	3	SNRPA1,NUDT21,SF3B5,POLR2J	0.0788738	biological_process	333
androgen receptor signaling pathway	Group	37	37	2	5	CCNE1,MED30	0.0790015	biological_process	334
response to stress	Group	239	239	6	2	CA2,FOS,FADS1,PRKRIR,TACC3,PHF17	0.0828699	biological_process	335
microtubule polymerization	Group	7	7	1	14	FBXO5	0.0849282	biological_process	336
negative regulation of survival gene product expression	Group	7	7	1	14	SKP2	0.0849282	biological_process	337
cytoplasmic sequestering of transcription factor	Group	7	7	1	14	TACC3	0.0849282	biological_process	338
susceptibility to natural killer cell mediated cytotoxicity	Group	7	7	1	14	CADM1	0.0849282	biological_process	339
positive regulation of alpha-beta T cell differentiation	Group	7	7	1	14	ADA	0.0849282	biological_process	340
T cell mediated cytotoxicity	Group	7	7	1	14	CADM1	0.0849282	biological_process	341
regulation of microtubule-based process	Group	7	7	1	14	TACC3	0.0849282	biological_process	342
regulation of meiosis	Group	7	7	1	14	FBXO5	0.0849282	biological_process	343
regulation of fat cell differentiation	Group	7	7	1	14	ALMS1	0.0849282	biological_process	344
regulation of nucleocytoplasmic transport	Group	7	7	1	14	AAAS	0.0849282	biological_process	345
regulation of DNA repair	Group	7	7	1	14	POLH	0.0849282	biological_process	346
DNA damage response, signal transduction	Group	7	7	1	14	CHEK2	0.0849282	biological_process	347
DNA damage response, signal transduction by p53 class mediator resulting in transcription of p21 class mediator	Group	7	7	1	14	RBM38	0.0849282	biological_process	348
regulation of respiratory gaseous exchange	Group	7	7	1	14	SLC5A3	0.0849282	biological_process	349
mitotic metaphase-anaphase transition	Group	7	7	1	14	BUB1B	0.0849282	biological_process	350
G2 phase of mitotic cell cycle	Group	7	7	1	14	GTSE1	0.0849282	biological_process	351
microtubule depolymerization	Group	7	7	1	14	STMN1	0.0849282	biological_process	352
purine base biosynthetic process	Group	7	7	1	14	PPAT	0.0849282	biological_process	353
UDP-N-acetylglucosamine metabolic process	Group	7	7	1	14	GNE	0.0849282	biological_process	354
paraxial mesoderm development	Group	7	7	1	14	NUP133	0.0849282	biological_process	355
compartment specification	Group	7	7	1	14	LFNG	0.0849282	biological_process	356
response to UV-C	Group	7	7	1	14	POLH	0.0849282	biological_process	357
response to folic acid	Group	7	7	1	14	GPX1	0.0849282	biological_process	358
forebrain development	Group	82	82	3	3	Nde1,E2F1,TWSG1	0.0850305	biological_process	359
positive regulation of MAPKKK cascade	Group	40	40	2	5	ADRB2,NENF	0.0903123	biological_process	360
one-carbon compound metabolic process	Group	40	40	2	5	CA2,CA12	0.0903123	biological_process	361
negative regulation of cell growth	Group	86	86	3	3	CDKN2C,PHF17,PSRC1	0.09482	biological_process	362
regulation of synaptogenesis	Group	8	8	1	12	PVRL1	0.0964588	biological_process	363
positive regulation of BMP signaling pathway	Group	8	8	1	12	TWSG1	0.0964588	biological_process	364
induction of apoptosis by oxidative stress	Group	8	8	1	12	GPX1	0.0964588	biological_process	365
positive regulation of fat cell differentiation	Group	8	8	1	12	CEBPA	0.0964588	biological_process	366
regulation of transcription from RNA polymerase III promoter	Group	8	8	1	12	POLR3G	0.0964588	biological_process	367
leukocyte homeostasis	Group	8	8	1	12	BAK1	0.0964588	biological_process	368
myeloid cell homeostasis	Group	8	8	1	12	BAK1	0.0964588	biological_process	369
regulation of protein homodimerization activity	Group	8	8	1	12	BAK1	0.0964588	biological_process	370
transcription termination	Group	8	8	1	12	TTF2	0.0964588	biological_process	371
myotube differentiation	Group	8	8	1	12	GPX1	0.0964588	biological_process	372
tetrahydrobiopterin biosynthetic process	Group	8	8	1	12	QDPR	0.0964588	biological_process	373
somatic recombination of immunoglobulin gene segments	Group	8	8	1	12	UNG	0.0964588	biological_process	374
postreplication repair	Group	8	8	1	12	POLH	0.0964588	biological_process	375
embryonic eye morphogenesis	Group	8	8	1	12	RARB	0.0964588	biological_process	376
protein autoprocessing	Group	8	8	1	12	PARP1	0.0964588	biological_process	377
response to glucagon stimulus	Group	8	8	1	12	CCNA2	0.0964588	biological_process	378
response to sucrose stimulus	Group	8	8	1	12	FADS1	0.0964588	biological_process	379
modification-dependent protein catabolic process	Group	501	501	10	1	USP46,SKP2,FBXO5,UBE2C,USP1,CDCA3,DTL,PPIL5,UBE2T,RNF138	0.103746	biological_process	380
learning or memory	Group	44	44	2	4	ABI2,GM2A	0.106069	biological_process	381
axonogenesis	Group	91	91	3	3	S100A6,STMN1,PIP5K1C	0.107669	biological_process	382
DNA replication checkpoint	Group	9	9	1	11	CLSPN	0.107844	biological_process	383
negative regulation of translational initiation	Group	9	9	1	11	EIF4EBP2	0.107844	biological_process	384
positive regulation of proteolysis	Group	9	9	1	11	CLN6	0.107844	biological_process	385
regulation of B cell differentiation	Group	9	9	1	11	NFAM1	0.107844	biological_process	386
regulation of exit from mitosis	Group	9	9	1	11	ANLN	0.107844	biological_process	387
regulation of circadian sleep-wake cycle, sleep	Group	9	9	1	11	ADA	0.107844	biological_process	388
cellular glucose homeostasis	Group	9	9	1	11	ALMS1	0.107844	biological_process	389
regulation of cellular pH	Group	9	9	1	11	CA2	0.107844	biological_process	390
axon ensheathment	Group	9	9	1	11	CLDN11	0.107844	biological_process	391
Leydig cell differentiation	Group	9	9	1	11	CCND1	0.107844	biological_process	392
endosome to lysosome transport	Group	9	9	1	11	ADRB2	0.107844	biological_process	393
aromatic compound catabolic process	Group	9	9	1	11	PON3	0.107844	biological_process	394
cellular macromolecule catabolic process	Group	9	9	1	11	CLN6	0.107844	biological_process	395
lipid glycosylation	Group	9	9	1	11	B4GALNT1	0.107844	biological_process	396
V(D)J recombination	Group	9	9	1	11	XRCC6	0.107844	biological_process	397
mitochondrial electron transport, ubiquinol to cytochrome c	Group	9	9	1	11	UQCR	0.107844	biological_process	398
adenosine metabolic process	Group	9	9	1	11	ADA	0.107844	biological_process	399
cellular response to reactive oxygen species	Group	9	9	1	11	FOS	0.107844	biological_process	400
lens morphogenesis in camera-type eye	Group	9	9	1	11	PVRL1	0.107844	biological_process	401
RNA transport	Group	9	9	1	11	NUP133	0.107844	biological_process	402
detection of stimulus	Group	9	9	1	11	CADM1	0.107844	biological_process	403
response to magnesium ion	Group	9	9	1	11	CCND1	0.107844	biological_process	404
translation	Group	635	635	12	1	RPS29,MRPL42,MRPL18,DARS2,MRPL34,MRPS36,RPS27L,MRPL36,Jtv1,RPL35,RPS21,LOC642393	0.108038	biological_process	405
peptidyl-tyrosine phosphorylation	Group	45	45	2	4	DYRK3,ABI2	0.110116	biological_process	406
response to glucocorticoid stimulus	Group	95	95	3	3	CCND1,CEBPA,PPARGC1B	0.118406	biological_process	407
positive regulation of programmed cell death	Group	10	10	1	10	RARB	0.119087	biological_process	408
positive regulation of heart rate	Group	10	10	1	10	ADA	0.119087	biological_process	409
positive regulation of JUN kinase activity	Group	10	10	1	10	PAK1	0.119087	biological_process	410
activation of caspase activity by cytochrome c	Group	10	10	1	10	BAK1	0.119087	biological_process	411
inositol phosphate-mediated signaling	Group	10	10	1	10	ADAP1	0.119087	biological_process	412
regulation of gene expression, epigenetic	Group	10	10	1	10	GPX1	0.119087	biological_process	413
meiotic prophase I	Group	10	10	1	10	FBXO5	0.119087	biological_process	414
B cell apoptosis	Group	10	10	1	10	BAK1	0.119087	biological_process	415
cell migration involved in gastrulation	Group	10	10	1	10	LRP5	0.119087	biological_process	416
melanosome transport	Group	10	10	1	10	RAB27A	0.119087	biological_process	417
vesicle transport along microtubule	Group	10	10	1	10	Nde1	0.119087	biological_process	418
glycerol-3-phosphate metabolic process	Group	10	10	1	10	GPD1L	0.119087	biological_process	419
L-phenylalanine catabolic process	Group	10	10	1	10	QDPR	0.119087	biological_process	420
DNA synthesis during DNA repair	Group	10	10	1	10	POLH	0.119087	biological_process	421
phosphatidylinositol biosynthetic process	Group	10	10	1	10	CD81	0.119087	biological_process	422
DNA ligation	Group	10	10	1	10	XRCC6	0.119087	biological_process	423
mRNA cleavage	Group	10	10	1	10	NUDT21	0.119087	biological_process	424
urea cycle	Group	10	10	1	10	CEBPA	0.119087	biological_process	425
purine ribonucleoside monophosphate biosynthetic process	Group	10	10	1	10	ADA	0.119087	biological_process	426
response to fungus	Group	10	10	1	10	BAK1	0.119087	biological_process	427
sleep	Group	10	10	1	10	FOS	0.119087	biological_process	428
response to gravity	Group	10	10	1	10	FOS	0.119087	biological_process	429
UV protection	Group	10	10	1	10	GPX1	0.119087	biological_process	430
positive regulation of apoptosis	Group	149	149	4	2	RARB,ADRB2,BAK1,SIVA1	0.119684	biological_process	431
Nicotinate and nicotinamide metabolism	Pathway	46	116	4	3	PAK1,PLK1,GRK6,NEK2	0.1215	Ariadne Metabolic Pathways	432
AdrenergicRb -> STAT3 signaling	Pathway	29	75	4	5	GNB1L,ADRB2,PRKAR2A,ARRB1	0.126896	Ariadne Signaling Pathways	433
Respiratory chain and oxidative phosphorylation	Pathway	34	118	4	3	PPA2,Ndufv2,NDUFV2,COX5A	0.127214	Ariadne Metabolic Pathways	434
positive regulation of transcription	Group	153	153	4	2	CEBPA,FOS,CCNA2,NOLC1	0.128325	biological_process	435
cell differentiation	Group	658	658	12	1	Nde1,CEBPA,TMEM176B,STMN1,CADM1,PTMA,RACGAP1,TWSG1,CAMK1,NDRG2,ASF1B,NAV1	0.129974	biological_process	436
negative regulation of fibroblast proliferation	Group	11	11	1	9	IFI30	0.130188	biological_process	437
negative regulation of multicellular organism growth	Group	11	11	1	9	ADRB2	0.130188	biological_process	438
regulation of establishment of protein localization	Group	11	11	1	9	Cep192	0.130188	biological_process	439
regulation of blood coagulation	Group	11	11	1	9	VKORC1	0.130188	biological_process	440
S phase of mitotic cell cycle	Group	11	11	1	9	CDK2AP1	0.130188	biological_process	441
centrosome duplication	Group	11	11	1	9	Nde1	0.130188	biological_process	442
glycine catabolic process	Group	11	11	1	9	4930402E16Rik	0.130188	biological_process	443
triglyceride biosynthetic process	Group	11	11	1	9	GPAM	0.130188	biological_process	444
glycosphingolipid biosynthetic process	Group	11	11	1	9	ST6GALNAC6	0.130188	biological_process	445
prostaglandin metabolic process	Group	11	11	1	9	PTGS1	0.130188	biological_process	446
tRNA modification	Group	11	11	1	9	METTL1	0.130188	biological_process	447
pyrimidine nucleotide metabolic process	Group	11	11	1	9	DCTD	0.130188	biological_process	448
response to protein stimulus	Group	50	50	2	4	FOS,DEK	0.130924	biological_process	449
receptor-mediated endocytosis	Group	51	51	2	3	ADRB2,SORL1	0.135188	biological_process	450
embryonic development	Group	101	101	3	2	BIRC5,RACGAP1,TWSG1	0.135214	biological_process	451
positive regulation of microtubule polymerization	Group	12	12	1	8	PSRC1	0.14115	biological_process	452
negative regulation of ossification	Group	12	12	1	8	ADRB2	0.14115	biological_process	453
positive regulation of cell motion	Group	12	12	1	8	STMN1	0.14115	biological_process	454
positive regulation of calcium ion transport into cytosol	Group	12	12	1	8	BAK1	0.14115	biological_process	455
Wnt receptor signaling pathway through beta-catenin	Group	12	12	1	8	CCND1	0.14115	biological_process	456
regulation of bone mineralization	Group	12	12	1	8	ANKH	0.14115	biological_process	457
regulation of sodium ion transport	Group	12	12	1	8	ADRB2	0.14115	biological_process	458
regulation of mitochondrial membrane permeability	Group	12	12	1	8	BAK1	0.14115	biological_process	459
homeostasis of number of cells	Group	12	12	1	8	BAK1	0.14115	biological_process	460
regulation of mitochondrial membrane potential	Group	12	12	1	8	BAK1	0.14115	biological_process	461
cell recognition	Group	12	12	1	8	CADM1	0.14115	biological_process	462
lymphocyte differentiation	Group	12	12	1	8	HELLS	0.14115	biological_process	463
activated T cell proliferation	Group	12	12	1	8	CADM1	0.14115	biological_process	464
meiosis I	Group	12	12	1	8	CKS2	0.14115	biological_process	465
female meiosis	Group	12	12	1	8	LFNG	0.14115	biological_process	466
blood vessel endothelial cell migration	Group	12	12	1	8	GPX1	0.14115	biological_process	467
glycosphingolipid metabolic process	Group	12	12	1	8	B4GALNT1	0.14115	biological_process	468
protein deubiquitination	Group	12	12	1	8	UCK2	0.14115	biological_process	469
double-strand break repair via nonhomologous end joining	Group	12	12	1	8	XRCC6	0.14115	biological_process	470
embryonic gut development	Group	12	12	1	8	ADA	0.14115	biological_process	471
urogenital system development	Group	12	12	1	8	HELLS	0.14115	biological_process	472
ATP hydrolysis coupled proton transport	Group	12	12	1	8	ATP6V0E2	0.14115	biological_process	473
heart contraction	Group	12	12	1	8	GPX1	0.14115	biological_process	474
negative regulation of transcription	Group	159	159	4	2	PCGF6,CEBPA,AES,PATZ1	0.141756	biological_process	475
dephosphorylation	Group	106	106	3	2	PTP4A3,CDKN3,DUSP22	0.149807	biological_process	476
lung development	Group	106	106	3	2	CEBPA,ADA,MYCN	0.149807	biological_process	477
negative regulation of osteoblast differentiation	Group	13	13	1	7	TWSG1	0.151974	biological_process	478
negative regulation of phosphorylation	Group	13	13	1	7	CDKN2C	0.151974	biological_process	479
positive regulation of cytokine secretion	Group	13	13	1	7	CADM1	0.151974	biological_process	480
regulation of fatty acid oxidation	Group	13	13	1	7	CPT1A	0.151974	biological_process	481
regulation of protein stability	Group	13	13	1	7	AURKA	0.151974	biological_process	482
positive regulation of hydrolase activity	Group	13	13	1	7	GM2A	0.151974	biological_process	483
chromosome condensation	Group	13	13	1	7	NCAPD2	0.151974	biological_process	484
L-amino acid transport	Group	13	13	1	7	SLC43A2	0.151974	biological_process	485
dicarboxylic acid transport	Group	13	13	1	7	SLC25A10	0.151974	biological_process	486
Notch -> RBPJ/HES/HEY signaling	Pathway	18	27	2	7	LFNG,MFNG	0.152358	Ariadne Signaling Pathways	487
response to mechanical stimulus	Group	56	56	2	3	FOS,FOSB	0.156941	biological_process	488
protein targeting	Group	57	57	2	3	RAB27A,SYNGR1	0.161368	biological_process	489
mRNA splice site selection	Group	14	14	1	7	MBNL1	0.162662	biological_process	490
positive regulation of mitotic cell cycle	Group	14	14	1	7	BIRC5	0.162662	biological_process	491
regulation of neuron apoptosis	Group	14	14	1	7	GPX1	0.162662	biological_process	492
estrogen receptor signaling pathway	Group	14	14	1	7	PPARGC1B	0.162662	biological_process	493
cellular response to starvation	Group	14	14	1	7	FADS1	0.162662	biological_process	494
G1 phase of mitotic cell cycle	Group	14	14	1	7	E2F1	0.162662	biological_process	495
osteoclast differentiation	Group	14	14	1	7	CA2	0.162662	biological_process	496
rRNA transcription	Group	14	14	1	7	GTF3A	0.162662	biological_process	497
mRNA catabolic process	Group	14	14	1	7	LSM5	0.162662	biological_process	498
cellular response to stress	Group	14	14	1	7	PAK1	0.162662	biological_process	499
skeletal muscle regeneration	Group	14	14	1	7	GPX1	0.162662	biological_process	500
humoral immune response mediated by circulating immunoglobulin	Group	14	14	1	7	EXO1	0.162662	biological_process	501
response to iron ion	Group	14	14	1	7	CCND1	0.162662	biological_process	502
response to vitamin A	Group	14	14	1	7	FADS1	0.162662	biological_process	503
response to hyperoxia	Group	14	14	1	7	ALDH2	0.162662	biological_process	504
camera-type eye development	Group	58	58	2	3	TWSG1,ABI2	0.165818	biological_process	505
negative regulation of transcription from RNA polymerase II promoter	Group	293	293	6	2	PCGF6,CEBPA,RARB,FOSB,E2F1,ORC2L	0.166466	biological_process	506
CSF1R -> STAT signaling	Pathway	7	7	1	14	CSF1R	0.166902	Ariadne Signaling Pathways	507
ion transport	Group	626	626	11	1	ATP5G2,ATP5L,ATP2A3,SLC5A3,RACGAP1,STEAP3,FXYD2,ATP6V0E2,TPCN1,ATP5G1,ATP5G3	0.16936	biological_process	508
DNA metabolic process	Group	59	59	2	3	PARP1,IGFBP4	0.170289	biological_process	509
receptor clustering	Group	15	15	1	6	PAK1	0.173216	biological_process	510
positive regulation of neurogenesis	Group	15	15	1	6	XRCC6	0.173216	biological_process	511
B cell receptor signaling pathway	Group	15	15	1	6	NFAM1	0.173216	biological_process	512
regulation of actin cytoskeleton organization	Group	15	15	1	6	PAK1	0.173216	biological_process	513
regulation of T cell differentiation	Group	15	15	1	6	ADA	0.173216	biological_process	514
mitotic cell cycle checkpoint	Group	15	15	1	6	BUB1B	0.173216	biological_process	515
regulation of sensory perception of pain	Group	15	15	1	6	ADRB2	0.173216	biological_process	516
retinol metabolic process	Group	15	15	1	6	RETSAT	0.173216	biological_process	517
mitotic spindle organization	Group	15	15	1	6	STMN1	0.173216	biological_process	518
vesicle organization	Group	15	15	1	6	FBXO5	0.173216	biological_process	519
oligodendrocyte differentiation	Group	15	15	1	6	CDKN2C	0.173216	biological_process	520
macrophage differentiation	Group	15	15	1	6	CEBPA	0.173216	biological_process	521
leukotriene metabolic process	Group	15	15	1	6	ALOX5	0.173216	biological_process	522
prostaglandin biosynthetic process	Group	15	15	1	6	PTGS1	0.173216	biological_process	523
phosphoinositide metabolic process	Group	15	15	1	6	CD81	0.173216	biological_process	524
phosphatidylinositol metabolic process	Group	15	15	1	6	PIP5K1C	0.173216	biological_process	525
antigen processing and presentation of exogenous peptide antigen via MHC class II	Group	15	15	1	6	IFI30	0.173216	biological_process	526
response to wounding	Group	60	60	2	3	GPX1,CD81	0.17478	biological_process	527
cell cycle arrest	Group	115	115	3	2	CDKN2C,CDKN3,SESN1	0.177242	biological_process	528
glucose metabolic process	Group	115	115	3	2	PGM2L1,CPT1A,PDK1	0.177242	biological_process	529
lipid biosynthetic process	Group	115	115	3	2	PTGS1,FADS1,ELOVL6	0.177242	biological_process	530
regulation of Rab GTPase activity	Group	61	61	2	3	TBC1D2B,TBC1D4	0.17929	biological_process	531
response to hydrogen peroxide	Group	61	61	2	3	GPX1,ADA	0.17929	biological_process	532
response to nutrient	Group	117	117	3	2	CEBPA,ALOX5,FADS1	0.183518	biological_process	533
positive regulation of T cell differentiation	Group	16	16	1	6	ADA	0.183637	biological_process	534
male meiosis	Group	16	16	1	6	FANCA	0.183637	biological_process	535
epithelial cell proliferation	Group	16	16	1	6	ALMS1	0.183637	biological_process	536
myoblast differentiation	Group	16	16	1	6	MBNL1	0.183637	biological_process	537
cellular alcohol metabolic process	Group	16	16	1	6	ALDH2	0.183637	biological_process	538
double-strand break repair via homologous recombination	Group	16	16	1	6	RAD51AP1	0.183637	biological_process	539
female gonad development	Group	16	16	1	6	FANCA	0.183637	biological_process	540
cardiac muscle tissue development	Group	16	16	1	6	NDUFV2	0.183637	biological_process	541
microtubule cytoskeleton organization	Group	63	63	2	3	BIRC5,TACC3	0.188361	biological_process	542
anaphase-promoting complex-dependent proteasomal ubiquitin-dependent protein catabolic process	Group	64	64	2	3	BUB1B,UBE2C	0.19292	biological_process	543
pattern specification process	Group	64	64	2	3	LFNG,MFNG	0.19292	biological_process	544
protein kinase cascade	Group	120	120	3	2	ADRB2,PAK1,GSG2	0.193041	biological_process	545
regulation of actin filament polymerization	Group	17	17	1	5	ARPC5L	0.193927	biological_process	546
negative regulation of BMP signaling pathway	Group	17	17	1	5	TWSG1	0.193927	biological_process	547
positive regulation of vasodilation	Group	17	17	1	5	ADRB2	0.193927	biological_process	548
positive regulation of transcription factor activity	Group	17	17	1	5	NFAM1	0.193927	biological_process	549
temperature homeostasis	Group	17	17	1	5	GPX1	0.193927	biological_process	550
T cell homeostasis	Group	17	17	1	5	CCNB2	0.193927	biological_process	551
B cell homeostasis	Group	17	17	1	5	BAK1	0.193927	biological_process	552
mitotic cell cycle	Group	17	17	1	5	AURKA	0.193927	biological_process	553
pentose-phosphate shunt	Group	17	17	1	5	PGLS	0.193927	biological_process	554
preassembly of GPI anchor in ER membrane	Group	17	17	1	5	PIGQ	0.193927	biological_process	555
long-chain fatty acid metabolic process	Group	17	17	1	5	CPT1A	0.193927	biological_process	556
UTP biosynthetic process	Group	17	17	1	5	NME3	0.193927	biological_process	557
pyrimidine nucleotide biosynthetic process	Group	17	17	1	5	UMPS	0.193927	biological_process	558
response to testosterone stimulus	Group	17	17	1	5	ALDH2	0.193927	biological_process	559
response to morphine	Group	17	17	1	5	FOSB	0.193927	biological_process	560
protein complex assembly	Group	121	121	3	2	FANCA,CHAF1A,TSPAN4	0.196242	biological_process	561
MAPKKK cascade	Group	65	65	2	3	PAK1,RASGRP3	0.197493	biological_process	562
chromatin assembly or disassembly	Group	65	65	2	3	ASF1B,HIRIP3	0.197493	biological_process	563
response to toxin	Group	66	66	2	3	GPX1,FOS	0.20208	biological_process	564
trophectodermal cell differentiation	Group	18	18	1	5	ADA	0.204088	biological_process	565
regulation of mitosis	Group	18	18	1	5	NEK2	0.204088	biological_process	566
actin polymerization or depolymerization	Group	18	18	1	5	ABI2	0.204088	biological_process	567
isotype switching	Group	18	18	1	5	EXO1	0.204088	biological_process	568
GTP biosynthetic process	Group	18	18	1	5	NME3	0.204088	biological_process	569
CTP biosynthetic process	Group	18	18	1	5	NME3	0.204088	biological_process	570
viral genome replication	Group	18	18	1	5	DEK	0.204088	biological_process	571
organ morphogenesis	Group	185	185	4	2	TMEM176B,GMNN,LFNG,AES	0.205553	biological_process	572
chromatin modification	Group	186	186	4	2	SMARCD2,RBL2,GSG2,ASF1B	0.208159	biological_process	573
positive regulation of transcription from RNA polymerase II promoter	Group	382	382	7	1	RARB,ADRB2,FOS,FOXM1,E2F1,PPARGC1B,PSMC3IP	0.208696	biological_process	574
glycolysis	Group	68	68	2	2	GNE,ADPGK	0.211288	biological_process	575
DNA damage response, signal transduction by p53 class mediator resulting in induction of apoptosis	Group	19	19	1	5	RPS27L	0.214121	biological_process	576
positive regulation of bone mineralization	Group	19	19	1	5	ADRB2	0.214121	biological_process	577
regulation of insulin secretion	Group	19	19	1	5	CPT1A	0.214121	biological_process	578
regulation of mitotic cell cycle	Group	19	19	1	5	FBXO5	0.214121	biological_process	579
skeletal muscle fiber development	Group	19	19	1	5	GPX1	0.214121	biological_process	580
melanocyte differentiation	Group	19	19	1	5	RAB27A	0.214121	biological_process	581
hydrogen peroxide catabolic process	Group	19	19	1	5	GPX1	0.214121	biological_process	582
secretion	Group	19	19	1	5	CA2	0.214121	biological_process	583
response to pH	Group	19	19	1	5	CA2	0.214121	biological_process	584
regulation of transcription, DNA-dependent	Group	2501	2501	36	1	SMARCD2,PCGF6,CCDC101,CEBPA,RARB,RBL2,FOS,FOXM1,FOSB,E2F1,PPARGC1B,MYBL2,ATAD2,GTF2I,CHAF1A,MYCN,HELLS,MTA1,AES,CDCA7,UBTF,PSIP1,KAT2A,PHF17,ASF1B,GTF3A,MED30,E2F8,SNAPC5,MED22,TTF2,Bmyc,PMF1,PATZ1,ZNF398,PHF19	0.223272	biological_process	585
inactivation of MAPK activity	Group	20	20	1	5	DUSP22	0.224028	biological_process	586
regulation of growth	Group	71	71	2	2	CD81,AES	0.225174	biological_process	587
regulation of protein metabolic process	Group	71	71	2	2	UBE2C,UBE2T	0.225174	biological_process	588
mRNA transport	Group	71	71	2	2	NUP210,NUP133	0.225174	biological_process	589
negative regulation of cell proliferation	Group	324	324	6	1	CEBPA,RARB,CDKN2C,PRKRIR,CDKN3,SESN1	0.225955	biological_process	590
protein folding	Group	194	194	4	2	HSCB,FKBP3,BAG2,PPIL1	0.22934	biological_process	591
skeletal muscle tissue development	Group	72	72	2	2	CSF1R,MBNL1	0.229818	biological_process	592
negative regulation of DNA replication	Group	21	21	1	4	GMNN	0.23381	biological_process	593
DNA damage response, signal transduction resulting in induction of apoptosis	Group	21	21	1	4	CHEK2	0.23381	biological_process	594
positive regulation of gene-specific transcription	Group	21	21	1	4	PSRC1	0.23381	biological_process	595
cell cycle checkpoint	Group	21	21	1	4	CCNE2	0.23381	biological_process	596
DNA damage checkpoint	Group	21	21	1	4	CHEK2	0.23381	biological_process	597
glutamine metabolic process	Group	21	21	1	4	PPAT	0.23381	biological_process	598
nucleotide-excision repair, DNA damage removal	Group	21	21	1	4	RPA3	0.23381	biological_process	599
blastocyst development	Group	21	21	1	4	NASP	0.23381	biological_process	600
alveolus development	Group	21	21	1	4	ADA	0.23381	biological_process	601
morphogenesis of an epithelium	Group	21	21	1	4	CA2	0.23381	biological_process	602
response to X-ray	Group	21	21	1	4	CCND1	0.23381	biological_process	603
AdrenergicRb -> CREB signaling	Pathway	28	65	3	4	ADRB2,PRKAR2A,ARRB1	0.233989	Ariadne Signaling Pathways	604
regulation of small GTPase mediated signal transduction	Group	73	73	2	2	RASA3,RASGRP3	0.234468	biological_process	605
ubiquitin-dependent protein catabolic process	Group	196	196	4	2	USP46,SKP2,UBE2C,USP1	0.234719	biological_process	606
Wnt receptor signaling pathway	Group	134	134	3	2	LRP5,AES,RNF138	0.2389	biological_process	607
neuron migration	Group	74	74	2	2	Nde1,NAV1	0.239124	biological_process	608
ATP biosynthetic process	Group	74	74	2	2	ATP5L,ATP2A3	0.239124	biological_process	609
anti-apoptosis	Group	198	198	4	2	GPX1,BIRC5,PTMA,HELLS	0.240127	biological_process	610
positive regulation of T cell activation	Group	22	22	1	4	ADA	0.243469	biological_process	611
positive regulation of mitosis	Group	22	22	1	4	NUSAP1	0.243469	biological_process	612
induction of apoptosis by intracellular signals	Group	22	22	1	4	C14orf153	0.243469	biological_process	613
bone resorption	Group	22	22	1	4	ADRB2	0.243469	biological_process	614
T cell differentiation in the thymus	Group	22	22	1	4	NCAPH2	0.243469	biological_process	615
G2-M transition of mitotic cell cycle	Group	22	22	1	4	BIRC5	0.243469	biological_process	616
mRNA export from nucleus	Group	22	22	1	4	NUP133	0.243469	biological_process	617
retina development in camera-type eye	Group	22	22	1	4	PVRL1	0.243469	biological_process	618
embryonic hindlimb morphogenesis	Group	22	22	1	4	RARB	0.243469	biological_process	619
camera-type eye morphogenesis	Group	22	22	1	4	PVRL1	0.243469	biological_process	620
social behavior	Group	22	22	1	4	GNB1L	0.243469	biological_process	621
neurological system process	Group	22	22	1	4	GM2A	0.243469	biological_process	622
response to light stimulus	Group	22	22	1	4	FOS	0.243469	biological_process	623
response to reactive oxygen species	Group	22	22	1	4	GPX1	0.243469	biological_process	624
cholesterol metabolic process	Group	75	75	2	2	SORL1,CLN6	0.243784	biological_process	625
response to oxidative stress	Group	137	137	3	2	NDUFA6,PTGS1,GPX1	0.248968	biological_process	626
positive regulation of JNK cascade	Group	23	23	1	4	DUSP22	0.253007	biological_process	627
regulation of phosphorylation	Group	23	23	1	4	PPP1R14B	0.253007	biological_process	628
cAMP-mediated signaling	Group	23	23	1	4	EIF4EBP2	0.253007	biological_process	629
neuromuscular junction development	Group	23	23	1	4	PAK1	0.253007	biological_process	630
histone acetylation	Group	23	23	1	4	KAT2A	0.253007	biological_process	631
lysosome organization	Group	23	23	1	4	CLN6	0.253007	biological_process	632
cellular aromatic compound metabolic process	Group	23	23	1	4	CLYBL	0.253007	biological_process	633
glycosaminoglycan metabolic process	Group	23	23	1	4	CLN6	0.253007	biological_process	634
embryonic placenta development	Group	23	23	1	4	CEBPA	0.253007	biological_process	635
response to external stimulus	Group	23	23	1	4	PON3	0.253007	biological_process	636
response to zinc ion	Group	23	23	1	4	CA2	0.253007	biological_process	637
response to cytokine stimulus	Group	77	77	2	2	CCNE1,FOS	0.253115	biological_process	638
protein localization	Group	78	78	2	2	CD81,SGOL2	0.257783	biological_process	639
response to estrogen stimulus	Group	78	78	2	2	CCND1,CA2	0.257783	biological_process	640
cilium assembly	Group	24	24	1	4	ALMS1	0.262425	biological_process	641
chromatin silencing	Group	24	24	1	4	HELLS	0.262425	biological_process	642
positive regulation of calcium-mediated signaling	Group	24	24	1	4	ADA	0.262425	biological_process	643
positive regulation of cytokine production	Group	24	24	1	4	NFAM1	0.262425	biological_process	644
mitochondrial transport	Group	24	24	1	4	SLC25A10	0.262425	biological_process	645
protein secretion	Group	24	24	1	4	STEAP3	0.262425	biological_process	646
tricarboxylic acid cycle	Group	24	24	1	4	KIAA0100	0.262425	biological_process	647
limb morphogenesis	Group	24	24	1	4	BAK1	0.262425	biological_process	648
thymus development	Group	24	24	1	4	CCNB2	0.262425	biological_process	649
hemopoiesis	Group	80	80	2	2	TWSG1,TACC3	0.267124	biological_process	650
spliceosomal snRNP biogenesis	Group	25	25	1	4	GEMIN4	0.271725	biological_process	651
neuron projection morphogenesis	Group	25	25	1	4	PAK1	0.271725	biological_process	652
neurogenesis	Group	25	25	1	4	TACC3	0.271725	biological_process	653
ureteric bud development	Group	25	25	1	4	RARB	0.271725	biological_process	654
response to osmotic stress	Group	25	25	1	4	NOLC1	0.271725	biological_process	655
Amino sugars synthesis	Pathway	57	62	2	3	NANP,GNE	0.272253	Ariadne Metabolic Pathways	656
positive regulation of transcription, DNA-dependent	Group	144	144	3	2	CCNE1,E2F1,XRCC6	0.272686	biological_process	657
mesoderm formation	Group	26	26	1	3	TWSG1	0.280907	biological_process	658
reciprocal meiotic recombination	Group	26	26	1	3	TOPBP1	0.280907	biological_process	659
myeloid cell differentiation	Group	26	26	1	3	CEBPA	0.280907	biological_process	660
tissue development	Group	26	26	1	3	TWSG1	0.280907	biological_process	661
embryonic digit morphogenesis	Group	26	26	1	3	LRP5	0.280907	biological_process	662
sensory perception	Group	26	26	1	3	ARRB1	0.280907	biological_process	663
regulation of cell growth	Group	83	83	2	2	IGFBP4,FXYD2	0.28113	biological_process	664
Apoptosis	Pathway	52	72	3	4	BAK1,BIRC5,PRKAR2A	0.282801	Ariadne Signaling Pathways	665
endocytosis	Group	147	147	3	2	SORL1,LRP5,ARRB1	0.282927	biological_process	666
skeletal system development	Group	147	147	3	2	IGFBP4,AES,ANKH	0.282927	biological_process	667
spermatogenesis	Group	353	353	6	1	CLDN11,CADM1,HIST1H1A,RACGAP1,B4GALNT1,ASF1B	0.286822	biological_process	668
regulation of protein amino acid phosphorylation	Group	27	27	1	3	PRKAR2A	0.289975	biological_process	669
positive regulation of protein kinase activity	Group	27	27	1	3	CDC25B	0.289975	biological_process	670
endoplasmic reticulum unfolded protein response	Group	27	27	1	3	CCND1	0.289975	biological_process	671
mismatch repair	Group	27	27	1	3	EXO1	0.289975	biological_process	672
cell redox homeostasis	Group	85	85	2	2	C11orf31,SH3BGRL3	0.290457	biological_process	673
Methionine metabolism	Pathway	53	66	2	3	MTAP,SRM	0.296963	Ariadne Metabolic Pathways	674
protein amino acid dephosphorylation	Group	152	152	3	1	CDC25B,PTP4A3,DUSP22	0.300063	biological_process	675
cytolysis	Group	29	29	1	3	MMD	0.307768	biological_process	676
glutathione metabolic process	Group	29	29	1	3	GPX1	0.307768	biological_process	677
eating behavior	Group	29	29	1	3	CPT1A	0.307768	biological_process	678
response to drug	Group	295	295	5	1	CCND1,CCNE1,FOS,FOSB,ADA	0.31527	biological_process	679
protein amino acid ADP-ribosylation	Group	30	30	1	3	PARP1	0.316498	biological_process	680
double-strand break repair	Group	30	30	1	3	XRCC6	0.316498	biological_process	681
developmental growth	Group	30	30	1	3	ALMS1	0.316498	biological_process	682
peripheral nervous system development	Group	30	30	1	3	SLC5A3	0.316498	biological_process	683
leukocyte adhesion	Group	31	31	1	3	GMDS	0.325117	biological_process	684
erythrocyte differentiation	Group	31	31	1	3	DYRK3	0.325117	biological_process	685
blood vessel remodeling	Group	31	31	1	3	BAK1	0.325117	biological_process	686
RNA processing	Group	93	93	2	2	EXOSC5,EXOSC8	0.327564	biological_process	687
translational elongation	Group	161	161	3	1	RPS29,RPL35,RPS21	0.331016	biological_process	688
lipid transport	Group	94	94	2	2	SORL1,GM2A	0.33217	biological_process	689
fatty acid beta-oxidation	Group	32	32	1	3	CPT1A	0.333629	biological_process	690
placenta development	Group	32	32	1	3	ADA	0.333629	biological_process	691
neuromuscular process controlling balance	Group	32	32	1	3	GM2A	0.333629	biological_process	692
fertilization	Group	32	32	1	3	AAAS	0.333629	biological_process	693
post-translational protein modification	Group	95	95	2	2	UBE2C,UBE2T	0.336767	biological_process	694
TGFBR -> AP-1 signaling	Pathway	16	16	1	6	FOS	0.341433	Ariadne Signaling Pathways	695
TNFRSF5/6 -> RB1/E2F signaling	Pathway	16	16	1	6	E2F1	0.341433	Ariadne Signaling Pathways	696
positive regulation of multicellular organism growth	Group	33	33	1	3	GPAM	0.342033	biological_process	697
vasodilation	Group	33	33	1	3	GPX1	0.342033	biological_process	698
cellular biosynthetic process	Group	33	33	1	3	PRPS2	0.342033	biological_process	699
gluconeogenesis	Group	33	33	1	3	SLC25A10	0.342033	biological_process	700
gastrulation with mouth forming second	Group	33	33	1	3	LRP5	0.342033	biological_process	701
branching morphogenesis of a tube	Group	33	33	1	3	MYCN	0.342033	biological_process	702
cell migration	Group	97	97	2	2	SORL1,ABI2	0.345932	biological_process	703
Aspartate metabolism	Pathway	63	74	2	2	DARS2,ASRGL1	0.346002	Ariadne Metabolic Pathways	704
negative regulation of Wnt receptor signaling pathway	Group	34	34	1	2	CCND1	0.350331	biological_process	705
positive regulation of anti-apoptosis	Group	34	34	1	2	RPS27L	0.350331	biological_process	706
phototransduction	Group	34	34	1	2	ARRB1	0.350331	biological_process	707
response to lipopolysaccharide	Group	99	99	2	2	FOS,MGST2	0.355055	biological_process	708
protein amino acid autophosphorylation	Group	100	100	2	2	PAK1,NEK2	0.3596	biological_process	709
female pregnancy	Group	100	100	2	2	FOS,FOSB	0.3596	biological_process	710
G-protein signaling, coupled to cAMP nucleotide second messenger	Group	36	36	1	2	ARRB1	0.366617	biological_process	711
membrane fusion	Group	36	36	1	2	GM2A	0.366617	biological_process	712
RNA metabolic process	Group	36	36	1	2	POP5	0.366617	biological_process	713
somitogenesis	Group	36	36	1	2	KAT2A	0.366617	biological_process	714
cytoskeleton organization	Group	102	102	2	1	PAK1,ABI2	0.368654	biological_process	715
cell maturation	Group	37	37	1	2	CEBPA	0.374606	biological_process	716
protein metabolic process	Group	37	37	1	2	BAG2	0.374606	biological_process	717
response to insulin stimulus	Group	37	37	1	2	FADS1	0.374606	biological_process	718
regulation of ARF GTPase activity	Group	38	38	1	2	ADAP1	0.382495	biological_process	719
regulation of translational initiation	Group	38	38	1	2	EIF4EBP2	0.382495	biological_process	720
cholesterol homeostasis	Group	38	38	1	2	ALMS1	0.382495	biological_process	721
GPI anchor biosynthetic process	Group	38	38	1	2	PIGQ	0.382495	biological_process	722
learning	Group	38	38	1	2	AAAS	0.382495	biological_process	723
in utero embryonic development	Group	177	177	3	1	CCNB2,ADA,MBNL1	0.385829	biological_process	724
positive regulation of cell growth	Group	39	39	1	2	CD81	0.390284	biological_process	725
positive regulation of specific transcription from RNA polymerase II promoter	Group	39	39	1	2	CEBPA	0.390284	biological_process	726
EctodysplasinR -> AP-1 signaling	Pathway	19	19	1	5	FOS	0.391117	Ariadne Signaling Pathways	727
negative regulation of apoptosis	Group	180	180	3	1	GPX1,ADA,UNG	0.396011	biological_process	728
pigmentation	Group	40	40	1	2	RAB27A	0.397976	biological_process	729
negative regulation of neuron differentiation	Group	40	40	1	2	ASPM	0.397976	biological_process	730
activation of adenylate cyclase activity by G-protein signaling pathway	Group	40	40	1	2	ADRB2	0.397976	biological_process	731
protein transport	Group	556	556	8	1	RAB27A,KIF20A,NUP210,NUP133,KIF18A,TIMM8A,NASP,TIMM10	0.401905	biological_process	732
synaptogenesis	Group	41	41	1	2	CADM1	0.405571	biological_process	733
positive regulation of protein amino acid phosphorylation	Group	41	41	1	2	CCND1	0.405571	biological_process	734
mitochondrion organization	Group	41	41	1	2	CEBPA	0.405571	biological_process	735
BMP signaling pathway	Group	42	42	1	2	TWSG1	0.41307	biological_process	736
EDG3/5 -> AP-1/ELK-SRF signaling	Pathway	41	91	3	3	GNB1L,FOS,PRKAR2A	0.416868	Ariadne Signaling Pathways	737
growth	Group	43	43	1	2	CCNB2	0.420475	biological_process	738
T cell differentiation	Group	43	43	1	2	PATZ1	0.420475	biological_process	739
memory	Group	43	43	1	2	NTAN1	0.420475	biological_process	740
acute-phase response	Group	43	43	1	2	CEBPA	0.420475	biological_process	741
Atlas of Signaling	Pathway	381	6022	156	2	GPR183,HIST1H2BD,RPS29,SMARCD2,SNRPA1,HIST1H2AL,HIST1H2BM,RCL1,NUDT21,MRPL42,MRPL18,GNB1L,DARS2,MRPL34,SF3B5,PCGF6,MRPS36,CLYBL,PTGS1,CCND1,CEBPA,PARP1,RARB,CHEK2,ADRB2,RBL2,IGFBP4,CCNE1,GPX1,FOS,BAK1,PAK1,FOXM1,FOSB,CDKN2C,CLDN11,CCNA2,Mylc2b,BIRC5,ALOX5,CSF1R,E2F1,SKP2,CD81,MYBL2,IMPDH2,ALDH2,WEE1,ATP2A3,CCNB2,ADA,EXO1,FANCA,CDC25B,TOPBP1,APITD1,HIST1H1A,SLC5A3,TPX2,GTF2I,CPT1A,BUB1B,PVRL1,KIF2…	0.425491	Ariadne Signaling Pathways	742
Pentose-phosphate shunt	Pathway	29	34	1	2	PGLS	0.433553	Ariadne Metabolic Pathways	743
CD19 -> AP-1/ELK-SRF signaling	Pathway	29	57	2	3	FOS,CD81	0.433821	Ariadne Signaling Pathways	744
calcium-mediated signaling	Group	45	45	1	2	ALMS1	0.435007	biological_process	745
iron ion transport	Group	45	45	1	2	STEAP3	0.435007	biological_process	746
positive regulation of cell differentiation	Group	46	46	1	2	CCNE1	0.442135	biological_process	747
insulin receptor signaling pathway	Group	46	46	1	2	EIF4EBP2	0.442135	biological_process	748
adult locomotory behavior	Group	46	46	1	2	NTAN1	0.442135	biological_process	749
sensory perception of pain	Group	46	46	1	2	ARRB1	0.442135	biological_process	750
single fertilization	Group	46	46	1	2	EG434401	0.442135	biological_process	751
positive regulation of peptidyl-tyrosine phosphorylation	Group	47	47	1	2	CD81	0.449175	biological_process	752
cellular response to insulin stimulus	Group	47	47	1	2	PAK1	0.449175	biological_process	753
OxytocinR -> ELK-SRF/GATA/AP-1 signaling	Pathway	25	59	2	3	FOS,FOSB	0.451376	Ariadne Signaling Pathways	754
regulation of cell differentiation	Group	48	48	1	2	FADS1	0.456125	biological_process	755
hormone-mediated signaling	Group	48	48	1	2	PRKAR2A	0.456125	biological_process	756
myelination	Group	48	48	1	2	MBP	0.456125	biological_process	757
intracellular transport	Group	48	48	1	2	RANBP3L	0.456125	biological_process	758
odontogenesis of dentine-containing tooth	Group	48	48	1	2	CA2	0.456125	biological_process	759
ovarian follicle development	Group	48	48	1	2	LFNG	0.456125	biological_process	760
JNK cascade	Group	49	49	1	2	ARHGEF6	0.462989	biological_process	761
male gonad development	Group	49	49	1	2	FANCA	0.462989	biological_process	762
EndothelinRa -> AP-1/CREB signaling	Pathway	42	61	2	3	FOS,PAK1	0.468621	Ariadne Signaling Pathways	763
glucose homeostasis	Group	50	50	1	2	ALMS1	0.469765	biological_process	764
Insulin Action	Pathway	50	905	24	2	RPS29,MRPL42,MRPL18,DARS2,MRPL34,MRPS36,CLYBL,CEBPA,IGFBP4,FOXM1,ALDH2,CPT1A,PRKAR2A,RPS27L,TFAP4,ELOVL6,ABCD2,PDK1,MRPL36,PGLS,SLC25A10,RPL35,RPS21,PRPS2	0.470981	Ariadne Signaling Pathways	765
vasculogenesis	Group	51	51	1	1	FOXM1	0.476457	biological_process	766
behavior	Group	51	51	1	1	FOSB	0.476457	biological_process	767
SomatostatinR -> ATF1/TP53 signaling	Pathway	8	25	1	4	PRKAR2A	0.479582	Ariadne Signaling Pathways	768
AdenosineR -> AP-1 signaling	Pathway	19	25	1	4	FOS	0.479582	Ariadne Signaling Pathways	769
microtubule-based process	Group	52	52	1	1	GTSE1	0.483064	biological_process	770
chromatin remodeling	Group	52	52	1	1	KAT2A	0.483064	biological_process	771
RNA elongation from RNA polymerase II promoter	Group	53	53	1	1	POLR2J	0.489588	biological_process	772
GRIN1 -> CREB signaling	Pathway	14	26	1	3	PRKAR2A	0.49303	Ariadne Signaling Pathways	773
IGF1R -> CEBPA/FOXO1A signaling	Pathway	12	26	1	3	CEBPA	0.49303	Ariadne Signaling Pathways	774
cell growth	Group	55	55	1	1	CCNG1	0.502392	biological_process	775
cellular metabolic process	Group	55	55	1	1	GMDS	0.502392	biological_process	776
visual perception	Group	213	213	3	1	RP9,CLN6,ALMS1	0.503968	biological_process	777
EndothelinRb -> AP-1/CREB/ELK-SRF signaling	Pathway	51	104	3	2	GNB1L,FOS,PRKAR2A	0.50418	Ariadne Signaling Pathways	778
inflammatory response	Group	293	293	4	1	IGFBP4,FOS,ALOX5,NFAM1	0.505648	biological_process	779
protein catabolic process	Group	56	56	1	1	CLN6	0.508672	biological_process	780
activation of caspase activity	Group	57	57	1	1	BAK1	0.514874	biological_process	781
response to calcium ion	Group	57	57	1	1	CCND1	0.514874	biological_process	782
FrizzledR -> JUN/PAX2 signaling	Pathway	16	28	1	3	LRP5	0.518899	Ariadne Signaling Pathways	783
keratinocyte differentiation	Group	58	58	1	1	PTGS1	0.520998	biological_process	784
TLR -> AP-1 signaling	Pathway	30	30	1	3	FOS	0.543456	Ariadne Signaling Pathways	785
chemotaxis	Group	145	145	2	1	CMTM7,CXCL14	0.547208	biological_process	786
Urea cycle and arginine metabolism	Pathway	86	110	2	1	ALDH2,SRM	0.547764	Ariadne Metabolic Pathways	787
ProstaglandinIR -> ATF1/ELK-SRF/CREB signaling	Pathway	35	71	2	2	FOS,PRKAR2A	0.549785	Ariadne Signaling Pathways	788
spermatid development	Group	63	63	1	1	ALMS1	0.55048	biological_process	789
generation of precursor metabolites and energy	Group	63	63	1	1	CEBPA	0.55048	biological_process	790
NTRK -> FOXO/MYCN signaling	Pathway	19	31	1	3	MYCN	0.555263	Ariadne Signaling Pathways	791
cell surface receptor linked signal transduction	Group	230	230	3	1	ADAP1,NFAM1,PDK1	0.555608	biological_process	792
negative regulation of neuron apoptosis	Group	65	65	1	1	BIRC5	0.56176	biological_process	793
amino acid metabolic process	Group	65	65	1	1	QDPR	0.56176	biological_process	794
embryonic limb morphogenesis	Group	65	65	1	1	MBNL1	0.56176	biological_process	795
response to glucose stimulus	Group	65	65	1	1	GPX1	0.56176	biological_process	796
calcium ion transport	Group	149	149	2	1	ATP2A3,TPCN1	0.561951	biological_process	797
sodium ion transport	Group	149	149	2	1	SLC5A3,FXYD2	0.561951	biological_process	798
CD19 -> NF-kB signaling	Pathway	12	32	1	3	CD81	0.566767	Ariadne Signaling Pathways	799
response to hormone stimulus	Group	68	68	1	1	GPX1	0.578152	biological_process	800
cellular defense response	Group	69	69	1	1	TYROBP	0.583479	biological_process	801
tRNA aminoacylation for protein translation	Group	70	70	1	1	DARS2	0.588739	biological_process	802
homophilic cell adhesion	Group	159	159	2	1	CADM1,PVRL1	0.59729	biological_process	803
exocytosis	Group	72	72	1	1	RAB27A	0.599061	biological_process	804
FrizzledR -> CTNNB signaling	Pathway	9	35	1	2	LRP5	0.599533	Ariadne Signaling Pathways	805
ThromboxaneR -> CREB signaling	Pathway	24	78	2	2	GNB1L,PRKAR2A	0.601251	Ariadne Signaling Pathways	806
Glycogen metabolism	Pathway	37	55	1	1	PPA2	0.602693	Ariadne Metabolic Pathways	807
Ras protein signal transduction	Group	73	73	1	1	RASGRP3	0.604125	biological_process	808
regulation of blood pressure	Group	73	73	1	1	PTGS1	0.604125	biological_process	809
negative regulation of signal transduction	Group	74	74	1	1	RGS10	0.609125	biological_process	810
transforming growth factor beta receptor signaling pathway	Group	74	74	1	1	DUSP22	0.609125	biological_process	811
TNFRSF1A -> AP-1/ATF/TP53 signaling	Pathway	30	36	1	2	FOS	0.609899	Ariadne Signaling Pathways	812
Axon Guidance	Pathway	58	1049	26	2	GPR183,PARP1,PAK1,Mylc2b,EXO1,FANCA,TOPBP1,GTF2I,UNG,RASA3,XRCC6,RASGRP3,PRKAR2A,ANLN,ARHGEF6,CDK2AP1,MED30,RAD51AP1,SNAPC5,MED22,TTF2,NRM,SGPP1,POLE2,POLR2J,RPA3	0.61792	Ariadne Signaling Pathways	813
cellular process	Group	77	77	1	1	PSRC1	0.623751	biological_process	814
regulation of gene expression	Group	78	78	1	1	PATZ1	0.628503	biological_process	815
NGFR -> AP-1/CEBPB/CREB/ELK-SRF/TP53 signaling	Pathway	35	38	1	2	FOS	0.629836	Ariadne Signaling Pathways	816
Histidine metabolism	Pathway	48	60	1	1	ALDH2	0.635017	Ariadne Metabolic Pathways	817
regulation of translation	Group	80	80	1	1	EIF4EBP2	0.63783	biological_process	818
cytokine-mediated signaling pathway	Group	80	80	1	1	CEBPA	0.63783	biological_process	819
DopamineR1 -> CREB/ELK-SRF signaling	Pathway	18	39	1	2	PRKAR2A	0.639422	Ariadne Signaling Pathways	820
small GTPase mediated signal transduction	Group	263	263	3	1	PAK1,RAB27A,PDK1	0.646099	biological_process	821
TNFR -> AP-1/ATF/TP53 signaling	Pathway	40	40	1	2	FOS	0.648761	Ariadne Signaling Pathways	822
kidney development	Group	83	83	1	1	CA2	0.651384	biological_process	823
regulation of apoptosis	Group	177	177	2	1	BAK1,PSMG2	0.655422	biological_process	824
NeuropeptideYR -> ATF/CREB signaling	Pathway	36	130	3	2	GNB1L,PRKAR2A,CAMK1	0.655937	Ariadne Signaling Pathways	825
GlucagonR -> CREB/ELK-SRF/SP1 signaling	Pathway	20	41	1	2	PRKAR2A	0.657859	Ariadne Signaling Pathways	826
Glycosylphosphatidylinositol(GPI)-anchor biosynthesis	Pathway	32	64	1	1	PIGQ	0.659012	Ariadne Metabolic Pathways	827
IL8R -> CREB/EGR signaling	Pathway	33	87	2	2	GNB1L,PRKAR2A	0.66078	Ariadne Signaling Pathways	828
regulation of Rho protein signal transduction	Group	86	86	1	1	ARHGEF6	0.664433	biological_process	829
regulation of transcription	Group	533	533	6	1	E2F1,MYBL2,MYCN,FADS1,TMPO,PATZ1	0.665113	biological_process	830
cell-cell signaling	Group	275	275	3	1	FADS1,CXCL14,MGST2	0.675592	biological_process	831
CannabinoidR -> AP-1/EGR signaling	Pathway	51	134	3	2	GNB1L,FOS,PRKAR2A	0.676108	Ariadne Signaling Pathways	832
response to hypoxia	Group	184	184	2	1	PAK1,ADA	0.676152	biological_process	833
protein amino acid glycosylation	Group	89	89	1	1	ST6GALNAC6	0.676994	biological_process	834
NTRK -> AP-1/CREB/ELK-SRF/MYC/SMAD3/TP53 signaling	Pathway	59	90	2	2	FOS,PAK1	0.678986	Ariadne Signaling Pathways	835
cation transport	Group	90	90	1	1	ATP2A3	0.681076	biological_process	836
locomotory behavior	Group	90	90	1	1	ANKH	0.681076	biological_process	837
SerotoninR4/6/7 -> NR3C signaling	Pathway	24	44	1	2	PRKAR2A	0.683774	Ariadne Signaling Pathways	838
blood coagulation	Group	93	93	1	1	RAB27A	0.693016	biological_process	839
steroid metabolic process	Group	94	94	1	1	SORL1	0.696896	biological_process	840
IGF1R -> ELK-SRF/HIF1A/MYC/SREBF signaling	Pathway	23	46	1	2	GNB1L	0.699956	Ariadne Signaling Pathways	841
Mannose metabolism	Pathway	53	73	1	1	GMDS	0.7075	Ariadne Metabolic Pathways	842
DopamineR2 -> AP-1/CREB/ELK-SRF signaling	Pathway	47	95	2	2	GNB1L,FOS	0.707562	Ariadne Signaling Pathways	843
CholinergicRn -> CREB signaling	Pathway	23	47	1	2	PRKAR2A	0.707736	Ariadne Signaling Pathways	844
ProstaglandinFR -> ATF1/ELK-SRF/CREB signaling	Pathway	28	47	1	2	FOS	0.707736	Ariadne Signaling Pathways	845
protein ubiquitination	Group	98	98	1	1	UBE2C	0.711933	biological_process	846
ROS metabolism	Pathway	43	74	1	1	GPX1	0.712452	Ariadne Metabolic Pathways	847
ErythropoietinR -> ELK-SRF/FOS signaling	Pathway	33	96	2	2	GNB1L,FOS	0.713017	Ariadne Signaling Pathways	848
B Cell Activation	Pathway	65	1178	28	2	RPS29,MRPL42,MRPL18,DARS2,MRPL34,MRPS36,PTGS1,CEBPA,GPX1,FOS,PAK1,FOSB,Mylc2b,ALOX5,CD81,RAB27A,RASGRP3,RPS27L,CAMK1,ANLN,ARHGEF6,CDK2AP1,MRPL36,HSCB,SGPP1,FKBP3,RPL35,RPS21	0.713132	Ariadne Signaling Pathways	849
Guanylate Cyclase Pathway	Pathway	36	1219	29	2	HIST1H2BD,SMARCD2,HIST1H2AL,HIST1H2BM,PCGF6,Mylc2b,HIST1H1A,SLC5A3,RACGAP1,RAB27A,FADS1,NUSAP1,HELLS,PRKAR2A,MTA1,CAMK1,ANLN,KAT2A,H2AFZ,FXYD2,GTSE1,NASP,H1F0,NRM,SGPP1,HIRIP3,HIST1H2AE,HIST3H3,HIST1H4D	0.71458	Ariadne Signaling Pathways	850
ErythropoietinR -> NF-kB signaling	Pathway	11	48	1	2	GNB1L	0.715316	Ariadne Signaling Pathways	851
ICAM1 -> AP-1/CREB/ELK-SRF signaling	Pathway	29	48	1	2	FOS	0.715316	Ariadne Signaling Pathways	852
muscle organ development	Group	100	100	1	1	MBNL1	0.71917	biological_process	853
ossification	Group	101	101	1	0	TWSG1	0.722721	biological_process	854
response to peptide hormone stimulus	Group	101	101	1	0	LRP5	0.722721	biological_process	855
integrin-mediated signaling pathway	Group	103	103	1	0	GSG2	0.729688	biological_process	856
axon guidance	Group	106	106	1	0	PVRL1	0.739812	biological_process	857
Metabolism of glycerophospholipids and ether lipids	Pathway	150	300	4	1	AGPAT7,GPAM,GPD1L,SMPD4	0.745357	Ariadne Metabolic Pathways	858
B-cell receptor -> AP-1 signaling	Pathway	25	53	1	1	FOS	0.750381	Ariadne Signaling Pathways	859
ThrombinR -> AP-1/CREB/ELK-SRF/SP1 signaling	Pathway	54	104	2	1	FOS,ARHGEF6	0.75367	Ariadne Signaling Pathways	860
anterior-posterior pattern formation	Group	111	111	1	0	LRP5	0.755853	biological_process	861
FSHR -> FOXO1A signaling	Pathway	9	54	1	1	GNB1L	0.756861	Ariadne Signaling Pathways	862
transmembrane receptor protein tyrosine kinase signaling pathway	Group	113	113	1	0	CSF1R	0.76199	biological_process	863
Sphingolipid metabolism	Pathway	83	164	2	1	NAAA,SMPD4	0.763754	Ariadne Metabolic Pathways	864
PTAFR -> AP-1/ATF1/CREB/ERK-SRF signaling	Pathway	44	107	2	1	FOS,PRKAR2A	0.767596	Ariadne Signaling Pathways	865
GFR -> AP-1/CREB/CREBBP/ELK-SRF/MYC signaling	Pathway	50	156	3	1	FOS,PAK1,CSF1R	0.771597	Ariadne Signaling Pathways	866
vesicle-mediated transport	Group	223	223	2	0	RAB27A,KIF20A	0.773642	biological_process	867
immune response	Group	604	604	6	0	GPR183,MBP,CADM1,EXO1,PVRL1,CXCL14	0.774976	biological_process	868
SerotoninR1 -> FOS signaling	Pathway	43	109	2	1	GNB1L,FOS	0.776497	Ariadne Signaling Pathways	869
GRM1/5 -> CREB signaling	Pathway	39	110	2	1	GNB1L,PRKAR2A	0.780836	Ariadne Signaling Pathways	870
IGF1R -> MEF/MYOD/MYOG signaling	Pathway	36	58	1	1	PAK1	0.781151	Ariadne Signaling Pathways	871
cell motion	Group	120	120	1	0	ABI2	0.782282	biological_process	872
cell communication	Group	120	120	1	0	OIP5	0.782282	biological_process	873
FcIgER -> ELK-SRF signaling	Pathway	34	62	1	1	PAK1	0.803028	Ariadne Signaling Pathways	874
Apoptosis Regulation	Pathway	69	613	13	2	PARP1,BAK1,BIRC5,EXO1,FANCA,TOPBP1,UNG,XRCC6,TWSG1,PRKAR2A,RAD51AP1,POLE2,RPA3	0.808811	Ariadne Signaling Pathways	875
VasopressinR2 -> MEF/MYOD/NFATC/MYOG signaling	Pathway	52	117	2	1	PAK1,CAMK1	0.8092	Ariadne Signaling Pathways	876
VasopressinR1 -> MEF/MYOD/NFATC/MYOG signaling	Pathway	54	119	2	1	PAK1,CAMK1	0.816685	Ariadne Signaling Pathways	877
VasopressinR2 -> CREB/ELK-SRF/AP-1/EGR signaling	Pathway	56	122	2	1	FOS,PRKAR2A	0.827424	Ariadne Signaling Pathways	878
Bile acids metabolism	Pathway	70	104	1	0	ALDH2	0.828239	Ariadne Metabolic Pathways	879
central nervous system development	Group	140	140	1	0	MBP	0.831241	biological_process	880
VIPR -> CREB/CEBP signaling	Pathway	31	68	1	1	PRKAR2A	0.831835	Ariadne Signaling Pathways	881
Pterine biosynthesis	Pathway	56	106	1	0	QDPR	0.834074	Ariadne Metabolic Pathways	882
EGFR/ERBB3 -> MEF/MYOD/NFATC/MYOG signaling	Pathway	59	124	2	1	PAK1,CAMK1	0.834267	Ariadne Signaling Pathways	883
Tight Junction Regulation	Pathway	5	69	1	1	CLDN11	0.836211	Ariadne Signaling Pathways	884
Arachidonic acid metabolism	Pathway	146	272	3	1	PTGS1,GPX1,ALOX5	0.841152	Ariadne Metabolic Pathways	885
Fatty acid oxidation	Pathway	70	109	1	0	CPT1A	0.842465	Ariadne Metabolic Pathways	886
GFR -> NCOR2 signaling	Pathway	27	130	2	1	PAK1,CSF1R	0.853359	Ariadne Signaling Pathways	887
FibronectinR -> AP-1/ELK-SRF/SREBF signaling	Pathway	40	74	1	1	FOS	0.856451	Ariadne Signaling Pathways	888
EGFR -> AP-1/ATF2 signaling	Pathway	48	76	1	1	FOS	0.863833	Ariadne Signaling Pathways	889
EDG2 -> ELK-SRF signaling	Pathway	33	78	1	1	GNB1L	0.870837	Ariadne Signaling Pathways	890
TachykininR -> ELK-SRF signaling	Pathway	27	78	1	1	PRKAR2A	0.870837	Ariadne Signaling Pathways	891
Gonadotrope Cell Activation	Pathway	71	698	14	2	PTGS1,CEBPA,GPX1,FOS,PAK1,FOSB,ALOX5,CSF1R,RASA3,RAB27A,RASGRP3,PRKAR2A,CAMK1,ARHGEF6	0.873805	Ariadne Signaling Pathways	892
NeurotensinR -> ELK-SRF/AP-1/EGR signaling	Pathway	33	79	1	1	FOS	0.874204	Ariadne Signaling Pathways	893
FSHR -> CREB/ELK-SRF/GATA4 signaling	Pathway	29	81	1	1	PRKAR2A	0.880678	Ariadne Signaling Pathways	894
Branched chain amino acids metabolism	Pathway	93	127	1	0	ALDH2	0.88476	Ariadne Metabolic Pathways	895
Lysine metabolsm	Pathway	74	129	1	0	ALDH2	0.888709	Ariadne Metabolic Pathways	896
potassium ion transport	Group	179	179	1	0	FXYD2	0.897361	biological_process	897
AngiotensinR -> CREB/ELK-SRF/TP53 signaling	Pathway	38	89	1	1	PRKAR2A	0.903426	Ariadne Signaling Pathways	898
Focal Adhesion Regulation	Pathway	41	308	5	1	PAK1,CSF1R,CDC25B,RASA3,ARHGEF6	0.904912	Ariadne Signaling Pathways	899
defense response	Group	188	188	1	0	CD81	0.908497	biological_process	900
GFR -> FOXO3A signaling	Pathway	7	94	1	1	CSF1R	0.915397	Ariadne Signaling Pathways	901
EphrinR -> actin signaling	Pathway	15	216	3	1	Mylc2b,ANLN,SGPP1	0.9216	Ariadne Signaling Pathways	902
Notch Pathway	Pathway	40	1486	31	2	HIST1H2BD,SMARCD2,HIST1H2AL,HIST1H2BM,PCGF6,FOS,FOSB,Mylc2b,SKP2,ALDH2,HIST1H1A,RACGAP1,MYCN,NUSAP1,HELLS,MTA1,ANLN,KAT2A,H2AFZ,TFAP4,GTSE1,NASP,PDK1,H1F0,NRM,SGPP1,UBE2T,HIRIP3,HIST1H2AE,HIST3H3,HIST1H4D	0.929984	Ariadne Signaling Pathways	903
VasopressinR1 -> CREB/ELK-SRF/AP-1/EGR signaling	Pathway	53	102	1	0	FOS	0.931558	Ariadne Signaling Pathways	904
synaptic transmission	Group	214	214	1	0	MBP	0.934348	biological_process	905
protein modification process	Group	217	217	1	0	UBQLN4	0.936816	biological_process	906
CholinergicRm -> CREB/ELK-SRF signaling	Pathway	41	107	1	0	GNB1L	0.940059	Ariadne Signaling Pathways	907
Ser/Gly/Thr/Cys metabolism	Pathway	133	183	1	0	ALDH2	0.95704	Ariadne Metabolic Pathways	908
Translation Control	Pathway	86	984	18	1	GPR183,RPS29,MRPL42,MRPL18,GNB1L,DARS2,MRPL34,MRPS36,IGFBP4,CSF1R,RASA3,RASGRP3,RPS27L,CAMK1,MRPL36,RPL35,RPS21,TSPAN4	0.961947	Ariadne Signaling Pathways	909
cell adhesion	Group	650	650	4	0	CLDN11,CADM1,PVRL1,GNE	0.965033	biological_process	910
signal transduction	Group	2809	2809	26	0	GPR183,S100A6,RARB,ADRB2,IGFBP4,CSF1R,GTF2I,RACGAP1,LRP5,PRKRIR,GRK6,STK24,CXCL14,PRKAR2A,MTA1,CAMK1,DEPDC1B,RASSF2,NDRG2,ARRB1,PDK1,MGST2,PPP2R5D,GPSM2,DEK,IMPA2	0.96564	biological_process	911
Mast Cell Activation	Pathway	64	529	8	1	PTGS1,GPX1,PAK1,ALOX5,RAB27A,RASGRP3,CAMK1,ARHGEF6	0.968509	Ariadne Signaling Pathways	912
Actin Cytoskeleton Regulation	Pathway	51	539	8	1	GNB1L,PAK1,Mylc2b,CSF1R,RASA3,ANLN,ARHGEF6,SGPP1	0.973021	Ariadne Signaling Pathways	913
Tryptophan metabolism	Pathway	110	225	1	0	ALDH2	0.979799	Ariadne Metabolic Pathways	914
NK Cell Activation	Pathway	59	523	7	1	PAK1,TYROBP,RAB27A,RASGRP3,CAMK1,ARHGEF6,TSPAN4	0.984872	Ariadne Signaling Pathways	915
Melanogenesis	Pathway	51	682	10	1	GPR183,GNB1L,ADRB2,CSF1R,ALDH2,RASA3,LRP5,PRKAR2A,CAMK1,TFAP4	0.98609	Ariadne Signaling Pathways	916
T-cell receptor -> AP-1 signaling	Pathway	44	180	1	0	FOS	0.991464	Ariadne Signaling Pathways	917
Skeletal Myogenesis Control	Pathway	70	569	7	1	ADRB2,IGFBP4,PAK1,CSF1R,TWSG1,CAMK1,ARHGEF6	0.99324	Ariadne Signaling Pathways	918
Adipocytokine Signaling	Pathway	52	780	11	1	CLYBL,CEBPA,RARB,ALDH2,CPT1A,FADS1,TFAP4,ELOVL6,ABCD2,PDK1,SLC25A10	0.993454	Ariadne Signaling Pathways	919
response to stimulus	Group	724	724	3	0	RP9,ARRB1,ALMS1	0.994944	biological_process	920
Gap Junction Regulation	Pathway	51	639	7	1	GPR183,GNB1L,ADRB2,CSF1R,RASA3,RASGRP3,PRKAR2A	0.998169	Ariadne Signaling Pathways	921
T Cell Activation	Pathway	81	1100	15	1	PTGS1,GPX1,PAK1,Mylc2b,ALOX5,SKP2,RASA3,RAB27A,RASGRP3,CAMK1,ANLN,ARHGEF6,CDK2AP1,SGPP1,UBE2T	0.999071	Ariadne Signaling Pathways	922
Adherens Junction Regulation	Pathway	41	692	7	1	IGFBP4,PAK1,CSF1R,PVRL1,LRP5,TWSG1,ARHGEF6	0.999357	Ariadne Signaling Pathways	923
proteolysis	Group	651	651	1	0	CTSF	0.999764	biological_process	924
G-protein coupled receptor protein signaling pathway	Group	2761	2761	6	0	GPR183,GNB1L,ADRB2,ARRB1,SLC19A2,GPSM2	1	biological_process	925

## Sheet: trim by pval
Name	Type	Total Entities	Expanded # of Entities	Overlap	Percent Overlap	Overlapping Entities	p-value	Data Source	#
cell cycle	Group	539	539	58	10	C21orf45,PRR6,Nde1,S100A6,CCND1,CHEK2,RBL2,CCNE1,CDKN2C,CCNA2,BIRC5,E2F1,WEE1,CCNB2,AURKA,CADM1,CCNG1,CDC25B,CKS1B,PLK1,GSG2,BUB1B,KIF23,FBXO5,MDC1,CHAF1A,RACGAP1,GMNN,FANCI,UBE2C,CDCA8,NUSAP1,NEK2,STEAP3,HELLS,CCNE2,CDKN3,CKS2,ANLN,INCENP,CLSPN,RASSF2,SGOL1,CDCA3,NCAPD2,OIP5,SPC24,DSCC1,NOLC1,CDK2AP1,NASP,E2F8,RBM38,CDCA2,ASPM,SGOL2,PMF1,PSRC1	1.52404e-36	biological_process	1
cell division	Group	266	266	36	13	C21orf45,PRR6,Nde1,CCND1,CCNE1,CCNA2,BIRC5,WEE1,CCNB2,CCNG1,CDC25B,CKS1B,PLK1,BUB1B,KIF23,FBXO5,RACGAP1,UBE2C,CDCA8,NUSAP1,NEK2,HELLS,CCNE2,CKS2,ANLN,INCENP,CDCA7,SGOL1,CDCA3,NCAPD2,OIP5,SPC24,CDCA2,ASPM,SGOL2,PMF1	2.28443e-26	biological_process	2
mitosis	Group	213	213	33	15	C21orf45,PRR6,Nde1,CCNA2,BIRC5,WEE1,CCNB2,AURKA,CCNG1,CDC25B,PLK1,TPX2,BUB1B,KIF23,FBXO5,UBE2C,CDCA8,NUSAP1,NEK2,KIF2C,HELLS,KIF22,ANLN,INCENP,SGOL1,CDCA3,NCAPD2,OIP5,SPC24,NOLC1,CDCA2,ASPM,PMF1	3.45285e-26	biological_process	3
Cell Cycle Regulation	Pathway	135	2164	105	4	HIST1H2BD,RPS29,SMARCD2,SNRPA1,HIST1H2AL,HIST1H2BM,RCL1,NUDT21,MRPL42,MRPL18,DARS2,MRPL34,SF3B5,PCGF6,MRPS36,CCND1,PARP1,CHEK2,RBL2,CCNE1,PAK1,CDKN2C,CCNA2,CSF1R,E2F1,SKP2,WEE1,CCNB2,EXO1,FANCA,CDC25B,TOPBP1,APITD1,HIST1H1A,TPX2,GTF2I,BUB1B,KIF23,FBXO5,UNG,RASA3,RACGAP1,LRP5,XRCC6,TWSG1,CDCA8,RASGRP3,NUSAP1,NEK2,KIF2C,HELLS,PRKAR2A,MTA1,CCNE2,KIF22,RPS27L,INCENP,POLH,KAT2A,MBNL1,H2AFZ,TACC3,NUP21…	7.51182e-16	Ariadne Signaling Pathways	4
nucleosome assembly	Group	139	139	18	12	HIST1H2AD,HIST1H2BD,HIST1H2AL,HIST1H2BN,HIST1H2BM,HIST2H3D,H2afv,Hist2h4,Hist1h4f,Hist1h4k,Hist1h4b,HIST1H1A,H2AFZ,ASF1B,H1F0,HIST1H2AE,HIST3H3,HIST1H4D	1.93425e-13	biological_process	5
response to DNA damage stimulus	Group	236	236	17	7	PARP1,CHEK2,EXO1,FANCA,TOPBP1,MDC1,UNG,CHAF1A,XRCC6,FANCI,USP1,RPS27L,POLH,CLSPN,DTL,RAD51AP1,SESN1	9.69382e-09	biological_process	6
cell proliferation	Group	385	385	20	5	C6orf108,S100A6,IGFBP4,GPX1,BAK1,CSF1R,E2F1,SORL1,SKP2,CKS1B,PLK1,TPX2,BUB1B,PTMA,KIF2C,CKS2,TACC3,NASP,E2F8,TCF19	1.17318e-07	biological_process	7
DNA repair	Group	251	251	16	6	PARP1,EXO1,FANCA,TOPBP1,MDC1,UNG,CHAF1A,XRCC6,FANCI,USP1,KIF22,RPS27L,POLH,CLSPN,RAD51AP1,POLE2	1.4396e-07	biological_process	8
DNA replication	Group	168	168	13	7	DNA2,CHAF1A,DUT,POLH,CLSPN,ORC2L,DSCC1,DTL,NASP,GINS4,POLE2,POLD2,RPA3	2.37024e-07	biological_process	9
rRNA processing	Group	114	114	10	8	RCL1,RRP1B,NOLC1,EXOSC5,EIF4A3,GEMIN4,EXOSC2,EXOSC8,POP5,IMP3	1.8922e-06	biological_process	10
regulation of cell cycle	Group	69	69	8	11	CCND1,CCNE1,BAK1,E2F1,SKP2,CCNE2,TACC3,PSMG2	2.51101e-06	biological_process	11
response to corticosterone stimulus	Group	19	19	5	26	PTGS1,CCND1,CCNE1,FOS,FOSB	3.10208e-06	biological_process	12
Pyrimidine metabolism	Pathway	106	184	13	7	LOC727761,ATAD2,NME3,DUT,POLH,UMPS,UCK2,DCTD,POLE2,POLR1B,POLR2J,POLD2,POLR3H	4.18133e-06	Ariadne Metabolic Pathways	13
biological_process	Group	3014	3014	65	2	NDUFA6,NDUFB8,RPS29,LAGE3,RCL1,COMMD3,NAAA,THYN1,BRP44L,C21orf45,CHCHD7,ARPC5L,MASTL,C15orf23,REEP6,CLYBL,HIST2H3D,Hyls1,0610012G03Rik,IMPDH2,EXO1,BUB1B,CDCA8,RGS10,LFNG,NME3,CDKN3,DEPDC1B,POLH,CLSPN,GMDS,SLC19A2,NDUFV2,CDCA3,ARHGEF6,PSMC3IP,GEMIN4,UMPS,ARRDC3,CLN6,TPCN1,ZDHHC14,HSCB,CDCA2,MFNG,ALMS1,NRM,ASPM,Jtv1,RPL35,SMYD2,RPS21,ANKH,UQCR,POLR1B,EXOSC8,C2orf28,DEK,HIST1H2AE,NOL6,POLR3E,RNF138,…	1.0991e-05	biological_process	14
regulation of cyclin-dependent protein kinase activity	Group	42	42	6	14	CDKN2C,CCNG1,CKS1B,CCNE2,CDKN3,CKS2	1.37092e-05	biological_process	15
liver development	Group	68	68	7	10	CCND1,CEBPA,CCNE1,FOXM1,ALDH2,CADM1,ADA	2.37911e-05	biological_process	16
spindle organization	Group	16	16	4	25	AURKA,BUB1B,UBE2C,CKS2	3.9982e-05	biological_process	17
DNA damage response, detection of DNA damage	Group	7	7	3	42	MRPS35,MRPS26,PARP1	6.68282e-05	biological_process	18
response to vitamin E	Group	7	7	3	42	CCND1,CCNE1,ADA	6.68282e-05	biological_process	19
G1-S transition of mitotic cell cycle	Group	57	57	6	10	CCND1,CCNE1,CDKN2C,E2F1,SKP2,CDKN3	8.09168e-05	biological_process	20
Hedgehog Pathway	Pathway	17	624	32	5	HIST1H2BD,SMARCD2,HIST1H2AL,HIST1H2BM,PCGF6,CCND1,PARP1,SKP2,EXO1,FANCA,TOPBP1,HIST1H1A,UNG,MYCN,XRCC6,HELLS,PRKAR2A,MTA1,POLH,KAT2A,H2AFZ,ORC2L,RAD51AP1,NASP,H1F0,UBE2T,POLE2,HIRIP3,HIST1H2AE,RPA3,HIST3H3,HIST1H4D	9.41615e-05	Ariadne Signaling Pathways	21
centromeric heterochromatin formation	Group	2	2	2	100	PRR6,HELLS	0.000158258	biological_process	22
regulation of cell proliferation	Group	135	135	8	5	PTGS1,CEBPA,FOXM1,CD81,FANCA,CDCA7,FXYD2,DUSP22	0.000324291	biological_process	23
response to progesterone stimulus	Group	27	27	4	14	CCNE1,FOS,FOSB,ALDH2	0.000345578	biological_process	24
nucleoside metabolic process	Group	28	28	4	14	PPAT,MTAP,UMPS,PRPS2	0.000399194	biological_process	25
carbohydrate metabolic process	Group	296	296	12	4	ST6GALNAC6,NANP,PGM2L1,ALDH2,B4GALNT1,GMDS,PDK1,GNE,PGLS,PIGQ,GPD1L,ADPGK	0.000411902	biological_process	26
N-acetylneuraminate biosynthetic process	Group	3	3	2	66	NANP,GNE	0.000470808	biological_process	27
response to organic nitrogen	Group	54	54	5	9	PTGS1,CCND1,CCNE1,VKORC1,MGST2	0.000588012	biological_process	28
apoptosis	Group	550	550	17	3	GPX1,BAK1,PAK1,BIRC5,E2F1,CADM1,BUB1B,SIVA1,NME3,STEAP3,PHF17,ARHGEF6,PSMG2,ALMS1,DUSP22,SGPP1,BAG2	0.000682228	biological_process	29
desensitization of G-protein coupled receptor protein signaling pathway by arrestin	Group	4	4	2	50	ADRB2,ARRB1	0.00093376	biological_process	30
ganglioside biosynthetic process	Group	4	4	2	50	ST6GALNAC6,B4GALNT1	0.00093376	biological_process	31
fat cell differentiation	Group	35	35	4	11	CCND1,CEBPA,GPX1,ALMS1	0.000952452	biological_process	32
ATP synthesis coupled proton transport	Group	62	62	5	8	ATP5G2,ATP5L,ATP6V0E2,ATP5G1,ATP5G3	0.00110846	biological_process	33
nucleotide-excision repair, DNA gap filling	Group	17	17	3	17	POLE2,POLD2,RPA3	0.00118231	biological_process	34
cellular response to hormone stimulus	Group	18	18	3	16	FOS,FOSB,ALDH2	0.00140559	biological_process	35
Purine metabolism	Pathway	151	281	12	4	IMPDH2,ADA,ATAD2,PPAT,NME3,POLH,POLE2,POLR1B,POLR2J,PRPS2,POLD2,POLR3H	0.00141325	Ariadne Metabolic Pathways	36
chromosome segregation	Group	39	39	4	10	INCENP,SGOL1,SGOL2,PMF1	0.00143819	biological_process	37
cytokinesis	Group	39	39	4	10	BIRC5,RACGAP1,ANLN,INCENP	0.00143819	biological_process	38
mitochondrial electron transport, NADH to ubiquinone	Group	39	39	4	10	NDUFA6,NDUFB8,NDUFV2,NDUFB10	0.00143819	biological_process	39
positive regulation of exit from mitosis	Group	5	5	2	40	BIRC5,UBE2C	0.0015433	biological_process	40
ganglioside metabolic process	Group	5	5	2	40	CLN6,GM2A	0.0015433	biological_process	41
aging	Group	101	101	6	5	PTGS1,GPX1,FOS,ADA,FADS1,ATP5G3	0.00177962	biological_process	42
proton transport	Group	69	69	5	7	ATP5G2,ATP5L,ATP6V0E2,ATP5G1,ATP5G3	0.00179214	biological_process	43
mitotic chromosome condensation	Group	21	21	3	14	NUSAP1,NCAPD2,NCAPH2	0.0022278	biological_process	44
DNA replication initiation	Group	21	21	3	14	CCNE1,CCNE2,ORC2L	0.0022278	biological_process	45
DNA damage response, signal transduction by p53 class mediator resulting in cell cycle arrest	Group	6	6	2	33	GTSE1,RBM38	0.00229567	biological_process	46
tRNA processing	Group	76	76	5	6	METTL1,PUS7,RPP40,POP5,TSEN2	0.00274303	biological_process	47
mRNA processing	Group	277	277	10	3	SNRPA1,NUDT21,SF3B5,EG434401,EIF4A3,LSM5,GEMIN4,TTF2,PPIL1,TSEN2	0.00286347	biological_process	48
phosphoinositide-mediated signaling	Group	47	47	4	8	AURKA,BUB1B,UBE2C,CKS2	0.00288227	biological_process	49
negative regulation of caspase activity	Group	23	23	3	13	GPX1,BIRC5,PTMA	0.00291179	biological_process	50
response to gamma radiation	Group	23	23	3	13	CHEK2,GPX1,BAK1	0.00291179	biological_process	51
lipopolysaccharide biosynthetic process	Group	7	7	2	28	GLT25D1,GNE	0.00318721	biological_process	52
response to estradiol stimulus	Group	79	79	5	6	CCND1,CCNE1,GPX1,CCNA2,AURKA	0.00324553	biological_process	53
nucleotide biosynthetic process	Group	24	24	3	12	LOC727761,DCTD,PRPS2	0.00329696	biological_process	54
phospholipid biosynthetic process	Group	49	49	4	8	AGPAT7,GPAM,FADS1,MBOAT1	0.0033571	biological_process	55
organ regeneration	Group	49	49	4	8	CCND1,CEBPA,CCNE1,CCNA2	0.0033571	biological_process	56
RNA splicing	Group	238	238	9	3	SNRPA1,SF3B5,EG434401,RP9,EIF4A3,LSM5,GEMIN4,TTF2,PPIL1	0.00337792	biological_process	57
electron transport chain	Group	118	118	6	5	NDUFA6,NDUFB8,FADS1,NDUFV2,UQCR,NDUFB10	0.00387511	biological_process	58
response to ethanol	Group	83	83	5	6	ATP5G2,CCND1,CCNE1,ATP5G1,ATP5G3	0.00401439	biological_process	59
microtubule-based movement	Group	120	120	6	5	KIF23,KIF2C,KIF22,KIF20A,KIF14,KIF18A	0.00420716	biological_process	60
protein import into mitochondrial inner membrane	Group	8	8	2	25	TIMM8A,TIMM10	0.0042143	biological_process	61
ATP metabolic process	Group	27	27	3	11	ATP5L,FIGNL1,ATP5G1	0.00463375	biological_process	62
spindle assembly	Group	9	9	2	22	TPX2,FBXO5	0.00537342	biological_process	63
positive regulation of osteoclast differentiation	Group	9	9	2	22	CA2,CSF1R	0.00537342	biological_process	64
peptide biosynthetic process	Group	9	9	2	22	MRPS35,MRPS26	0.00537342	biological_process	65
provirus integration	Group	9	9	2	22	XRCC6,PSIP1	0.00537342	biological_process	66
entry of virus into host cell	Group	9	9	2	22	CD81,PVRL1	0.00537342	biological_process	67
lymphocyte proliferation	Group	10	10	2	20	IMPDH2,HELLS	0.00666108	biological_process	68
M phase of mitotic cell cycle	Group	10	10	2	20	CDC25B,MPHOSPH9	0.00666108	biological_process	69
meiotic chromosome segregation	Group	10	10	2	20	SGOL1,SGOL2	0.00666108	biological_process	70
somatic hypermutation of immunoglobulin genes	Group	10	10	2	20	EXO1,UNG	0.00666108	biological_process	71
mitotic cell cycle spindle assembly checkpoint	Group	11	11	2	18	Cep192,PSMG2	0.00807389	biological_process	72
microtubule bundle formation	Group	11	11	2	18	PSRC1,NAV1	0.00807389	biological_process	73
response to organic cyclic substance	Group	142	142	6	4	CCND1,CCNE1,GPX1,FOS,FADS1,VKORC1	0.00937922	biological_process	74
microtubule nucleation	Group	12	12	2	16	Nde1,Cep192	0.0096085	biological_process	75
phosphate transport	Group	12	12	2	16	SLC25A10,ANKH	0.0096085	biological_process	76
nucleocytoplasmic transport	Group	35	35	3	8	CAMK1,NUP133,AAAS	0.00962878	biological_process	77
response to steroid hormone stimulus	Group	37	37	3	8	CCND1,CCNE1,CA2	0.0112221	biological_process	78
interspecies interaction between organisms	Group	239	239	8	3	CEBPA,CD81,PVRL1,UNG,SIVA1,PACS1,PSIP1,KAT2A	0.0112344	biological_process	79
inositol metabolic process	Group	13	13	2	15	SLC5A3,IMPA2	0.0112616	biological_process	80
DNA recombination	Group	69	69	4	5	EXO1,XRCC6,PSMC3IP,RAD51AP1	0.0112625	biological_process	81
cytokinesis, contractile ring formation	Group	1	1	1	100	RACGAP1	0.0125976	biological_process	82
spindle assembly involved in female meiosis I	Group	1	1	1	100	FBXO5	0.0125976	biological_process	83
negative regulation of adenosine receptor signaling pathway	Group	1	1	1	100	ADA	0.0125976	biological_process	84
negative regulation of asymmetric cell division	Group	1	1	1	100	ASPM	0.0125976	biological_process	85
negative regulation of penile erection	Group	1	1	1	100	ADA	0.0125976	biological_process	86
negative regulation of norepinephrine secretion	Group	1	1	1	100	PTGS1	0.0125976	biological_process	87
positive regulation of B cell receptor signaling pathway	Group	1	1	1	100	NFAM1	0.0125976	biological_process	88
cytotoxic T cell degranulation	Group	1	1	1	100	RAB27A	0.0125976	biological_process	89
positive regulation of cytokinesis	Group	1	1	1	100	PRR6	0.0125976	biological_process	90
positive regulation of 1-phosphatidylinositol 4-kinase activity	Group	1	1	1	100	CD81	0.0125976	biological_process	91
maintenance of centrosome location	Group	1	1	1	100	ASPM	0.0125976	biological_process	92
negative regulation of ubiquitin-protein ligase activity during meiotic cell cycle	Group	1	1	1	100	FBXO5	0.0125976	biological_process	93
germinal center B cell differentiation	Group	1	1	1	100	ADA	0.0125976	biological_process	94
meiotic sister chromatid cohesion, centromeric	Group	1	1	1	100	SGOL2	0.0125976	biological_process	95
mitotic prometaphase	Group	1	1	1	100	PLK1	0.0125976	biological_process	96
cytokinesis, initiation of separation	Group	1	1	1	100	RACGAP1	0.0125976	biological_process	97
asparagine catabolic process via L-aspartate	Group	1	1	1	100	ASRGL1	0.0125976	biological_process	98
xanthine biosynthetic process	Group	1	1	1	100	ADA	0.0125976	biological_process	99
vitamin K biosynthetic process	Group	1	1	1	100	VKORC1	0.0125976	biological_process	100
inosine biosynthetic process	Group	1	1	1	100	ADA	0.0125976	biological_process	101
deadenylation-dependent decapping of nuclear-transcribed mRNA	Group	1	1	1	100	DCPS	0.0125976	biological_process	102
deoxyadenosine catabolic process	Group	1	1	1	100	ADA	0.0125976	biological_process	103
adenosine catabolic process	Group	1	1	1	100	ADA	0.0125976	biological_process	104
dATP catabolic process	Group	1	1	1	100	ADA	0.0125976	biological_process	105
protein amino acid oxidation	Group	1	1	1	100	GPX1	0.0125976	biological_process	106
box H-ACA snoRNA metabolic process	Group	1	1	1	100	NOLC1	0.0125976	biological_process	107
purine nucleotide salvage	Group	1	1	1	100	ADA	0.0125976	biological_process	108
carbon dioxide transport	Group	1	1	1	100	CA2	0.0125976	biological_process	109
thiosulfate transport	Group	1	1	1	100	SLC25A10	0.0125976	biological_process	110
malate transport	Group	1	1	1	100	SLC25A10	0.0125976	biological_process	111
response to vitamin B2	Group	1	1	1	100	CEBPA	0.0125976	biological_process	112
response to mycotoxin	Group	1	1	1	100	BAK1	0.0125976	biological_process	113
initiation of viral infection	Group	14	14	2	14	XRCC6,PSIP1	0.0130301	biological_process	114
metabolic process	Group	858	858	19	2	NANP,DHRS13,PRR6,AGPAT7,IMPDH2,ALDH2,ATP2A3,GPAM,UNG,PPAT,STEAP3,KAT2A,GSTO1,GMDS,QDPR,UMPS,UCK2,MICAL2,CRYL1	0.0131507	biological_process	115
protein amino acid phosphorylation	Group	739	739	17	2	MASTL,CCND1,CHEK2,CCNE1,PAK1,CSF1R,WEE1,AURKA,PLK1,GSG2,BUB1B,DYRK3,GRK6,STK24,NEK2,CAMK1,CDK2AP1	0.0131773	biological_process	116
negative regulation of cell cycle	Group	156	156	6	3	RBL2,CADM1,BUB1B,GMNN,RASSF2,CDK2AP1	0.0144092	biological_process	117
regulation of G-protein coupled receptor protein signaling pathway	Group	41	41	3	7	GRK6,RGS10,ARRB1	0.0148396	biological_process	118
oocyte maturation	Group	15	15	2	13	CDC25B,FBXO5	0.0149107	biological_process	119
meiosis	Group	76	76	4	5	EXO1,NEK2,KIF2C,PSMC3IP	0.0156142	biological_process	120
intracellular protein transmembrane transport	Group	77	77	4	5	NUP210,NUP133,TIMM8A,TIMM10	0.0163107	biological_process	121
mitotic sister chromatid segregation	Group	16	16	2	12	NUSAP1,NEK2	0.0169004	biological_process	122
oxidation reduction	Group	702	702	16	2	PCYOX1L,DHRS13,PTGS1,GPX1,ALOX5,IMPDH2,ALDH2,FADS1,VKORC1,STEAP3,NDUFV2,QDPR,IFI30,RETSAT,GPD1L,CRYL1	0.0171749	biological_process	123
sensory perception of sound	Group	166	166	6	3	GPX1,SLC19A2,TIMM8A,ALMS1,TIMM10,ANKH	0.0189861	biological_process	124
positive regulation of smooth muscle contraction	Group	17	17	2	11	PTGS1,ADA	0.0189962	biological_process	125
nucleotide metabolic process	Group	46	46	3	6	ADA,NME3,DUT	0.0201842	biological_process	126
transcription from RNA polymerase III promoter	Group	18	18	2	11	GTF3A,POLR3H	0.021195	biological_process	127
arachidonic acid metabolic process	Group	18	18	2	11	ALOX5,FADS1	0.021195	biological_process	128
sulfate transport	Group	18	18	2	11	RACGAP1,SLC25A10	0.021195	biological_process	129
positive regulation of vasoconstriction	Group	19	19	2	10	PTGS1,ALOX5	0.023494	biological_process	130
regulation of GTPase activity	Group	19	19	2	10	RASGRP3,ADAP1	0.023494	biological_process	131
neuroblast proliferation	Group	19	19	2	10	Nde1,RACGAP1	0.023494	biological_process	132
DNA replication-dependent nucleosome assembly	Group	2	2	1	50	CHAF1A	0.0250369	biological_process	133
septin ring assembly	Group	2	2	1	50	ANLN	0.0250369	biological_process	134
negative regulation of mature B cell apoptosis	Group	2	2	1	50	ADA	0.0250369	biological_process	135
negative regulation of mucus secretion	Group	2	2	1	50	ADA	0.0250369	biological_process	136
negative regulation of epinephrine secretion	Group	2	2	1	50	PTGS1	0.0250369	biological_process	137
natural killer cell degranulation	Group	2	2	1	50	RAB27A	0.0250369	biological_process	138
positive regulation of skeletal muscle growth	Group	2	2	1	50	ADRB2	0.0250369	biological_process	139
regulation of centriole replication	Group	2	2	1	50	Cep192	0.0250369	biological_process	140
regulation of cAMP catabolic process	Group	2	2	1	50	ARRB1	0.0250369	biological_process	141
reduction of endoplasmic reticulum calcium ion concentration	Group	2	2	1	50	BAK1	0.0250369	biological_process	142
B cell negative selection	Group	2	2	1	50	BAK1	0.0250369	biological_process	143
polar body extrusion after meiotic divisions	Group	2	2	1	50	PLK1	0.0250369	biological_process	144
mitotic spindle elongation	Group	2	2	1	50	KIF23	0.0250369	biological_process	145
forebrain neuroblast division	Group	2	2	1	50	ASPM	0.0250369	biological_process	146
establishment or maintenance of microtubule cytoskeleton polarity	Group	2	2	1	50	KIF2C	0.0250369	biological_process	147
protein targeting to Golgi	Group	2	2	1	50	PACS1	0.0250369	biological_process	148
'de novo' GDP-L-fucose biosynthetic process	Group	2	2	1	50	GMDS	0.0250369	biological_process	149
hypoxanthine biosynthetic process	Group	2	2	1	50	ADA	0.0250369	biological_process	150
dihydrobiopterin metabolic process	Group	2	2	1	50	QDPR	0.0250369	biological_process	151
fatty acid elongation	Group	2	2	1	50	ELOVL6	0.0250369	biological_process	152
sphinganine-1-phosphate metabolic process	Group	2	2	1	50	SGPP1	0.0250369	biological_process	153
tRNA 5'-leader removal	Group	2	2	1	50	RPP40	0.0250369	biological_process	154
nicotinamide riboside catabolic process	Group	2	2	1	50	MTAP	0.0250369	biological_process	155
establishment or maintenance of transmembrane electrochemical gradient	Group	2	2	1	50	BAK1	0.0250369	biological_process	156
myo-inositol transport	Group	2	2	1	50	SLC5A3	0.0250369	biological_process	157
thiamin transport	Group	2	2	1	50	SLC19A2	0.0250369	biological_process	158
locomotion involved in locomotory behavior	Group	2	2	1	50	CLN6	0.0250369	biological_process	159
response to symbiotic bacterium	Group	2	2	1	50	GPX1	0.0250369	biological_process	160
sensory perception of touch	Group	2	2	1	50	ARRB1	0.0250369	biological_process	161
cellular response to extracellular stimulus	Group	20	20	2	10	FOS,AES	0.0258903	biological_process	162
lipid storage	Group	20	20	2	10	B4GALNT1,GM2A	0.0258903	biological_process	163
nucleobase, nucleoside, nucleotide and nucleic acid metabolic process	Group	89	89	4	4	EXO1,MTAP,DUT,PRPS2	0.0262018	biological_process	164
intracellular signaling cascade	Group	390	390	10	2	GNB1L,IGFBP4,STMN1,TYROBP,RASA3,RACGAP1,DEPDC1B,ARHGEF6,NFAM1,PDK1	0.0269746	biological_process	165
DNA methylation	Group	21	21	2	9	FOS,HELLS	0.0283811	biological_process	166
transport	Group	1807	1807	32	1	ATP5G2,NDUFA6,NDUFB8,ATP5L,SORL1,ATP2A3,SLC5A3,CPT1A,RACGAP1,FADS1,SLC43A2,STEAP3,KIF20A,NUP210,SLC16A12,FXYD2,SLC19A2,NDUFV2,NUP133,KIF18A,TIMM8A,ABCD2,NASP,ATP6V0E2,TPCN1,TIMM10,SLC25A10,ATP5G1,ANKH,UQCR,ATP5G3,NDUFB10	0.0331137	biological_process	167
positive regulation of B cell proliferation	Group	23	23	2	8	CD81,ADA	0.0336352	biological_process	168
DNA-dependent DNA replication	Group	23	23	2	8	CDK2AP1,POLE2	0.0336352	biological_process	169
nuclear-transcribed mRNA catabolic process, nonsense-mediated decay	Group	23	23	2	8	EIF4A3,DCPS	0.0336352	biological_process	170
response to nicotine	Group	23	23	2	8	GPX1,ALDH2	0.0336352	biological_process	171
leukotriene biosynthetic process	Group	24	24	2	8	ALOX5,MGST2	0.0363932	biological_process	172
purine nucleotide biosynthetic process	Group	24	24	2	8	IMPDH2,PPAT	0.0363932	biological_process	173
response to cAMP	Group	58	58	3	5	FOS,FOSB,PPARGC1B	0.036774	biological_process	174
angiogenesis involved in wound healing	Group	3	3	1	33	GPX1	0.03732	biological_process	175
negative regulation of microtubule polymerization	Group	3	3	1	33	STMN1	0.03732	biological_process	176
transcription initiation from RNA polymerase III promoter	Group	3	3	1	33	SNAPC5	0.03732	biological_process	177
negative regulation of thymocyte apoptosis	Group	3	3	1	33	ADA	0.03732	biological_process	178
negative regulation of epithelial cell differentiation	Group	3	3	1	33	CCND1	0.03732	biological_process	179
positive regulation of T cell receptor signaling pathway	Group	3	3	1	33	ADA	0.03732	biological_process	180
spindle checkpoint	Group	3	3	1	33	BIRC5	0.03732	biological_process	181
regulation of mammary gland epithelial cell proliferation	Group	3	3	1	33	GPX1	0.03732	biological_process	182
regulation of growth rate	Group	3	3	1	33	PARP1	0.03732	biological_process	183
vasodilation by norepinephrine-epinephrine involved in regulation of systemic arterial blood pressure	Group	3	3	1	33	ADRB2	0.03732	biological_process	184
establishment of mitotic spindle localization	Group	3	3	1	33	NUSAP1	0.03732	biological_process	185
centrosome separation	Group	3	3	1	33	NEK2	0.03732	biological_process	186
histone exchange	Group	3	3	1	33	NASP	0.03732	biological_process	187
microtubule organizing center organization	Group	3	3	1	33	Nde1	0.03732	biological_process	188
pigment granule transport	Group	3	3	1	33	RAB27A	0.03732	biological_process	189
glycerol-3-phosphate catabolic process	Group	3	3	1	33	GPD1L	0.03732	biological_process	190
GDP-mannose metabolic process	Group	3	3	1	33	GMDS	0.03732	biological_process	191
prenylcysteine catabolic process	Group	3	3	1	33	PCYOX1L	0.03732	biological_process	192
cyclin catabolic process	Group	3	3	1	33	UBE2C	0.03732	biological_process	193
vitamin K metabolic process	Group	3	3	1	33	VKORC1	0.03732	biological_process	194
dTDP biosynthetic process	Group	3	3	1	33	LOC727761	0.03732	biological_process	195
GMP biosynthetic process	Group	3	3	1	33	IMPDH2	0.03732	biological_process	196
UMP biosynthetic process	Group	3	3	1	33	UMPS	0.03732	biological_process	197
vagina development	Group	3	3	1	33	BAK1	0.03732	biological_process	198
succinate transport	Group	3	3	1	33	SLC25A10	0.03732	biological_process	199
virion attachment, binding of host cell surface receptor	Group	3	3	1	33	CD81	0.03732	biological_process	200
oligosaccharide catabolic process	Group	3	3	1	33	GM2A	0.03732	biological_process	201
response to UV-A	Group	3	3	1	33	CCND1	0.03732	biological_process	202
response to purine	Group	3	3	1	33	CCNE1	0.03732	biological_process	203
transcription	Group	2246	2246	38	1	SMARCD2,PCGF6,CCDC101,CEBPA,RARB,RBL2,FOXM1,E2F1,PPARGC1B,MYBL2,ATAD2,GTF2I,PTMA,CHAF1A,HELLS,AES,CDCA7,UBTF,PSIP1,KAT2A,PHF17,ASF1B,GTF3A,MED30,E2F8,SNAPC5,MED22,TTF2,TCF19,PMF1,POLR1B,PATZ1,POLR2J,ZNF398,POLR3E,POLR3G,PHF19,POLR3H	0.0389734	biological_process	204
response to ionizing radiation	Group	25	25	2	8	TOPBP1,XRCC6	0.0392351	biological_process	205
positive regulation of fibroblast proliferation	Group	26	26	2	7	S100A6,CCNA2	0.0421582	biological_process	206
release of cytochrome c from mitochondria	Group	26	26	2	7	GPX1,BAK1	0.0421582	biological_process	207
base-excision repair	Group	26	26	2	7	PARP1,UNG	0.0421582	biological_process	208
cerebral cortex development	Group	26	26	2	7	Nde1,TACC3	0.0421582	biological_process	209
response to cold	Group	26	26	2	7	ADRB2,FOS	0.0421582	biological_process	210
nervous system development	Group	422	422	10	2	Nde1,FOS,STMN1,CAMK1,MBNL1,NDRG2,NDUFV2,TIMM8A,PPP2R5D,NAV1	0.04247	biological_process	211
calcium-independent cell-cell adhesion	Group	27	27	2	7	CLDN11,CADM1	0.0451602	biological_process	212
heterophilic cell adhesion	Group	27	27	2	7	CADM1,PVRL1	0.0451602	biological_process	213
negative regulation of ubiquitin-protein ligase activity during mitotic cell cycle	Group	64	64	3	4	BUB1B,FBXO5,UBE2C	0.0470265	biological_process	214
induction of apoptosis	Group	207	207	6	2	GPX1,BAK1,CDKN2C,SIVA1,NME3,STEAP3	0.0478365	biological_process	215
sphingolipid metabolic process	Group	28	28	2	7	GM2A,SGPP1	0.0482385	biological_process	216
proteasome assembly	Group	4	4	1	25	PSMG2	0.0494487	biological_process	217
negative regulation of leukocyte migration	Group	4	4	1	25	ADA	0.0494487	biological_process	218
negative regulation of peptidyl-serine phosphorylation	Group	4	4	1	25	BAK1	0.0494487	biological_process	219
negative regulation of inflammatory response to antigenic stimulus	Group	4	4	1	25	GPX1	0.0494487	biological_process	220
negative regulation of calcium ion transport via voltage-gated calcium channel activity	Group	4	4	1	25	ADRB2	0.0494487	biological_process	221
positive regulation of cellular pH reduction	Group	4	4	1	25	CA2	0.0494487	biological_process	222
positive regulation of T cell differentiation in the thymus	Group	4	4	1	25	ADA	0.0494487	biological_process	223
positive regulation of germinal center formation	Group	4	4	1	25	ADA	0.0494487	biological_process	224
positive regulation of coagulation	Group	4	4	1	25	VKORC1	0.0494487	biological_process	225
G1 DNA damage checkpoint	Group	4	4	1	25	RPS27L	0.0494487	biological_process	226
regulation of cellular respiration	Group	4	4	1	25	CISD1	0.0494487	biological_process	227
maintenance of DNA methylation	Group	4	4	1	25	HELLS	0.0494487	biological_process	228
SMAD protein signal transduction	Group	4	4	1	25	FOS	0.0494487	biological_process	229
regulation of protein heterodimerization activity	Group	4	4	1	25	BAK1	0.0494487	biological_process	230
cellular response to nutrient	Group	4	4	1	25	CCNE1	0.0494487	biological_process	231
female meiosis I	Group	4	4	1	25	CDC25B	0.0494487	biological_process	232
re-entry into mitotic cell cycle	Group	4	4	1	25	CCND1	0.0494487	biological_process	233
spindle astral microtubule organization	Group	4	4	1	25	TACC3	0.0494487	biological_process	234
cytokinesis after mitosis	Group	4	4	1	25	NUSAP1	0.0494487	biological_process	235
myoblast proliferation	Group	4	4	1	25	GPX1	0.0494487	biological_process	236
interkinetic nuclear migration	Group	4	4	1	25	TACC3	0.0494487	biological_process	237
nucleolus organization	Group	4	4	1	25	NOLC1	0.0494487	biological_process	238
establishment of chromosome localization	Group	4	4	1	25	BIRC5	0.0494487	biological_process	239
pigment granule localization	Group	4	4	1	25	RAB27A	0.0494487	biological_process	240
melanosome localization	Group	4	4	1	25	RAB27A	0.0494487	biological_process	241
sphingosine metabolic process	Group	4	4	1	25	SGPP1	0.0494487	biological_process	242
lipoxygenase pathway	Group	4	4	1	25	ALOX5	0.0494487	biological_process	243
aspartyl-tRNA aminoacylation	Group	4	4	1	25	DARS2	0.0494487	biological_process	244
'de novo' pyrimidine base biosynthetic process	Group	4	4	1	25	UMPS	0.0494487	biological_process	245
unsaturated fatty acid biosynthetic process	Group	4	4	1	25	FADS1	0.0494487	biological_process	246
L-ascorbic acid biosynthetic process	Group	4	4	1	25	GSTO1	0.0494487	biological_process	247
glycolipid catabolic process	Group	4	4	1	25	GM2A	0.0494487	biological_process	248
ganglioside catabolic process	Group	4	4	1	25	GM2A	0.0494487	biological_process	249
tRNA splicing, via endonucleolytic cleavage and ligation	Group	4	4	1	25	TSEN2	0.0494487	biological_process	250
dUTP metabolic process	Group	4	4	1	25	DUT	0.0494487	biological_process	251
post-embryonic camera-type eye morphogenesis	Group	4	4	1	25	BAK1	0.0494487	biological_process	252
antral ovarian follicle growth	Group	4	4	1	25	CCNE1	0.0494487	biological_process	253
interaction with symbiont	Group	4	4	1	25	GPX1	0.0494487	biological_process	254
response to lipid hydroperoxide	Group	4	4	1	25	GPX1	0.0494487	biological_process	255

## Sheet: trim pval overlap
Name	Type	Total Entities	Expanded # of Entities	Overlap	Percent Overlap	Overlapping Entities	p-value	Data Source	#
Cell Cycle Regulation	Pathway	135	2164	105	4	HIST1H2BD,RPS29,SMARCD2,SNRPA1,HIST1H2AL,HIST1H2BM,RCL1,NUDT21,MRPL42,MRPL18,DARS2,MRPL34,SF3B5,PCGF6,MRPS36,CCND1,PARP1,CHEK2,RBL2,CCNE1,PAK1,CDKN2C,CCNA2,CSF1R,E2F1,SKP2,WEE1,CCNB2,EXO1,FANCA,CDC25B,TOPBP1,APITD1,HIST1H1A,TPX2,GTF2I,BUB1B,KIF23,FBXO5,UNG,RASA3,RACGAP1,LRP5,XRCC6,TWSG1,CDCA8,RASGRP3,NUSAP1,NEK2,KIF2C,HELLS,PRKAR2A,MTA1,CCNE2,KIF22,RPS27L,INCENP,POLH,KAT2A,MBNL1,H2AFZ,TACC3,NUP21…	7.51182e-16	Ariadne Signaling Pathways	4
biological_process	Group	3014	3014	65	2	NDUFA6,NDUFB8,RPS29,LAGE3,RCL1,COMMD3,NAAA,THYN1,BRP44L,C21orf45,CHCHD7,ARPC5L,MASTL,C15orf23,REEP6,CLYBL,HIST2H3D,Hyls1,0610012G03Rik,IMPDH2,EXO1,BUB1B,CDCA8,RGS10,LFNG,NME3,CDKN3,DEPDC1B,POLH,CLSPN,GMDS,SLC19A2,NDUFV2,CDCA3,ARHGEF6,PSMC3IP,GEMIN4,UMPS,ARRDC3,CLN6,TPCN1,ZDHHC14,HSCB,CDCA2,MFNG,ALMS1,NRM,ASPM,Jtv1,RPL35,SMYD2,RPS21,ANKH,UQCR,POLR1B,EXOSC8,C2orf28,DEK,HIST1H2AE,NOL6,POLR3E,RNF138,…	1.0991e-05	biological_process	14
cell cycle	Group	539	539	58	10	C21orf45,PRR6,Nde1,S100A6,CCND1,CHEK2,RBL2,CCNE1,CDKN2C,CCNA2,BIRC5,E2F1,WEE1,CCNB2,AURKA,CADM1,CCNG1,CDC25B,CKS1B,PLK1,GSG2,BUB1B,KIF23,FBXO5,MDC1,CHAF1A,RACGAP1,GMNN,FANCI,UBE2C,CDCA8,NUSAP1,NEK2,STEAP3,HELLS,CCNE2,CDKN3,CKS2,ANLN,INCENP,CLSPN,RASSF2,SGOL1,CDCA3,NCAPD2,OIP5,SPC24,DSCC1,NOLC1,CDK2AP1,NASP,E2F8,RBM38,CDCA2,ASPM,SGOL2,PMF1,PSRC1	1.52404e-36	biological_process	1
transcription	Group	2246	2246	38	1	SMARCD2,PCGF6,CCDC101,CEBPA,RARB,RBL2,FOXM1,E2F1,PPARGC1B,MYBL2,ATAD2,GTF2I,PTMA,CHAF1A,HELLS,AES,CDCA7,UBTF,PSIP1,KAT2A,PHF17,ASF1B,GTF3A,MED30,E2F8,SNAPC5,MED22,TTF2,TCF19,PMF1,POLR1B,PATZ1,POLR2J,ZNF398,POLR3E,POLR3G,PHF19,POLR3H	0.0389734	biological_process	204
cell division	Group	266	266	36	13	C21orf45,PRR6,Nde1,CCND1,CCNE1,CCNA2,BIRC5,WEE1,CCNB2,CCNG1,CDC25B,CKS1B,PLK1,BUB1B,KIF23,FBXO5,RACGAP1,UBE2C,CDCA8,NUSAP1,NEK2,HELLS,CCNE2,CKS2,ANLN,INCENP,CDCA7,SGOL1,CDCA3,NCAPD2,OIP5,SPC24,CDCA2,ASPM,SGOL2,PMF1	2.28443e-26	biological_process	2
mitosis	Group	213	213	33	15	C21orf45,PRR6,Nde1,CCNA2,BIRC5,WEE1,CCNB2,AURKA,CCNG1,CDC25B,PLK1,TPX2,BUB1B,KIF23,FBXO5,UBE2C,CDCA8,NUSAP1,NEK2,KIF2C,HELLS,KIF22,ANLN,INCENP,SGOL1,CDCA3,NCAPD2,OIP5,SPC24,NOLC1,CDCA2,ASPM,PMF1	3.45285e-26	biological_process	3
Hedgehog Pathway	Pathway	17	624	32	5	HIST1H2BD,SMARCD2,HIST1H2AL,HIST1H2BM,PCGF6,CCND1,PARP1,SKP2,EXO1,FANCA,TOPBP1,HIST1H1A,UNG,MYCN,XRCC6,HELLS,PRKAR2A,MTA1,POLH,KAT2A,H2AFZ,ORC2L,RAD51AP1,NASP,H1F0,UBE2T,POLE2,HIRIP3,HIST1H2AE,RPA3,HIST3H3,HIST1H4D	9.41615e-05	Ariadne Signaling Pathways	21
transport	Group	1807	1807	32	1	ATP5G2,NDUFA6,NDUFB8,ATP5L,SORL1,ATP2A3,SLC5A3,CPT1A,RACGAP1,FADS1,SLC43A2,STEAP3,KIF20A,NUP210,SLC16A12,FXYD2,SLC19A2,NDUFV2,NUP133,KIF18A,TIMM8A,ABCD2,NASP,ATP6V0E2,TPCN1,TIMM10,SLC25A10,ATP5G1,ANKH,UQCR,ATP5G3,NDUFB10	0.0331137	biological_process	167
cell proliferation	Group	385	385	20	5	C6orf108,S100A6,IGFBP4,GPX1,BAK1,CSF1R,E2F1,SORL1,SKP2,CKS1B,PLK1,TPX2,BUB1B,PTMA,KIF2C,CKS2,TACC3,NASP,E2F8,TCF19	1.17318e-07	biological_process	7
metabolic process	Group	858	858	19	2	NANP,DHRS13,PRR6,AGPAT7,IMPDH2,ALDH2,ATP2A3,GPAM,UNG,PPAT,STEAP3,KAT2A,GSTO1,GMDS,QDPR,UMPS,UCK2,MICAL2,CRYL1	0.0131507	biological_process	115
nucleosome assembly	Group	139	139	18	12	HIST1H2AD,HIST1H2BD,HIST1H2AL,HIST1H2BN,HIST1H2BM,HIST2H3D,H2afv,Hist2h4,Hist1h4f,Hist1h4k,Hist1h4b,HIST1H1A,H2AFZ,ASF1B,H1F0,HIST1H2AE,HIST3H3,HIST1H4D	1.93425e-13	biological_process	5
response to DNA damage stimulus	Group	236	236	17	7	PARP1,CHEK2,EXO1,FANCA,TOPBP1,MDC1,UNG,CHAF1A,XRCC6,FANCI,USP1,RPS27L,POLH,CLSPN,DTL,RAD51AP1,SESN1	9.69382e-09	biological_process	6
apoptosis	Group	550	550	17	3	GPX1,BAK1,PAK1,BIRC5,E2F1,CADM1,BUB1B,SIVA1,NME3,STEAP3,PHF17,ARHGEF6,PSMG2,ALMS1,DUSP22,SGPP1,BAG2	0.000682228	biological_process	29
protein amino acid phosphorylation	Group	739	739	17	2	MASTL,CCND1,CHEK2,CCNE1,PAK1,CSF1R,WEE1,AURKA,PLK1,GSG2,BUB1B,DYRK3,GRK6,STK24,NEK2,CAMK1,CDK2AP1	0.0131773	biological_process	116
DNA repair	Group	251	251	16	6	PARP1,EXO1,FANCA,TOPBP1,MDC1,UNG,CHAF1A,XRCC6,FANCI,USP1,KIF22,RPS27L,POLH,CLSPN,RAD51AP1,POLE2	1.4396e-07	biological_process	8
oxidation reduction	Group	702	702	16	2	PCYOX1L,DHRS13,PTGS1,GPX1,ALOX5,IMPDH2,ALDH2,FADS1,VKORC1,STEAP3,NDUFV2,QDPR,IFI30,RETSAT,GPD1L,CRYL1	0.0171749	biological_process	123
DNA replication	Group	168	168	13	7	DNA2,CHAF1A,DUT,POLH,CLSPN,ORC2L,DSCC1,DTL,NASP,GINS4,POLE2,POLD2,RPA3	2.37024e-07	biological_process	9
Pyrimidine metabolism	Pathway	106	184	13	7	LOC727761,ATAD2,NME3,DUT,POLH,UMPS,UCK2,DCTD,POLE2,POLR1B,POLR2J,POLD2,POLR3H	4.18133e-06	Ariadne Metabolic Pathways	13
carbohydrate metabolic process	Group	296	296	12	4	ST6GALNAC6,NANP,PGM2L1,ALDH2,B4GALNT1,GMDS,PDK1,GNE,PGLS,PIGQ,GPD1L,ADPGK	0.000411902	biological_process	26
Purine metabolism	Pathway	151	281	12	4	IMPDH2,ADA,ATAD2,PPAT,NME3,POLH,POLE2,POLR1B,POLR2J,PRPS2,POLD2,POLR3H	0.00141325	Ariadne Metabolic Pathways	36
rRNA processing	Group	114	114	10	8	RCL1,RRP1B,NOLC1,EXOSC5,EIF4A3,GEMIN4,EXOSC2,EXOSC8,POP5,IMP3	1.8922e-06	biological_process	10
mRNA processing	Group	277	277	10	3	SNRPA1,NUDT21,SF3B5,EG434401,EIF4A3,LSM5,GEMIN4,TTF2,PPIL1,TSEN2	0.00286347	biological_process	48
intracellular signaling cascade	Group	390	390	10	2	GNB1L,IGFBP4,STMN1,TYROBP,RASA3,RACGAP1,DEPDC1B,ARHGEF6,NFAM1,PDK1	0.0269746	biological_process	165
nervous system development	Group	422	422	10	2	Nde1,FOS,STMN1,CAMK1,MBNL1,NDRG2,NDUFV2,TIMM8A,PPP2R5D,NAV1	0.04247	biological_process	211
RNA splicing	Group	238	238	9	3	SNRPA1,SF3B5,EG434401,RP9,EIF4A3,LSM5,GEMIN4,TTF2,PPIL1	0.00337792	biological_process	57
regulation of cell cycle	Group	69	69	8	11	CCND1,CCNE1,BAK1,E2F1,SKP2,CCNE2,TACC3,PSMG2	2.51101e-06	biological_process	11
regulation of cell proliferation	Group	135	135	8	5	PTGS1,CEBPA,FOXM1,CD81,FANCA,CDCA7,FXYD2,DUSP22	0.000324291	biological_process	23
interspecies interaction between organisms	Group	239	239	8	3	CEBPA,CD81,PVRL1,UNG,SIVA1,PACS1,PSIP1,KAT2A	0.0112344	biological_process	79
liver development	Group	68	68	7	10	CCND1,CEBPA,CCNE1,FOXM1,ALDH2,CADM1,ADA	2.37911e-05	biological_process	16
regulation of cyclin-dependent protein kinase activity	Group	42	42	6	14	CDKN2C,CCNG1,CKS1B,CCNE2,CDKN3,CKS2	1.37092e-05	biological_process	15
G1-S transition of mitotic cell cycle	Group	57	57	6	10	CCND1,CCNE1,CDKN2C,E2F1,SKP2,CDKN3	8.09168e-05	biological_process	20
aging	Group	101	101	6	5	PTGS1,GPX1,FOS,ADA,FADS1,ATP5G3	0.00177962	biological_process	42
electron transport chain	Group	118	118	6	5	NDUFA6,NDUFB8,FADS1,NDUFV2,UQCR,NDUFB10	0.00387511	biological_process	58
microtubule-based movement	Group	120	120	6	5	KIF23,KIF2C,KIF22,KIF20A,KIF14,KIF18A	0.00420716	biological_process	60
response to organic cyclic substance	Group	142	142	6	4	CCND1,CCNE1,GPX1,FOS,FADS1,VKORC1	0.00937922	biological_process	74
negative regulation of cell cycle	Group	156	156	6	3	RBL2,CADM1,BUB1B,GMNN,RASSF2,CDK2AP1	0.0144092	biological_process	117
sensory perception of sound	Group	166	166	6	3	GPX1,SLC19A2,TIMM8A,ALMS1,TIMM10,ANKH	0.0189861	biological_process	124
induction of apoptosis	Group	207	207	6	2	GPX1,BAK1,CDKN2C,SIVA1,NME3,STEAP3	0.0478365	biological_process	215
response to corticosterone stimulus	Group	19	19	5	26	PTGS1,CCND1,CCNE1,FOS,FOSB	3.10208e-06	biological_process	12
response to organic nitrogen	Group	54	54	5	9	PTGS1,CCND1,CCNE1,VKORC1,MGST2	0.000588012	biological_process	28
ATP synthesis coupled proton transport	Group	62	62	5	8	ATP5G2,ATP5L,ATP6V0E2,ATP5G1,ATP5G3	0.00110846	biological_process	33
proton transport	Group	69	69	5	7	ATP5G2,ATP5L,ATP6V0E2,ATP5G1,ATP5G3	0.00179214	biological_process	43
tRNA processing	Group	76	76	5	6	METTL1,PUS7,RPP40,POP5,TSEN2	0.00274303	biological_process	47
response to estradiol stimulus	Group	79	79	5	6	CCND1,CCNE1,GPX1,CCNA2,AURKA	0.00324553	biological_process	53
response to ethanol	Group	83	83	5	6	ATP5G2,CCND1,CCNE1,ATP5G1,ATP5G3	0.00401439	biological_process	59
spindle organization	Group	16	16	4	25	AURKA,BUB1B,UBE2C,CKS2	3.9982e-05	biological_process	17
response to progesterone stimulus	Group	27	27	4	14	CCNE1,FOS,FOSB,ALDH2	0.000345578	biological_process	24
nucleoside metabolic process	Group	28	28	4	14	PPAT,MTAP,UMPS,PRPS2	0.000399194	biological_process	25
fat cell differentiation	Group	35	35	4	11	CCND1,CEBPA,GPX1,ALMS1	0.000952452	biological_process	32
chromosome segregation	Group	39	39	4	10	INCENP,SGOL1,SGOL2,PMF1	0.00143819	biological_process	37
cytokinesis	Group	39	39	4	10	BIRC5,RACGAP1,ANLN,INCENP	0.00143819	biological_process	38
mitochondrial electron transport, NADH to ubiquinone	Group	39	39	4	10	NDUFA6,NDUFB8,NDUFV2,NDUFB10	0.00143819	biological_process	39
phosphoinositide-mediated signaling	Group	47	47	4	8	AURKA,BUB1B,UBE2C,CKS2	0.00288227	biological_process	49
phospholipid biosynthetic process	Group	49	49	4	8	AGPAT7,GPAM,FADS1,MBOAT1	0.0033571	biological_process	55
organ regeneration	Group	49	49	4	8	CCND1,CEBPA,CCNE1,CCNA2	0.0033571	biological_process	56
DNA recombination	Group	69	69	4	5	EXO1,XRCC6,PSMC3IP,RAD51AP1	0.0112625	biological_process	81
meiosis	Group	76	76	4	5	EXO1,NEK2,KIF2C,PSMC3IP	0.0156142	biological_process	120
intracellular protein transmembrane transport	Group	77	77	4	5	NUP210,NUP133,TIMM8A,TIMM10	0.0163107	biological_process	121
nucleobase, nucleoside, nucleotide and nucleic acid metabolic process	Group	89	89	4	4	EXO1,MTAP,DUT,PRPS2	0.0262018	biological_process	164
DNA damage response, detection of DNA damage	Group	7	7	3	42	MRPS35,MRPS26,PARP1	6.68282e-05	biological_process	18
response to vitamin E	Group	7	7	3	42	CCND1,CCNE1,ADA	6.68282e-05	biological_process	19
nucleotide-excision repair, DNA gap filling	Group	17	17	3	17	POLE2,POLD2,RPA3	0.00118231	biological_process	34
cellular response to hormone stimulus	Group	18	18	3	16	FOS,FOSB,ALDH2	0.00140559	biological_process	35
mitotic chromosome condensation	Group	21	21	3	14	NUSAP1,NCAPD2,NCAPH2	0.0022278	biological_process	44
DNA replication initiation	Group	21	21	3	14	CCNE1,CCNE2,ORC2L	0.0022278	biological_process	45
negative regulation of caspase activity	Group	23	23	3	13	GPX1,BIRC5,PTMA	0.00291179	biological_process	50
response to gamma radiation	Group	23	23	3	13	CHEK2,GPX1,BAK1	0.00291179	biological_process	51
nucleotide biosynthetic process	Group	24	24	3	12	LOC727761,DCTD,PRPS2	0.00329696	biological_process	54
ATP metabolic process	Group	27	27	3	11	ATP5L,FIGNL1,ATP5G1	0.00463375	biological_process	62
nucleocytoplasmic transport	Group	35	35	3	8	CAMK1,NUP133,AAAS	0.00962878	biological_process	77
response to steroid hormone stimulus	Group	37	37	3	8	CCND1,CCNE1,CA2	0.0112221	biological_process	78
regulation of G-protein coupled receptor protein signaling pathway	Group	41	41	3	7	GRK6,RGS10,ARRB1	0.0148396	biological_process	118
nucleotide metabolic process	Group	46	46	3	6	ADA,NME3,DUT	0.0201842	biological_process	126
response to cAMP	Group	58	58	3	5	FOS,FOSB,PPARGC1B	0.036774	biological_process	174
negative regulation of ubiquitin-protein ligase activity during mitotic cell cycle	Group	64	64	3	4	BUB1B,FBXO5,UBE2C	0.0470265	biological_process	214
centromeric heterochromatin formation	Group	2	2	2	100	PRR6,HELLS	0.000158258	biological_process	22
N-acetylneuraminate biosynthetic process	Group	3	3	2	66	NANP,GNE	0.000470808	biological_process	27
desensitization of G-protein coupled receptor protein signaling pathway by arrestin	Group	4	4	2	50	ADRB2,ARRB1	0.00093376	biological_process	30
ganglioside biosynthetic process	Group	4	4	2	50	ST6GALNAC6,B4GALNT1	0.00093376	biological_process	31
positive regulation of exit from mitosis	Group	5	5	2	40	BIRC5,UBE2C	0.0015433	biological_process	40
ganglioside metabolic process	Group	5	5	2	40	CLN6,GM2A	0.0015433	biological_process	41
DNA damage response, signal transduction by p53 class mediator resulting in cell cycle arrest	Group	6	6	2	33	GTSE1,RBM38	0.00229567	biological_process	46
lipopolysaccharide biosynthetic process	Group	7	7	2	28	GLT25D1,GNE	0.00318721	biological_process	52
protein import into mitochondrial inner membrane	Group	8	8	2	25	TIMM8A,TIMM10	0.0042143	biological_process	61
spindle assembly	Group	9	9	2	22	TPX2,FBXO5	0.00537342	biological_process	63
positive regulation of osteoclast differentiation	Group	9	9	2	22	CA2,CSF1R	0.00537342	biological_process	64
peptide biosynthetic process	Group	9	9	2	22	MRPS35,MRPS26	0.00537342	biological_process	65
provirus integration	Group	9	9	2	22	XRCC6,PSIP1	0.00537342	biological_process	66
entry of virus into host cell	Group	9	9	2	22	CD81,PVRL1	0.00537342	biological_process	67
lymphocyte proliferation	Group	10	10	2	20	IMPDH2,HELLS	0.00666108	biological_process	68
M phase of mitotic cell cycle	Group	10	10	2	20	CDC25B,MPHOSPH9	0.00666108	biological_process	69
meiotic chromosome segregation	Group	10	10	2	20	SGOL1,SGOL2	0.00666108	biological_process	70
somatic hypermutation of immunoglobulin genes	Group	10	10	2	20	EXO1,UNG	0.00666108	biological_process	71
mitotic cell cycle spindle assembly checkpoint	Group	11	11	2	18	Cep192,PSMG2	0.00807389	biological_process	72
microtubule bundle formation	Group	11	11	2	18	PSRC1,NAV1	0.00807389	biological_process	73
microtubule nucleation	Group	12	12	2	16	Nde1,Cep192	0.0096085	biological_process	75
phosphate transport	Group	12	12	2	16	SLC25A10,ANKH	0.0096085	biological_process	76
inositol metabolic process	Group	13	13	2	15	SLC5A3,IMPA2	0.0112616	biological_process	80
initiation of viral infection	Group	14	14	2	14	XRCC6,PSIP1	0.0130301	biological_process	114
oocyte maturation	Group	15	15	2	13	CDC25B,FBXO5	0.0149107	biological_process	119
mitotic sister chromatid segregation	Group	16	16	2	12	NUSAP1,NEK2	0.0169004	biological_process	122
positive regulation of smooth muscle contraction	Group	17	17	2	11	PTGS1,ADA	0.0189962	biological_process	125
transcription from RNA polymerase III promoter	Group	18	18	2	11	GTF3A,POLR3H	0.021195	biological_process	127
arachidonic acid metabolic process	Group	18	18	2	11	ALOX5,FADS1	0.021195	biological_process	128
sulfate transport	Group	18	18	2	11	RACGAP1,SLC25A10	0.021195	biological_process	129
positive regulation of vasoconstriction	Group	19	19	2	10	PTGS1,ALOX5	0.023494	biological_process	130
regulation of GTPase activity	Group	19	19	2	10	RASGRP3,ADAP1	0.023494	biological_process	131
neuroblast proliferation	Group	19	19	2	10	Nde1,RACGAP1	0.023494	biological_process	132
cellular response to extracellular stimulus	Group	20	20	2	10	FOS,AES	0.0258903	biological_process	162
lipid storage	Group	20	20	2	10	B4GALNT1,GM2A	0.0258903	biological_process	163
DNA methylation	Group	21	21	2	9	FOS,HELLS	0.0283811	biological_process	166
positive regulation of B cell proliferation	Group	23	23	2	8	CD81,ADA	0.0336352	biological_process	168
DNA-dependent DNA replication	Group	23	23	2	8	CDK2AP1,POLE2	0.0336352	biological_process	169
nuclear-transcribed mRNA catabolic process, nonsense-mediated decay	Group	23	23	2	8	EIF4A3,DCPS	0.0336352	biological_process	170
response to nicotine	Group	23	23	2	8	GPX1,ALDH2	0.0336352	biological_process	171
leukotriene biosynthetic process	Group	24	24	2	8	ALOX5,MGST2	0.0363932	biological_process	172
purine nucleotide biosynthetic process	Group	24	24	2	8	IMPDH2,PPAT	0.0363932	biological_process	173
response to ionizing radiation	Group	25	25	2	8	TOPBP1,XRCC6	0.0392351	biological_process	205
positive regulation of fibroblast proliferation	Group	26	26	2	7	S100A6,CCNA2	0.0421582	biological_process	206
release of cytochrome c from mitochondria	Group	26	26	2	7	GPX1,BAK1	0.0421582	biological_process	207
base-excision repair	Group	26	26	2	7	PARP1,UNG	0.0421582	biological_process	208
cerebral cortex development	Group	26	26	2	7	Nde1,TACC3	0.0421582	biological_process	209
response to cold	Group	26	26	2	7	ADRB2,FOS	0.0421582	biological_process	210
calcium-independent cell-cell adhesion	Group	27	27	2	7	CLDN11,CADM1	0.0451602	biological_process	212
heterophilic cell adhesion	Group	27	27	2	7	CADM1,PVRL1	0.0451602	biological_process	213
sphingolipid metabolic process	Group	28	28	2	7	GM2A,SGPP1	0.0482385	biological_process	216

## Sheet: trim pval overlap subj
Name	Type	Total Entities	Expanded # of Entities	Overlap	Percent Overlap	Overlapping Entities	p-value	Data Source	#
cell cycle	Group	539	539	58	10	C21orf45,PRR6,Nde1,S100A6,CCND1,CHEK2,RBL2,CCNE1,CDKN2C,CCNA2,BIRC5,E2F1,WEE1,CCNB2,AURKA,CADM1,CCNG1,CDC25B,CKS1B,PLK1,GSG2,BUB1B,KIF23,FBXO5,MDC1,CHAF1A,RACGAP1,GMNN,FANCI,UBE2C,CDCA8,NUSAP1,NEK2,STEAP3,HELLS,CCNE2,CDKN3,CKS2,ANLN,INCENP,CLSPN,RASSF2,SGOL1,CDCA3,NCAPD2,OIP5,SPC24,DSCC1,NOLC1,CDK2AP1,NASP,E2F8,RBM38,CDCA2,ASPM,SGOL2,PMF1,PSRC1	1.52404e-36	biological_process	1
cell division	Group	266	266	36	13	C21orf45,PRR6,Nde1,CCND1,CCNE1,CCNA2,BIRC5,WEE1,CCNB2,CCNG1,CDC25B,CKS1B,PLK1,BUB1B,KIF23,FBXO5,RACGAP1,UBE2C,CDCA8,NUSAP1,NEK2,HELLS,CCNE2,CKS2,ANLN,INCENP,CDCA7,SGOL1,CDCA3,NCAPD2,OIP5,SPC24,CDCA2,ASPM,SGOL2,PMF1	2.28443e-26	biological_process	2
mitosis	Group	213	213	33	15	C21orf45,PRR6,Nde1,CCNA2,BIRC5,WEE1,CCNB2,AURKA,CCNG1,CDC25B,PLK1,TPX2,BUB1B,KIF23,FBXO5,UBE2C,CDCA8,NUSAP1,NEK2,KIF2C,HELLS,KIF22,ANLN,INCENP,SGOL1,CDCA3,NCAPD2,OIP5,SPC24,NOLC1,CDCA2,ASPM,PMF1	3.45285e-26	biological_process	3
Cell Cycle Regulation	Pathway	135	2164	105	4	HIST1H2BD,RPS29,SMARCD2,SNRPA1,HIST1H2AL,HIST1H2BM,RCL1,NUDT21,MRPL42,MRPL18,DARS2,MRPL34,SF3B5,PCGF6,MRPS36,CCND1,PARP1,CHEK2,RBL2,CCNE1,PAK1,CDKN2C,CCNA2,CSF1R,E2F1,SKP2,WEE1,CCNB2,EXO1,FANCA,CDC25B,TOPBP1,APITD1,HIST1H1A,TPX2,GTF2I,BUB1B,KIF23,FBXO5,UNG,RASA3,RACGAP1,LRP5,XRCC6,TWSG1,CDCA8,RASGRP3,NUSAP1,NEK2,KIF2C,HELLS,PRKAR2A,MTA1,CCNE2,KIF22,RPS27L,INCENP,POLH,KAT2A,MBNL1,H2AFZ,TACC3,NUP21…	7.51182e-16	Ariadne Signaling Pathways	4
nucleosome assembly	Group	139	139	18	12	HIST1H2AD,HIST1H2BD,HIST1H2AL,HIST1H2BN,HIST1H2BM,HIST2H3D,H2afv,Hist2h4,Hist1h4f,Hist1h4k,Hist1h4b,HIST1H1A,H2AFZ,ASF1B,H1F0,HIST1H2AE,HIST3H3,HIST1H4D	1.93425e-13	biological_process	5
response to DNA damage stimulus	Group	236	236	17	7	PARP1,CHEK2,EXO1,FANCA,TOPBP1,MDC1,UNG,CHAF1A,XRCC6,FANCI,USP1,RPS27L,POLH,CLSPN,DTL,RAD51AP1,SESN1	9.69382e-09	biological_process	6
cell proliferation	Group	385	385	20	5	C6orf108,S100A6,IGFBP4,GPX1,BAK1,CSF1R,E2F1,SORL1,SKP2,CKS1B,PLK1,TPX2,BUB1B,PTMA,KIF2C,CKS2,TACC3,NASP,E2F8,TCF19	1.17318e-07	biological_process	7
DNA repair	Group	251	251	16	6	PARP1,EXO1,FANCA,TOPBP1,MDC1,UNG,CHAF1A,XRCC6,FANCI,USP1,KIF22,RPS27L,POLH,CLSPN,RAD51AP1,POLE2	1.4396e-07	biological_process	8
DNA replication	Group	168	168	13	7	DNA2,CHAF1A,DUT,POLH,CLSPN,ORC2L,DSCC1,DTL,NASP,GINS4,POLE2,POLD2,RPA3	2.37024e-07	biological_process	9
rRNA processing	Group	114	114	10	8	RCL1,RRP1B,NOLC1,EXOSC5,EIF4A3,GEMIN4,EXOSC2,EXOSC8,POP5,IMP3	1.8922e-06	biological_process	10
regulation of cell cycle	Group	69	69	8	11	CCND1,CCNE1,BAK1,E2F1,SKP2,CCNE2,TACC3,PSMG2	2.51101e-06	biological_process	11
response to corticosterone stimulus	Group	19	19	5	26	PTGS1,CCND1,CCNE1,FOS,FOSB	3.10208e-06	biological_process	12
Pyrimidine metabolism	Pathway	106	184	13	7	LOC727761,ATAD2,NME3,DUT,POLH,UMPS,UCK2,DCTD,POLE2,POLR1B,POLR2J,POLD2,POLR3H	4.18133e-06	Ariadne Metabolic Pathways	13
biological_process	Group	3014	3014	65	2	NDUFA6,NDUFB8,RPS29,LAGE3,RCL1,COMMD3,NAAA,THYN1,BRP44L,C21orf45,CHCHD7,ARPC5L,MASTL,C15orf23,REEP6,CLYBL,HIST2H3D,Hyls1,0610012G03Rik,IMPDH2,EXO1,BUB1B,CDCA8,RGS10,LFNG,NME3,CDKN3,DEPDC1B,POLH,CLSPN,GMDS,SLC19A2,NDUFV2,CDCA3,ARHGEF6,PSMC3IP,GEMIN4,UMPS,ARRDC3,CLN6,TPCN1,ZDHHC14,HSCB,CDCA2,MFNG,ALMS1,NRM,ASPM,Jtv1,RPL35,SMYD2,RPS21,ANKH,UQCR,POLR1B,EXOSC8,C2orf28,DEK,HIST1H2AE,NOL6,POLR3E,RNF138,…	1.0991e-05	biological_process	14
regulation of cyclin-dependent protein kinase activity	Group	42	42	6	14	CDKN2C,CCNG1,CKS1B,CCNE2,CDKN3,CKS2	1.37092e-05	biological_process	15
liver development	Group	68	68	7	10	CCND1,CEBPA,CCNE1,FOXM1,ALDH2,CADM1,ADA	2.37911e-05	biological_process	16
spindle organization	Group	16	16	4	25	AURKA,BUB1B,UBE2C,CKS2	3.9982e-05	biological_process	17
DNA damage response, detection of DNA damage	Group	7	7	3	42	MRPS35,MRPS26,PARP1	6.68282e-05	biological_process	18
response to vitamin E	Group	7	7	3	42	CCND1,CCNE1,ADA	6.68282e-05	biological_process	19
G1-S transition of mitotic cell cycle	Group	57	57	6	10	CCND1,CCNE1,CDKN2C,E2F1,SKP2,CDKN3	8.09168e-05	biological_process	20
Hedgehog Pathway	Pathway	17	624	32	5	HIST1H2BD,SMARCD2,HIST1H2AL,HIST1H2BM,PCGF6,CCND1,PARP1,SKP2,EXO1,FANCA,TOPBP1,HIST1H1A,UNG,MYCN,XRCC6,HELLS,PRKAR2A,MTA1,POLH,KAT2A,H2AFZ,ORC2L,RAD51AP1,NASP,H1F0,UBE2T,POLE2,HIRIP3,HIST1H2AE,RPA3,HIST3H3,HIST1H4D	9.41615e-05	Ariadne Signaling Pathways	21
centromeric heterochromatin formation	Group	2	2	2	100	PRR6,HELLS	0.000158258	biological_process	22
regulation of cell proliferation	Group	135	135	8	5	PTGS1,CEBPA,FOXM1,CD81,FANCA,CDCA7,FXYD2,DUSP22	0.000324291	biological_process	23
response to progesterone stimulus	Group	27	27	4	14	CCNE1,FOS,FOSB,ALDH2	0.000345578	biological_process	24
nucleoside metabolic process	Group	28	28	4	14	PPAT,MTAP,UMPS,PRPS2	0.000399194	biological_process	25
carbohydrate metabolic process	Group	296	296	12	4	ST6GALNAC6,NANP,PGM2L1,ALDH2,B4GALNT1,GMDS,PDK1,GNE,PGLS,PIGQ,GPD1L,ADPGK	0.000411902	biological_process	26
N-acetylneuraminate biosynthetic process	Group	3	3	2	66	NANP,GNE	0.000470808	biological_process	27
response to organic nitrogen	Group	54	54	5	9	PTGS1,CCND1,CCNE1,VKORC1,MGST2	0.000588012	biological_process	28
apoptosis	Group	550	550	17	3	GPX1,BAK1,PAK1,BIRC5,E2F1,CADM1,BUB1B,SIVA1,NME3,STEAP3,PHF17,ARHGEF6,PSMG2,ALMS1,DUSP22,SGPP1,BAG2	0.000682228	biological_process	29
desensitization of G-protein coupled receptor protein signaling pathway by arrestin	Group	4	4	2	50	ADRB2,ARRB1	0.00093376	biological_process	30
ganglioside biosynthetic process	Group	4	4	2	50	ST6GALNAC6,B4GALNT1	0.00093376	biological_process	31
fat cell differentiation	Group	35	35	4	11	CCND1,CEBPA,GPX1,ALMS1	0.000952452	biological_process	32
ATP synthesis coupled proton transport	Group	62	62	5	8	ATP5G2,ATP5L,ATP6V0E2,ATP5G1,ATP5G3	0.00110846	biological_process	33
nucleotide-excision repair, DNA gap filling	Group	17	17	3	17	POLE2,POLD2,RPA3	0.00118231	biological_process	34
cellular response to hormone stimulus	Group	18	18	3	16	FOS,FOSB,ALDH2	0.00140559	biological_process	35
Purine metabolism	Pathway	151	281	12	4	IMPDH2,ADA,ATAD2,PPAT,NME3,POLH,POLE2,POLR1B,POLR2J,PRPS2,POLD2,POLR3H	0.00141325	Ariadne Metabolic Pathways	36
chromosome segregation	Group	39	39	4	10	INCENP,SGOL1,SGOL2,PMF1	0.00143819	biological_process	37
cytokinesis	Group	39	39	4	10	BIRC5,RACGAP1,ANLN,INCENP	0.00143819	biological_process	38
mitochondrial electron transport, NADH to ubiquinone	Group	39	39	4	10	NDUFA6,NDUFB8,NDUFV2,NDUFB10	0.00143819	biological_process	39
positive regulation of exit from mitosis	Group	5	5	2	40	BIRC5,UBE2C	0.0015433	biological_process	40
ganglioside metabolic process	Group	5	5	2	40	CLN6,GM2A	0.0015433	biological_process	41
aging	Group	101	101	6	5	PTGS1,GPX1,FOS,ADA,FADS1,ATP5G3	0.00177962	biological_process	42
proton transport	Group	69	69	5	7	ATP5G2,ATP5L,ATP6V0E2,ATP5G1,ATP5G3	0.00179214	biological_process	43
mitotic chromosome condensation	Group	21	21	3	14	NUSAP1,NCAPD2,NCAPH2	0.0022278	biological_process	44
DNA replication initiation	Group	21	21	3	14	CCNE1,CCNE2,ORC2L	0.0022278	biological_process	45
DNA damage response, signal transduction by p53 class mediator resulting in cell cycle arrest	Group	6	6	2	33	GTSE1,RBM38	0.00229567	biological_process	46
tRNA processing	Group	76	76	5	6	METTL1,PUS7,RPP40,POP5,TSEN2	0.00274303	biological_process	47
mRNA processing	Group	277	277	10	3	SNRPA1,NUDT21,SF3B5,EG434401,EIF4A3,LSM5,GEMIN4,TTF2,PPIL1,TSEN2	0.00286347	biological_process	48
phosphoinositide-mediated signaling	Group	47	47	4	8	AURKA,BUB1B,UBE2C,CKS2	0.00288227	biological_process	49
negative regulation of caspase activity	Group	23	23	3	13	GPX1,BIRC5,PTMA	0.00291179	biological_process	50
response to gamma radiation	Group	23	23	3	13	CHEK2,GPX1,BAK1	0.00291179	biological_process	51
lipopolysaccharide biosynthetic process	Group	7	7	2	28	GLT25D1,GNE	0.00318721	biological_process	52
response to estradiol stimulus	Group	79	79	5	6	CCND1,CCNE1,GPX1,CCNA2,AURKA	0.00324553	biological_process	53
nucleotide biosynthetic process	Group	24	24	3	12	LOC727761,DCTD,PRPS2	0.00329696	biological_process	54
phospholipid biosynthetic process	Group	49	49	4	8	AGPAT7,GPAM,FADS1,MBOAT1	0.0033571	biological_process	55
organ regeneration	Group	49	49	4	8	CCND1,CEBPA,CCNE1,CCNA2	0.0033571	biological_process	56
RNA splicing	Group	238	238	9	3	SNRPA1,SF3B5,EG434401,RP9,EIF4A3,LSM5,GEMIN4,TTF2,PPIL1	0.00337792	biological_process	57
electron transport chain	Group	118	118	6	5	NDUFA6,NDUFB8,FADS1,NDUFV2,UQCR,NDUFB10	0.00387511	biological_process	58
response to ethanol	Group	83	83	5	6	ATP5G2,CCND1,CCNE1,ATP5G1,ATP5G3	0.00401439	biological_process	59
microtubule-based movement	Group	120	120	6	5	KIF23,KIF2C,KIF22,KIF20A,KIF14,KIF18A	0.00420716	biological_process	60
protein import into mitochondrial inner membrane	Group	8	8	2	25	TIMM8A,TIMM10	0.0042143	biological_process	61
ATP metabolic process	Group	27	27	3	11	ATP5L,FIGNL1,ATP5G1	0.00463375	biological_process	62
spindle assembly	Group	9	9	2	22	TPX2,FBXO5	0.00537342	biological_process	63
positive regulation of osteoclast differentiation	Group	9	9	2	22	CA2,CSF1R	0.00537342	biological_process	64
peptide biosynthetic process	Group	9	9	2	22	MRPS35,MRPS26	0.00537342	biological_process	65
provirus integration	Group	9	9	2	22	XRCC6,PSIP1	0.00537342	biological_process	66
entry of virus into host cell	Group	9	9	2	22	CD81,PVRL1	0.00537342	biological_process	67
lymphocyte proliferation	Group	10	10	2	20	IMPDH2,HELLS	0.00666108	biological_process	68
M phase of mitotic cell cycle	Group	10	10	2	20	CDC25B,MPHOSPH9	0.00666108	biological_process	69
meiotic chromosome segregation	Group	10	10	2	20	SGOL1,SGOL2	0.00666108	biological_process	70
somatic hypermutation of immunoglobulin genes	Group	10	10	2	20	EXO1,UNG	0.00666108	biological_process	71
mitotic cell cycle spindle assembly checkpoint	Group	11	11	2	18	Cep192,PSMG2	0.00807389	biological_process	72
microtubule bundle formation	Group	11	11	2	18	PSRC1,NAV1	0.00807389	biological_process	73
response to organic cyclic substance	Group	142	142	6	4	CCND1,CCNE1,GPX1,FOS,FADS1,VKORC1	0.00937922	biological_process	74
microtubule nucleation	Group	12	12	2	16	Nde1,Cep192	0.0096085	biological_process	75
phosphate transport	Group	12	12	2	16	SLC25A10,ANKH	0.0096085	biological_process	76
nucleocytoplasmic transport	Group	35	35	3	8	CAMK1,NUP133,AAAS	0.00962878	biological_process	77
response to steroid hormone stimulus	Group	37	37	3	8	CCND1,CCNE1,CA2	0.0112221	biological_process	78
interspecies interaction between organisms	Group	239	239	8	3	CEBPA,CD81,PVRL1,UNG,SIVA1,PACS1,PSIP1,KAT2A	0.0112344	biological_process	79
inositol metabolic process	Group	13	13	2	15	SLC5A3,IMPA2	0.0112616	biological_process	80
DNA recombination	Group	69	69	4	5	EXO1,XRCC6,PSMC3IP,RAD51AP1	0.0112625	biological_process	81
initiation of viral infection	Group	14	14	2	14	XRCC6,PSIP1	0.0130301	biological_process	114
metabolic process	Group	858	858	19	2	NANP,DHRS13,PRR6,AGPAT7,IMPDH2,ALDH2,ATP2A3,GPAM,UNG,PPAT,STEAP3,KAT2A,GSTO1,GMDS,QDPR,UMPS,UCK2,MICAL2,CRYL1	0.0131507	biological_process	115
protein amino acid phosphorylation	Group	739	739	17	2	MASTL,CCND1,CHEK2,CCNE1,PAK1,CSF1R,WEE1,AURKA,PLK1,GSG2,BUB1B,DYRK3,GRK6,STK24,NEK2,CAMK1,CDK2AP1	0.0131773	biological_process	116
negative regulation of cell cycle	Group	156	156	6	3	RBL2,CADM1,BUB1B,GMNN,RASSF2,CDK2AP1	0.0144092	biological_process	117
regulation of G-protein coupled receptor protein signaling pathway	Group	41	41	3	7	GRK6,RGS10,ARRB1	0.0148396	biological_process	118
oocyte maturation	Group	15	15	2	13	CDC25B,FBXO5	0.0149107	biological_process	119
meiosis	Group	76	76	4	5	EXO1,NEK2,KIF2C,PSMC3IP	0.0156142	biological_process	120
intracellular protein transmembrane transport	Group	77	77	4	5	NUP210,NUP133,TIMM8A,TIMM10	0.0163107	biological_process	121
mitotic sister chromatid segregation	Group	16	16	2	12	NUSAP1,NEK2	0.0169004	biological_process	122
oxidation reduction	Group	702	702	16	2	PCYOX1L,DHRS13,PTGS1,GPX1,ALOX5,IMPDH2,ALDH2,FADS1,VKORC1,STEAP3,NDUFV2,QDPR,IFI30,RETSAT,GPD1L,CRYL1	0.0171749	biological_process	123
sensory perception of sound	Group	166	166	6	3	GPX1,SLC19A2,TIMM8A,ALMS1,TIMM10,ANKH	0.0189861	biological_process	124
positive regulation of smooth muscle contraction	Group	17	17	2	11	PTGS1,ADA	0.0189962	biological_process	125
nucleotide metabolic process	Group	46	46	3	6	ADA,NME3,DUT	0.0201842	biological_process	126
transcription from RNA polymerase III promoter	Group	18	18	2	11	GTF3A,POLR3H	0.021195	biological_process	127
arachidonic acid metabolic process	Group	18	18	2	11	ALOX5,FADS1	0.021195	biological_process	128
sulfate transport	Group	18	18	2	11	RACGAP1,SLC25A10	0.021195	biological_process	129
positive regulation of vasoconstriction	Group	19	19	2	10	PTGS1,ALOX5	0.023494	biological_process	130
regulation of GTPase activity	Group	19	19	2	10	RASGRP3,ADAP1	0.023494	biological_process	131
neuroblast proliferation	Group	19	19	2	10	Nde1,RACGAP1	0.023494	biological_process	132
cellular response to extracellular stimulus	Group	20	20	2	10	FOS,AES	0.0258903	biological_process	162
lipid storage	Group	20	20	2	10	B4GALNT1,GM2A	0.0258903	biological_process	163
nucleobase, nucleoside, nucleotide and nucleic acid metabolic process	Group	89	89	4	4	EXO1,MTAP,DUT,PRPS2	0.0262018	biological_process	164
intracellular signaling cascade	Group	390	390	10	2	GNB1L,IGFBP4,STMN1,TYROBP,RASA3,RACGAP1,DEPDC1B,ARHGEF6,NFAM1,PDK1	0.0269746	biological_process	165
DNA methylation	Group	21	21	2	9	FOS,HELLS	0.0283811	biological_process	166
transport	Group	1807	1807	32	1	ATP5G2,NDUFA6,NDUFB8,ATP5L,SORL1,ATP2A3,SLC5A3,CPT1A,RACGAP1,FADS1,SLC43A2,STEAP3,KIF20A,NUP210,SLC16A12,FXYD2,SLC19A2,NDUFV2,NUP133,KIF18A,TIMM8A,ABCD2,NASP,ATP6V0E2,TPCN1,TIMM10,SLC25A10,ATP5G1,ANKH,UQCR,ATP5G3,NDUFB10	0.0331137	biological_process	167
positive regulation of B cell proliferation	Group	23	23	2	8	CD81,ADA	0.0336352	biological_process	168
DNA-dependent DNA replication	Group	23	23	2	8	CDK2AP1,POLE2	0.0336352	biological_process	169
nuclear-transcribed mRNA catabolic process, nonsense-mediated decay	Group	23	23	2	8	EIF4A3,DCPS	0.0336352	biological_process	170
response to nicotine	Group	23	23	2	8	GPX1,ALDH2	0.0336352	biological_process	171
leukotriene biosynthetic process	Group	24	24	2	8	ALOX5,MGST2	0.0363932	biological_process	172
purine nucleotide biosynthetic process	Group	24	24	2	8	IMPDH2,PPAT	0.0363932	biological_process	173
response to cAMP	Group	58	58	3	5	FOS,FOSB,PPARGC1B	0.036774	biological_process	174
transcription	Group	2246	2246	38	1	SMARCD2,PCGF6,CCDC101,CEBPA,RARB,RBL2,FOXM1,E2F1,PPARGC1B,MYBL2,ATAD2,GTF2I,PTMA,CHAF1A,HELLS,AES,CDCA7,UBTF,PSIP1,KAT2A,PHF17,ASF1B,GTF3A,MED30,E2F8,SNAPC5,MED22,TTF2,TCF19,PMF1,POLR1B,PATZ1,POLR2J,ZNF398,POLR3E,POLR3G,PHF19,POLR3H	0.0389734	biological_process	204
response to ionizing radiation	Group	25	25	2	8	TOPBP1,XRCC6	0.0392351	biological_process	205
positive regulation of fibroblast proliferation	Group	26	26	2	7	S100A6,CCNA2	0.0421582	biological_process	206
release of cytochrome c from mitochondria	Group	26	26	2	7	GPX1,BAK1	0.0421582	biological_process	207
base-excision repair	Group	26	26	2	7	PARP1,UNG	0.0421582	biological_process	208
cerebral cortex development	Group	26	26	2	7	Nde1,TACC3	0.0421582	biological_process	209
response to cold	Group	26	26	2	7	ADRB2,FOS	0.0421582	biological_process	210
nervous system development	Group	422	422	10	2	Nde1,FOS,STMN1,CAMK1,MBNL1,NDRG2,NDUFV2,TIMM8A,PPP2R5D,NAV1	0.04247	biological_process	211
calcium-independent cell-cell adhesion	Group	27	27	2	7	CLDN11,CADM1	0.0451602	biological_process	212
heterophilic cell adhesion	Group	27	27	2	7	CADM1,PVRL1	0.0451602	biological_process	213
negative regulation of ubiquitin-protein ligase activity during mitotic cell cycle	Group	64	64	3	4	BUB1B,FBXO5,UBE2C	0.0470265	biological_process	214
induction of apoptosis	Group	207	207	6	2	GPX1,BAK1,CDKN2C,SIVA1,NME3,STEAP3	0.0478365	biological_process	215
sphingolipid metabolic process	Group	28	28	2	7	GM2A,SGPP1	0.0482385	biological_process	216
