# Supplementary material for: Non-Apoptotic Toxicity of Pseudomonas aeruginosa toward Murine Cells
Source: PLoS One. 2013 Jan 24;8(1):e54245. doi: 10.1371/journal.pone.0054245 (PMC3554662; doi:10.1371/journal.pone.0054245)
Supplement: Table S7 — Gene Ontology Groups – S7(1)–S7(9). Table S7(1d): Groups associated with WT t1 vs WT t0 decreases. Table S7(1i): Groups associated with WT t1 vs WT t0 increases. Table S7(2d): Groups associated with WT t1+8 vs WT t0 decreases. Table S7(2i): Groups associated with WT t1+8 vs WT t0 increases. Table S7(5d): Groups associated with resistant t1 vs resistant t0 decreases. Table S7(5i): Groups associated with resistant t1 vs resistant t0 increases. Table S7(6d): Groups associated with resistant t1+8 vs resistant t0 decreases. Table S7(6i): Groups associated with resistant t1+8 vs resistant t0 increases. Table S7(9d): Groups associated with resistant t0 vs WT t0 decreases. Table S7(9i): Groups associated with resistant t0 vs WT t0 increases. (ZIP) [file pone.0054245.s010.zip › S7 Archive/wt vs wt Tables SC1-C2/Table S7(2i) groups assoc with incrs in WT1+8 vs WT0 FC2 1114.xlsx]

## Sheet: grps assoc incrs WT9 vs WT0
Name	Type	Total Entities	Expanded # of Entities	Overlap	Percent Overlap	Overlapping Entities	p-value	Data Source	#
immune response	Group	604	604	40	6	LOC728830,Ccr2,Gbp1,Lilrb4,CD40,TNF,FAS,CD86,IL1B,CSF3,CCL5,CD14,IL1A,PTAFR,CXCL10,IL4R,LIF,IFIH1,CCR1,IL1RN,CD274,CCL7,CXCL1,CCL13,IL15,CXCL3,OSM,CCL4,LCP2,CCL22,FYB,CXCL11,LY96,SQSTM1,IL7R,RGS1,IKBKE,IL1F6,SP110,OASL	2.72521e-25	biological_process	1
inflammatory response	Group	293	293	29	9	LOC728830,Ccr2,CD40,TNF,PTGS2,IL1B,CCL5,CD14,IL1A,PTAFR,CXCL10,IL4R,CCR1,IL1RN,CCL7,CXCL1,CCL13,IL15,CXCL3,NOD2,CCL4,CCL22,CASP4,CXCL11,LY96,NLRP3,NFKBIZ,IRAK2,IL1F6	2.38149e-23	biological_process	2
apoptosis	Group	550	550	32	5	CD40,TNF,FAS,IL1B,SOD2,CD14,TRAF1,NFKBIA,IL1A,BIRC3,BCL2L1,BCL2A1,CFLAR,OSM,JAK2,DDIT4,CASP4,Bim,GADD45B,PHLDA1,NLRP3,SQSTM1,MALT1,TNFAIP3,SRGN,IER3,LITAF,ZC3H12A,TRIB3,IRAK2,SP110,AXUD1	1.14024e-18	biological_process	3
positive regulation of cell proliferation	Group	332	332	21	6	TNF,PTGS2,EDN1,CD86,CSF3,VEGFA,MYC,BCL2L1,CXCL10,LIF,FOSL1,IL15,NOD2,OSM,MARCKSL1,ATF3,JAK2,TCIRG1,ODC1,FABP4,HCLS1	2.70824e-13	biological_process	4
chemotaxis	Group	145	145	15	10	LOC728830,Ccr2,PLAUR,CCL5,PTAFR,CXCL10,CCR1,FOSL1,CCL7,CXCL1,CCL13,CXCL3,CCL4,CCL22,CXCL11	6.69529e-13	biological_process	5
positive regulation of I-kappaB kinase-NF-kappaB cascade	Group	96	96	13	13	TRIM13,CD40,TNF,IL1B,HMOX1,CFLAR,NOD2,LPAR1,REL,MALT1,PLK2,LITAF,IKBKE	7.17498e-13	biological_process	6
anti-apoptosis	Group	198	198	16	8	TNF,FAS,IL1B,SOD2,VEGFA,IL1A,BIRC3,BCL2L1,BCL2A1,CFLAR,CCL13,SERPINB2,SOCS3,MALT1,TNFAIP3,IER3	5.1674e-12	biological_process	7
neutrophil chemotaxis	Group	28	28	8	28	LOC728830,EDN1,IL1B,ITGAM,CXCL1,CCL13,CXCL3,SAA1	3.54815e-11	biological_process	8
regulation of apoptosis	Group	177	177	14	7	TRAF1,MYC,BIRC3,BCL2L1,BCL2A1,IFIH1,CFLAR,NOD2,CASP4,Bim,DDIT3,MALT1,P2RX4,IRAK2	1.51992e-10	biological_process	9
response to lipopolysaccharide	Group	99	99	11	11	PTGS2,FAS,IL1B,NFKBIA,PTAFR,CCR1,IL1RN,NOD2,GCH1,SOCS3,NFKB2	3.88568e-10	biological_process	10
platelet-derived growth factor receptor signaling pathway	Group	25	25	7	28	VEGFA,PDGFB,JAK2,ARID5B,ZFAND5,AXUD1,TIPARP	7.29881e-10	biological_process	11
positive regulation of apoptosis	Group	149	149	12	8	TNF,PTGS2,FAS,IL1B,BCL2L1,DUSP1,FOSL1,JAK2,Bim,DDIT3,Nupr1,IHPK2	2.60826e-09	biological_process	12
Apoptosis Regulation	Pathway	69	613	32	5	CD40,TNF,FAS,IL1B,CSF3,CD14,NFKBIA,IL1A,BIRC3,BCL2L1,IL4R,LIF,BCL2A1,IL1RN,CFLAR,IL15,MAP3K8,OSM,JAK2,MDM2,REL,Bim,NFKB2,LY96,PARP3,IL7R,NFKBIZ,NFKBIE,IKBKE,P2RX4,IRAK2,IL1F6	1.37494e-08	Ariadne Signaling Pathways	13
cytokine-mediated signaling pathway	Group	80	80	9	11	Ccr2,IL1B,CSF3,IL1A,CCR1,CCL13,JAK2,KLF6,PTPRN	1.41894e-08	biological_process	14
Translation Control	Pathway	86	984	42	4	CD40,TNF,FAS,PLAUR,IL1B,CSF3,ITGAM,CCL5,VEGFA,CD14,IL1A,DUSP1,CXCL10,IL4R,LIF,CCR1,IL1RN,CFLAR,CCL7,CXCL1,CCL13,IL15,CXCL3,MAP3K8,OSM,PDGFB,LPAR1,JAK2,CCL4,SOCS3,CCL22,ITGA5,CXCL11,LY96,IL7R,DUSP5,DUSP2,IRAK2,DUSP16,IL1F6,GPR109A,RASGEF1B	1.42836e-08	Ariadne Signaling Pathways	15
positive regulation of nitric oxide biosynthetic process	Group	28	28	6	21	TNF,EDN1,IL1B,SOD2,JAK2,P2RX4	7.28171e-08	biological_process	16
response to organic cyclic substance	Group	142	142	10	7	PTGS2,IL1B,BCL2L1,FOSL1,IL1RN,SOCS3,ADFP,CD83,ANXA7,ENO2	2.01826e-07	biological_process	17
negative regulation of apoptosis	Group	180	180	11	6	FAS,SOD2,VEGFA,BCL2L1,BCL2A1,IL1RN,CFLAR,CASP4,PIM1,BCL3,ASNS	2.08269e-07	biological_process	18
CCR5 -> TP53 signaling	Pathway	17	17	6	35	CCL5,CCL7,CCL13,JAK2,CCL4,CXCL11	3.0952e-07	Ariadne Signaling Pathways	19
negative regulation of cell proliferation	Group	324	324	14	4	TNF,PTGS2,IL1B,HMOX1,IL1A,FOSL1,CXCL1,OSM,JAK2,MDM2,PMP22,CTH,SLFN12,SLFN12L	3.3258e-07	biological_process	20
response to drug	Group	295	295	13	4	PTGS2,FAS,IL1B,SOD2,FOSL1,IL1RN,ABCA1,SOCS3,ADFP,DDIT3,FABP4,MVP,ENO2	7.07756e-07	biological_process	21
CCR2/5 -> STAT signaling	Pathway	20	20	6	30	CCL5,CCL7,CCL13,JAK2,CCL4,CXCL11	9.2767e-07	Ariadne Signaling Pathways	22
regulation of blood pressure	Group	73	73	7	9	PTGS2,EDN1,HMOX1,SOD2,GCH1,P2RX4,RENBP	1.79548e-06	biological_process	23
chronic inflammatory response to antigenic stimulus	Group	4	4	3	75	TNF,IL1B,IL1RN	1.91828e-06	biological_process	24
cell-cell signaling	Group	275	275	12	4	EDN1,CD86,IL1B,CCL5,CXCL10,CCR1,CCL7,CCL13,IL15,CCL4,CCL22,CXCL11	2.11351e-06	biological_process	25
response to cytokine stimulus	Group	77	77	7	9	PTGS2,FAS,CCL5,BCL2L1,FOSL1,SOCS3,NFKB2	2.58031e-06	biological_process	26
response to virus	Group	110	110	8	7	TNF,CCL5,RSAD2,IFIH1,FOSL1,CCL4,CCL22,BCL3	2.68866e-06	biological_process	27
Apoptosis	Pathway	52	72	9	12	BIRC3,BCL2L1,BCL2A1,CFLAR,MDM2,REL,CASP4,Bim,NFKB2	4.65789e-06	Ariadne Signaling Pathways	28
TNFR -> NF-kB signaling	Pathway	32	40	7	17	CD40,TNF,FAS,NFKBIA,REL,NFKB2,IKBKE	5.71412e-06	Ariadne Signaling Pathways	29
induction of apoptosis	Group	207	207	10	4	TNF,FAS,NR4A1,GCH1,CASP4,Bim,PHLDA1,NLRP3,PLAGL2,Nupr1	6.2214e-06	biological_process	30
CCR1 -> STAT signaling	Pathway	16	16	5	31	CCL5,CCR1,CCL7,CCL13,CCL4	6.38174e-06	Ariadne Signaling Pathways	31
TLR4/5/7/9 -> NF-kB signaling	Pathway	19	27	6	22	CD14,NFKBIA,REL,NFKB2,LY96,IKBKE	6.39431e-06	Ariadne Signaling Pathways	32
response to hydrogen peroxide	Group	61	61	6	9	HMOX1,SOD2,BCL2L1,DUSP1,FOSL1,DDIT3	8.64154e-06	biological_process	33
tyrosine phosphorylation of Stat3 protein	Group	6	6	3	50	LIF,OSM,JAK2	9.47997e-06	biological_process	34
response to glucocorticoid stimulus	Group	95	95	7	7	TNF,PTGS2,FAS,IL1B,DUSP1,IL1RN,FABP4	1.05176e-05	biological_process	35
response to oxidative stress	Group	137	137	8	5	PTGS2,HMOX1,SOD2,CCL5,BCL2L1,DUSP1,JAK2,DDIT3	1.36767e-05	biological_process	36
IL1R -> NF-kB signaling	Pathway	23	31	6	19	IL1B,NFKBIA,IL1A,REL,NFKB2,IKBKE	1.50009e-05	Ariadne Signaling Pathways	37
positive regulation of MAPKKK cascade	Group	40	40	5	12	Ccr2,LIF,NOD2,OSM,LPAR1	1.52454e-05	biological_process	38
aging	Group	101	101	7	6	FAS,IL1B,SOD2,IL15,SOCS3,NFKB2,DDIT3	1.57304e-05	biological_process	39
response to hypoxia	Group	184	184	9	4	EDN1,FAS,HMOX1,SOD2,VEGFA,BCL2L1,PDGFB,SOCS3,DDIT4	1.64876e-05	biological_process	40
lymphocyte chemotaxis	Group	7	7	3	42	CCL5,CCL13,SAA1	1.64933e-05	biological_process	41
wound healing	Group	69	69	6	8	IL1B,SERPINE1,PDGFB,SERPINB2,KLF6,DCBLD2	1.77044e-05	biological_process	42
cellular defense response	Group	69	69	6	8	Ccr2,CCL5,FOSL1,TCIRG1,LY96,ADORA2B	1.77044e-05	biological_process	43
positive regulation of smooth muscle cell proliferation	Group	43	43	5	11	TNF,PTGS2,EDN1,VEGFA,PDGFB	2.18782e-05	biological_process	44
elevation of cytosolic calcium ion concentration	Group	107	107	7	6	LOC728830,Ccr2,IL1B,CCR1,SAA1,LPAR1,JAK2	2.29161e-05	biological_process	45
skeletal system morphogenesis	Group	44	44	5	11	MYC,ARID5B,ZFAND5,AXUD1,TIPARP	2.45256e-05	biological_process	46
positive regulation of mitosis	Group	22	22	4	18	TNF,EDN1,IL1B,IL1A	2.45309e-05	biological_process	47
spleen development	Group	22	22	4	18	FAS,Bim,NFKB2,BCL3	2.45309e-05	biological_process	48
positive regulation of chemokine biosynthetic process	Group	8	8	3	37	TNF,IL1B,HMOX1	2.62357e-05	biological_process	49
protein amino acid dephosphorylation	Group	152	152	8	5	DUSP1,MTM1,DUSP5,DUSP2,PTPRE,PTPRN,DUSP16,MTMR7	2.89915e-05	biological_process	50
Adipocytokine Signaling	Pathway	52	780	30	3	CD40,TNF,FAS,CSF3,NFKBIA,DUSP1,IL4R,LIF,CFLAR,IL15,MAP3K8,SLC2A1,OSM,JAK2,SOCS3,REL,ADFP,NFKB2,DDIT3,FABP4,IL7R,DUSP5,DUSP2,HK3,NFKBIZ,NFKBIE,IKBKE,ENO2,DUSP16,GLA	2.93158e-05	Ariadne Signaling Pathways	51
TLR3 -> NF-kB signaling	Pathway	7	11	4	36	NFKBIA,REL,NFKB2,IKBKE	2.95614e-05	Ariadne Signaling Pathways	52
I-kappaB kinase-NF-kappaB cascade	Group	46	46	5	10	REL,LY96,MALT1,BCL3,IRAK2	3.05625e-05	biological_process	53
response to estradiol stimulus	Group	79	79	6	7	PTGS2,IL1B,DUSP1,PDGFB,SOCS3,ENO2	3.84518e-05	biological_process	54
positive regulation of membrane protein ectodomain proteolysis	Group	9	9	3	33	TNF,IL1B,FURIN	3.91246e-05	biological_process	55
positive regulation vascular endothelial growth factor production	Group	9	9	3	33	IL1B,IL1A,ADORA2B	3.91246e-05	biological_process	56
fever	Group	9	9	3	33	IL1B,IL1A,IL1RN	3.91246e-05	biological_process	57
negative regulation of DNA binding	Group	9	9	3	33	HMOX1,NFKBIA,JAK2	3.91246e-05	biological_process	58
positive regulation of JUN kinase activity	Group	10	10	3	30	EDN1,IL1B,IL1RN	5.55672e-05	biological_process	59
chemokine-mediated signaling pathway	Group	2	2	2	100	Ccr2,CCL13	6.17844e-05	biological_process	60
follicular dendritic cell differentiation	Group	2	2	2	100	NFKB2,BCL3	6.17844e-05	biological_process	61
spermine catabolic process	Group	2	2	2	100	SAT1,SMOX	6.17844e-05	biological_process	62
CSF2R -> NF-kB signaling	Pathway	6	14	4	28	NFKBIA,REL,NFKB2,IKBKE	8.60045e-05	Ariadne Signaling Pathways	63
negative regulation of lipid catabolic process	Group	12	12	3	25	TNF,IL1B,GPR109A	0.000100692	biological_process	64
face morphogenesis	Group	12	12	3	25	ARID5B,AXUD1,TIPARP	0.000100692	biological_process	65
regulation of cell proliferation	Group	135	135	7	5	TNF,PTGS2,SERPINE1,NFKBIA,PDGFB,JAG1,SAT1	0.000101028	biological_process	66
interspecies interaction between organisms	Group	239	239	9	3	Ccr2,CD86,NFKBIA,IFIH1,CFLAR,MDM2,LDLR,ITGA5,SP110	0.000125285	biological_process	67
angiogenesis	Group	145	145	7	4	IL1B,HMOX1,VEGFA,IL15,JAG1,TNFAIP2,ZC3H12A	0.00015766	biological_process	68
positive regulation of interleukin-2 biosynthetic process	Group	14	14	3	21	CD86,IL1B,IL1A	0.00016467	biological_process	69
negative regulation of meiosis	Group	3	3	2	66	LIF,OSM	0.000184388	biological_process	70
sequestering of triglyceride	Group	3	3	2	66	TNF,IL1B	0.000184388	biological_process	71
dephosphorylation	Group	106	106	6	5	DUSP1,MTM1,DUSP2,PTPRE,PTPRN,MTMR7	0.000197853	biological_process	72
positive regulation of transcription from RNA polymerase II promoter	Group	382	382	11	2	TNF,VEGFA,MYC,NR4A1,LIF,OSM,KLF6,SQSTM1,PLAGL2,BCL3,AXUD1	0.000242656	biological_process	73
mast cell activation	Group	16	16	3	18	LCP2,FYB,NDRG1	0.000250406	biological_process	74
cell proliferation	Group	385	385	11	2	TNF,IL1B,VEGFA,IL1A,BCL2L1,CD274,PDGFB,FURIN,PIM1,ANXA7,EPS8	0.0002594	biological_process	75
GHR -> NF-kB signaling	Pathway	13	33	5	15	NFKBIA,JAK2,REL,NFKB2,IKBKE	0.000271769	Ariadne Signaling Pathways	76
Notch -> NF-kB signaling	Pathway	13	33	5	15	NFKBIA,REL,NFKB2,JAG1,IKBKE	0.000271769	Ariadne Signaling Pathways	77
positive regulation of NF-kappaB transcription factor activity	Group	40	40	4	10	TNF,NOD2,MALT1,IRAK2	0.000274262	biological_process	78
regulation of angiogenesis	Group	17	17	3	17	HMOX1,SERPINE1,ADORA2B	0.0003023	biological_process	79
negative regulation of hormone secretion	Group	17	17	3	17	EDN1,LIF,OSM	0.0003023	biological_process	80
IL12R -> NF-kB/NFATC signaling	Pathway	14	34	5	14	NFKBIA,JAK2,REL,NFKB2,IKBKE	0.000314105	Ariadne Signaling Pathways	81
Gap Junction Regulation	Pathway	51	639	24	3	EDN1,CCL5,VEGFA,PTAFR,DUSP1,CXCL10,CCR1,CCL7,CXCL1,CCL13,CXCL3,MAP3K8,PDGFB,LPAR1,CCL4,CCL22,CXCL11,RAPGEF2,DUSP5,ADORA2B,DUSP2,DUSP16,GPR109A,RASGEF1B	0.000324688	Ariadne Signaling Pathways	82
signal transduction	Group	2809	2809	39	1	Ccr2,MGC34104,CD40,TNF,FAS,PLAUR,IL1B,CCL5,TRAF1,NR4A1,PTAFR,CXCL10,IL4R,CCR1,CCL7,CCL13,GPRC5A,IL15,MAP3K8,LPAR1,CCL4,SOCS3,CCL22,FYB,CXCL11,NFKB2,NLRP3,PDE4B,CD83,RAPGEF2,ADORA2B,LPHN2,EPS8,P2RX4,PRMT2,FLNB,IRAK2,GPR109A,STAP1	0.000336895	biological_process	83
positive regulation of endothelial cell proliferation	Group	18	18	3	16	VEGFA,CCL13,PDGFB	0.000360657	biological_process	84
IL15R -> NF-kB/NFATC signaling	Pathway	15	35	5	14	NFKBIA,IL15,REL,NFKB2,IKBKE	0.000361257	Ariadne Signaling Pathways	85
post-embryonic development	Group	77	77	5	6	SOD2,Bim,ARID5B,AXUD1,TIPARP	0.000361467	biological_process	86
memory	Group	43	43	4	9	PTGS2,IL1B,IL1RN,ITGA5	0.000363579	biological_process	87
negative regulation of viral genome replication	Group	4	4	2	50	TNF,CCL5	0.000366858	biological_process	88
positive regulation of T-helper 2 cell differentiation	Group	4	4	2	50	CD86,IL4R	0.000366858	biological_process	89
negative regulation of nitric-oxide synthase activity	Group	4	4	2	50	ARG2,GLA	0.000366858	biological_process	90
low-density lipoprotein particle clearance	Group	4	4	2	50	HMOX1,LDLR	0.000366858	biological_process	91
response to estrogen stimulus	Group	78	78	5	6	FAS,HMOX1,PDGFB,LDLR,PTPRN	0.000383775	biological_process	92
protein kinase cascade	Group	120	120	6	5	EDN1,HMOX1,JAK2,SOCS3,FYB,ZFP36	0.000386744	biological_process	93
cell motion	Group	120	120	6	5	PTGS2,PLAUR,CCL5,CXCL10,JAK2,CCL4	0.000386744	biological_process	94
IL7R -> FOXO/NF-kB signaling	Pathway	16	36	5	13	NFKBIA,REL,NFKB2,IL7R,IKBKE	0.000413575	Ariadne Signaling Pathways	95
lymph node development	Group	19	19	3	15	IL15,NFKB2,IL7R	0.000425797	biological_process	96
hemopoiesis	Group	80	80	5	6	Ccr2,SOD2,JAG1,ZBTB32,TIPARP	0.000431495	biological_process	97
positive regulation of peptidyl-tyrosine phosphorylation	Group	47	47	4	8	LIF,NOD2,OSM,JAK2	0.000512715	biological_process	98
FibronectinR -> NF-kB signaling	Pathway	22	58	6	10	ITGAM,NFKBIA,REL,ITGA5,NFKB2,IKBKE	0.00055623	Ariadne Signaling Pathways	99
DDR1 -> NF-kB signaling	Pathway	14	22	4	18	NFKBIA,REL,NFKB2,IKBKE	0.000562472	Ariadne Signaling Pathways	100
EctodysplasinR -> NF-kB signaling	Pathway	14	22	4	18	NFKBIA,REL,NFKB2,IKBKE	0.000562472	Ariadne Signaling Pathways	101
positive regulation of interleukin-6 production	Group	21	21	3	14	IL1B,NOD2,ADORA2B	0.000577674	biological_process	102
positive regulation of inflammatory response	Group	21	21	3	14	TNF,JAK2,FABP4	0.000577674	biological_process	103
leukocyte chemotaxis	Group	21	21	3	14	LOC728830,CCR1,CXCL3	0.000577674	biological_process	104
positive regulation of interleukin-12 production	Group	5	5	2	40	CD40,NOD2	0.000608252	biological_process	105
regulation of NF-kappaB import into nucleus	Group	5	5	2	40	NFKBIA,BCL3	0.000608252	biological_process	106
tyrosine phosphorylation of Stat1 protein	Group	5	5	2	40	OSM,JAK2	0.000608252	biological_process	107
transformed cell apoptosis	Group	5	5	2	40	TNF,FAS	0.000608252	biological_process	108
response to muramyl dipeptide	Group	5	5	2	40	NFKBIA,NOD2	0.000608252	biological_process	109
LIFR -> STAT5A signaling	Pathway	10	10	3	30	LIF,OSM,JAK2	0.000617933	Ariadne Signaling Pathways	110
cellular calcium ion homeostasis	Group	87	87	5	5	Ccr2,CCL5,CCL7,CCL13,ANXA7	0.000634353	biological_process	111
response to bacterium	Group	22	22	3	13	SLC11A1,CCL13,SOCS3	0.000665013	biological_process	112
positive regulation of JNK cascade	Group	23	23	3	13	TNF,IL1B,NOD2	0.000760338	biological_process	113
activation of pro-apoptotic gene products	Group	23	23	3	13	FAS,MYC,Bim	0.000760338	biological_process	114
negative regulation of caspase activity	Group	23	23	3	13	NR4A1,BCL2A1,CFLAR	0.000760338	biological_process	115
NGFR -> NF-kB signaling	Pathway	16	24	4	16	NFKBIA,REL,NFKB2,IKBKE	0.000794759	Ariadne Signaling Pathways	116
protein import into nucleus, translocation	Group	24	24	3	12	TNF,NFKBIA,BCL3	0.00086393	biological_process	117
positive regulation of interleukin-2 production	Group	6	6	2	33	MALT1,CD83	0.000907638	biological_process	118
regulation of immunoglobulin secretion	Group	6	6	2	33	CD40,TNF	0.000907638	biological_process	119
MacrophageR -> CEBPB/NF-kB signaling	Pathway	21	43	5	11	ITGAM,NFKBIA,REL,NFKB2,IKBKE	0.000955658	Ariadne Signaling Pathways	120
Mast Cell Activation	Pathway	64	529	20	3	TNF,PTGS2,CSF3,NFKBIA,DUSP1,LIF,IL15,MAP3K8,OSM,LCP2,FURIN,REL,NFKB2,DUSP5,DUSP2,NFKBIZ,NFKBIE,IKBKE,DUSP16,RASGEF1B	0.0010258	Ariadne Signaling Pathways	121
activation of caspase activity	Group	57	57	4	7	TNF,MYC,CASP4,NLRP3	0.00106787	biological_process	122
T cell proliferation	Group	26	26	3	11	CD86,MALT1,ZBTB32	0.00109699	biological_process	123
release of cytochrome c from mitochondria	Group	26	26	3	11	SOD2,MYC,BCL2L1	0.00109699	biological_process	124
myeloid cell differentiation	Group	26	26	3	11	CCR1,JAK2,STAP1	0.00109699	biological_process	125
intracellular signaling cascade	Group	390	390	10	2	HMOX1,DUSP1,CXCL1,NOD2,SOCS3,GAB2,SQSTM1,DGKA,CARHSP1,HCLS1	0.00112254	biological_process	126
negative regulation of glutamate secretion	Group	7	7	2	28	IL1B,IL1RN	0.0012641	biological_process	127
negative regulation of survival gene product expression	Group	7	7	2	28	MYC,BCL2L1	0.0012641	biological_process	128
positive regulation of chemokine production	Group	7	7	2	28	TNF,ADORA2B	0.0012641	biological_process	129
fibroblast migration	Group	7	7	2	28	ARID5B,ZFAND5	0.0012641	biological_process	130
muscle organ morphogenesis	Group	7	7	2	28	LIF,ARID5B	0.0012641	biological_process	131
response to heat	Group	60	60	4	6	IL1B,OSM,SOCS3,DNAJB4	0.00129425	biological_process	132
ErythropoietinR -> NF-kB signaling	Pathway	11	48	5	10	NFKBIA,JAK2,REL,NFKB2,IKBKE	0.00158317	Ariadne Signaling Pathways	133
transmembrane receptor protein tyrosine phosphatase signaling pathway	Group	8	8	2	25	PTPRE,PTPRN	0.00167672	biological_process	134
iron ion homeostasis	Group	8	8	2	25	HMOX1,SOD2	0.00167672	biological_process	135
germinal center formation	Group	8	8	2	25	NFKB2,BCL3	0.00167672	biological_process	136
response to tumor necrosis factor	Group	8	8	2	25	CCL5,GCH1	0.00167672	biological_process	137
TLR4 -> IRF signaling	Pathway	14	14	3	21	CD14,LY96,IKBKE	0.00177858	Ariadne Signaling Pathways	138
B-cell receptor -> NF-kB signaling	Pathway	20	50	5	10	NFKBIA,REL,NFKB2,MALT1,IKBKE	0.00190405	Ariadne Signaling Pathways	139
Melanogenesis	Pathway	51	682	23	3	EDN1,CCL5,VEGFA,DUSP1,CXCL10,CCR1,CCL7,CXCL1,CCL13,CXCL3,PDGFB,LPAR1,CCL4,CCL22,CXCL11,RAPGEF2,DUSP5,ADORA2B,DUSP2,PRMT2,ENO2,DUSP16,GPR109A	0.0019583	Ariadne Signaling Pathways	140
positive regulation of stress-activated MAPK cascade	Group	9	9	2	22	IL1B,NOD2	0.0021446	biological_process	141
positive regulation of osteoclast differentiation	Group	9	9	2	22	LOC728830,CCL5	0.0021446	biological_process	142
positive regulation of blood vessel endothelial cell migration	Group	9	9	2	22	VEGFA,PDGFB	0.0021446	biological_process	143
positive regulation of peptidyl-serine phosphorylation	Group	9	9	2	22	LIF,OSM	0.0021446	biological_process	144
cellular extravasation	Group	9	9	2	22	TNF,ITGAM	0.0021446	biological_process	145
response to salt stress	Group	9	9	2	22	TNF,ANXA7	0.0021446	biological_process	146
vasodilation	Group	33	33	3	9	SOD2,GCH1,P2RX4	0.00221056	biological_process	147
palate development	Group	33	33	3	9	ARID5B,AXUD1,TIPARP	0.00221056	biological_process	148
cell surface receptor linked signal transduction	Group	230	230	7	3	CD14,BIRC3,CXCL10,CD274,LY96,IL7R,LPHN2	0.00240278	biological_process	149
CD19 -> NF-kB signaling	Pathway	12	32	4	12	NFKBIA,REL,NFKB2,IKBKE	0.00240837	Ariadne Signaling Pathways	150
ThrombinR -> NF-kB signaling	Pathway	12	32	4	12	NFKBIA,REL,NFKB2,IKBKE	0.00240837	Ariadne Signaling Pathways	151
DopamineR2 -> NF-kB signaling	Pathway	12	32	4	12	NFKBIA,REL,NFKB2,IKBKE	0.00240837	Ariadne Signaling Pathways	152
positive regulation of anti-apoptosis	Group	34	34	3	8	HMOX1,BCL2L1,DUSP1	0.00241051	biological_process	153
negative regulation of myeloid cell differentiation	Group	10	10	2	20	NFKBIA,ZFP36	0.00266686	biological_process	154
negative regulation of lipid metabolic process	Group	10	10	2	20	IL1B,NFKBIA	0.00266686	biological_process	155
B cell apoptosis	Group	10	10	2	20	MYC,Bim	0.00266686	biological_process	156
immunoglobulin production	Group	10	10	2	20	FAS,IL7R	0.00266686	biological_process	157
activation of MAPK activity	Group	73	73	4	5	TNF,IL1B,LPAR1,ADORA2B	0.00266807	biological_process	158
protein complex assembly	Group	121	121	5	4	CD40,FAS,TRAF1,GCH1,MDM2	0.00275181	biological_process	159
negative regulation of signal transduction	Group	74	74	4	5	IL1RN,SOCS3,DDIT4,RGS1	0.00280337	biological_process	160
response to stress	Group	239	239	7	2	SOD2,BCL2L1,GADD45B,SQSTM1,ERRFI1,2310016C08Rik,TRIB3	0.00297366	biological_process	161
AGER -> NF-kB signaling	Pathway	14	34	4	11	NFKBIA,REL,NFKB2,IKBKE	0.00302161	Ariadne Signaling Pathways	162
protein oligomerization	Group	37	37	3	8	NOD2,NLRP3,MALT1	0.00307619	biological_process	163
PTAFR -> STAT3 signaling	Pathway	5	5	2	40	PTAFR,JAK2	0.0030881	Ariadne Signaling Pathways	164
negative regulation of fibroblast proliferation	Group	11	11	2	18	SOD2,Nupr1	0.00324261	biological_process	165
positive regulation of interleukin-1 beta secretion	Group	11	11	2	18	NOD2,NLRP3	0.00324261	biological_process	166
macrophage chemotaxis	Group	11	11	2	18	CCL13,SAA1	0.00324261	biological_process	167
retrograde transport, endosome to Golgi	Group	11	11	2	18	STX5,BET1L	0.00324261	biological_process	168
smooth muscle tissue development	Group	11	11	2	18	ZFAND5,TIPARP	0.00324261	biological_process	169
decidualization	Group	11	11	2	18	PTGS2,LIF	0.00324261	biological_process	170
cholesterol homeostasis	Group	38	38	3	7	ABCA1,LDLR,FABP4	0.00332064	biological_process	171
induction of apoptosis by extracellular signals	Group	39	39	3	7	TNF,FAS,CFLAR	0.00357666	biological_process	172
positive regulation of tyrosine phosphorylation of Stat3 protein	Group	12	12	2	16	LIF,JAK2	0.003871	biological_process	173
negative regulation of NF-kappaB transcription factor activity	Group	12	12	2	16	NOD2,NLRP3	0.003871	biological_process	174
regulation of mitochondrial membrane potential	Group	12	12	2	16	SOD2,BCL2L1	0.003871	biological_process	175
polyamine metabolic process	Group	12	12	2	16	ODC1,SAT1	0.003871	biological_process	176
positive regulation of protein amino acid phosphorylation	Group	41	41	3	7	TNF,IL1B,SQSTM1	0.00412408	biological_process	177
humoral immune response	Group	41	41	3	7	Ccr2,TNF,CD83	0.00412408	biological_process	178
kidney development	Group	83	83	4	4	Bim,ODC1,ARID5B,TIPARP	0.00423812	biological_process	179
negative regulation of protein kinase activity	Group	42	42	3	7	GADD45B,FABP4,TRIB3	0.0044158	biological_process	180
positive regulation of cytokine secretion	Group	13	13	2	15	TNF,IL1A	0.00455115	biological_process	181
middle ear morphogenesis	Group	13	13	2	15	EDN1,MYC	0.00455115	biological_process	182
T-helper 1 type immune response	Group	13	13	2	15	VEGFA,BCL3	0.00455115	biological_process	183
response to exogenous dsRNA	Group	13	13	2	15	NFKBIA,NOD2	0.00455115	biological_process	184
OncostatinR -> STAT3 signaling	Pathway	6	6	2	33	OSM,JAK2	0.00457787	Ariadne Signaling Pathways	185
Sialophorin -> CTNNB/MYC/TP53 signaling	Pathway	6	6	2	33	MYC,MDM2	0.00457787	Ariadne Signaling Pathways	186
JAK-STAT cascade	Group	43	43	3	6	Ccr2,JAK2,SOCS3	0.00471971	biological_process	187
TLR1/2/6 -> NF-kB signaling	Pathway	19	39	4	10	NFKBIA,REL,NFKB2,IKBKE	0.00500314	Ariadne Signaling Pathways	188
PTAFR -> NF-kB signaling	Pathway	22	63	5	7	NFKBIA,PTAFR,REL,NFKB2,IKBKE	0.0052532	Ariadne Signaling Pathways	189
positive regulation of cAMP biosynthetic process	Group	14	14	2	14	ABCA1,ADORA2B	0.00528223	biological_process	190
elevation of cytosolic calcium ion concentration during G-protein signaling, coupled to IP3 second messenger (phospholipase C activating)	Group	14	14	2	14	EDN1,LPAR1	0.00528223	biological_process	191
response to vitamin D	Group	14	14	2	14	PTGS2,IL1B	0.00528223	biological_process	192
calcium-mediated signaling	Group	45	45	3	6	TNF,EDN1,CARHSP1	0.00536472	biological_process	193
iron ion transport	Group	45	45	3	6	SLC11A1,SLC11A2,SLC40A1	0.00536472	biological_process	194
FibronectinR -> ICAP-1A/MYC signaling	Pathway	5	21	3	14	ITGAM,MYC,ITGA5	0.00593094	Ariadne Signaling Pathways	195
protein amino acid phosphorylation	Group	739	739	13	1	STK40,MAP3K8,JAK2,FYB,PIM1,PLK2,PLK3,PTPRE,IKBKE,TRIB3,IRAK2,ALPK1,RIOK3	0.00603968	biological_process	196
negative regulation of insulin receptor signaling pathway	Group	15	15	2	13	IL1B,SOCS3	0.0060634	biological_process	197
lipopolysaccharide-mediated signaling pathway	Group	15	15	2	13	NFKBIA,IRAK2	0.0060634	biological_process	198
response to molecule of bacterial origin	Group	15	15	2	13	CD14,MALT1	0.0060634	biological_process	199
response to ATP	Group	15	15	2	13	IL1B,P2RX4	0.0060634	biological_process	200
activation of NF-kappaB-inducing kinase activity	Group	16	16	2	12	MALT1,IRAK2	0.00689383	biological_process	201
vascular endothelial growth factor receptor signaling pathway	Group	16	16	2	12	VEGFA,CCL13	0.00689383	biological_process	202
regulation of protein catabolic process	Group	16	16	2	12	MDM2,FURIN	0.00689383	biological_process	203
cytokine production	Group	50	50	3	6	PTAFR,REL,FABP4	0.00720004	biological_process	204
cell migration	Group	97	97	4	4	VEGFA,CCL22,GAB2,NDEL1	0.0073392	biological_process	205
induction of apoptosis via death domain receptors	Group	17	17	2	11	TNF,FAS	0.0077727	biological_process	206
positive regulation of smooth muscle contraction	Group	17	17	2	11	PTGS2,EDN1	0.0077727	biological_process	207
positive regulation of transcription factor activity	Group	17	17	2	11	IL1B,JAK2	0.0077727	biological_process	208
T cell homeostasis	Group	17	17	2	11	FAS,Bim	0.0077727	biological_process	209
B cell homeostasis	Group	17	17	2	11	BCL2A1,Bim	0.0077727	biological_process	210
B cell proliferation	Group	17	17	2	11	CD40,IL7R	0.0077727	biological_process	211
nitric oxide biosynthetic process	Group	17	17	2	11	GCH1,P2RX4	0.0077727	biological_process	212
positive regulation of heterotypic cell-cell adhesion	Group	1	1	1	100	TNF	0.00787793	biological_process	213
negative regulation of T-helper 1 cell differentiation	Group	1	1	1	100	IL4R	0.00787793	biological_process	214
negative regulation of mast cell degranulation	Group	1	1	1	100	HMOX1	0.00787793	biological_process	215
negative regulation of toll-like receptor 2 signaling pathway	Group	1	1	1	100	NOD2	0.00787793	biological_process	216
negative regulation of nerve growth factor production	Group	1	1	1	100	FURIN	0.00787793	biological_process	217
negative regulation of low-density lipoprotein receptor catabolic process	Group	1	1	1	100	FURIN	0.00787793	biological_process	218
negative regulation of adiponectin secretion	Group	1	1	1	100	IL1B	0.00787793	biological_process	219
negative regulation of nitric-oxide synthase biosynthetic process	Group	1	1	1	100	EDN1	0.00787793	biological_process	220
negative regulation of transforming growth factor-beta1 production	Group	1	1	1	100	FURIN	0.00787793	biological_process	221
negative regulation of interleukin-18 production	Group	1	1	1	100	NOD2	0.00787793	biological_process	222
relaxation of cardiac muscle	Group	1	1	1	100	P2RX4	0.00787793	biological_process	223
positive regulation of lymphotoxin A biosynthetic process	Group	1	1	1	100	CD86	0.00787793	biological_process	224
positive regulation of translational initiation by iron	Group	1	1	1	100	TNF	0.00787793	biological_process	225
positive regulation of adiponectin secretion	Group	1	1	1	100	GPR109A	0.00787793	biological_process	226
positive regulation of dendritic cell cytokine production	Group	1	1	1	100	NOD2	0.00787793	biological_process	227
positive regulation of interleukin-18 production	Group	1	1	1	100	TNF	0.00787793	biological_process	228
positive regulation of chronic inflammatory response to non-antigenic stimulus	Group	1	1	1	100	ADORA2B	0.00787793	biological_process	229
protein kinase C deactivation	Group	1	1	1	100	EDN1	0.00787793	biological_process	230
activation of Cdc42 GTPase activity	Group	1	1	1	100	NDEL1	0.00787793	biological_process	231
cellular water homeostasis	Group	1	1	1	100	ANXA7	0.00787793	biological_process	232
primitive erythrocyte differentiation	Group	1	1	1	100	VEGFA	0.00787793	biological_process	233
maintenance of protease location in mast cell secretory granule	Group	1	1	1	100	SRGN	0.00787793	biological_process	234
maintenance of granzyme B location in T cell secretory granule	Group	1	1	1	100	SRGN	0.00787793	biological_process	235
vasodilation by acetylcholine involved in regulation of systemic arterial blood pressure	Group	1	1	1	100	SOD2	0.00787793	biological_process	236
positive regulation of vascular permeability	Group	1	1	1	100	VEGFA	0.00787793	biological_process	237
marginal zone B cell differentiation	Group	1	1	1	100	BCL3	0.00787793	biological_process	238
B-1 B cell differentiation	Group	1	1	1	100	MALT1	0.00787793	biological_process	239
extrathymic T cell selection	Group	1	1	1	100	IL15	0.00787793	biological_process	240
erythrophore differentiation	Group	1	1	1	100	SOD2	0.00787793	biological_process	241
MAPK export from nucleus	Group	1	1	1	100	DUSP16	0.00787793	biological_process	242
MAPK phosphatase export from nucleus, leptomycin B sensitive	Group	1	1	1	100	DUSP16	0.00787793	biological_process	243
arginine catabolic process to ornithine	Group	1	1	1	100	ARG2	0.00787793	biological_process	244
FasL biosynthetic process	Group	1	1	1	100	PHLDA1	0.00787793	biological_process	245
cyclooxygenase pathway	Group	1	1	1	100	PTGS2	0.00787793	biological_process	246
organ senescence	Group	1	1	1	100	SOD2	0.00787793	biological_process	247
detection of muramyl dipeptide	Group	1	1	1	100	NOD2	0.00787793	biological_process	248
response to cycloheximide	Group	1	1	1	100	BCL2L1	0.00787793	biological_process	249
age-dependent response to reactive oxygen species	Group	1	1	1	100	SOD2	0.00787793	biological_process	250
response to organic nitrogen	Group	54	54	3	5	PTGS2,BCL2L1,IL1RN	0.00890493	biological_process	251
CD38 -> NF-kB signaling	Pathway	32	72	5	6	NFKBIA,REL,NFKB2,MALT1,IKBKE	0.00920894	Ariadne Signaling Pathways	252
cell growth	Group	55	55	3	5	PDGFB,IL7R,Nupr1	0.00936483	biological_process	253
DNA damage response, signal transduction by p53 class mediator resulting in induction of apoptosis	Group	19	19	2	10	BCL3,Nupr1	0.00967255	biological_process	254
regulation of insulin secretion	Group	19	19	2	10	TNF,IL1B	0.00967255	biological_process	255
CSF3R -> STAT signaling	Pathway	9	9	2	22	CSF3,JAK2	0.0106062	Ariadne Signaling Pathways	256
PDGFR -> STAT signaling	Pathway	9	9	2	22	PDGFB,JAK2	0.0106062	Ariadne Signaling Pathways	257
inactivation of MAPK activity	Group	20	20	2	10	DUSP2,DUSP16	0.0106919	biological_process	258
cellular response to extracellular stimulus	Group	20	20	2	10	FOSL1,ADORA2B	0.0106919	biological_process	259
response to cAMP	Group	58	58	3	5	DUSP1,FOSL1,PTPRN	0.0108266	biological_process	260
ion transport	Group	626	626	11	1	TMCO3,SLC11A1,SLC11A2,TCIRG1,SLC40A1,SLC31A2,P2RX4,SLC24A6,SLC39A2,MCOLN2,SLC41A2	0.0112347	biological_process	261
AdenosineR -> NF-kB signaling	Pathway	19	49	4	8	NFKBIA,REL,NFKB2,IKBKE	0.0112393	Ariadne Signaling Pathways	262
positive regulation of synaptic transmission	Group	21	21	2	9	TNF,CCL13	0.0117566	biological_process	263
membrane depolarization	Group	21	21	2	9	EDN1,P2RX4	0.0117566	biological_process	264
alveolus development	Group	21	21	2	9	VEGFA,SLFN12	0.0117566	biological_process	265
positive regulation of cell cycle	Group	22	22	2	9	FOSL1,MDM2	0.0128658	biological_process	266
blood vessel morphogenesis	Group	22	22	2	9	EDN1,VEGFA	0.0128658	biological_process	267
bone mineralization	Group	22	22	2	9	PTGS2,GLA	0.0128658	biological_process	268
response to light stimulus	Group	22	22	2	9	DUSP1,RIC8A	0.0128658	biological_process	269
response to reactive oxygen species	Group	22	22	2	9	SOD2,SERPINE1	0.0128658	biological_process	270
in utero embryonic development	Group	177	177	5	2	EDN1,BCL2L1,Bim,RIC8A,ZFAND5	0.0133196	biological_process	271
response to gamma radiation	Group	23	23	2	8	SOD2,SOCS3	0.0140187	biological_process	272
amino acid metabolic process	Group	65	65	3	4	MTHFR,CTH,ASNS	0.014725	biological_process	273
patterning of blood vessels	Group	24	24	2	8	EDN1,VEGFA	0.0152145	biological_process	274
defense response to virus	Group	24	24	2	8	RSAD2,NLRP3	0.0152145	biological_process	275
positive regulation of cell migration	Group	66	66	3	4	CXCL10,JAK2,FURIN	0.0153384	biological_process	276
tube lumen formation	Group	2	2	1	50	Bim	0.0156941	biological_process	277
positive regulation of sarcomere organization	Group	2	2	1	50	EDN1	0.0156941	biological_process	278
negative regulation of phosphatidylinositol biosynthetic process	Group	2	2	1	50	PDGFB	0.0156941	biological_process	279
negative regulation of interleukin-8 biosynthetic process	Group	2	2	1	50	BCL3	0.0156941	biological_process	280
negative regulation of mast cell cytokine production	Group	2	2	1	50	HMOX1	0.0156941	biological_process	281
negative regulation of glucose transport	Group	2	2	1	50	IL1B	0.0156941	biological_process	282
positive regulation of growth hormone receptor signaling pathway	Group	2	2	1	50	JAK2	0.0156941	biological_process	283
positive regulation of biosynthetic process of antibacterial peptides active against Gram-positive bacteria	Group	2	2	1	50	NOD2	0.0156941	biological_process	284
positive regulation of interleukin-10 biosynthetic process	Group	2	2	1	50	BCL3	0.0156941	biological_process	285
positive regulation of interleukin-17 production	Group	2	2	1	50	NOD2	0.0156941	biological_process	286
positive regulation of protein import into nucleus, translocation	Group	2	2	1	50	JAK2	0.0156941	biological_process	287
negative regulation of CREB transcription factor activity	Group	2	2	1	50	DDIT3	0.0156941	biological_process	288
activation of phospholipase D activity by G-protein coupled receptor protein signaling pathway	Group	2	2	1	50	EDN1	0.0156941	biological_process	289
mineralocorticoid receptor signaling pathway	Group	2	2	1	50	JAK2	0.0156941	biological_process	290
regulation of lung blood pressure	Group	2	2	1	50	GCH1	0.0156941	biological_process	291
endothelial cell activation	Group	2	2	1	50	P2RX4	0.0156941	biological_process	292
chronological cell aging	Group	2	2	1	50	SERPINE1	0.0156941	biological_process	293
nuclear envelope disassembly	Group	2	2	1	50	NDEL1	0.0156941	biological_process	294
T cell secretory granule organization	Group	2	2	1	50	SRGN	0.0156941	biological_process	295
myoblast cell fate determination	Group	2	2	1	50	IFRD1	0.0156941	biological_process	296
putrescine biosynthetic process	Group	2	2	1	50	ODC1	0.0156941	biological_process	297
asparagine biosynthetic process	Group	2	2	1	50	ASNS	0.0156941	biological_process	298
transsulfuration	Group	2	2	1	50	CTH	0.0156941	biological_process	299
dihydrobiopterin metabolic process	Group	2	2	1	50	GCH1	0.0156941	biological_process	300
glycosphingolipid catabolic process	Group	2	2	1	50	GLA	0.0156941	biological_process	301
age-dependent response to oxidative stress	Group	2	2	1	50	SOD2	0.0156941	biological_process	302
nitric oxide transport	Group	2	2	1	50	EDN1	0.0156941	biological_process	303
xenobiotic transport	Group	2	2	1	50	SLC2A1	0.0156941	biological_process	304
D-serine transport	Group	2	2	1	50	NFKBIE	0.0156941	biological_process	305
ferrous iron transport	Group	2	2	1	50	SLC11A2	0.0156941	biological_process	306
smooth muscle hyperplasia	Group	2	2	1	50	HMOX1	0.0156941	biological_process	307
detection of oxygen	Group	2	2	1	50	SOD2	0.0156941	biological_process	308
chemokinesis	Group	2	2	1	50	CCL13	0.0156941	biological_process	309
neuroprotection	Group	25	25	2	8	JAK2,REL	0.0164527	biological_process	310
leukocyte migration	Group	25	25	2	8	TNF,IL1B	0.0164527	biological_process	311
cell fate determination	Group	25	25	2	8	ATF3,JAG1	0.0164527	biological_process	312
regulation of cell cycle	Group	69	69	3	4	PTGS2,GADD45B,CCNG2	0.0172641	biological_process	313
negative regulation of transcription factor activity	Group	26	26	2	7	HMOX1,IRAK2	0.0177323	biological_process	314
TNFRSF1A -> STAT signaling	Pathway	12	12	2	16	TNF,JAK2	0.0187738	Ariadne Signaling Pathways	315
T cell receptor signaling pathway	Group	27	27	2	7	BCL2A1,MALT1	0.0190527	biological_process	316
regulation of protein amino acid phosphorylation	Group	27	27	2	7	TNF,SOCS3	0.0190527	biological_process	317
activation of MAPKK activity	Group	27	27	2	7	JAK2,GADD45B	0.0190527	biological_process	318
response to radiation	Group	27	27	2	7	MYC,BCL2L1	0.0190527	biological_process	319
response to progesterone stimulus	Group	27	27	2	7	FOSL1,SOCS3	0.0190527	biological_process	320
B cell activation	Group	28	28	2	7	CD40,MALT1	0.0204132	biological_process	321
negative regulation of inflammatory response	Group	29	29	2	6	SAA1,ZFP36	0.0218131	biological_process	322
glutathione metabolic process	Group	29	29	2	6	SOD2,CTH	0.0218131	biological_process	323
IL1R -> STAT3 signaling	Pathway	13	13	2	15	IL1B,IL1A	0.0219298	Ariadne Signaling Pathways	324
protein amino acid ADP-ribosylation	Group	30	30	2	6	PARP3,TIPARP	0.0232516	biological_process	325
peripheral nervous system development	Group	30	30	2	6	OSM,PMP22	0.0232516	biological_process	326
nitrogen compound metabolic process	Group	30	30	2	6	ARID5B,TIPARP	0.0232516	biological_process	327
negative regulation of synaptic transmission, dopaminergic	Group	3	3	1	33	PTGS2	0.0234489	biological_process	328
negative regulation of cardiac muscle hypertrophy	Group	3	3	1	33	P2RX4	0.0234489	biological_process	329
negative regulation of L-glutamate transport	Group	3	3	1	33	TNF	0.0234489	biological_process	330
negative regulation of NF-kappaB import into nucleus	Group	3	3	1	33	NLRP3	0.0234489	biological_process	331
positive regulation of cell activation	Group	3	3	1	33	JAK2	0.0234489	biological_process	332
nucleotide-binding oligomerization domain containing 1 signaling pathway	Group	3	3	1	33	NFKBIA	0.0234489	biological_process	333
nucleotide-binding oligomerization domain containing 2 signaling pathway	Group	3	3	1	33	NFKBIA	0.0234489	biological_process	334
toll-like receptor 4 signaling pathway	Group	3	3	1	33	NFKBIA	0.0234489	biological_process	335
positive regulation of interleukin-1 beta production	Group	3	3	1	33	JAK2	0.0234489	biological_process	336
positive regulation of interleukin-1 secretion	Group	3	3	1	33	SAA1	0.0234489	biological_process	337
positive regulation of synaptic plasticity	Group	3	3	1	33	PTGS2	0.0234489	biological_process	338
rhythmic excitation	Group	3	3	1	33	EDN1	0.0234489	biological_process	339
positive regulation of guanylate cyclase activity	Group	3	3	1	33	ADORA2B	0.0234489	biological_process	340
RNA destabilization	Group	3	3	1	33	ZFP36	0.0234489	biological_process	341
positive regulation of phosphoprotein phosphatase activity	Group	3	3	1	33	JAK2	0.0234489	biological_process	342
NK T cell proliferation	Group	3	3	1	33	IL15	0.0234489	biological_process	343
inflammatory cell apoptosis	Group	3	3	1	33	FAS	0.0234489	biological_process	344
mast cell secretory granule organization	Group	3	3	1	33	SRGN	0.0234489	biological_process	345
cysteinyl-tRNA aminoacylation	Group	3	3	1	33	CARS	0.0234489	biological_process	346
10-formyltetrahydrofolate catabolic process	Group	3	3	1	33	ALDH1L2	0.0234489	biological_process	347
tetrahydrofolate biosynthetic process	Group	3	3	1	33	GCH1	0.0234489	biological_process	348
mRNA transcription from RNA polymerase II promoter	Group	3	3	1	33	DDIT3	0.0234489	biological_process	349
glycosylceramide catabolic process	Group	3	3	1	33	GLA	0.0234489	biological_process	350
heme oxidation	Group	3	3	1	33	HMOX1	0.0234489	biological_process	351
heme catabolic process	Group	3	3	1	33	HMOX1	0.0234489	biological_process	352
GTP catabolic process	Group	3	3	1	33	GCH1	0.0234489	biological_process	353
face development	Group	3	3	1	33	ZFAND5	0.0234489	biological_process	354
adult somatic muscle development	Group	3	3	1	33	IFRD1	0.0234489	biological_process	355
smooth muscle adaptation	Group	3	3	1	33	IL1B	0.0234489	biological_process	356
response to fructose stimulus	Group	3	3	1	33	PTGS2	0.0234489	biological_process	357
healing during inflammatory response	Group	3	3	1	33	HMOX1	0.0234489	biological_process	358
protein homooligomerization	Group	78	78	3	3	FAS,GCH1,P2RX4	0.0238162	biological_process	359
positive regulation of angiogenesis	Group	31	31	2	6	IL1B,IL1A	0.0247281	biological_process	360
leukocyte adhesion	Group	31	31	2	6	ITGAM,ITGA5	0.0247281	biological_process	361
endosome transport	Group	31	31	2	6	ABCA1,SQSTM1	0.0247281	biological_process	362
blood vessel remodeling	Group	31	31	2	6	Ccr2,VEGFA	0.0247281	biological_process	363
cholesterol transport	Group	31	31	2	6	ABCA1,LDLR	0.0247281	biological_process	364
response to inorganic substance	Group	31	31	2	6	FAS,BCL2L1	0.0247281	biological_process	365
TNFRSF6 -> DDIT3 signaling	Pathway	14	14	2	14	FAS,DDIT3	0.0252884	Ariadne Signaling Pathways	366
platelet activation	Group	32	32	2	6	CD40,SAA1	0.0262419	biological_process	367
protein heterooligomerization	Group	82	82	3	3	BIRC3,GCH1,SQSTM1	0.0271022	biological_process	368
cell cycle	Group	539	539	9	1	TRIM13,DUSP1,MAP3K8,DDIT3,PMP22,CCNG2,PLK2,PLK3,ZWINT	0.0277413	biological_process	369
gluconeogenesis	Group	33	33	2	6	ATF3,ENO2	0.0277923	biological_process	370
amino acid biosynthetic process	Group	33	33	2	6	CTH,ASNS	0.0277923	biological_process	371
negative regulation of cell growth	Group	86	86	3	3	CTH,IHPK2,DCBLD2	0.0306177	biological_process	372
positive regulation of T cell proliferation	Group	35	35	2	5	IL1B,IL15	0.0310003	biological_process	373
myelin assembly	Group	4	4	1	25	PMP22	0.0311429	biological_process	374
negative regulation of T cell mediated cytotoxicity	Group	4	4	1	25	IL7R	0.0311429	biological_process	375
negative regulation of platelet activation	Group	4	4	1	25	PDGFB	0.0311429	biological_process	376
negative regulation of Notch signaling pathway	Group	4	4	1	25	NFKBIA	0.0311429	biological_process	377
negative regulation of leukocyte migration	Group	4	4	1	25	HMOX1	0.0311429	biological_process	378
negative regulation of tumor necrosis factor biosynthetic process	Group	4	4	1	25	BCL3	0.0311429	biological_process	379
negative regulation of interleukin-4 production	Group	4	4	1	25	CD83	0.0311429	biological_process	380
relaxation of vascular smooth muscle	Group	4	4	1	25	ADORA2B	0.0311429	biological_process	381
positive regulation of T cell differentiation in the thymus	Group	4	4	1	25	IL7R	0.0311429	biological_process	382
positive regulation of CD4-positive, alpha beta T cell differentiation	Group	4	4	1	25	CD83	0.0311429	biological_process	383
positive regulation of ERK1 and ERK2 cascade	Group	4	4	1	25	NOD2	0.0311429	biological_process	384
positive regulation of Rho protein signal transduction	Group	4	4	1	25	LPAR1	0.0311429	biological_process	385
positive regulation of axon regeneration	Group	4	4	1	25	NDEL1	0.0311429	biological_process	386
positive regulation of endothelial cell migration	Group	4	4	1	25	EDN1	0.0311429	biological_process	387
positive regulation of interleukin-4 biosynthetic process	Group	4	4	1	25	CD86	0.0311429	biological_process	388
positive regulation of transcription from RNA polymerase II promoter, mitotic	Group	4	4	1	25	FOSL1	0.0311429	biological_process	389
activation of immune response	Group	4	4	1	25	NOD2	0.0311429	biological_process	390
positive regulation of cardiac muscle hypertrophy	Group	4	4	1	25	EDN1	0.0311429	biological_process	391
positive regulation of cholesterol transport	Group	4	4	1	25	NFKBIA	0.0311429	biological_process	392
regulation of nitric oxide biosynthetic process	Group	4	4	1	25	ARG2	0.0311429	biological_process	393
leukemia inhibitory factor signaling pathway	Group	4	4	1	25	LIF	0.0311429	biological_process	394
JAK-STAT cascade involved in growth hormone signaling pathway	Group	4	4	1	25	JAK2	0.0311429	biological_process	395
regulation of fever	Group	4	4	1	25	CCR1	0.0311429	biological_process	396
phospholipid homeostasis	Group	4	4	1	25	ABCA1	0.0311429	biological_process	397
lymphocyte homeostasis	Group	4	4	1	25	Bim	0.0311429	biological_process	398
nerve growth factor processing	Group	4	4	1	25	FURIN	0.0311429	biological_process	399
artery smooth muscle contraction	Group	4	4	1	25	EDN1	0.0311429	biological_process	400
vein smooth muscle contraction	Group	4	4	1	25	EDN1	0.0311429	biological_process	401
T-helper 2 cell differentiation	Group	4	4	1	25	BCL3	0.0311429	biological_process	402
cellular response to nutrient	Group	4	4	1	25	HMOX1	0.0311429	biological_process	403
monocyte chemotaxis	Group	4	4	1	25	CCL13	0.0311429	biological_process	404
phospholipid translocation	Group	4	4	1	25	ABCA1	0.0311429	biological_process	405
cysteine biosynthetic process	Group	4	4	1	25	CTH	0.0311429	biological_process	406
nuclear-transcribed mRNA poly(A) tail shortening	Group	4	4	1	25	ZFP36	0.0311429	biological_process	407
immunoglobulin production during immune response	Group	4	4	1	25	NOD2	0.0311429	biological_process	408
antimicrobial humoral response	Group	4	4	1	25	BCL3	0.0311429	biological_process	409
innate immune response in mucosa	Group	4	4	1	25	NOD2	0.0311429	biological_process	410
defense response to protozoan	Group	4	4	1	25	BCL3	0.0311429	biological_process	411
viral assembly, maturation, egress, and release	Group	4	4	1	25	FURIN	0.0311429	biological_process	412
TNFRSF5/6 -> RB1/E2F signaling	Pathway	16	16	2	12	CD40,FAS	0.0325807	Ariadne Signaling Pathways	413
membrane fusion	Group	36	36	2	5	ANXA7,STAP1	0.0326566	biological_process	414
glucose transport	Group	36	36	2	5	EDN1,SLC2A1	0.0326566	biological_process	415
positive regulation of transcription	Group	153	153	4	2	TNF,CD86,DDIT3,BCL3	0.0331889	biological_process	416
embryo implantation	Group	37	37	2	5	PTGS2,LIF	0.0343469	biological_process	417
response to insulin stimulus	Group	37	37	2	5	SOCS3,PTPRN	0.0343469	biological_process	418
TNFR -> AP-1/ATF/TP53 signaling	Pathway	40	40	3	7	CD40,TNF,FAS	0.03447	Ariadne Signaling Pathways	419
activation of protein kinase C activity by G-protein coupled receptor protein signaling pathway	Group	38	38	2	5	EDN1,DGKA	0.0360706	biological_process	420
mesoderm development	Group	38	38	2	5	VEGFA,JAK2	0.0360706	biological_process	421
cell differentiation	Group	658	658	10	1	VEGFA,JAK2,GADD45B,SQSTM1,PMP22,TNFAIP2,IFRD1,NDEL1,ZC3H12A,FLNB	0.0365073	biological_process	422
anatomical structure morphogenesis	Group	159	159	4	2	TRIM13,SLC40A1,IER3,IGF2BP2	0.0374049	biological_process	423
T-cell receptor -> NF-kB signaling	Pathway	38	176	7	3	CD86,NFKBIA,LCP2,REL,NFKB2,MALT1,IKBKE	0.0384964	Ariadne Signaling Pathways	424
bleb formation	Group	5	5	1	20	LPAR1	0.0387766	biological_process	425
leukocyte tethering or rolling	Group	5	5	1	20	TNF	0.0387766	biological_process	426
negative regulation of nitric oxide biosynthetic process	Group	5	5	1	20	GLA	0.0387766	biological_process	427
negative regulation of interleukin-12 production	Group	5	5	1	20	NOD2	0.0387766	biological_process	428
negative regulation of striated muscle contraction	Group	5	5	1	20	ARG2	0.0387766	biological_process	429
cytoplasmic sequestering of NF-kappaB	Group	5	5	1	20	NFKBIA	0.0387766	biological_process	430
negative regulation of cytokine secretion during immune response	Group	5	5	1	20	TNF	0.0387766	biological_process	431
positive regulation of Notch signaling pathway	Group	5	5	1	20	JAG1	0.0387766	biological_process	432
positive regulation of hair follicle development	Group	5	5	1	20	TNF	0.0387766	biological_process	433
positive regulation of T cell cytokine production	Group	5	5	1	20	MALT1	0.0387766	biological_process	434
regulation of T cell receptor signaling pathway	Group	5	5	1	20	MALT1	0.0387766	biological_process	435
positive regulation of lipid catabolic process	Group	5	5	1	20	IL1B	0.0387766	biological_process	436
positive regulation of prostaglandin secretion	Group	5	5	1	20	P2RX4	0.0387766	biological_process	437
regulation of transcription from RNA polymerase II promoter in response to oxidative stress	Group	5	5	1	20	HMOX1	0.0387766	biological_process	438
intracellular receptor-mediated signaling pathway	Group	5	5	1	20	DCBLD2	0.0387766	biological_process	439
STAT protein nuclear translocation	Group	5	5	1	20	JAK2	0.0387766	biological_process	440
tyrosine phosphorylation of Stat5 protein	Group	5	5	1	20	OSM	0.0387766	biological_process	441
regulation of defense response to virus by host	Group	5	5	1	20	IL15	0.0387766	biological_process	442
oxygen homeostasis	Group	5	5	1	20	SOD2	0.0387766	biological_process	443
regulation of systemic arterial blood pressure by endothelin	Group	5	5	1	20	EDN1	0.0387766	biological_process	444
regulation of endopeptidase activity	Group	5	5	1	20	FURIN	0.0387766	biological_process	445
cell chemotaxis	Group	5	5	1	20	CCR1	0.0387766	biological_process	446
platelet dense granule organization	Group	5	5	1	20	ABCA1	0.0387766	biological_process	447
intracellular cholesterol transport	Group	5	5	1	20	ABCA1	0.0387766	biological_process	448
interleukin-1 beta secretion	Group	5	5	1	20	ABCA1	0.0387766	biological_process	449
centrosome localization	Group	5	5	1	20	NDEL1	0.0387766	biological_process	450
inositol trisphosphate biosynthetic process	Group	5	5	1	20	PTAFR	0.0387766	biological_process	451
post-embryonic organ morphogenesis	Group	5	5	1	20	Bim	0.0387766	biological_process	452
interleukin-18 production	Group	5	5	1	20	NLRP3	0.0387766	biological_process	453
ovulation	Group	5	5	1	20	PTGS2	0.0387766	biological_process	454
response to manganese ion	Group	5	5	1	20	PTGS2	0.0387766	biological_process	455
one-carbon compound metabolic process	Group	40	40	2	5	ALDH1L2,CA13	0.0396156	biological_process	456
lipoprotein metabolic process	Group	40	40	2	5	ABCA1,LDLR	0.0396156	biological_process	457
germ cell development	Group	41	41	2	4	OSGIN2,BCL2L1	0.0414357	biological_process	458
neuron development	Group	42	42	2	4	SOD2,LIF	0.0432867	biological_process	459
protein processing	Group	42	42	2	4	MYC,FURIN	0.0432867	biological_process	460
T cell differentiation	Group	43	43	2	4	BCL2A1,IL7R	0.045168	biological_process	461
response to peptide hormone stimulus	Group	101	101	3	2	FAS,BCL2L1,SOCS3	0.0458121	biological_process	462
cell-cell adhesion mediated by integrin	Group	6	6	1	16	ITGA5	0.0463504	biological_process	463
negative regulation of fat cell differentiation	Group	6	6	1	16	SOD2	0.0463504	biological_process	464
negative regulation of bone mineralization	Group	6	6	1	16	SRGN	0.0463504	biological_process	465
positive regulation of B cell apoptosis	Group	6	6	1	16	MYC	0.0463504	biological_process	466
positive regulation of smooth muscle cell migration	Group	6	6	1	16	PDGFB	0.0463504	biological_process	467
positive regulation of T cell mediated immunity	Group	6	6	1	16	IL1B	0.0463504	biological_process	468
positive regulation of humoral immune response mediated by circulating immunoglobulin	Group	6	6	1	16	NOD2	0.0463504	biological_process	469
positive regulation of NF-kappaB import into nucleus	Group	6	6	1	16	TNF	0.0463504	biological_process	470
activation of MAPKKK activity	Group	6	6	1	16	GADD45B	0.0463504	biological_process	471
regulation of MAP kinase activity	Group	6	6	1	16	TRIB3	0.0463504	biological_process	472
immune response-regulating cell surface receptor signaling pathway	Group	6	6	1	16	CD40	0.0463504	biological_process	473
activation-induced cell death of T cells	Group	6	6	1	16	FAS	0.0463504	biological_process	474
positive regulation of cell size	Group	6	6	1	16	EDN1	0.0463504	biological_process	475
cellular response to glucose starvation	Group	6	6	1	16	ASNS	0.0463504	biological_process	476
central nervous system neuron axonogenesis	Group	6	6	1	16	NDEL1	0.0463504	biological_process	477
interleukin-1 secretion	Group	6	6	1	16	NLRP3	0.0463504	biological_process	478
methionine metabolic process	Group	6	6	1	16	MTHFR	0.0463504	biological_process	479
homocysteine metabolic process	Group	6	6	1	16	CTH	0.0463504	biological_process	480
tetrahydrofolate metabolic process	Group	6	6	1	16	MTHFR	0.0463504	biological_process	481
hydrogen peroxide biosynthetic process	Group	6	6	1	16	SOD2	0.0463504	biological_process	482
lipoprotein catabolic process	Group	6	6	1	16	LDLR	0.0463504	biological_process	483
vasculature development	Group	6	6	1	16	ZFAND5	0.0463504	biological_process	484
peptide secretion	Group	6	6	1	16	ABCA1	0.0463504	biological_process	485
response to peptidoglycan	Group	6	6	1	16	NOD2	0.0463504	biological_process	486
behavioral response to ethanol	Group	6	6	1	16	EPS8	0.0463504	biological_process	487
response to hydroperoxide	Group	6	6	1	16	JAK2	0.0463504	biological_process	488
response to superoxide	Group	6	6	1	16	SOD2	0.0463504	biological_process	489
TNFR -> CREB/ELK-SRF signaling	Pathway	42	45	3	6	CD40,TNF,FAS	0.0464424	Ariadne Signaling Pathways	490
integrin-mediated signaling pathway	Group	103	103	3	2	ITGAM,ITGA5,GAB2	0.0480729	biological_process	491
transport	Group	1807	1807	21	1	TMCO3,SLC11A1,SLC11A2,SLC2A1,ABCA1,LDLR,FABP4,SLC40A1,RABGEF1,SLC7A11,SLC31A2,P2RX4,NDEL1,STX5,SLC24A6,AFTPH,MCOLN2,BET1L,SLC15A3,RAB20,SLC41A2	0.0483866	biological_process	492
Focal Adhesion Regulation	Pathway	41	308	10	3	ITGAM,VEGFA,DUSP1,MAP3K8,PDGFB,ITGA5,DUSP5,DUSP2,FLNB,DUSP16	0.0492949	Ariadne Signaling Pathways	493
transcription	Group	2246	2246	25	1	ZBTB6,Crem,Etv3,MYC,NR4A1,ATF3,REL,NFKB2,KLF6,DDIT3,PLAGL2,AFF1,ZBTB32,BCL3,LITAF,NFKBIZ,ARID5B,ZC3H12A,TRIB3,ELL2,Pric285,SP110,EID3,AXUD1,MAFK	0.0504444	biological_process	494
positive regulation of cell differentiation	Group	46	46	2	4	JAK2,SOCS3	0.050988	biological_process	495
sensory perception of pain	Group	46	46	2	4	Ccr2,P2RX4	0.050988	biological_process	496
phosphoinositide-mediated signaling	Group	47	47	2	4	PTAFR,ZWINT	0.0529848	biological_process	497
excretion	Group	47	47	2	4	HMOX1,ADORA2B	0.0529848	biological_process	498
negative regulation of B cell activation	Group	7	7	1	14	FAS	0.0538648	biological_process	499
negative regulation of cAMP biosynthetic process	Group	7	7	1	14	EDN1	0.0538648	biological_process	500
negative regulation of blood coagulation	Group	7	7	1	14	EDN1	0.0538648	biological_process	501
negative regulation of interferon-gamma production	Group	7	7	1	14	NOD2	0.0538648	biological_process	502
negative regulation of interleukin-6 production	Group	7	7	1	14	TNF	0.0538648	biological_process	503
cytoplasmic sequestering of transcription factor	Group	7	7	1	14	NFKBIE	0.0538648	biological_process	504
negative regulation of calcium ion transport	Group	7	7	1	14	PTGS2	0.0538648	biological_process	505
negative regulation of cytokine secretion	Group	7	7	1	14	SRGN	0.0538648	biological_process	506
positive regulation of isotype switching to IgG isotypes	Group	7	7	1	14	CD40	0.0538648	biological_process	507
positive regulation of tyrosine phosphorylation of STAT protein	Group	7	7	1	14	HCLS1	0.0538648	biological_process	508
positive regulation of synaptic transmission, glutamatergic	Group	7	7	1	14	PTGS2	0.0538648	biological_process	509
positive regulation of myeloid cell differentiation	Group	7	7	1	14	JAG1	0.0538648	biological_process	510
positive regulation of interleukin-6 biosynthetic process	Group	7	7	1	14	IL1B	0.0538648	biological_process	511
positive regulation of cGMP biosynthetic process	Group	7	7	1	14	ADORA2B	0.0538648	biological_process	512
positive regulation of chemotaxis	Group	7	7	1	14	PDGFB	0.0538648	biological_process	513
regulation of lymphocyte differentiation	Group	7	7	1	14	FAS	0.0538648	biological_process	514
regulation of I-kappaB kinase-NF-kappaB cascade	Group	7	7	1	14	SQSTM1	0.0538648	biological_process	515
traversing start control point of mitotic cell cycle	Group	7	7	1	14	MDM2	0.0538648	biological_process	516
regulation of myeloid cell differentiation	Group	7	7	1	14	FAS	0.0538648	biological_process	517
regulation of telomere maintenance	Group	7	7	1	14	MYC	0.0538648	biological_process	518
Cdc42 protein signal transduction	Group	7	7	1	14	ABCA1	0.0538648	biological_process	519
regulation of vascular permeability	Group	7	7	1	14	CCL4	0.0538648	biological_process	520
cytoskeletal anchoring at plasma membrane	Group	7	7	1	14	FLNB	0.0538648	biological_process	521
white fat cell differentiation	Group	7	7	1	14	FABP4	0.0538648	biological_process	522
retrograde axon cargo transport	Group	7	7	1	14	NDEL1	0.0538648	biological_process	523
nuclear export	Group	7	7	1	14	MALT1	0.0538648	biological_process	524
dopamine biosynthetic process	Group	7	7	1	14	GCH1	0.0538648	biological_process	525
arginine metabolic process	Group	7	7	1	14	ARG2	0.0538648	biological_process	526
attachment of GPI anchor to protein	Group	7	7	1	14	PLAUR	0.0538648	biological_process	527
nuclear-transcribed mRNA catabolic process, deadenylation-dependent decay	Group	7	7	1	14	ZFP36	0.0538648	biological_process	528
morphogenesis of an epithelial sheet	Group	7	7	1	14	JAG1	0.0538648	biological_process	529
transition metal ion transport	Group	7	7	1	14	SLC11A2	0.0538648	biological_process	530
detection of biotic stimulus	Group	7	7	1	14	NLRP3	0.0538648	biological_process	531
response to UV-C	Group	7	7	1	14	BCL3	0.0538648	biological_process	532
response to fluid shear stress	Group	7	7	1	14	P2RX4	0.0538648	biological_process	533
ovarian follicle development	Group	48	48	2	4	VEGFA,BCL2L1	0.0550091	biological_process	534
blood circulation	Group	48	48	2	4	CXCL10,MTHFR	0.0550091	biological_process	535
JNK cascade	Group	49	49	2	4	TNF,ADORA2B	0.0570602	biological_process	536
organ regeneration	Group	49	49	2	4	LIF,SOCS3	0.0570602	biological_process	537
male gonad development	Group	49	49	2	4	BCL2L1,Bim	0.0570602	biological_process	538
regulation of transcription, DNA-dependent	Group	2501	2501	27	1	ZBTB6,Crem,Etv3,MYC,NR4A1,FOSL1,ATF3,REL,NFKB2,KLF6,DDIT3,PLAGL2,ZBTB32,BCL3,LITAF,NFKBIZ,ARID5B,ZC3H12A,TRIB3,ELL2,CARHSP1,Pric285,SP110,HCLS1,EID3,AXUD1,MAFK	0.0584277	biological_process	539
regulation of cell migration	Group	50	50	2	4	Ccr2,JAG1	0.0591377	biological_process	540
cellular iron ion homeostasis	Group	50	50	2	4	MYC,SLC40A1	0.0591377	biological_process	541
response to protein stimulus	Group	50	50	2	4	FAS,BCL2L1	0.0591377	biological_process	542
vasculogenesis	Group	51	51	2	3	VEGFA,TIPARP	0.0612411	biological_process	543
negative regulation of bone resorption	Group	8	8	1	12	VEGFA	0.0613202	biological_process	544
positive regulation of vascular endothelial growth factor receptor signaling pathway	Group	8	8	1	12	VEGFA	0.0613202	biological_process	545
induction of apoptosis by oxidative stress	Group	8	8	1	12	JAK2	0.0613202	biological_process	546
positive regulation of macrophage differentiation	Group	8	8	1	12	LIF	0.0613202	biological_process	547
positive regulation of leukocyte migration	Group	8	8	1	12	VEGFA	0.0613202	biological_process	548
positive regulation of interleukin-12 biosynthetic process	Group	8	8	1	12	REL	0.0613202	biological_process	549
positive regulation of interleukin-10 production	Group	8	8	1	12	CD83	0.0613202	biological_process	550
positive regulation of protein transport	Group	8	8	1	12	TNF	0.0613202	biological_process	551
leukocyte homeostasis	Group	8	8	1	12	Bim	0.0613202	biological_process	552
myeloid cell homeostasis	Group	8	8	1	12	Bim	0.0613202	biological_process	553
maintenance of protein location in nucleus	Group	8	8	1	12	BCL3	0.0613202	biological_process	554
peptide hormone secretion	Group	8	8	1	12	EDN1	0.0613202	biological_process	555
positive regulation of nitric-oxide synthase activity	Group	8	8	1	12	GCH1	0.0613202	biological_process	556
substrate-bound cell migration	Group	8	8	1	12	PDGFB	0.0613202	biological_process	557
wound healing, spreading of epidermal cells	Group	8	8	1	12	ITGA5	0.0613202	biological_process	558
foam cell differentiation	Group	8	8	1	12	ABCA1	0.0613202	biological_process	559
tetrahydrobiopterin biosynthetic process	Group	8	8	1	12	GCH1	0.0613202	biological_process	560
removal of superoxide radicals	Group	8	8	1	12	SOD2	0.0613202	biological_process	561
cobalt ion transport	Group	8	8	1	12	SLC11A2	0.0613202	biological_process	562
multicellular organismal metabolic process	Group	8	8	1	12	TIPARP	0.0613202	biological_process	563
receptor biosynthetic process	Group	8	8	1	12	TNF	0.0613202	biological_process	564
maternal process involved in pregnancy	Group	8	8	1	12	LIF	0.0613202	biological_process	565
respiratory system process	Group	8	8	1	12	ZFAND5	0.0613202	biological_process	566
response to alkaloid	Group	8	8	1	12	MYC	0.0613202	biological_process	567
Urea cycle and arginine metabolism	Pathway	86	110	3	2	ARG2,ODC1,SAT1	0.0626897	Ariadne Metabolic Pathways	568
cell cycle arrest	Group	115	115	3	2	MYC,DDIT3,PMP22	0.0627507	biological_process	569
response to nutrient	Group	117	117	3	2	IL1B,ABCA1,DDIT3	0.0653772	biological_process	570
cell-substrate junction assembly	Group	9	9	1	11	ITGA5	0.0687172	biological_process	571
negative regulation of glucose import	Group	9	9	1	11	TNF	0.0687172	biological_process	572
positive regulation of mast cell degranulation	Group	9	9	1	11	ADORA2B	0.0687172	biological_process	573
positive regulation of lipid metabolic process	Group	9	9	1	11	ABCA1	0.0687172	biological_process	574
positive regulation of caspase activity	Group	9	9	1	11	NLRP3	0.0687172	biological_process	575
regulation of DNA recombination	Group	9	9	1	11	IL7R	0.0687172	biological_process	576
mRNA stabilization	Group	9	9	1	11	VEGFA	0.0687172	biological_process	577
stress-activated protein kinase signaling pathway	Group	9	9	1	11	ERRFI1	0.0687172	biological_process	578
second-messenger-mediated signaling	Group	9	9	1	11	PTPRN	0.0687172	biological_process	579
regulation of cardiac muscle contraction	Group	9	9	1	11	P2RX4	0.0687172	biological_process	580
surfactant homeostasis	Group	9	9	1	11	VEGFA	0.0687172	biological_process	581
negative thymic T cell selection	Group	9	9	1	11	FAS	0.0687172	biological_process	582
granulocyte differentiation	Group	9	9	1	11	CSF3	0.0687172	biological_process	583
cytokine secretion	Group	9	9	1	11	LCP2	0.0687172	biological_process	584
methionine biosynthetic process	Group	9	9	1	11	MTHFR	0.0687172	biological_process	585
peptide biosynthetic process	Group	9	9	1	11	FURIN	0.0687172	biological_process	586
lipoprotein biosynthetic process	Group	9	9	1	11	ABCA1	0.0687172	biological_process	587
inflammatory response to antigenic stimulus	Group	9	9	1	11	Ccr2	0.0687172	biological_process	588
mechanosensory behavior	Group	9	9	1	11	PMP22	0.0687172	biological_process	589
protein catabolic process	Group	56	56	2	3	MDM2,SLC15A3	0.0721266	biological_process	590
response to mechanical stimulus	Group	56	56	2	3	TNF,FOSL1	0.0721266	biological_process	591
response to organic substance	Group	123	123	3	2	PTGS2,DUSP1,PDGFB	0.0735537	biological_process	592
response to calcium ion	Group	57	57	2	3	DUSP1,ANXA7	0.0743739	biological_process	593
negative regulation of cell-cell adhesion	Group	10	10	1	10	JAK2	0.0760561	biological_process	594
negative regulation of programmed cell death	Group	10	10	1	10	VEGFA	0.0760561	biological_process	595
negative regulation of foam cell differentiation	Group	10	10	1	10	NFKBIA	0.0760561	biological_process	596
pathogen-associated molecular pattern dependent induction by symbiont of host innate immunity	Group	10	10	1	10	NOD2	0.0760561	biological_process	597
positive regulation of heart rate	Group	10	10	1	10	EDN1	0.0760561	biological_process	598
regulation of protein secretion	Group	10	10	1	10	SAA1	0.0760561	biological_process	599
regulation of mRNA stability	Group	10	10	1	10	ZFP36	0.0760561	biological_process	600
enzyme linked receptor protein signaling pathway	Group	10	10	1	10	JAK2	0.0760561	biological_process	601
inositol phosphate-mediated signaling	Group	10	10	1	10	EDN1	0.0760561	biological_process	602
regulation of pigmentation during development	Group	10	10	1	10	Bim	0.0760561	biological_process	603
erythrocyte homeostasis	Group	10	10	1	10	HMOX1	0.0760561	biological_process	604
microglial cell activation during immune response	Group	10	10	1	10	NOD2	0.0760561	biological_process	605
inner cell mass cell proliferation	Group	10	10	1	10	NDEL1	0.0760561	biological_process	606
neurofilament cytoskeleton organization	Group	10	10	1	10	NDEL1	0.0760561	biological_process	607
secretion by cell	Group	10	10	1	10	FURIN	0.0760561	biological_process	608
vesicle transport along microtubule	Group	10	10	1	10	NDEL1	0.0760561	biological_process	609
L-phenylalanine catabolic process	Group	10	10	1	10	GCH1	0.0760561	biological_process	610
urea cycle	Group	10	10	1	10	ARG2	0.0760561	biological_process	611
ear development	Group	10	10	1	10	Bim	0.0760561	biological_process	612
intestinal cholesterol absorption	Group	10	10	1	10	LDLR	0.0760561	biological_process	613
B cell mediated immunity	Group	10	10	1	10	FAS	0.0760561	biological_process	614
cytokine production during immune response	Group	10	10	1	10	NOD2	0.0760561	biological_process	615
response to interferon-gamma	Group	10	10	1	10	GCH1	0.0760561	biological_process	616
pathogenesis	Group	10	10	1	10	MYC	0.0760561	biological_process	617
response to fungus	Group	10	10	1	10	MALT1	0.0760561	biological_process	618
response to activity	Group	10	10	1	10	SOD2	0.0760561	biological_process	619
response to gravity	Group	10	10	1	10	FOSL1	0.0760561	biological_process	620
keratinocyte differentiation	Group	58	58	2	3	PTGS2,JAG1	0.0766435	biological_process	621
Axon Guidance	Pathway	58	1049	25	2	ITGAM,CCL5,DUSP1,CXCL10,CCR1,CCL7,CXCL1,CCL13,CXCL3,MAP3K8,LPAR1,CCL4,CCL22,ITGA5,FYB,CXCL11,PARP3,DUSP5,DUSP2,FLNB,ELL2,DUSP16,GPR109A,SLC24A6,RASGEF1B	0.0781391	Ariadne Signaling Pathways	622
negative regulation of I-kappaB kinase-NF-kappaB cascade	Group	11	11	1	9	TNFAIP3	0.0833374	biological_process	623
positive regulation of innate immune response	Group	11	11	1	9	NOD2	0.0833374	biological_process	624
tumor necrosis factor-mediated signaling pathway	Group	11	11	1	9	TNF	0.0833374	biological_process	625
ER overload response	Group	11	11	1	9	DDIT3	0.0833374	biological_process	626
regulation of organ growth	Group	11	11	1	9	Bim	0.0833374	biological_process	627
regulation of DNA binding	Group	11	11	1	9	BCL3	0.0833374	biological_process	628
establishment of localization in cell	Group	11	11	1	9	ZWINT	0.0833374	biological_process	629
mannose metabolic process	Group	11	11	1	9	RENBP	0.0833374	biological_process	630
protein amino acid lipidation	Group	11	11	1	9	ABCA1	0.0833374	biological_process	631
triglyceride biosynthetic process	Group	11	11	1	9	AGPAT9	0.0833374	biological_process	632
hydrogen peroxide metabolic process	Group	11	11	1	9	SOD2	0.0833374	biological_process	633
signal peptide processing	Group	11	11	1	9	FURIN	0.0833374	biological_process	634
embryonic organ development	Group	11	11	1	9	DDIT3	0.0833374	biological_process	635
anagen	Group	11	11	1	9	PTGS2	0.0833374	biological_process	636
oligosaccharide metabolic process	Group	11	11	1	9	GLA	0.0833374	biological_process	637
ovulation cycle	Group	11	11	1	9	FAS	0.0833374	biological_process	638
renal system process	Group	11	11	1	9	FAS	0.0833374	biological_process	639
detection of mechanical stimulus involved in sensory perception of sound	Group	11	11	1	9	MYC	0.0833374	biological_process	640
neuromuscular process controlling posture	Group	11	11	1	9	GCH1	0.0833374	biological_process	641
response to lead ion	Group	11	11	1	9	BCL2L1	0.0833374	biological_process	642
NK Cell Activation	Pathway	59	523	14	2	TNF,CSF3,ITGAM,DUSP1,LIF,IL15,OSM,LCP2,FURIN,ITGA5,DUSP5,DUSP2,DUSP16,RASGEF1B	0.0842576	Ariadne Signaling Pathways	643
multicellular organismal development	Group	1080	1080	13	1	TNF,CSF3,VEGFA,LIF,OSM,GADD45B,JAG1,PIM1,TNFAIP2,IFRD1,NDEL1,ZC3H12A,FLNB	0.0864454	biological_process	644
SerotoninR2 -> STAT3 signaling	Pathway	5	5	1	20	JAK2	0.0866913	Ariadne Signaling Pathways	645
positive regulation of calcium ion transport into cytosol	Group	12	12	1	8	P2RX4	0.0905617	biological_process	646
positive regulation of tyrosine phosphorylation of Stat5 protein	Group	12	12	1	8	JAK2	0.0905617	biological_process	647
positive regulation of acute inflammatory response	Group	12	12	1	8	OSM	0.0905617	biological_process	648
regulation of osteoclast differentiation	Group	12	12	1	8	TNF	0.0905617	biological_process	649
phosphoinositide 3-kinase cascade	Group	12	12	1	8	EDN1	0.0905617	biological_process	650
tyrosine phosphorylation of STAT protein	Group	12	12	1	8	JAK2	0.0905617	biological_process	651
regulation of sodium ion transport	Group	12	12	1	8	P2RX4	0.0905617	biological_process	652
regulation of mitochondrial membrane permeability	Group	12	12	1	8	BCL2L1	0.0905617	biological_process	653
homeostasis of number of cells	Group	12	12	1	8	IL7R	0.0905617	biological_process	654
diuresis	Group	12	12	1	8	EDN1	0.0905617	biological_process	655
hemostasis	Group	12	12	1	8	ANXA7	0.0905617	biological_process	656
leukocyte activation	Group	12	12	1	8	EDN1	0.0905617	biological_process	657
activated T cell proliferation	Group	12	12	1	8	ITGAM	0.0905617	biological_process	658
endothelial cell proliferation	Group	12	12	1	8	HMOX1	0.0905617	biological_process	659
neural crest cell development	Group	12	12	1	8	EDN1	0.0905617	biological_process	660
glycosphingolipid metabolic process	Group	12	12	1	8	Crem	0.0905617	biological_process	661
phosphate transport	Group	12	12	1	8	IHPK2	0.0905617	biological_process	662
long-chain fatty acid transport	Group	12	12	1	8	ADFP	0.0905617	biological_process	663
detection of bacterium	Group	12	12	1	8	NOD2	0.0905617	biological_process	664
behavioral response to pain	Group	12	12	1	8	OSM	0.0905617	biological_process	665
response to axon injury	Group	12	12	1	8	SOD2	0.0905617	biological_process	666
innate immune response	Group	135	135	3	2	IFIH1,MALT1,SP110	0.0911804	biological_process	667
negative regulation of neuron apoptosis	Group	65	65	2	3	SOD2,BCL2L1	0.0931129	biological_process	668
regulation of cell shape	Group	65	65	2	3	VEGFA,ANXA7	0.0931129	biological_process	669
response to toxin	Group	66	66	2	3	FAS,Nupr1	0.0955433	biological_process	670
regulation of cell size	Group	13	13	1	7	IL7R	0.0977292	biological_process	671
natriuresis	Group	13	13	1	7	EDN1	0.0977292	biological_process	672
vesicle targeting	Group	13	13	1	7	STX5	0.0977292	biological_process	673
endothelial cell differentiation	Group	13	13	1	7	JAG1	0.0977292	biological_process	674
NLS-bearing substrate import into nucleus	Group	13	13	1	7	FYB	0.0977292	biological_process	675
reverse cholesterol transport	Group	13	13	1	7	ABCA1	0.0977292	biological_process	676
oligopeptide transport	Group	13	13	1	7	SLC15A3	0.0977292	biological_process	677
glycolysis	Group	68	68	2	2	HK3,ENO2	0.100458	biological_process	678
response to hormone stimulus	Group	68	68	2	2	SOCS3,HCLS1	0.100458	biological_process	679
TLR -> AP-1 signaling	Pathway	30	30	2	6	CD14,LY96	0.100554	Ariadne Signaling Pathways	680
modification-dependent protein catabolic process	Group	501	501	7	1	FBXO30,SOCS3,MDM2,MALT1,TNFAIP3,RABGEF1,ZNRF1	0.10251	biological_process	681
IL11R -> STAT3 signalling	Pathway	6	6	1	16	JAK2	0.103114	Ariadne Signaling Pathways	682
AdrenergicRa -> STAT1 signaling	Pathway	6	6	1	16	JAK2	0.103114	Ariadne Signaling Pathways	683
KIT -> STAT signaling	Pathway	6	6	1	16	JAK2	0.103114	Ariadne Signaling Pathways	684
TNFRSF5 -> STAT signaling	Pathway	6	6	1	16	CD40	0.103114	Ariadne Signaling Pathways	685
negative regulation of heart contraction	Group	14	14	1	7	JAK2	0.10484	biological_process	686
fibrinolysis	Group	14	14	1	7	SERPINE1	0.10484	biological_process	687
positive regulation of phosphoinositide 3-kinase cascade	Group	14	14	1	7	JAK2	0.10484	biological_process	688
positive regulation of mitotic cell cycle	Group	14	14	1	7	ASNS	0.10484	biological_process	689
induction of positive chemotaxis	Group	14	14	1	7	VEGFA	0.10484	biological_process	690
regulation of proteolysis	Group	14	14	1	7	PLAUR	0.10484	biological_process	691
regulation of peptidyl-tyrosine phosphorylation	Group	14	14	1	7	PDGFB	0.10484	biological_process	692
osteoclast differentiation	Group	14	14	1	7	TNF	0.10484	biological_process	693
polyamine biosynthetic process	Group	14	14	1	7	ODC1	0.10484	biological_process	694
mRNA catabolic process	Group	14	14	1	7	ZFP36	0.10484	biological_process	695
superoxide release	Group	14	14	1	7	SOD2	0.10484	biological_process	696
skeletal muscle regeneration	Group	14	14	1	7	PLAUR	0.10484	biological_process	697
phospholipid efflux	Group	14	14	1	7	ABCA1	0.10484	biological_process	698
humoral immune response mediated by circulating immunoglobulin	Group	14	14	1	7	BCL3	0.10484	biological_process	699
response to iron ion	Group	14	14	1	7	SLC11A2	0.10484	biological_process	700
response to hyperoxia	Group	14	14	1	7	SOD2	0.10484	biological_process	701
positive regulation of transcription, DNA-dependent	Group	144	144	3	2	REL,ZFP36,AFF1	0.105438	biological_process	702
regulation of growth	Group	71	71	2	2	OSM,SOCS3	0.107958	biological_process	703
negative regulation of smooth muscle cell proliferation	Group	15	15	1	6	IL15	0.111896	biological_process	704
positive regulation of interferon-gamma production	Group	15	15	1	6	BCL3	0.111896	biological_process	705
regulation of T cell differentiation	Group	15	15	1	6	IL15	0.111896	biological_process	706
mitotic cell cycle checkpoint	Group	15	15	1	6	ZWINT	0.111896	biological_process	707
prostaglandin biosynthetic process	Group	15	15	1	6	PTGS2	0.111896	biological_process	708
chaperone mediated protein folding requiring cofactor	Group	15	15	1	6	TOR3A	0.111896	biological_process	709
respiratory electron transport chain	Group	15	15	1	6	SOD2	0.111896	biological_process	710
superoxide metabolic process	Group	15	15	1	6	SOD2	0.111896	biological_process	711
regulation of small GTPase mediated signal transduction	Group	73	73	2	2	RAPGEF2,RASGEF1B	0.113039	biological_process	712
transforming growth factor beta receptor signaling pathway	Group	74	74	2	2	CCL13,PDGFB	0.115602	biological_process	713
cholesterol metabolic process	Group	75	75	2	2	ABCA1,LDLR	0.11818	biological_process	714
stem cell maintenance	Group	16	16	1	6	LIF	0.118896	biological_process	715
positive regulation of tumor necrosis factor production	Group	16	16	1	6	NOD2	0.118896	biological_process	716
spindle organization	Group	16	16	1	6	ZWINT	0.118896	biological_process	717
mitotic sister chromatid segregation	Group	16	16	1	6	ZWINT	0.118896	biological_process	718
myoblast differentiation	Group	16	16	1	6	JAG1	0.118896	biological_process	719
gene expression	Group	16	16	1	6	FAS	0.118896	biological_process	720
ErythropoietinR -> STAT signaling	Pathway	7	7	1	14	JAK2	0.119244	Ariadne Signaling Pathways	721
LeptinR -> STAT signaling	Pathway	7	7	1	14	JAK2	0.119244	Ariadne Signaling Pathways	722
IL13R -> STAT6 signaling	Pathway	7	7	1	14	IL4R	0.119244	Ariadne Signaling Pathways	723
IL6ST -> STAT5B signaling	Pathway	7	7	1	14	JAK2	0.119244	Ariadne Signaling Pathways	724
IL4R -> STAT signaling	Pathway	7	7	1	14	IL4R	0.119244	Ariadne Signaling Pathways	725
ThrombinR -> STAT1 signaling	Pathway	7	7	1	14	JAK2	0.119244	Ariadne Signaling Pathways	726
AngiotensinR -> STAT signaling	Pathway	7	7	1	14	JAK2	0.119244	Ariadne Signaling Pathways	727
VasopressinR2 -> STAT signaling	Pathway	7	7	1	14	JAK2	0.119244	Ariadne Signaling Pathways	728
CSF1R -> STAT signaling	Pathway	7	7	1	14	JAK2	0.119244	Ariadne Signaling Pathways	729
VEGFR -> CTNND signaling	Pathway	7	7	1	14	VEGFA	0.119244	Ariadne Signaling Pathways	730
TNFRSF6 -> FOXO3A signaling	Pathway	7	7	1	14	FAS	0.119244	Ariadne Signaling Pathways	731
TLR3 -> IRF signaling	Pathway	7	7	1	14	IKBKE	0.119244	Ariadne Signaling Pathways	732
UrokinaseR -> STAT signaling	Pathway	7	7	1	14	PLAUR	0.119244	Ariadne Signaling Pathways	733
T Cell Activation	Pathway	81	1100	25	2	TNF,PTGS2,CD86,CSF3,NFKBIA,DUSP1,LIF,CD274,IL15,MAP3K8,OSM,MDM2,LCP2,FURIN,REL,FYB,NFKB2,DUSP5,DUSP2,NFKBIZ,NFKBIE,IKBKE,FLNB,DUSP16,RASGEF1B	0.119501	Ariadne Signaling Pathways	734
Folate biosynthesis	Pathway	70	73	2	2	ALDH1L2,MTHFR	0.124433	Ariadne Metabolic Pathways	735
positive regulation of transforming growth factor beta receptor signaling pathway	Group	17	17	1	5	FURIN	0.125841	biological_process	736
positive regulation of vasodilation	Group	17	17	1	5	HMOX1	0.125841	biological_process	737
negative regulation of MAP kinase activity	Group	17	17	1	5	IL1B	0.125841	biological_process	738
regulation of ossification	Group	17	17	1	5	RSAD2	0.125841	biological_process	739
muscle maintenance	Group	17	17	1	5	MTM1	0.125841	biological_process	740
vasoconstriction	Group	17	17	1	5	EDN1	0.125841	biological_process	741
positive regulation of DNA binding	Group	17	17	1	5	JAK2	0.125841	biological_process	742
actin cytoskeleton reorganization	Group	17	17	1	5	EPS8	0.125841	biological_process	743
mitotic cell cycle	Group	17	17	1	5	PLK2	0.125841	biological_process	744
programmed cell death	Group	17	17	1	5	TRIB3	0.125841	biological_process	745
response to testosterone stimulus	Group	17	17	1	5	DUSP1	0.125841	biological_process	746
response to morphine	Group	17	17	1	5	IL1B	0.125841	biological_process	747
negative regulation of transcription	Group	159	159	3	1	TNF,FABP4,BCL3	0.130967	biological_process	748
regulation of translation	Group	80	80	2	2	IMPACT,IGF2BP2	0.131279	biological_process	749
negative regulation of protein amino acid phosphorylation	Group	18	18	1	5	IMPACT	0.132732	biological_process	750
positive regulation of translation	Group	18	18	1	5	BCL3	0.132732	biological_process	751
tissue homeostasis	Group	18	18	1	5	P2RX4	0.132732	biological_process	752
body fluid secretion	Group	18	18	1	5	EDN1	0.132732	biological_process	753
eye photoreceptor cell development	Group	18	18	1	5	VEGFA	0.132732	biological_process	754
cellular response to hormone stimulus	Group	18	18	1	5	DUSP1	0.132732	biological_process	755
response to pain	Group	18	18	1	5	GCH1	0.132732	biological_process	756
viral genome replication	Group	18	18	1	5	CCL4	0.132732	biological_process	757
response to food	Group	18	18	1	5	SOCS3	0.132732	biological_process	758
acute inflammatory response	Group	18	18	1	5	Nupr1	0.132732	biological_process	759
MPL -> STAT signaling	Pathway	8	8	1	12	JAK2	0.135086	Ariadne Signaling Pathways	760
IFNGR -> STAT signaling	Pathway	8	8	1	12	JAK2	0.135086	Ariadne Signaling Pathways	761
IL6R -> STAT signaling	Pathway	8	8	1	12	JAK2	0.135086	Ariadne Signaling Pathways	762
IL31R -> STAT signaling	Pathway	8	8	1	12	JAK2	0.135086	Ariadne Signaling Pathways	763
CholecystokininR -> STAT signaling	Pathway	8	8	1	12	JAK2	0.135086	Ariadne Signaling Pathways	764
HGFR -> STAT signaling	Pathway	8	8	1	12	JAK2	0.135086	Ariadne Signaling Pathways	765
toll-like receptor signaling pathway	Group	19	19	1	5	NOD2	0.139569	biological_process	766
positive regulation of vasoconstriction	Group	19	19	1	5	PTGS2	0.139569	biological_process	767
regulation of mitotic cell cycle	Group	19	19	1	5	MYC	0.139569	biological_process	768
regulation of inflammatory response	Group	19	19	1	5	PTGS2	0.139569	biological_process	769
activation of phospholipase C activity	Group	19	19	1	5	LPAR1	0.139569	biological_process	770
muscle cell differentiation	Group	19	19	1	5	IFRD1	0.139569	biological_process	771
N-acetylglucosamine metabolic process	Group	19	19	1	5	RENBP	0.139569	biological_process	772
response to corticosterone stimulus	Group	19	19	1	5	FOSL1	0.139569	biological_process	773
response to nutrient levels	Group	19	19	1	5	SOD2	0.139569	biological_process	774
Heme oxidation	Pathway	35	79	2	2	HMOX1,POR	0.141584	Ariadne Metabolic Pathways	775
sensory perception of sound	Group	166	166	3	1	SOD2,NLRP3,PMP22	0.143557	biological_process	776
cell projection assembly	Group	20	20	1	5	PDGFB	0.146352	biological_process	777
positive regulation of hormone secretion	Group	20	20	1	5	EDN1	0.146352	biological_process	778
positive regulation of insulin secretion	Group	20	20	1	5	JAK2	0.146352	biological_process	779
regulation of action potential in neuron	Group	20	20	1	5	P2RX4	0.146352	biological_process	780
regulation of catalytic activity	Group	20	20	1	5	SOD2	0.146352	biological_process	781
transmembrane transport	Group	20	20	1	5	SLC2A1	0.146352	biological_process	782
DNA fragmentation involved in apoptosis	Group	20	20	1	5	MYC	0.146352	biological_process	783
axon regeneration	Group	20	20	1	5	JAK2	0.146352	biological_process	784
phagocytosis, engulfment	Group	20	20	1	5	ABCA1	0.146352	biological_process	785
auditory receptor cell differentiation	Group	20	20	1	5	JAG1	0.146352	biological_process	786
protein amino acid methylation	Group	20	20	1	5	PRMT2	0.146352	biological_process	787
cholesterol efflux	Group	20	20	1	5	ABCA1	0.146352	biological_process	788
lipid storage	Group	20	20	1	5	ADFP	0.146352	biological_process	789
response to amphetamine	Group	20	20	1	5	DDIT3	0.146352	biological_process	790
FibronectinR -> CTNNB signaling	Pathway	10	38	2	5	ITGAM,ITGA5	0.148459	Ariadne Signaling Pathways	791
actin cytoskeleton organization	Group	169	169	3	1	CXCL1,PDGFB,FLNB	0.149072	biological_process	792
CNTFR -> STAT3 signaling	Pathway	9	9	1	11	JAK2	0.150647	Ariadne Signaling Pathways	793
CSF2R -> STAT signaling	Pathway	9	9	1	11	JAK2	0.150647	Ariadne Signaling Pathways	794
IL7R -> STAT signaling	Pathway	9	9	1	11	IL7R	0.150647	Ariadne Signaling Pathways	795
IL5R -> STAT signaling	Pathway	9	9	1	11	JAK2	0.150647	Ariadne Signaling Pathways	796
IL13R -> STAT signaling	Pathway	9	9	1	11	IL4R	0.150647	Ariadne Signaling Pathways	797
IL12R -> STAT signaling	Pathway	9	9	1	11	JAK2	0.150647	Ariadne Signaling Pathways	798
IL3R -> STAT signaling	Pathway	9	9	1	11	JAK2	0.150647	Ariadne Signaling Pathways	799
CXCR4 -> STAT signaling	Pathway	9	9	1	11	JAK2	0.150647	Ariadne Signaling Pathways	800
InsulinR -> STAT signaling	Pathway	9	9	1	11	JAK2	0.150647	Ariadne Signaling Pathways	801
IGF1R -> STAT signaling	Pathway	9	9	1	11	JAK2	0.150647	Ariadne Signaling Pathways	802
negative regulation of proteolysis	Group	21	21	1	4	SERPINE1	0.153081	biological_process	803
DNA damage response, signal transduction resulting in induction of apoptosis	Group	21	21	1	4	HMOX1	0.153081	biological_process	804
positive regulation of gene-specific transcription	Group	21	21	1	4	TNF	0.153081	biological_process	805
cell cycle checkpoint	Group	21	21	1	4	CCNG2	0.153081	biological_process	806
negative regulation of adenylate cyclase activity	Group	21	21	1	4	Ccr2	0.153081	biological_process	807
regulation of vasoconstriction	Group	21	21	1	4	EDN1	0.153081	biological_process	808
negative regulation of blood pressure	Group	21	21	1	4	GCH1	0.153081	biological_process	809
regulation of blood vessel size	Group	21	21	1	4	EDN1	0.153081	biological_process	810
glutamine metabolic process	Group	21	21	1	4	ASNS	0.153081	biological_process	811
copper ion transport	Group	21	21	1	4	SLC31A2	0.153081	biological_process	812
small GTPase mediated signal transduction	Group	263	263	4	1	HMOX1,RAPGEF2,RASGEF1B,RAB20	0.154567	biological_process	813
regulation of transcription from RNA polymerase II promoter	Group	264	264	4	1	SOD2,FOSL1,LITAF,CHD2	0.156044	biological_process	814
cation transport	Group	90	90	2	2	TMCO3,SLC41A2	0.158372	biological_process	815
positive regulation of T cell activation	Group	22	22	1	4	MALT1	0.159758	biological_process	816
induction of apoptosis by intracellular signals	Group	22	22	1	4	MYC	0.159758	biological_process	817
positive regulation of immune response	Group	22	22	1	4	IL15	0.159758	biological_process	818
positive regulation of MAP kinase activity	Group	22	22	1	4	PDGFB	0.159758	biological_process	819
regulation of excitatory postsynaptic membrane potential	Group	22	22	1	4	P2RX4	0.159758	biological_process	820
cell activation	Group	22	22	1	4	TNF	0.159758	biological_process	821
glycerol metabolic process	Group	22	22	1	4	GDPD1	0.159758	biological_process	822
phosphoinositide phosphorylation	Group	22	22	1	4	IHPK2	0.159758	biological_process	823
camera-type eye morphogenesis	Group	22	22	1	4	VEGFA	0.159758	biological_process	824
social behavior	Group	22	22	1	4	IL1B	0.159758	biological_process	825
defense response to Gram-positive bacterium	Group	22	22	1	4	NOD2	0.159758	biological_process	826
ProlactinR -> STAT signaling	Pathway	10	10	1	10	JAK2	0.165929	Ariadne Signaling Pathways	827
positive regulation of B cell proliferation	Group	23	23	1	4	CD40	0.166383	biological_process	828
positive regulation of cellular protein metabolic process	Group	23	23	1	4	NFKBIA	0.166383	biological_process	829
cAMP-mediated signaling	Group	23	23	1	4	RAPGEF2	0.166383	biological_process	830
regulation of pH	Group	23	23	1	4	EDN1	0.166383	biological_process	831
lysosome organization	Group	23	23	1	4	ABCA1	0.166383	biological_process	832
pigmentation during development	Group	23	23	1	4	Bim	0.166383	biological_process	833
response to nicotine	Group	23	23	1	4	HMOX1	0.166383	biological_process	834
blood coagulation	Group	93	93	2	2	PLAUR,SERPINE1	0.166693	biological_process	835
extracellular matrix organization	Group	94	94	2	2	NFKB2,BCL3	0.169483	biological_process	836
steroid metabolic process	Group	94	94	2	2	ABCA1,LDLR	0.169483	biological_process	837
positive regulation of calcium-mediated signaling	Group	24	24	1	4	P2RX4	0.172955	biological_process	838
positive regulation of mesenchymal cell proliferation	Group	24	24	1	4	VEGFA	0.172955	biological_process	839
protein secretion	Group	24	24	1	4	CXCL10	0.172955	biological_process	840
thymus development	Group	24	24	1	4	Bim	0.172955	biological_process	841
zinc ion transport	Group	24	24	1	4	SLC39A2	0.172955	biological_process	842
transcription initiation	Group	25	25	1	4	MYC	0.179476	biological_process	843
protein maturation by peptide bond cleavage	Group	25	25	1	4	SRGN	0.179476	biological_process	844
response to osmotic stress	Group	25	25	1	4	SLC2A1	0.179476	biological_process	845
IL15R -> STAT signaling	Pathway	11	11	1	9	IL15	0.180939	Ariadne Signaling Pathways	846
VEGFR -> STAT signaling	Pathway	11	11	1	9	VEGFA	0.180939	Ariadne Signaling Pathways	847
defense response	Group	188	188	3	1	TNF,MALT1,CD83	0.185455	biological_process	848
positive regulation of cell adhesion	Group	26	26	1	3	SAA1	0.185946	biological_process	849
negative regulation of T cell proliferation	Group	26	26	1	3	CD274	0.185946	biological_process	850
positive regulation of fibroblast proliferation	Group	26	26	1	3	PDGFB	0.185946	biological_process	851
inhibition of adenylate cyclase activity by G-protein signaling	Group	26	26	1	3	RGS1	0.185946	biological_process	852
protein amino acid O-linked glycosylation	Group	26	26	1	3	LDLR	0.185946	biological_process	853
protein amino acid autophosphorylation	Group	100	100	2	2	JAK2,IRAK2	0.186382	biological_process	854
muscle organ development	Group	100	100	2	2	CXCL10,MTM1	0.186382	biological_process	855
female pregnancy	Group	100	100	2	2	FOSL1,IL1RN	0.186382	biological_process	856
ossification	Group	101	101	2	1	RSAD2,SRGN	0.189222	biological_process	857
calcium-independent cell-cell adhesion	Group	27	27	1	3	CLDN12	0.192365	biological_process	858
heterophilic cell adhesion	Group	27	27	1	3	ITGA5	0.192365	biological_process	859
endoplasmic reticulum unfolded protein response	Group	27	27	1	3	DDIT3	0.192365	biological_process	860
establishment or maintenance of cell polarity	Group	27	27	1	3	CCL4	0.192365	biological_process	861
Metabolism of triacylglycerols	Pathway	45	96	2	2	DGKA,AGPAT9	0.192618	Ariadne Metabolic Pathways	862
GHR -> STAT signaling	Pathway	12	12	1	8	JAK2	0.195681	Ariadne Signaling Pathways	863
positive regulation of neuron apoptosis	Group	28	28	1	3	TNF	0.198734	biological_process	864
smooth muscle contraction	Group	28	28	1	3	PDE4B	0.198734	biological_process	865
negative regulation of transcription from RNA polymerase II promoter	Group	293	293	4	1	Etv3,TNF,MDM2,ZBTB32	0.201018	biological_process	866
negative regulation of translation	Group	29	29	1	3	IGF2BP2	0.205052	biological_process	867
regulation of long-term neuronal synaptic plasticity	Group	29	29	1	3	PLK3	0.205052	biological_process	868
cytolysis	Group	29	29	1	3	Serpinb9b	0.205052	biological_process	869
brown fat cell differentiation	Group	29	29	1	3	FABP4	0.205052	biological_process	870
transcription, DNA-dependent	Group	29	29	1	3	MYC	0.205052	biological_process	871
inner ear development	Group	29	29	1	3	JAG1	0.205052	biological_process	872
defense response to bacterium	Group	198	198	3	1	TNF,NOD2,BCL3	0.20546	biological_process	873
Notch -> SMAD3 signaling	Pathway	7	13	1	7	JAG1	0.210161	Ariadne Signaling Pathways	874
Notch -> LEF1 signaling	Pathway	7	13	1	7	JAG1	0.210161	Ariadne Signaling Pathways	875
FGFR1 -> STAT signaling	Pathway	13	13	1	7	JAK2	0.210161	Ariadne Signaling Pathways	876
double-strand break repair	Group	30	30	1	3	SOD2	0.211321	biological_process	877
phospholipid transport	Group	30	30	1	3	ABCA1	0.211321	biological_process	878
response to antibiotic	Group	30	30	1	3	JAK2	0.211321	biological_process	879
regulation of cytokine biosynthetic process	Group	31	31	1	3	IGF2BP2	0.217541	biological_process	880
activation of adenylate cyclase activity	Group	31	31	1	3	ADORA2B	0.217541	biological_process	881
erythrocyte differentiation	Group	31	31	1	3	HCLS1	0.217541	biological_process	882
response to metal ion	Group	31	31	1	3	NDRG1	0.217541	biological_process	883
transmembrane receptor protein tyrosine kinase signaling pathway	Group	113	113	2	1	LCP2,STAP1	0.223687	biological_process	884
positive regulation of DNA replication	Group	32	32	1	3	PDGFB	0.223712	biological_process	885
positive regulation of catalytic activity	Group	32	32	1	3	MYC	0.223712	biological_process	886
fertilization	Group	32	32	1	3	BCL2L1	0.223712	biological_process	887
Glucose metabolism	Pathway	68	106	2	1	HK3,ENO2	0.223782	Ariadne Metabolic Pathways	888
Notch -> MEF/MYOD signaling	Pathway	8	14	1	7	JAG1	0.224382	Ariadne Signaling Pathways	889
FGFR3 -> STAT signaling	Pathway	14	14	1	7	JAK2	0.224382	Ariadne Signaling Pathways	890
glucose metabolic process	Group	115	115	2	1	TNF,MYC	0.229484	biological_process	891
positive regulation of signal transduction	Group	33	33	1	3	VEGFA	0.229835	biological_process	892
branching morphogenesis of a tube	Group	33	33	1	3	VEGFA	0.229835	biological_process	893
visual learning	Group	33	33	1	3	RIC8A	0.229835	biological_process	894
epidermal growth factor receptor signaling pathway	Group	34	34	1	2	EPS8	0.235909	biological_process	895
respiratory gaseous exchange	Group	34	34	1	2	EDN1	0.235909	biological_process	896
Notch -> EP300/ASCL signaling	Pathway	9	15	1	6	JAG1	0.238349	Ariadne Signaling Pathways	897
EphrinR -> STAT signaling	Pathway	15	15	1	6	JAK2	0.238349	Ariadne Signaling Pathways	898
TNFRSF6 -> HSF1 signaling	Pathway	15	15	1	6	FAS	0.238349	Ariadne Signaling Pathways	899
nervous system development	Group	422	422	5	1	VEGFA,CXCL1,JAG1,NDEL1,MAFK	0.240438	biological_process	900
regulation of cytokine production	Group	35	35	1	2	ZBTB32	0.241936	biological_process	901
phagocytosis	Group	35	35	1	2	CD14	0.241936	biological_process	902
metal ion transport	Group	35	35	1	2	SLC39A2	0.241936	biological_process	903
GHR -> ELK-SRF/MYC signaling	Pathway	25	53	2	3	MYC,JAK2	0.246404	Ariadne Signaling Pathways	904
cell adhesion	Group	650	650	7	1	FLRT2,ITGAM,CCL5,CCR1,CCL4,ITGA5,DCBLD2	0.253573	biological_process	905
regulation of immune response	Group	37	37	1	2	CD40	0.253848	biological_process	906
cell maturation	Group	37	37	1	2	VEGFA	0.253848	biological_process	907
tissue regeneration	Group	37	37	1	2	SERPINE1	0.253848	biological_process	908
multicellular organism growth	Group	37	37	1	2	ARID5B	0.253848	biological_process	909
Nicotinate and nicotinamide metabolism	Pathway	46	116	2	1	MAP3K8,PIM1	0.255404	Ariadne Metabolic Pathways	910
Actin Cytoskeleton Regulation	Pathway	51	539	12	2	ITGAM,VEGFA,DUSP1,MAP3K8,PDGFB,ITGA5,FYB,RAPGEF2,DUSP5,DUSP2,FLNB,DUSP16	0.259688	Ariadne Signaling Pathways	911
regulation of translational initiation	Group	38	38	1	2	IMPACT	0.259733	biological_process	912
insulin secretion	Group	38	38	1	2	IL1RN	0.259733	biological_process	913
learning	Group	38	38	1	2	FOSL1	0.259733	biological_process	914
TGFBR -> ATF/GADD/MAX/TP53 signaling	Pathway	17	17	1	5	DDIT3	0.26554	Ariadne Signaling Pathways	915
positive regulation of specific transcription from RNA polymerase II promoter	Group	39	39	1	2	NFKBIA	0.265573	biological_process	916
chromosome segregation	Group	39	39	1	2	RIOK3	0.265573	biological_process	917
biological_process	Group	3014	3014	27	0	FLRT2,KLHL28,LRRC25,RSAD2,DDIT4,MTM1,NLRP3,SQSTM1,MALT1,IL7R,RABGEF1,HK3,LGALS8,PTPRE,FLNB,ZFAND5,GLA,ZNRF1,NUB1,SLC24A6,OASL,CHD2,MLLT11,RASGEF1B,IMPACT,RSBN1,IGF2BP2	0.268038	biological_process	918
pigmentation	Group	40	40	1	2	MYC	0.271367	biological_process	919
activation of adenylate cyclase activity by G-protein signaling pathway	Group	40	40	1	2	ADORA2B	0.271367	biological_process	920
protein transport	Group	556	556	6	1	RABGEF1,MVP,AFTPH,BET1L,SLC15A3,RAB20	0.275259	biological_process	921
regulation of G-protein coupled receptor protein signaling pathway	Group	41	41	1	2	RIC8A	0.277115	biological_process	922
G-protein signaling, coupled to cyclic nucleotide second messenger	Group	41	41	1	2	CCR1	0.277115	biological_process	923
mitochondrion organization	Group	41	41	1	2	SOD2	0.277115	biological_process	924
striated muscle contraction	Group	41	41	1	2	ARG2	0.277115	biological_process	925
FcIgER -> NFATC1 signaling	Pathway	13	18	1	5	LCP2	0.278772	Ariadne Signaling Pathways	926
mammary gland development	Group	42	42	1	2	Bim	0.282818	biological_process	927
growth	Group	43	43	1	2	BCL2L1	0.288477	biological_process	928
negative regulation of cell migration	Group	43	43	1	2	PDGFB	0.288477	biological_process	929
acute-phase response	Group	43	43	1	2	SAA1	0.288477	biological_process	930
positive regulation of epithelial cell proliferation	Group	44	44	1	2	VEGFA	0.29409	biological_process	931
learning or memory	Group	44	44	1	2	IL1B	0.29409	biological_process	932
negative regulation of cell differentiation	Group	45	45	1	2	JAG1	0.29966	biological_process	933
phospholipid metabolic process	Group	45	45	1	2	HMOX1	0.29966	biological_process	934
peptidyl-tyrosine phosphorylation	Group	45	45	1	2	JAK2	0.29966	biological_process	935
spermatogenesis	Group	353	353	4	1	Crem,FAS,BCL2L1,Bim	0.303301	biological_process	936
EGFR/ERBB -> STAT signaling	Pathway	20	20	1	5	JAK2	0.304532	Ariadne Signaling Pathways	937
carbohydrate transport	Group	46	46	1	2	SLC2A1	0.305186	biological_process	938
adult locomotory behavior	Group	46	46	1	2	EPS8	0.305186	biological_process	939
T cell activation	Group	47	47	1	2	CD86	0.310669	biological_process	940
B cell differentiation	Group	47	47	1	2	KLF6	0.310669	biological_process	941
hormone-mediated signaling	Group	48	48	1	2	JAK2	0.316109	biological_process	942
myelination	Group	48	48	1	2	PMP22	0.316109	biological_process	943
epithelial cell differentiation	Group	48	48	1	2	VEGFA	0.316109	biological_process	944
odontogenesis of dentine-containing tooth	Group	48	48	1	2	Bim	0.316109	biological_process	945
oxidation reduction	Group	702	702	7	0	ALDH1L2,PTGS2,HMOX1,SOD2,MTHFR,POR,SMOX	0.317471	biological_process	946
phospholipid biosynthetic process	Group	49	49	1	2	AGPAT9	0.321505	biological_process	947
endocytosis	Group	147	147	2	1	LDLR,RABGEF1	0.322532	biological_process	948
glucose homeostasis	Group	50	50	1	2	SERPINE1	0.32686	biological_process	949
calcium ion transport	Group	149	149	2	1	P2RX4,SLC24A6	0.328295	biological_process	950
LeptinR -> ELK-SRF signaling	Pathway	16	22	1	4	JAK2	0.32938	Ariadne Signaling Pathways	951
blood vessel development	Group	51	51	1	1	VEGFA	0.332172	biological_process	952
RNA elongation from RNA polymerase II promoter	Group	53	53	1	1	ELL2	0.342672	biological_process	953
dorsal-ventral pattern formation	Group	53	53	1	1	EDN1	0.342672	biological_process	954
cartilage development	Group	54	54	1	1	EDN1	0.34786	biological_process	955
Tight Junction Regulation	Pathway	5	69	2	2	2310016C08Rik,CLDN12	0.352904	Ariadne Signaling Pathways	956
IL6R -> CEBP/ELK-SRF signaling	Pathway	18	24	1	4	JAK2	0.353348	Ariadne Signaling Pathways	957
cell morphogenesis	Group	56	56	1	1	IL7R	0.358115	biological_process	958
amino acid transport	Group	56	56	1	1	SLC7A11	0.358115	biological_process	959
neuron projection development	Group	58	58	1	1	NDEL1	0.368208	biological_process	960
Gonadotrope Cell Activation	Pathway	71	698	14	2	PTGS2,EDN1,VEGFA,DUSP1,FOSL1,MAP3K8,PDGFB,FURIN,DDIT3,RAPGEF2,DUSP5,DUSP2,DUSP16,RASGEF1B	0.372796	Ariadne Signaling Pathways	961
Glycogen metabolism	Pathway	37	55	1	1	HK3	0.374899	Ariadne Metabolic Pathways	962
response to retinoic acid	Group	60	60	1	1	DUSP1	0.378144	biological_process	963
response to wounding	Group	60	60	1	1	PDGFB	0.378144	biological_process	964
FibronectinR -> AP-1/ELK-SRF/SREBF signaling	Pathway	40	74	2	2	ITGAM,ITGA5	0.385326	Ariadne Signaling Pathways	965
NCAM1 -> CREB/ELK-SRF/MYC signaling	Pathway	17	27	1	3	MYC	0.387718	Ariadne Signaling Pathways	966
Notch -> RBPJ/HES/HEY signaling	Pathway	18	27	1	3	JAG1	0.387718	Ariadne Signaling Pathways	967
VEGFR -> CTNNB signaling	Pathway	15	27	1	3	VEGFA	0.387718	Ariadne Signaling Pathways	968
TNFRSF5/13B -> NFATC1 signaling	Pathway	15	27	1	3	CD40	0.387718	Ariadne Signaling Pathways	969
Notch signaling pathway	Group	62	62	1	1	JAG1	0.387924	biological_process	970
ATP synthesis coupled proton transport	Group	62	62	1	1	TCIRG1	0.387924	biological_process	971
microtubule cytoskeleton organization	Group	63	63	1	1	NDEL1	0.392757	biological_process	972
response to unfolded protein	Group	63	63	1	1	DNAJB4	0.392757	biological_process	973
response to chemical stimulus	Group	64	64	1	1	IL1B	0.397551	biological_process	974
Notch -> TCF3 signaling	Pathway	22	28	1	3	JAG1	0.398767	Ariadne Signaling Pathways	975
MAPKKK cascade	Group	65	65	1	1	RAPGEF2	0.402308	biological_process	976
chromatin assembly or disassembly	Group	65	65	1	1	CHD2	0.402308	biological_process	977
response to glucose stimulus	Group	65	65	1	1	PTPRN	0.402308	biological_process	978
heart development	Group	176	176	2	1	EDN1,SOD2	0.404445	biological_process	979
Sphingolipid metabolism	Pathway	83	164	2	1	GLA,MTMR7	0.406209	Ariadne Metabolic Pathways	980
proteolysis	Group	651	651	6	0	DPEP2,CFLAR,FURIN,CASP4,MALT1,CNDP2	0.40691	biological_process	981
Amino sugars synthesis	Pathway	57	62	1	1	RENBP	0.411592	Ariadne Metabolic Pathways	982
liver development	Group	68	68	1	1	SOD2	0.416356	biological_process	983
proton transport	Group	69	69	1	1	TCIRG1	0.420965	biological_process	984
tRNA aminoacylation for protein translation	Group	70	70	1	1	CARS	0.425537	biological_process	985
organ morphogenesis	Group	185	185	2	1	TNF,JAG1	0.428941	biological_process	986
mRNA transport	Group	71	71	1	1	MVP	0.430074	biological_process	987
Methionine metabolism	Pathway	53	66	1	1	CTH	0.431625	Ariadne Metabolic Pathways	988
exocytosis	Group	72	72	1	1	CCL5	0.434575	biological_process	989
skeletal muscle tissue development	Group	72	72	1	1	FLNB	0.434575	biological_process	990
biosynthetic process	Group	72	72	1	1	ALDH1L2	0.434575	biological_process	991
neuron migration	Group	74	74	1	1	NDEL1	0.443472	biological_process	992
Skeletal Myogenesis Control	Pathway	70	569	11	1	EDN1,VEGFA,PTAFR,DUSP1,MAP3K8,PDGFB,SOCS3,DUSP5,ADORA2B,DUSP2,DUSP16	0.446301	Ariadne Signaling Pathways	993
meiosis	Group	76	76	1	1	OSGIN2	0.452229	biological_process	994
tRNA processing	Group	76	76	1	1	CCDC76	0.452229	biological_process	995
intracellular protein transmembrane transport	Group	77	77	1	1	MVP	0.456556	biological_process	996
B Cell Activation	Pathway	65	1178	22	1	FLRT2,PTGS2,SOD2,NFKBIA,DUSP1,FOSL1,MAP3K8,FURIN,REL,FYB,NFKB2,DDIT3,DUSP5,DUSP2,LGALS8,NFKBIZ,NFKBIE,IKBKE,FLNB,DUSP16,DNAJB4,RASGEF1B	0.457878	Ariadne Signaling Pathways	997
regulation of gene expression	Group	78	78	1	1	MYC	0.460849	biological_process	998
fatty acid biosynthetic process	Group	78	78	1	1	PTGS2	0.460849	biological_process	999
protein localization	Group	78	78	1	1	SQSTM1	0.460849	biological_process	1000
Ser/Gly/Thr/Cys metabolism	Pathway	133	183	2	1	CTH,CARS	0.462738	Ariadne Metabolic Pathways	1001
Mannose metabolism	Pathway	53	73	1	1	HK3	0.465123	Ariadne Metabolic Pathways	1002
IL8R -> CREB/EGR signaling	Pathway	33	87	2	2	CXCL1,CXCL3	0.466026	Ariadne Signaling Pathways	1003
Aspartate metabolism	Pathway	63	74	1	1	ASNS	0.469751	Ariadne Metabolic Pathways	1004
ROS metabolism	Pathway	43	74	1	1	SOD2	0.469751	Ariadne Metabolic Pathways	1005
Metabolism of glycerophospholipids and ether lipids	Pathway	150	300	3	1	DGKA,AGPAT9,MTMR7	0.471237	Ariadne Metabolic Pathways	1006
cell death	Group	82	82	1	1	HMOX1	0.477686	biological_process	1007
TNFRSF1A -> AP-1/ATF/TP53 signaling	Pathway	30	36	1	2	TNF	0.480332	Ariadne Signaling Pathways	1008
regulation of cell growth	Group	83	83	1	1	SOCS3	0.481812	biological_process	1009
VEGFR -> NFATC signaling	Pathway	26	37	1	2	VEGFA	0.489724	Ariadne Signaling Pathways	1010
cell redox homeostasis	Group	85	85	1	1	DDIT3	0.489969	biological_process	1011
AdrenergicRa -> STAT3 signaling	Pathway	22	38	1	2	JAK2	0.498947	Ariadne Signaling Pathways	1012
mitosis	Group	213	213	2	0	CCNG2,ZWINT	0.501531	biological_process	1013
protein amino acid glycosylation	Group	89	89	1	1	ST3GAL1	0.5059	biological_process	1014
lipid metabolic process	Group	342	342	3	0	GDPD1,IL1RN,LDLR	0.506672	biological_process	1015
GFR -> FOXO3A signaling	Pathway	7	94	2	2	VEGFA,PDGFB	0.506868	Ariadne Signaling Pathways	1016
cell-matrix adhesion	Group	90	90	1	1	Bim	0.509805	biological_process	1017
locomotory behavior	Group	90	90	1	1	SOD2	0.509805	biological_process	1018
lipid transport	Group	94	94	1	1	LDLR	0.525119	biological_process	1019
TNFRSF1A -> CREB/ELK-SRF signaling	Pathway	32	41	1	2	TNF	0.525637	Ariadne Signaling Pathways	1020
vesicle-mediated transport	Group	223	223	2	0	MARCKSL1,STX5	0.525993	biological_process	1021
AdrenergicRa -> ELK-SRF signaling	Pathway	26	42	1	2	JAK2	0.534217	Ariadne Signaling Pathways	1022
GFR -> AP-1/CREB/CREBBP/ELK-SRF/MYC signaling	Pathway	50	156	3	1	VEGFA,MYC,PDGFB	0.535374	Ariadne Signaling Pathways	1023
protein ubiquitination	Group	98	98	1	1	MDM2	0.539957	biological_process	1024
VasopressinR1 -> STAT signaling	Pathway	16	44	1	2	JAK2	0.550918	Ariadne Signaling Pathways	1025
intracellular protein transport	Group	235	235	2	0	STX5,STAP1	0.554266	biological_process	1026
response to DNA damage stimulus	Group	236	236	2	0	DDIT3,BCL3	0.556568	biological_process	1027
Serine and Glycine metabolism	Pathway	86	95	1	1	CTH	0.558544	Ariadne Metabolic Pathways	1028
IGF1R -> ELK-SRF/HIF1A/MYC/SREBF signaling	Pathway	23	46	1	2	MYC	0.567025	Ariadne Signaling Pathways	1029
lung development	Group	106	106	1	0	VEGFA	0.568263	biological_process	1030
negative regulation of transcription, DNA-dependent	Group	110	110	1	0	ARID5B	0.581759	biological_process	1031
fatty acid metabolic process	Group	110	110	1	0	FABP4	0.581759	biological_process	1032
neuropeptide signaling pathway	Group	112	112	1	0	LPHN2	0.588348	biological_process	1033
lipid biosynthetic process	Group	115	115	1	0	PTGS2	0.598039	biological_process	1034
Pterine biosynthesis	Pathway	56	106	1	0	GCH1	0.599188	Ariadne Metabolic Pathways	1035
OpioidR -> CREB/ELK-SRF/STAT3 signaling	Pathway	32	51	1	1	JAK2	0.604832	Ariadne Signaling Pathways	1036
regulation of transcription	Group	533	533	4	0	MYC,NR4A1,REL,NFKB2	0.607394	biological_process	1037
IL2R -> ELK-SRF/MYC signaling	Pathway	24	52	1	1	MYC	0.611991	Ariadne Signaling Pathways	1038
cell communication	Group	120	120	1	0	JAG1	0.613689	biological_process	1039
microtubule-based movement	Group	120	120	1	0	KTN1	0.613689	biological_process	1040
cell division	Group	266	266	2	0	CCNG2,ZWINT	0.621685	biological_process	1041
UrokinaseR -> ELK-SRF signaling	Pathway	30	58	1	1	PLAUR	0.652325	Ariadne Signaling Pathways	1042
IL4R -> ELK-SRF/HMGY signaling	Pathway	27	59	1	1	IL4R	0.658631	Ariadne Signaling Pathways	1043
EndothelinRa -> AP-1/CREB signaling	Pathway	42	61	1	1	EDN1	0.670904	Ariadne Signaling Pathways	1044
FcIgER -> ELK-SRF signaling	Pathway	34	62	1	1	LCP2	0.676876	Ariadne Signaling Pathways	1045
VEGFR -> ATF/CREB/ELK-SRF signaling	Pathway	43	62	1	1	VEGFA	0.676876	Ariadne Signaling Pathways	1046
carbohydrate metabolic process	Group	296	296	2	0	HK3,GLA	0.679208	biological_process	1047
GFR -> NCOR2 signaling	Pathway	27	130	2	1	VEGFA,PDGFB	0.683217	Ariadne Signaling Pathways	1048
skeletal system development	Group	147	147	1	0	EDN1	0.688288	biological_process	1049
Atlas of Signaling	Pathway	381	6022	108	1	FLRT2,CD40,TNF,PTGS2,EDN1,FAS,PLAUR,CD86,IL1B,CSF3,ITGAM,SOD2,CCL5,VEGFA,CD14,MYC,NFKBIA,NR4A1,SLC11A1,IL1A,BIRC3,BCL2L1,PTAFR,DUSP1,CXCL10,IL4R,LIF,BCL2A1,CCR1,FOSL1,SLC11A2,IL1RN,CFLAR,CD274,CCL7,CXCL1,CCL13,IL15,CXCL3,MAP3K8,SLC2A1,OSM,PDGFB,LPAR1,ABCA1,ARG2,JAK2,GCH1,CCL4,SOCS3,MDM2,LCP2,FURIN,REL,MTHFR,CCL22,ADFP,ITGA5,Bim,GADD45B,ODC1,FYB,CXCL11,NFKB2,KLF6,DDIT3,LY96,FABP4,PARP3,SAT1,IL7R,P…	0.692343	Ariadne Signaling Pathways	1050
sodium ion transport	Group	149	149	1	0	SLC24A6	0.693205	biological_process	1051
negative regulation of cell cycle	Group	156	156	1	0	TRIM13	0.709817	biological_process	1052
T-cell receptor -> STAT signaling	Pathway	24	142	2	1	CD86,JAK2	0.729426	Ariadne Signaling Pathways	1053
transcription from RNA polymerase II promoter	Group	167	167	1	0	MYC	0.734129	biological_process	1054
DNA replication	Group	168	168	1	0	PDGFB	0.736236	biological_process	1055
potassium ion transport	Group	179	179	1	0	KCTD12	0.758344	biological_process	1056
EDG2 -> ELK-SRF signaling	Pathway	33	78	1	1	LPAR1	0.759043	Ariadne Signaling Pathways	1057
protein folding	Group	194	194	1	0	DNAJB4	0.785548	biological_process	1058
ubiquitin-dependent protein catabolic process	Group	196	196	1	0	SQSTM1	0.788937	biological_process	1059
AngiotensinR -> CREB/ELK-SRF/TP53 signaling	Pathway	38	89	1	1	JAK2	0.803149	Ariadne Signaling Pathways	1060
NTRK -> AP-1/CREB/ELK-SRF/MYC/SMAD3/TP53 signaling	Pathway	59	90	1	1	MYC	0.806738	Ariadne Signaling Pathways	1061
metabolic process	Group	858	858	5	0	ALDH1L2,SAT1,ASNS,GLA,AGPAT9	0.809276	biological_process	1062
Cell Cycle Regulation	Pathway	135	2164	35	1	CD40,TNF,FAS,PLAUR,IL1B,VEGFA,CD14,NFKBIA,IL1A,DUSP1,IL1RN,MAP3K8,PDGFB,MDM2,REL,GADD45B,NFKB2,LY96,PARP3,RAPGEF2,DUSP5,DUSP2,NFKBIZ,NFKBIE,IKBKE,NDEL1,FLNB,IRAK2,ELL2,DUSP16,ZWINT,IL1F6,OASL,CHD2,RASGEF1B	0.80981	Ariadne Signaling Pathways	1063
synaptic transmission	Group	214	214	1	0	PMP22	0.817135	biological_process	1064
T-cell receptor -> NFATC signaling	Pathway	37	172	2	1	CD86,LCP2	0.820697	Ariadne Signaling Pathways	1065
protein modification process	Group	217	217	1	0	OASL	0.821456	biological_process	1066
ErythropoietinR -> ELK-SRF/FOS signaling	Pathway	33	96	1	1	JAK2	0.826947	Ariadne Signaling Pathways	1067
T-cell receptor -> CREBBP signaling	Pathway	36	176	2	1	CD86,LCP2	0.830547	Ariadne Signaling Pathways	1068
T-cell receptor -> AP-1 signaling	Pathway	44	180	2	1	CD86,LCP2	0.839912	Ariadne Signaling Pathways	1069
EndothelinRb -> AP-1/CREB/ELK-SRF signaling	Pathway	51	104	1	0	EDN1	0.85067	Ariadne Signaling Pathways	1070
PTAFR -> AP-1/ATF1/CREB/ERK-SRF signaling	Pathway	44	107	1	0	PTAFR	0.85871	Ariadne Signaling Pathways	1071
T-cell receptor -> ATF/CREB signaling	Pathway	49	189	2	1	CD86,LCP2	0.859307	Ariadne Signaling Pathways	1072
DNA repair	Group	251	251	1	0	PARP3	0.863862	biological_process	1073
EphrinR -> actin signaling	Pathway	15	216	2	0	FYB,FLNB	0.905382	Ariadne Signaling Pathways	1074
Insulin Action	Pathway	50	905	12	1	DUSP1,SLC2A1,SOCS3,ADFP,DDIT3,FABP4,DUSP5,DUSP2,HK3,ENO2,DUSP16,GLA	0.905733	Ariadne Signaling Pathways	1075
Arachidonic acid metabolism	Pathway	146	272	1	0	PTGS2	0.911372	Ariadne Metabolic Pathways	1076
Purine metabolism	Pathway	151	281	1	0	PDE4B	0.918571	Ariadne Metabolic Pathways	1077
CD2 -> NFATC1 signaling	Pathway	15	142	1	0	LCP2	0.926069	Ariadne Signaling Pathways	1078
Notch Pathway	Pathway	40	1486	19	1	FLRT2,MYC,DUSP1,FOSL1,MDM2,ADFP,FYB,FABP4,DUSP5,DUSP2,HK3,LGALS8,NDEL1,PRMT2,FLNB,ENO2,DUSP16,GLA,CHD2	0.970711	Ariadne Signaling Pathways	1079
Hedgehog Pathway	Pathway	17	624	6	0	MYC,BCL2L1,BCL2A1,MDM2,PARP3,CHD2	0.974074	Ariadne Signaling Pathways	1080
G-protein coupled receptor protein signaling pathway	Group	2761	2761	14	0	Ccr2,MGC34104,EDN1,PTAFR,CCR1,CXCL1,GPRC5A,LPAR1,ABCA1,JAK2,RGS1,ADORA2B,LPHN2,GPR109A	0.975209	biological_process	1081
response to stimulus	Group	724	724	2	0	HMOX1,SLC24A6	0.979131	biological_process	1082
translation	Group	635	635	1	0	CARS	0.993779	biological_process	1083
Adherens Junction Regulation	Pathway	41	692	4	0	VEGFA,MAP3K8,PDGFB,KLF6	0.999029	Ariadne Signaling Pathways	1084
Guanylate Cyclase Pathway	Pathway	36	1219	7	0	FURIN,FYB,P2RX4,NDEL1,FLNB,SLC24A6,CHD2	0.999986	Ariadne Signaling Pathways	1085

## Sheet: trim by pval
Name	Type	Total Entities	Expanded # of Entities	Overlap	Percent Overlap	Overlapping Entities	p-value	Data Source	#
immune response	Group	604	604	40	6	LOC728830,Ccr2,Gbp1,Lilrb4,CD40,TNF,FAS,CD86,IL1B,CSF3,CCL5,CD14,IL1A,PTAFR,CXCL10,IL4R,LIF,IFIH1,CCR1,IL1RN,CD274,CCL7,CXCL1,CCL13,IL15,CXCL3,OSM,CCL4,LCP2,CCL22,FYB,CXCL11,LY96,SQSTM1,IL7R,RGS1,IKBKE,IL1F6,SP110,OASL	2.72521e-25	biological_process	1
inflammatory response	Group	293	293	29	9	LOC728830,Ccr2,CD40,TNF,PTGS2,IL1B,CCL5,CD14,IL1A,PTAFR,CXCL10,IL4R,CCR1,IL1RN,CCL7,CXCL1,CCL13,IL15,CXCL3,NOD2,CCL4,CCL22,CASP4,CXCL11,LY96,NLRP3,NFKBIZ,IRAK2,IL1F6	2.38149e-23	biological_process	2
apoptosis	Group	550	550	32	5	CD40,TNF,FAS,IL1B,SOD2,CD14,TRAF1,NFKBIA,IL1A,BIRC3,BCL2L1,BCL2A1,CFLAR,OSM,JAK2,DDIT4,CASP4,Bim,GADD45B,PHLDA1,NLRP3,SQSTM1,MALT1,TNFAIP3,SRGN,IER3,LITAF,ZC3H12A,TRIB3,IRAK2,SP110,AXUD1	1.14024e-18	biological_process	3
positive regulation of cell proliferation	Group	332	332	21	6	TNF,PTGS2,EDN1,CD86,CSF3,VEGFA,MYC,BCL2L1,CXCL10,LIF,FOSL1,IL15,NOD2,OSM,MARCKSL1,ATF3,JAK2,TCIRG1,ODC1,FABP4,HCLS1	2.70824e-13	biological_process	4
chemotaxis	Group	145	145	15	10	LOC728830,Ccr2,PLAUR,CCL5,PTAFR,CXCL10,CCR1,FOSL1,CCL7,CXCL1,CCL13,CXCL3,CCL4,CCL22,CXCL11	6.69529e-13	biological_process	5
positive regulation of I-kappaB kinase-NF-kappaB cascade	Group	96	96	13	13	TRIM13,CD40,TNF,IL1B,HMOX1,CFLAR,NOD2,LPAR1,REL,MALT1,PLK2,LITAF,IKBKE	7.17498e-13	biological_process	6
anti-apoptosis	Group	198	198	16	8	TNF,FAS,IL1B,SOD2,VEGFA,IL1A,BIRC3,BCL2L1,BCL2A1,CFLAR,CCL13,SERPINB2,SOCS3,MALT1,TNFAIP3,IER3	5.1674e-12	biological_process	7
neutrophil chemotaxis	Group	28	28	8	28	LOC728830,EDN1,IL1B,ITGAM,CXCL1,CCL13,CXCL3,SAA1	3.54815e-11	biological_process	8
regulation of apoptosis	Group	177	177	14	7	TRAF1,MYC,BIRC3,BCL2L1,BCL2A1,IFIH1,CFLAR,NOD2,CASP4,Bim,DDIT3,MALT1,P2RX4,IRAK2	1.51992e-10	biological_process	9
response to lipopolysaccharide	Group	99	99	11	11	PTGS2,FAS,IL1B,NFKBIA,PTAFR,CCR1,IL1RN,NOD2,GCH1,SOCS3,NFKB2	3.88568e-10	biological_process	10
platelet-derived growth factor receptor signaling pathway	Group	25	25	7	28	VEGFA,PDGFB,JAK2,ARID5B,ZFAND5,AXUD1,TIPARP	7.29881e-10	biological_process	11
positive regulation of apoptosis	Group	149	149	12	8	TNF,PTGS2,FAS,IL1B,BCL2L1,DUSP1,FOSL1,JAK2,Bim,DDIT3,Nupr1,IHPK2	2.60826e-09	biological_process	12
Apoptosis Regulation	Pathway	69	613	32	5	CD40,TNF,FAS,IL1B,CSF3,CD14,NFKBIA,IL1A,BIRC3,BCL2L1,IL4R,LIF,BCL2A1,IL1RN,CFLAR,IL15,MAP3K8,OSM,JAK2,MDM2,REL,Bim,NFKB2,LY96,PARP3,IL7R,NFKBIZ,NFKBIE,IKBKE,P2RX4,IRAK2,IL1F6	1.37494e-08	Ariadne Signaling Pathways	13
cytokine-mediated signaling pathway	Group	80	80	9	11	Ccr2,IL1B,CSF3,IL1A,CCR1,CCL13,JAK2,KLF6,PTPRN	1.41894e-08	biological_process	14
Translation Control	Pathway	86	984	42	4	CD40,TNF,FAS,PLAUR,IL1B,CSF3,ITGAM,CCL5,VEGFA,CD14,IL1A,DUSP1,CXCL10,IL4R,LIF,CCR1,IL1RN,CFLAR,CCL7,CXCL1,CCL13,IL15,CXCL3,MAP3K8,OSM,PDGFB,LPAR1,JAK2,CCL4,SOCS3,CCL22,ITGA5,CXCL11,LY96,IL7R,DUSP5,DUSP2,IRAK2,DUSP16,IL1F6,GPR109A,RASGEF1B	1.42836e-08	Ariadne Signaling Pathways	15
positive regulation of nitric oxide biosynthetic process	Group	28	28	6	21	TNF,EDN1,IL1B,SOD2,JAK2,P2RX4	7.28171e-08	biological_process	16
response to organic cyclic substance	Group	142	142	10	7	PTGS2,IL1B,BCL2L1,FOSL1,IL1RN,SOCS3,ADFP,CD83,ANXA7,ENO2	2.01826e-07	biological_process	17
negative regulation of apoptosis	Group	180	180	11	6	FAS,SOD2,VEGFA,BCL2L1,BCL2A1,IL1RN,CFLAR,CASP4,PIM1,BCL3,ASNS	2.08269e-07	biological_process	18
CCR5 -> TP53 signaling	Pathway	17	17	6	35	CCL5,CCL7,CCL13,JAK2,CCL4,CXCL11	3.0952e-07	Ariadne Signaling Pathways	19
negative regulation of cell proliferation	Group	324	324	14	4	TNF,PTGS2,IL1B,HMOX1,IL1A,FOSL1,CXCL1,OSM,JAK2,MDM2,PMP22,CTH,SLFN12,SLFN12L	3.3258e-07	biological_process	20
response to drug	Group	295	295	13	4	PTGS2,FAS,IL1B,SOD2,FOSL1,IL1RN,ABCA1,SOCS3,ADFP,DDIT3,FABP4,MVP,ENO2	7.07756e-07	biological_process	21
CCR2/5 -> STAT signaling	Pathway	20	20	6	30	CCL5,CCL7,CCL13,JAK2,CCL4,CXCL11	9.2767e-07	Ariadne Signaling Pathways	22
regulation of blood pressure	Group	73	73	7	9	PTGS2,EDN1,HMOX1,SOD2,GCH1,P2RX4,RENBP	1.79548e-06	biological_process	23
chronic inflammatory response to antigenic stimulus	Group	4	4	3	75	TNF,IL1B,IL1RN	1.91828e-06	biological_process	24
cell-cell signaling	Group	275	275	12	4	EDN1,CD86,IL1B,CCL5,CXCL10,CCR1,CCL7,CCL13,IL15,CCL4,CCL22,CXCL11	2.11351e-06	biological_process	25
response to cytokine stimulus	Group	77	77	7	9	PTGS2,FAS,CCL5,BCL2L1,FOSL1,SOCS3,NFKB2	2.58031e-06	biological_process	26
response to virus	Group	110	110	8	7	TNF,CCL5,RSAD2,IFIH1,FOSL1,CCL4,CCL22,BCL3	2.68866e-06	biological_process	27
Apoptosis	Pathway	52	72	9	12	BIRC3,BCL2L1,BCL2A1,CFLAR,MDM2,REL,CASP4,Bim,NFKB2	4.65789e-06	Ariadne Signaling Pathways	28
TNFR -> NF-kB signaling	Pathway	32	40	7	17	CD40,TNF,FAS,NFKBIA,REL,NFKB2,IKBKE	5.71412e-06	Ariadne Signaling Pathways	29
induction of apoptosis	Group	207	207	10	4	TNF,FAS,NR4A1,GCH1,CASP4,Bim,PHLDA1,NLRP3,PLAGL2,Nupr1	6.2214e-06	biological_process	30
CCR1 -> STAT signaling	Pathway	16	16	5	31	CCL5,CCR1,CCL7,CCL13,CCL4	6.38174e-06	Ariadne Signaling Pathways	31
TLR4/5/7/9 -> NF-kB signaling	Pathway	19	27	6	22	CD14,NFKBIA,REL,NFKB2,LY96,IKBKE	6.39431e-06	Ariadne Signaling Pathways	32
response to hydrogen peroxide	Group	61	61	6	9	HMOX1,SOD2,BCL2L1,DUSP1,FOSL1,DDIT3	8.64154e-06	biological_process	33
tyrosine phosphorylation of Stat3 protein	Group	6	6	3	50	LIF,OSM,JAK2	9.47997e-06	biological_process	34
response to glucocorticoid stimulus	Group	95	95	7	7	TNF,PTGS2,FAS,IL1B,DUSP1,IL1RN,FABP4	1.05176e-05	biological_process	35
response to oxidative stress	Group	137	137	8	5	PTGS2,HMOX1,SOD2,CCL5,BCL2L1,DUSP1,JAK2,DDIT3	1.36767e-05	biological_process	36
IL1R -> NF-kB signaling	Pathway	23	31	6	19	IL1B,NFKBIA,IL1A,REL,NFKB2,IKBKE	1.50009e-05	Ariadne Signaling Pathways	37
positive regulation of MAPKKK cascade	Group	40	40	5	12	Ccr2,LIF,NOD2,OSM,LPAR1	1.52454e-05	biological_process	38
aging	Group	101	101	7	6	FAS,IL1B,SOD2,IL15,SOCS3,NFKB2,DDIT3	1.57304e-05	biological_process	39
response to hypoxia	Group	184	184	9	4	EDN1,FAS,HMOX1,SOD2,VEGFA,BCL2L1,PDGFB,SOCS3,DDIT4	1.64876e-05	biological_process	40
lymphocyte chemotaxis	Group	7	7	3	42	CCL5,CCL13,SAA1	1.64933e-05	biological_process	41
wound healing	Group	69	69	6	8	IL1B,SERPINE1,PDGFB,SERPINB2,KLF6,DCBLD2	1.77044e-05	biological_process	42
cellular defense response	Group	69	69	6	8	Ccr2,CCL5,FOSL1,TCIRG1,LY96,ADORA2B	1.77044e-05	biological_process	43
positive regulation of smooth muscle cell proliferation	Group	43	43	5	11	TNF,PTGS2,EDN1,VEGFA,PDGFB	2.18782e-05	biological_process	44
elevation of cytosolic calcium ion concentration	Group	107	107	7	6	LOC728830,Ccr2,IL1B,CCR1,SAA1,LPAR1,JAK2	2.29161e-05	biological_process	45
skeletal system morphogenesis	Group	44	44	5	11	MYC,ARID5B,ZFAND5,AXUD1,TIPARP	2.45256e-05	biological_process	46
positive regulation of mitosis	Group	22	22	4	18	TNF,EDN1,IL1B,IL1A	2.45309e-05	biological_process	47
spleen development	Group	22	22	4	18	FAS,Bim,NFKB2,BCL3	2.45309e-05	biological_process	48
positive regulation of chemokine biosynthetic process	Group	8	8	3	37	TNF,IL1B,HMOX1	2.62357e-05	biological_process	49
protein amino acid dephosphorylation	Group	152	152	8	5	DUSP1,MTM1,DUSP5,DUSP2,PTPRE,PTPRN,DUSP16,MTMR7	2.89915e-05	biological_process	50
Adipocytokine Signaling	Pathway	52	780	30	3	CD40,TNF,FAS,CSF3,NFKBIA,DUSP1,IL4R,LIF,CFLAR,IL15,MAP3K8,SLC2A1,OSM,JAK2,SOCS3,REL,ADFP,NFKB2,DDIT3,FABP4,IL7R,DUSP5,DUSP2,HK3,NFKBIZ,NFKBIE,IKBKE,ENO2,DUSP16,GLA	2.93158e-05	Ariadne Signaling Pathways	51
TLR3 -> NF-kB signaling	Pathway	7	11	4	36	NFKBIA,REL,NFKB2,IKBKE	2.95614e-05	Ariadne Signaling Pathways	52
I-kappaB kinase-NF-kappaB cascade	Group	46	46	5	10	REL,LY96,MALT1,BCL3,IRAK2	3.05625e-05	biological_process	53
response to estradiol stimulus	Group	79	79	6	7	PTGS2,IL1B,DUSP1,PDGFB,SOCS3,ENO2	3.84518e-05	biological_process	54
positive regulation of membrane protein ectodomain proteolysis	Group	9	9	3	33	TNF,IL1B,FURIN	3.91246e-05	biological_process	55
positive regulation vascular endothelial growth factor production	Group	9	9	3	33	IL1B,IL1A,ADORA2B	3.91246e-05	biological_process	56
fever	Group	9	9	3	33	IL1B,IL1A,IL1RN	3.91246e-05	biological_process	57
negative regulation of DNA binding	Group	9	9	3	33	HMOX1,NFKBIA,JAK2	3.91246e-05	biological_process	58
positive regulation of JUN kinase activity	Group	10	10	3	30	EDN1,IL1B,IL1RN	5.55672e-05	biological_process	59
chemokine-mediated signaling pathway	Group	2	2	2	100	Ccr2,CCL13	6.17844e-05	biological_process	60
follicular dendritic cell differentiation	Group	2	2	2	100	NFKB2,BCL3	6.17844e-05	biological_process	61
spermine catabolic process	Group	2	2	2	100	SAT1,SMOX	6.17844e-05	biological_process	62
CSF2R -> NF-kB signaling	Pathway	6	14	4	28	NFKBIA,REL,NFKB2,IKBKE	8.60045e-05	Ariadne Signaling Pathways	63
negative regulation of lipid catabolic process	Group	12	12	3	25	TNF,IL1B,GPR109A	0.000100692	biological_process	64
face morphogenesis	Group	12	12	3	25	ARID5B,AXUD1,TIPARP	0.000100692	biological_process	65
regulation of cell proliferation	Group	135	135	7	5	TNF,PTGS2,SERPINE1,NFKBIA,PDGFB,JAG1,SAT1	0.000101028	biological_process	66
interspecies interaction between organisms	Group	239	239	9	3	Ccr2,CD86,NFKBIA,IFIH1,CFLAR,MDM2,LDLR,ITGA5,SP110	0.000125285	biological_process	67
angiogenesis	Group	145	145	7	4	IL1B,HMOX1,VEGFA,IL15,JAG1,TNFAIP2,ZC3H12A	0.00015766	biological_process	68
positive regulation of interleukin-2 biosynthetic process	Group	14	14	3	21	CD86,IL1B,IL1A	0.00016467	biological_process	69
negative regulation of meiosis	Group	3	3	2	66	LIF,OSM	0.000184388	biological_process	70
sequestering of triglyceride	Group	3	3	2	66	TNF,IL1B	0.000184388	biological_process	71
dephosphorylation	Group	106	106	6	5	DUSP1,MTM1,DUSP2,PTPRE,PTPRN,MTMR7	0.000197853	biological_process	72
positive regulation of transcription from RNA polymerase II promoter	Group	382	382	11	2	TNF,VEGFA,MYC,NR4A1,LIF,OSM,KLF6,SQSTM1,PLAGL2,BCL3,AXUD1	0.000242656	biological_process	73
mast cell activation	Group	16	16	3	18	LCP2,FYB,NDRG1	0.000250406	biological_process	74
cell proliferation	Group	385	385	11	2	TNF,IL1B,VEGFA,IL1A,BCL2L1,CD274,PDGFB,FURIN,PIM1,ANXA7,EPS8	0.0002594	biological_process	75
GHR -> NF-kB signaling	Pathway	13	33	5	15	NFKBIA,JAK2,REL,NFKB2,IKBKE	0.000271769	Ariadne Signaling Pathways	76
Notch -> NF-kB signaling	Pathway	13	33	5	15	NFKBIA,REL,NFKB2,JAG1,IKBKE	0.000271769	Ariadne Signaling Pathways	77
positive regulation of NF-kappaB transcription factor activity	Group	40	40	4	10	TNF,NOD2,MALT1,IRAK2	0.000274262	biological_process	78
regulation of angiogenesis	Group	17	17	3	17	HMOX1,SERPINE1,ADORA2B	0.0003023	biological_process	79
negative regulation of hormone secretion	Group	17	17	3	17	EDN1,LIF,OSM	0.0003023	biological_process	80
IL12R -> NF-kB/NFATC signaling	Pathway	14	34	5	14	NFKBIA,JAK2,REL,NFKB2,IKBKE	0.000314105	Ariadne Signaling Pathways	81
Gap Junction Regulation	Pathway	51	639	24	3	EDN1,CCL5,VEGFA,PTAFR,DUSP1,CXCL10,CCR1,CCL7,CXCL1,CCL13,CXCL3,MAP3K8,PDGFB,LPAR1,CCL4,CCL22,CXCL11,RAPGEF2,DUSP5,ADORA2B,DUSP2,DUSP16,GPR109A,RASGEF1B	0.000324688	Ariadne Signaling Pathways	82
signal transduction	Group	2809	2809	39	1	Ccr2,MGC34104,CD40,TNF,FAS,PLAUR,IL1B,CCL5,TRAF1,NR4A1,PTAFR,CXCL10,IL4R,CCR1,CCL7,CCL13,GPRC5A,IL15,MAP3K8,LPAR1,CCL4,SOCS3,CCL22,FYB,CXCL11,NFKB2,NLRP3,PDE4B,CD83,RAPGEF2,ADORA2B,LPHN2,EPS8,P2RX4,PRMT2,FLNB,IRAK2,GPR109A,STAP1	0.000336895	biological_process	83
positive regulation of endothelial cell proliferation	Group	18	18	3	16	VEGFA,CCL13,PDGFB	0.000360657	biological_process	84
IL15R -> NF-kB/NFATC signaling	Pathway	15	35	5	14	NFKBIA,IL15,REL,NFKB2,IKBKE	0.000361257	Ariadne Signaling Pathways	85
post-embryonic development	Group	77	77	5	6	SOD2,Bim,ARID5B,AXUD1,TIPARP	0.000361467	biological_process	86
memory	Group	43	43	4	9	PTGS2,IL1B,IL1RN,ITGA5	0.000363579	biological_process	87
negative regulation of viral genome replication	Group	4	4	2	50	TNF,CCL5	0.000366858	biological_process	88
positive regulation of T-helper 2 cell differentiation	Group	4	4	2	50	CD86,IL4R	0.000366858	biological_process	89
negative regulation of nitric-oxide synthase activity	Group	4	4	2	50	ARG2,GLA	0.000366858	biological_process	90
low-density lipoprotein particle clearance	Group	4	4	2	50	HMOX1,LDLR	0.000366858	biological_process	91
response to estrogen stimulus	Group	78	78	5	6	FAS,HMOX1,PDGFB,LDLR,PTPRN	0.000383775	biological_process	92
protein kinase cascade	Group	120	120	6	5	EDN1,HMOX1,JAK2,SOCS3,FYB,ZFP36	0.000386744	biological_process	93
cell motion	Group	120	120	6	5	PTGS2,PLAUR,CCL5,CXCL10,JAK2,CCL4	0.000386744	biological_process	94
IL7R -> FOXO/NF-kB signaling	Pathway	16	36	5	13	NFKBIA,REL,NFKB2,IL7R,IKBKE	0.000413575	Ariadne Signaling Pathways	95
lymph node development	Group	19	19	3	15	IL15,NFKB2,IL7R	0.000425797	biological_process	96
hemopoiesis	Group	80	80	5	6	Ccr2,SOD2,JAG1,ZBTB32,TIPARP	0.000431495	biological_process	97
positive regulation of peptidyl-tyrosine phosphorylation	Group	47	47	4	8	LIF,NOD2,OSM,JAK2	0.000512715	biological_process	98
FibronectinR -> NF-kB signaling	Pathway	22	58	6	10	ITGAM,NFKBIA,REL,ITGA5,NFKB2,IKBKE	0.00055623	Ariadne Signaling Pathways	99
DDR1 -> NF-kB signaling	Pathway	14	22	4	18	NFKBIA,REL,NFKB2,IKBKE	0.000562472	Ariadne Signaling Pathways	100
EctodysplasinR -> NF-kB signaling	Pathway	14	22	4	18	NFKBIA,REL,NFKB2,IKBKE	0.000562472	Ariadne Signaling Pathways	101
positive regulation of interleukin-6 production	Group	21	21	3	14	IL1B,NOD2,ADORA2B	0.000577674	biological_process	102
positive regulation of inflammatory response	Group	21	21	3	14	TNF,JAK2,FABP4	0.000577674	biological_process	103
leukocyte chemotaxis	Group	21	21	3	14	LOC728830,CCR1,CXCL3	0.000577674	biological_process	104
positive regulation of interleukin-12 production	Group	5	5	2	40	CD40,NOD2	0.000608252	biological_process	105
regulation of NF-kappaB import into nucleus	Group	5	5	2	40	NFKBIA,BCL3	0.000608252	biological_process	106
tyrosine phosphorylation of Stat1 protein	Group	5	5	2	40	OSM,JAK2	0.000608252	biological_process	107
transformed cell apoptosis	Group	5	5	2	40	TNF,FAS	0.000608252	biological_process	108
response to muramyl dipeptide	Group	5	5	2	40	NFKBIA,NOD2	0.000608252	biological_process	109
LIFR -> STAT5A signaling	Pathway	10	10	3	30	LIF,OSM,JAK2	0.000617933	Ariadne Signaling Pathways	110
cellular calcium ion homeostasis	Group	87	87	5	5	Ccr2,CCL5,CCL7,CCL13,ANXA7	0.000634353	biological_process	111
response to bacterium	Group	22	22	3	13	SLC11A1,CCL13,SOCS3	0.000665013	biological_process	112
positive regulation of JNK cascade	Group	23	23	3	13	TNF,IL1B,NOD2	0.000760338	biological_process	113
activation of pro-apoptotic gene products	Group	23	23	3	13	FAS,MYC,Bim	0.000760338	biological_process	114
negative regulation of caspase activity	Group	23	23	3	13	NR4A1,BCL2A1,CFLAR	0.000760338	biological_process	115
NGFR -> NF-kB signaling	Pathway	16	24	4	16	NFKBIA,REL,NFKB2,IKBKE	0.000794759	Ariadne Signaling Pathways	116
protein import into nucleus, translocation	Group	24	24	3	12	TNF,NFKBIA,BCL3	0.00086393	biological_process	117
positive regulation of interleukin-2 production	Group	6	6	2	33	MALT1,CD83	0.000907638	biological_process	118
regulation of immunoglobulin secretion	Group	6	6	2	33	CD40,TNF	0.000907638	biological_process	119
MacrophageR -> CEBPB/NF-kB signaling	Pathway	21	43	5	11	ITGAM,NFKBIA,REL,NFKB2,IKBKE	0.000955658	Ariadne Signaling Pathways	120
Mast Cell Activation	Pathway	64	529	20	3	TNF,PTGS2,CSF3,NFKBIA,DUSP1,LIF,IL15,MAP3K8,OSM,LCP2,FURIN,REL,NFKB2,DUSP5,DUSP2,NFKBIZ,NFKBIE,IKBKE,DUSP16,RASGEF1B	0.0010258	Ariadne Signaling Pathways	121
activation of caspase activity	Group	57	57	4	7	TNF,MYC,CASP4,NLRP3	0.00106787	biological_process	122
T cell proliferation	Group	26	26	3	11	CD86,MALT1,ZBTB32	0.00109699	biological_process	123
release of cytochrome c from mitochondria	Group	26	26	3	11	SOD2,MYC,BCL2L1	0.00109699	biological_process	124
myeloid cell differentiation	Group	26	26	3	11	CCR1,JAK2,STAP1	0.00109699	biological_process	125
intracellular signaling cascade	Group	390	390	10	2	HMOX1,DUSP1,CXCL1,NOD2,SOCS3,GAB2,SQSTM1,DGKA,CARHSP1,HCLS1	0.00112254	biological_process	126
negative regulation of glutamate secretion	Group	7	7	2	28	IL1B,IL1RN	0.0012641	biological_process	127
negative regulation of survival gene product expression	Group	7	7	2	28	MYC,BCL2L1	0.0012641	biological_process	128
positive regulation of chemokine production	Group	7	7	2	28	TNF,ADORA2B	0.0012641	biological_process	129
fibroblast migration	Group	7	7	2	28	ARID5B,ZFAND5	0.0012641	biological_process	130
muscle organ morphogenesis	Group	7	7	2	28	LIF,ARID5B	0.0012641	biological_process	131
response to heat	Group	60	60	4	6	IL1B,OSM,SOCS3,DNAJB4	0.00129425	biological_process	132
ErythropoietinR -> NF-kB signaling	Pathway	11	48	5	10	NFKBIA,JAK2,REL,NFKB2,IKBKE	0.00158317	Ariadne Signaling Pathways	133
transmembrane receptor protein tyrosine phosphatase signaling pathway	Group	8	8	2	25	PTPRE,PTPRN	0.00167672	biological_process	134
iron ion homeostasis	Group	8	8	2	25	HMOX1,SOD2	0.00167672	biological_process	135
germinal center formation	Group	8	8	2	25	NFKB2,BCL3	0.00167672	biological_process	136
response to tumor necrosis factor	Group	8	8	2	25	CCL5,GCH1	0.00167672	biological_process	137
TLR4 -> IRF signaling	Pathway	14	14	3	21	CD14,LY96,IKBKE	0.00177858	Ariadne Signaling Pathways	138
B-cell receptor -> NF-kB signaling	Pathway	20	50	5	10	NFKBIA,REL,NFKB2,MALT1,IKBKE	0.00190405	Ariadne Signaling Pathways	139
Melanogenesis	Pathway	51	682	23	3	EDN1,CCL5,VEGFA,DUSP1,CXCL10,CCR1,CCL7,CXCL1,CCL13,CXCL3,PDGFB,LPAR1,CCL4,CCL22,CXCL11,RAPGEF2,DUSP5,ADORA2B,DUSP2,PRMT2,ENO2,DUSP16,GPR109A	0.0019583	Ariadne Signaling Pathways	140
positive regulation of stress-activated MAPK cascade	Group	9	9	2	22	IL1B,NOD2	0.0021446	biological_process	141
positive regulation of osteoclast differentiation	Group	9	9	2	22	LOC728830,CCL5	0.0021446	biological_process	142
positive regulation of blood vessel endothelial cell migration	Group	9	9	2	22	VEGFA,PDGFB	0.0021446	biological_process	143
positive regulation of peptidyl-serine phosphorylation	Group	9	9	2	22	LIF,OSM	0.0021446	biological_process	144
cellular extravasation	Group	9	9	2	22	TNF,ITGAM	0.0021446	biological_process	145
response to salt stress	Group	9	9	2	22	TNF,ANXA7	0.0021446	biological_process	146
vasodilation	Group	33	33	3	9	SOD2,GCH1,P2RX4	0.00221056	biological_process	147
palate development	Group	33	33	3	9	ARID5B,AXUD1,TIPARP	0.00221056	biological_process	148
cell surface receptor linked signal transduction	Group	230	230	7	3	CD14,BIRC3,CXCL10,CD274,LY96,IL7R,LPHN2	0.00240278	biological_process	149
CD19 -> NF-kB signaling	Pathway	12	32	4	12	NFKBIA,REL,NFKB2,IKBKE	0.00240837	Ariadne Signaling Pathways	150
ThrombinR -> NF-kB signaling	Pathway	12	32	4	12	NFKBIA,REL,NFKB2,IKBKE	0.00240837	Ariadne Signaling Pathways	151
DopamineR2 -> NF-kB signaling	Pathway	12	32	4	12	NFKBIA,REL,NFKB2,IKBKE	0.00240837	Ariadne Signaling Pathways	152
positive regulation of anti-apoptosis	Group	34	34	3	8	HMOX1,BCL2L1,DUSP1	0.00241051	biological_process	153
negative regulation of myeloid cell differentiation	Group	10	10	2	20	NFKBIA,ZFP36	0.00266686	biological_process	154
negative regulation of lipid metabolic process	Group	10	10	2	20	IL1B,NFKBIA	0.00266686	biological_process	155
B cell apoptosis	Group	10	10	2	20	MYC,Bim	0.00266686	biological_process	156
immunoglobulin production	Group	10	10	2	20	FAS,IL7R	0.00266686	biological_process	157
activation of MAPK activity	Group	73	73	4	5	TNF,IL1B,LPAR1,ADORA2B	0.00266807	biological_process	158
protein complex assembly	Group	121	121	5	4	CD40,FAS,TRAF1,GCH1,MDM2	0.00275181	biological_process	159
negative regulation of signal transduction	Group	74	74	4	5	IL1RN,SOCS3,DDIT4,RGS1	0.00280337	biological_process	160
response to stress	Group	239	239	7	2	SOD2,BCL2L1,GADD45B,SQSTM1,ERRFI1,2310016C08Rik,TRIB3	0.00297366	biological_process	161
AGER -> NF-kB signaling	Pathway	14	34	4	11	NFKBIA,REL,NFKB2,IKBKE	0.00302161	Ariadne Signaling Pathways	162
protein oligomerization	Group	37	37	3	8	NOD2,NLRP3,MALT1	0.00307619	biological_process	163
PTAFR -> STAT3 signaling	Pathway	5	5	2	40	PTAFR,JAK2	0.0030881	Ariadne Signaling Pathways	164
negative regulation of fibroblast proliferation	Group	11	11	2	18	SOD2,Nupr1	0.00324261	biological_process	165
positive regulation of interleukin-1 beta secretion	Group	11	11	2	18	NOD2,NLRP3	0.00324261	biological_process	166
macrophage chemotaxis	Group	11	11	2	18	CCL13,SAA1	0.00324261	biological_process	167
retrograde transport, endosome to Golgi	Group	11	11	2	18	STX5,BET1L	0.00324261	biological_process	168
smooth muscle tissue development	Group	11	11	2	18	ZFAND5,TIPARP	0.00324261	biological_process	169
decidualization	Group	11	11	2	18	PTGS2,LIF	0.00324261	biological_process	170
cholesterol homeostasis	Group	38	38	3	7	ABCA1,LDLR,FABP4	0.00332064	biological_process	171
induction of apoptosis by extracellular signals	Group	39	39	3	7	TNF,FAS,CFLAR	0.00357666	biological_process	172
positive regulation of tyrosine phosphorylation of Stat3 protein	Group	12	12	2	16	LIF,JAK2	0.003871	biological_process	173
negative regulation of NF-kappaB transcription factor activity	Group	12	12	2	16	NOD2,NLRP3	0.003871	biological_process	174
regulation of mitochondrial membrane potential	Group	12	12	2	16	SOD2,BCL2L1	0.003871	biological_process	175
polyamine metabolic process	Group	12	12	2	16	ODC1,SAT1	0.003871	biological_process	176
positive regulation of protein amino acid phosphorylation	Group	41	41	3	7	TNF,IL1B,SQSTM1	0.00412408	biological_process	177
humoral immune response	Group	41	41	3	7	Ccr2,TNF,CD83	0.00412408	biological_process	178
kidney development	Group	83	83	4	4	Bim,ODC1,ARID5B,TIPARP	0.00423812	biological_process	179
negative regulation of protein kinase activity	Group	42	42	3	7	GADD45B,FABP4,TRIB3	0.0044158	biological_process	180
positive regulation of cytokine secretion	Group	13	13	2	15	TNF,IL1A	0.00455115	biological_process	181
middle ear morphogenesis	Group	13	13	2	15	EDN1,MYC	0.00455115	biological_process	182
T-helper 1 type immune response	Group	13	13	2	15	VEGFA,BCL3	0.00455115	biological_process	183
response to exogenous dsRNA	Group	13	13	2	15	NFKBIA,NOD2	0.00455115	biological_process	184
OncostatinR -> STAT3 signaling	Pathway	6	6	2	33	OSM,JAK2	0.00457787	Ariadne Signaling Pathways	185
Sialophorin -> CTNNB/MYC/TP53 signaling	Pathway	6	6	2	33	MYC,MDM2	0.00457787	Ariadne Signaling Pathways	186
JAK-STAT cascade	Group	43	43	3	6	Ccr2,JAK2,SOCS3	0.00471971	biological_process	187
TLR1/2/6 -> NF-kB signaling	Pathway	19	39	4	10	NFKBIA,REL,NFKB2,IKBKE	0.00500314	Ariadne Signaling Pathways	188
PTAFR -> NF-kB signaling	Pathway	22	63	5	7	NFKBIA,PTAFR,REL,NFKB2,IKBKE	0.0052532	Ariadne Signaling Pathways	189
positive regulation of cAMP biosynthetic process	Group	14	14	2	14	ABCA1,ADORA2B	0.00528223	biological_process	190
elevation of cytosolic calcium ion concentration during G-protein signaling, coupled to IP3 second messenger (phospholipase C activating)	Group	14	14	2	14	EDN1,LPAR1	0.00528223	biological_process	191
response to vitamin D	Group	14	14	2	14	PTGS2,IL1B	0.00528223	biological_process	192
calcium-mediated signaling	Group	45	45	3	6	TNF,EDN1,CARHSP1	0.00536472	biological_process	193
iron ion transport	Group	45	45	3	6	SLC11A1,SLC11A2,SLC40A1	0.00536472	biological_process	194
FibronectinR -> ICAP-1A/MYC signaling	Pathway	5	21	3	14	ITGAM,MYC,ITGA5	0.00593094	Ariadne Signaling Pathways	195
protein amino acid phosphorylation	Group	739	739	13	1	STK40,MAP3K8,JAK2,FYB,PIM1,PLK2,PLK3,PTPRE,IKBKE,TRIB3,IRAK2,ALPK1,RIOK3	0.00603968	biological_process	196
negative regulation of insulin receptor signaling pathway	Group	15	15	2	13	IL1B,SOCS3	0.0060634	biological_process	197
lipopolysaccharide-mediated signaling pathway	Group	15	15	2	13	NFKBIA,IRAK2	0.0060634	biological_process	198
response to molecule of bacterial origin	Group	15	15	2	13	CD14,MALT1	0.0060634	biological_process	199
response to ATP	Group	15	15	2	13	IL1B,P2RX4	0.0060634	biological_process	200
activation of NF-kappaB-inducing kinase activity	Group	16	16	2	12	MALT1,IRAK2	0.00689383	biological_process	201
vascular endothelial growth factor receptor signaling pathway	Group	16	16	2	12	VEGFA,CCL13	0.00689383	biological_process	202
regulation of protein catabolic process	Group	16	16	2	12	MDM2,FURIN	0.00689383	biological_process	203
cytokine production	Group	50	50	3	6	PTAFR,REL,FABP4	0.00720004	biological_process	204
cell migration	Group	97	97	4	4	VEGFA,CCL22,GAB2,NDEL1	0.0073392	biological_process	205
induction of apoptosis via death domain receptors	Group	17	17	2	11	TNF,FAS	0.0077727	biological_process	206
positive regulation of smooth muscle contraction	Group	17	17	2	11	PTGS2,EDN1	0.0077727	biological_process	207
positive regulation of transcription factor activity	Group	17	17	2	11	IL1B,JAK2	0.0077727	biological_process	208
T cell homeostasis	Group	17	17	2	11	FAS,Bim	0.0077727	biological_process	209
B cell homeostasis	Group	17	17	2	11	BCL2A1,Bim	0.0077727	biological_process	210
B cell proliferation	Group	17	17	2	11	CD40,IL7R	0.0077727	biological_process	211
nitric oxide biosynthetic process	Group	17	17	2	11	GCH1,P2RX4	0.0077727	biological_process	212
positive regulation of heterotypic cell-cell adhesion	Group	1	1	1	100	TNF	0.00787793	biological_process	213
negative regulation of T-helper 1 cell differentiation	Group	1	1	1	100	IL4R	0.00787793	biological_process	214
negative regulation of mast cell degranulation	Group	1	1	1	100	HMOX1	0.00787793	biological_process	215
negative regulation of toll-like receptor 2 signaling pathway	Group	1	1	1	100	NOD2	0.00787793	biological_process	216
negative regulation of nerve growth factor production	Group	1	1	1	100	FURIN	0.00787793	biological_process	217
negative regulation of low-density lipoprotein receptor catabolic process	Group	1	1	1	100	FURIN	0.00787793	biological_process	218
negative regulation of adiponectin secretion	Group	1	1	1	100	IL1B	0.00787793	biological_process	219
negative regulation of nitric-oxide synthase biosynthetic process	Group	1	1	1	100	EDN1	0.00787793	biological_process	220
negative regulation of transforming growth factor-beta1 production	Group	1	1	1	100	FURIN	0.00787793	biological_process	221
negative regulation of interleukin-18 production	Group	1	1	1	100	NOD2	0.00787793	biological_process	222
relaxation of cardiac muscle	Group	1	1	1	100	P2RX4	0.00787793	biological_process	223
positive regulation of lymphotoxin A biosynthetic process	Group	1	1	1	100	CD86	0.00787793	biological_process	224
positive regulation of translational initiation by iron	Group	1	1	1	100	TNF	0.00787793	biological_process	225
positive regulation of adiponectin secretion	Group	1	1	1	100	GPR109A	0.00787793	biological_process	226
positive regulation of dendritic cell cytokine production	Group	1	1	1	100	NOD2	0.00787793	biological_process	227
positive regulation of interleukin-18 production	Group	1	1	1	100	TNF	0.00787793	biological_process	228
positive regulation of chronic inflammatory response to non-antigenic stimulus	Group	1	1	1	100	ADORA2B	0.00787793	biological_process	229
protein kinase C deactivation	Group	1	1	1	100	EDN1	0.00787793	biological_process	230
activation of Cdc42 GTPase activity	Group	1	1	1	100	NDEL1	0.00787793	biological_process	231
cellular water homeostasis	Group	1	1	1	100	ANXA7	0.00787793	biological_process	232
primitive erythrocyte differentiation	Group	1	1	1	100	VEGFA	0.00787793	biological_process	233
maintenance of protease location in mast cell secretory granule	Group	1	1	1	100	SRGN	0.00787793	biological_process	234
maintenance of granzyme B location in T cell secretory granule	Group	1	1	1	100	SRGN	0.00787793	biological_process	235
vasodilation by acetylcholine involved in regulation of systemic arterial blood pressure	Group	1	1	1	100	SOD2	0.00787793	biological_process	236
positive regulation of vascular permeability	Group	1	1	1	100	VEGFA	0.00787793	biological_process	237
marginal zone B cell differentiation	Group	1	1	1	100	BCL3	0.00787793	biological_process	238
B-1 B cell differentiation	Group	1	1	1	100	MALT1	0.00787793	biological_process	239
extrathymic T cell selection	Group	1	1	1	100	IL15	0.00787793	biological_process	240
erythrophore differentiation	Group	1	1	1	100	SOD2	0.00787793	biological_process	241
MAPK export from nucleus	Group	1	1	1	100	DUSP16	0.00787793	biological_process	242
MAPK phosphatase export from nucleus, leptomycin B sensitive	Group	1	1	1	100	DUSP16	0.00787793	biological_process	243
arginine catabolic process to ornithine	Group	1	1	1	100	ARG2	0.00787793	biological_process	244
FasL biosynthetic process	Group	1	1	1	100	PHLDA1	0.00787793	biological_process	245
cyclooxygenase pathway	Group	1	1	1	100	PTGS2	0.00787793	biological_process	246
organ senescence	Group	1	1	1	100	SOD2	0.00787793	biological_process	247
detection of muramyl dipeptide	Group	1	1	1	100	NOD2	0.00787793	biological_process	248
response to cycloheximide	Group	1	1	1	100	BCL2L1	0.00787793	biological_process	249
age-dependent response to reactive oxygen species	Group	1	1	1	100	SOD2	0.00787793	biological_process	250
response to organic nitrogen	Group	54	54	3	5	PTGS2,BCL2L1,IL1RN	0.00890493	biological_process	251
CD38 -> NF-kB signaling	Pathway	32	72	5	6	NFKBIA,REL,NFKB2,MALT1,IKBKE	0.00920894	Ariadne Signaling Pathways	252
cell growth	Group	55	55	3	5	PDGFB,IL7R,Nupr1	0.00936483	biological_process	253
DNA damage response, signal transduction by p53 class mediator resulting in induction of apoptosis	Group	19	19	2	10	BCL3,Nupr1	0.00967255	biological_process	254
regulation of insulin secretion	Group	19	19	2	10	TNF,IL1B	0.00967255	biological_process	255
CSF3R -> STAT signaling	Pathway	9	9	2	22	CSF3,JAK2	0.0106062	Ariadne Signaling Pathways	256
PDGFR -> STAT signaling	Pathway	9	9	2	22	PDGFB,JAK2	0.0106062	Ariadne Signaling Pathways	257
inactivation of MAPK activity	Group	20	20	2	10	DUSP2,DUSP16	0.0106919	biological_process	258
cellular response to extracellular stimulus	Group	20	20	2	10	FOSL1,ADORA2B	0.0106919	biological_process	259
response to cAMP	Group	58	58	3	5	DUSP1,FOSL1,PTPRN	0.0108266	biological_process	260
ion transport	Group	626	626	11	1	TMCO3,SLC11A1,SLC11A2,TCIRG1,SLC40A1,SLC31A2,P2RX4,SLC24A6,SLC39A2,MCOLN2,SLC41A2	0.0112347	biological_process	261
AdenosineR -> NF-kB signaling	Pathway	19	49	4	8	NFKBIA,REL,NFKB2,IKBKE	0.0112393	Ariadne Signaling Pathways	262
positive regulation of synaptic transmission	Group	21	21	2	9	TNF,CCL13	0.0117566	biological_process	263
membrane depolarization	Group	21	21	2	9	EDN1,P2RX4	0.0117566	biological_process	264
alveolus development	Group	21	21	2	9	VEGFA,SLFN12	0.0117566	biological_process	265
positive regulation of cell cycle	Group	22	22	2	9	FOSL1,MDM2	0.0128658	biological_process	266
blood vessel morphogenesis	Group	22	22	2	9	EDN1,VEGFA	0.0128658	biological_process	267
bone mineralization	Group	22	22	2	9	PTGS2,GLA	0.0128658	biological_process	268
response to light stimulus	Group	22	22	2	9	DUSP1,RIC8A	0.0128658	biological_process	269
response to reactive oxygen species	Group	22	22	2	9	SOD2,SERPINE1	0.0128658	biological_process	270
in utero embryonic development	Group	177	177	5	2	EDN1,BCL2L1,Bim,RIC8A,ZFAND5	0.0133196	biological_process	271
response to gamma radiation	Group	23	23	2	8	SOD2,SOCS3	0.0140187	biological_process	272
amino acid metabolic process	Group	65	65	3	4	MTHFR,CTH,ASNS	0.014725	biological_process	273
patterning of blood vessels	Group	24	24	2	8	EDN1,VEGFA	0.0152145	biological_process	274
defense response to virus	Group	24	24	2	8	RSAD2,NLRP3	0.0152145	biological_process	275
positive regulation of cell migration	Group	66	66	3	4	CXCL10,JAK2,FURIN	0.0153384	biological_process	276
tube lumen formation	Group	2	2	1	50	Bim	0.0156941	biological_process	277
positive regulation of sarcomere organization	Group	2	2	1	50	EDN1	0.0156941	biological_process	278
negative regulation of phosphatidylinositol biosynthetic process	Group	2	2	1	50	PDGFB	0.0156941	biological_process	279
negative regulation of interleukin-8 biosynthetic process	Group	2	2	1	50	BCL3	0.0156941	biological_process	280
negative regulation of mast cell cytokine production	Group	2	2	1	50	HMOX1	0.0156941	biological_process	281
negative regulation of glucose transport	Group	2	2	1	50	IL1B	0.0156941	biological_process	282
positive regulation of growth hormone receptor signaling pathway	Group	2	2	1	50	JAK2	0.0156941	biological_process	283
positive regulation of biosynthetic process of antibacterial peptides active against Gram-positive bacteria	Group	2	2	1	50	NOD2	0.0156941	biological_process	284
positive regulation of interleukin-10 biosynthetic process	Group	2	2	1	50	BCL3	0.0156941	biological_process	285
positive regulation of interleukin-17 production	Group	2	2	1	50	NOD2	0.0156941	biological_process	286
positive regulation of protein import into nucleus, translocation	Group	2	2	1	50	JAK2	0.0156941	biological_process	287
negative regulation of CREB transcription factor activity	Group	2	2	1	50	DDIT3	0.0156941	biological_process	288
activation of phospholipase D activity by G-protein coupled receptor protein signaling pathway	Group	2	2	1	50	EDN1	0.0156941	biological_process	289
mineralocorticoid receptor signaling pathway	Group	2	2	1	50	JAK2	0.0156941	biological_process	290
regulation of lung blood pressure	Group	2	2	1	50	GCH1	0.0156941	biological_process	291
endothelial cell activation	Group	2	2	1	50	P2RX4	0.0156941	biological_process	292
chronological cell aging	Group	2	2	1	50	SERPINE1	0.0156941	biological_process	293
nuclear envelope disassembly	Group	2	2	1	50	NDEL1	0.0156941	biological_process	294
T cell secretory granule organization	Group	2	2	1	50	SRGN	0.0156941	biological_process	295
myoblast cell fate determination	Group	2	2	1	50	IFRD1	0.0156941	biological_process	296
putrescine biosynthetic process	Group	2	2	1	50	ODC1	0.0156941	biological_process	297
asparagine biosynthetic process	Group	2	2	1	50	ASNS	0.0156941	biological_process	298
transsulfuration	Group	2	2	1	50	CTH	0.0156941	biological_process	299
dihydrobiopterin metabolic process	Group	2	2	1	50	GCH1	0.0156941	biological_process	300
glycosphingolipid catabolic process	Group	2	2	1	50	GLA	0.0156941	biological_process	301
age-dependent response to oxidative stress	Group	2	2	1	50	SOD2	0.0156941	biological_process	302
nitric oxide transport	Group	2	2	1	50	EDN1	0.0156941	biological_process	303
xenobiotic transport	Group	2	2	1	50	SLC2A1	0.0156941	biological_process	304
D-serine transport	Group	2	2	1	50	NFKBIE	0.0156941	biological_process	305
ferrous iron transport	Group	2	2	1	50	SLC11A2	0.0156941	biological_process	306
smooth muscle hyperplasia	Group	2	2	1	50	HMOX1	0.0156941	biological_process	307
detection of oxygen	Group	2	2	1	50	SOD2	0.0156941	biological_process	308
chemokinesis	Group	2	2	1	50	CCL13	0.0156941	biological_process	309
neuroprotection	Group	25	25	2	8	JAK2,REL	0.0164527	biological_process	310
leukocyte migration	Group	25	25	2	8	TNF,IL1B	0.0164527	biological_process	311
cell fate determination	Group	25	25	2	8	ATF3,JAG1	0.0164527	biological_process	312
regulation of cell cycle	Group	69	69	3	4	PTGS2,GADD45B,CCNG2	0.0172641	biological_process	313
negative regulation of transcription factor activity	Group	26	26	2	7	HMOX1,IRAK2	0.0177323	biological_process	314
TNFRSF1A -> STAT signaling	Pathway	12	12	2	16	TNF,JAK2	0.0187738	Ariadne Signaling Pathways	315
T cell receptor signaling pathway	Group	27	27	2	7	BCL2A1,MALT1	0.0190527	biological_process	316
regulation of protein amino acid phosphorylation	Group	27	27	2	7	TNF,SOCS3	0.0190527	biological_process	317
activation of MAPKK activity	Group	27	27	2	7	JAK2,GADD45B	0.0190527	biological_process	318
response to radiation	Group	27	27	2	7	MYC,BCL2L1	0.0190527	biological_process	319
response to progesterone stimulus	Group	27	27	2	7	FOSL1,SOCS3	0.0190527	biological_process	320
B cell activation	Group	28	28	2	7	CD40,MALT1	0.0204132	biological_process	321
negative regulation of inflammatory response	Group	29	29	2	6	SAA1,ZFP36	0.0218131	biological_process	322
glutathione metabolic process	Group	29	29	2	6	SOD2,CTH	0.0218131	biological_process	323
IL1R -> STAT3 signaling	Pathway	13	13	2	15	IL1B,IL1A	0.0219298	Ariadne Signaling Pathways	324
protein amino acid ADP-ribosylation	Group	30	30	2	6	PARP3,TIPARP	0.0232516	biological_process	325
peripheral nervous system development	Group	30	30	2	6	OSM,PMP22	0.0232516	biological_process	326
nitrogen compound metabolic process	Group	30	30	2	6	ARID5B,TIPARP	0.0232516	biological_process	327
negative regulation of synaptic transmission, dopaminergic	Group	3	3	1	33	PTGS2	0.0234489	biological_process	328
negative regulation of cardiac muscle hypertrophy	Group	3	3	1	33	P2RX4	0.0234489	biological_process	329
negative regulation of L-glutamate transport	Group	3	3	1	33	TNF	0.0234489	biological_process	330
negative regulation of NF-kappaB import into nucleus	Group	3	3	1	33	NLRP3	0.0234489	biological_process	331
positive regulation of cell activation	Group	3	3	1	33	JAK2	0.0234489	biological_process	332
nucleotide-binding oligomerization domain containing 1 signaling pathway	Group	3	3	1	33	NFKBIA	0.0234489	biological_process	333
nucleotide-binding oligomerization domain containing 2 signaling pathway	Group	3	3	1	33	NFKBIA	0.0234489	biological_process	334
toll-like receptor 4 signaling pathway	Group	3	3	1	33	NFKBIA	0.0234489	biological_process	335
positive regulation of interleukin-1 beta production	Group	3	3	1	33	JAK2	0.0234489	biological_process	336
positive regulation of interleukin-1 secretion	Group	3	3	1	33	SAA1	0.0234489	biological_process	337
positive regulation of synaptic plasticity	Group	3	3	1	33	PTGS2	0.0234489	biological_process	338
rhythmic excitation	Group	3	3	1	33	EDN1	0.0234489	biological_process	339
positive regulation of guanylate cyclase activity	Group	3	3	1	33	ADORA2B	0.0234489	biological_process	340
RNA destabilization	Group	3	3	1	33	ZFP36	0.0234489	biological_process	341
positive regulation of phosphoprotein phosphatase activity	Group	3	3	1	33	JAK2	0.0234489	biological_process	342
NK T cell proliferation	Group	3	3	1	33	IL15	0.0234489	biological_process	343
inflammatory cell apoptosis	Group	3	3	1	33	FAS	0.0234489	biological_process	344
mast cell secretory granule organization	Group	3	3	1	33	SRGN	0.0234489	biological_process	345
cysteinyl-tRNA aminoacylation	Group	3	3	1	33	CARS	0.0234489	biological_process	346
10-formyltetrahydrofolate catabolic process	Group	3	3	1	33	ALDH1L2	0.0234489	biological_process	347
tetrahydrofolate biosynthetic process	Group	3	3	1	33	GCH1	0.0234489	biological_process	348
mRNA transcription from RNA polymerase II promoter	Group	3	3	1	33	DDIT3	0.0234489	biological_process	349
glycosylceramide catabolic process	Group	3	3	1	33	GLA	0.0234489	biological_process	350
heme oxidation	Group	3	3	1	33	HMOX1	0.0234489	biological_process	351
heme catabolic process	Group	3	3	1	33	HMOX1	0.0234489	biological_process	352
GTP catabolic process	Group	3	3	1	33	GCH1	0.0234489	biological_process	353
face development	Group	3	3	1	33	ZFAND5	0.0234489	biological_process	354
adult somatic muscle development	Group	3	3	1	33	IFRD1	0.0234489	biological_process	355
smooth muscle adaptation	Group	3	3	1	33	IL1B	0.0234489	biological_process	356
response to fructose stimulus	Group	3	3	1	33	PTGS2	0.0234489	biological_process	357
healing during inflammatory response	Group	3	3	1	33	HMOX1	0.0234489	biological_process	358
protein homooligomerization	Group	78	78	3	3	FAS,GCH1,P2RX4	0.0238162	biological_process	359
positive regulation of angiogenesis	Group	31	31	2	6	IL1B,IL1A	0.0247281	biological_process	360
leukocyte adhesion	Group	31	31	2	6	ITGAM,ITGA5	0.0247281	biological_process	361
endosome transport	Group	31	31	2	6	ABCA1,SQSTM1	0.0247281	biological_process	362
blood vessel remodeling	Group	31	31	2	6	Ccr2,VEGFA	0.0247281	biological_process	363
cholesterol transport	Group	31	31	2	6	ABCA1,LDLR	0.0247281	biological_process	364
response to inorganic substance	Group	31	31	2	6	FAS,BCL2L1	0.0247281	biological_process	365
TNFRSF6 -> DDIT3 signaling	Pathway	14	14	2	14	FAS,DDIT3	0.0252884	Ariadne Signaling Pathways	366
platelet activation	Group	32	32	2	6	CD40,SAA1	0.0262419	biological_process	367
protein heterooligomerization	Group	82	82	3	3	BIRC3,GCH1,SQSTM1	0.0271022	biological_process	368
cell cycle	Group	539	539	9	1	TRIM13,DUSP1,MAP3K8,DDIT3,PMP22,CCNG2,PLK2,PLK3,ZWINT	0.0277413	biological_process	369
gluconeogenesis	Group	33	33	2	6	ATF3,ENO2	0.0277923	biological_process	370
amino acid biosynthetic process	Group	33	33	2	6	CTH,ASNS	0.0277923	biological_process	371
negative regulation of cell growth	Group	86	86	3	3	CTH,IHPK2,DCBLD2	0.0306177	biological_process	372
positive regulation of T cell proliferation	Group	35	35	2	5	IL1B,IL15	0.0310003	biological_process	373
myelin assembly	Group	4	4	1	25	PMP22	0.0311429	biological_process	374
negative regulation of T cell mediated cytotoxicity	Group	4	4	1	25	IL7R	0.0311429	biological_process	375
negative regulation of platelet activation	Group	4	4	1	25	PDGFB	0.0311429	biological_process	376
negative regulation of Notch signaling pathway	Group	4	4	1	25	NFKBIA	0.0311429	biological_process	377
negative regulation of leukocyte migration	Group	4	4	1	25	HMOX1	0.0311429	biological_process	378
negative regulation of tumor necrosis factor biosynthetic process	Group	4	4	1	25	BCL3	0.0311429	biological_process	379
negative regulation of interleukin-4 production	Group	4	4	1	25	CD83	0.0311429	biological_process	380
relaxation of vascular smooth muscle	Group	4	4	1	25	ADORA2B	0.0311429	biological_process	381
positive regulation of T cell differentiation in the thymus	Group	4	4	1	25	IL7R	0.0311429	biological_process	382
positive regulation of CD4-positive, alpha beta T cell differentiation	Group	4	4	1	25	CD83	0.0311429	biological_process	383
positive regulation of ERK1 and ERK2 cascade	Group	4	4	1	25	NOD2	0.0311429	biological_process	384
positive regulation of Rho protein signal transduction	Group	4	4	1	25	LPAR1	0.0311429	biological_process	385
positive regulation of axon regeneration	Group	4	4	1	25	NDEL1	0.0311429	biological_process	386
positive regulation of endothelial cell migration	Group	4	4	1	25	EDN1	0.0311429	biological_process	387
positive regulation of interleukin-4 biosynthetic process	Group	4	4	1	25	CD86	0.0311429	biological_process	388
positive regulation of transcription from RNA polymerase II promoter, mitotic	Group	4	4	1	25	FOSL1	0.0311429	biological_process	389
activation of immune response	Group	4	4	1	25	NOD2	0.0311429	biological_process	390
positive regulation of cardiac muscle hypertrophy	Group	4	4	1	25	EDN1	0.0311429	biological_process	391
positive regulation of cholesterol transport	Group	4	4	1	25	NFKBIA	0.0311429	biological_process	392
regulation of nitric oxide biosynthetic process	Group	4	4	1	25	ARG2	0.0311429	biological_process	393
leukemia inhibitory factor signaling pathway	Group	4	4	1	25	LIF	0.0311429	biological_process	394
JAK-STAT cascade involved in growth hormone signaling pathway	Group	4	4	1	25	JAK2	0.0311429	biological_process	395
regulation of fever	Group	4	4	1	25	CCR1	0.0311429	biological_process	396
phospholipid homeostasis	Group	4	4	1	25	ABCA1	0.0311429	biological_process	397
lymphocyte homeostasis	Group	4	4	1	25	Bim	0.0311429	biological_process	398
nerve growth factor processing	Group	4	4	1	25	FURIN	0.0311429	biological_process	399
artery smooth muscle contraction	Group	4	4	1	25	EDN1	0.0311429	biological_process	400
vein smooth muscle contraction	Group	4	4	1	25	EDN1	0.0311429	biological_process	401
T-helper 2 cell differentiation	Group	4	4	1	25	BCL3	0.0311429	biological_process	402
cellular response to nutrient	Group	4	4	1	25	HMOX1	0.0311429	biological_process	403
monocyte chemotaxis	Group	4	4	1	25	CCL13	0.0311429	biological_process	404
phospholipid translocation	Group	4	4	1	25	ABCA1	0.0311429	biological_process	405
cysteine biosynthetic process	Group	4	4	1	25	CTH	0.0311429	biological_process	406
nuclear-transcribed mRNA poly(A) tail shortening	Group	4	4	1	25	ZFP36	0.0311429	biological_process	407
immunoglobulin production during immune response	Group	4	4	1	25	NOD2	0.0311429	biological_process	408
antimicrobial humoral response	Group	4	4	1	25	BCL3	0.0311429	biological_process	409
innate immune response in mucosa	Group	4	4	1	25	NOD2	0.0311429	biological_process	410
defense response to protozoan	Group	4	4	1	25	BCL3	0.0311429	biological_process	411
viral assembly, maturation, egress, and release	Group	4	4	1	25	FURIN	0.0311429	biological_process	412
TNFRSF5/6 -> RB1/E2F signaling	Pathway	16	16	2	12	CD40,FAS	0.0325807	Ariadne Signaling Pathways	413
membrane fusion	Group	36	36	2	5	ANXA7,STAP1	0.0326566	biological_process	414
glucose transport	Group	36	36	2	5	EDN1,SLC2A1	0.0326566	biological_process	415
positive regulation of transcription	Group	153	153	4	2	TNF,CD86,DDIT3,BCL3	0.0331889	biological_process	416
embryo implantation	Group	37	37	2	5	PTGS2,LIF	0.0343469	biological_process	417
response to insulin stimulus	Group	37	37	2	5	SOCS3,PTPRN	0.0343469	biological_process	418
TNFR -> AP-1/ATF/TP53 signaling	Pathway	40	40	3	7	CD40,TNF,FAS	0.03447	Ariadne Signaling Pathways	419
activation of protein kinase C activity by G-protein coupled receptor protein signaling pathway	Group	38	38	2	5	EDN1,DGKA	0.0360706	biological_process	420
mesoderm development	Group	38	38	2	5	VEGFA,JAK2	0.0360706	biological_process	421
cell differentiation	Group	658	658	10	1	VEGFA,JAK2,GADD45B,SQSTM1,PMP22,TNFAIP2,IFRD1,NDEL1,ZC3H12A,FLNB	0.0365073	biological_process	422
anatomical structure morphogenesis	Group	159	159	4	2	TRIM13,SLC40A1,IER3,IGF2BP2	0.0374049	biological_process	423
T-cell receptor -> NF-kB signaling	Pathway	38	176	7	3	CD86,NFKBIA,LCP2,REL,NFKB2,MALT1,IKBKE	0.0384964	Ariadne Signaling Pathways	424
bleb formation	Group	5	5	1	20	LPAR1	0.0387766	biological_process	425
leukocyte tethering or rolling	Group	5	5	1	20	TNF	0.0387766	biological_process	426
negative regulation of nitric oxide biosynthetic process	Group	5	5	1	20	GLA	0.0387766	biological_process	427
negative regulation of interleukin-12 production	Group	5	5	1	20	NOD2	0.0387766	biological_process	428
negative regulation of striated muscle contraction	Group	5	5	1	20	ARG2	0.0387766	biological_process	429
cytoplasmic sequestering of NF-kappaB	Group	5	5	1	20	NFKBIA	0.0387766	biological_process	430
negative regulation of cytokine secretion during immune response	Group	5	5	1	20	TNF	0.0387766	biological_process	431
positive regulation of Notch signaling pathway	Group	5	5	1	20	JAG1	0.0387766	biological_process	432
positive regulation of hair follicle development	Group	5	5	1	20	TNF	0.0387766	biological_process	433
positive regulation of T cell cytokine production	Group	5	5	1	20	MALT1	0.0387766	biological_process	434
regulation of T cell receptor signaling pathway	Group	5	5	1	20	MALT1	0.0387766	biological_process	435
positive regulation of lipid catabolic process	Group	5	5	1	20	IL1B	0.0387766	biological_process	436
positive regulation of prostaglandin secretion	Group	5	5	1	20	P2RX4	0.0387766	biological_process	437
regulation of transcription from RNA polymerase II promoter in response to oxidative stress	Group	5	5	1	20	HMOX1	0.0387766	biological_process	438
intracellular receptor-mediated signaling pathway	Group	5	5	1	20	DCBLD2	0.0387766	biological_process	439
STAT protein nuclear translocation	Group	5	5	1	20	JAK2	0.0387766	biological_process	440
tyrosine phosphorylation of Stat5 protein	Group	5	5	1	20	OSM	0.0387766	biological_process	441
regulation of defense response to virus by host	Group	5	5	1	20	IL15	0.0387766	biological_process	442
oxygen homeostasis	Group	5	5	1	20	SOD2	0.0387766	biological_process	443
regulation of systemic arterial blood pressure by endothelin	Group	5	5	1	20	EDN1	0.0387766	biological_process	444
regulation of endopeptidase activity	Group	5	5	1	20	FURIN	0.0387766	biological_process	445
cell chemotaxis	Group	5	5	1	20	CCR1	0.0387766	biological_process	446
platelet dense granule organization	Group	5	5	1	20	ABCA1	0.0387766	biological_process	447
intracellular cholesterol transport	Group	5	5	1	20	ABCA1	0.0387766	biological_process	448
interleukin-1 beta secretion	Group	5	5	1	20	ABCA1	0.0387766	biological_process	449
centrosome localization	Group	5	5	1	20	NDEL1	0.0387766	biological_process	450
inositol trisphosphate biosynthetic process	Group	5	5	1	20	PTAFR	0.0387766	biological_process	451
post-embryonic organ morphogenesis	Group	5	5	1	20	Bim	0.0387766	biological_process	452
interleukin-18 production	Group	5	5	1	20	NLRP3	0.0387766	biological_process	453
ovulation	Group	5	5	1	20	PTGS2	0.0387766	biological_process	454
response to manganese ion	Group	5	5	1	20	PTGS2	0.0387766	biological_process	455
one-carbon compound metabolic process	Group	40	40	2	5	ALDH1L2,CA13	0.0396156	biological_process	456
lipoprotein metabolic process	Group	40	40	2	5	ABCA1,LDLR	0.0396156	biological_process	457
germ cell development	Group	41	41	2	4	OSGIN2,BCL2L1	0.0414357	biological_process	458
neuron development	Group	42	42	2	4	SOD2,LIF	0.0432867	biological_process	459
protein processing	Group	42	42	2	4	MYC,FURIN	0.0432867	biological_process	460
T cell differentiation	Group	43	43	2	4	BCL2A1,IL7R	0.045168	biological_process	461
response to peptide hormone stimulus	Group	101	101	3	2	FAS,BCL2L1,SOCS3	0.0458121	biological_process	462
cell-cell adhesion mediated by integrin	Group	6	6	1	16	ITGA5	0.0463504	biological_process	463
negative regulation of fat cell differentiation	Group	6	6	1	16	SOD2	0.0463504	biological_process	464
negative regulation of bone mineralization	Group	6	6	1	16	SRGN	0.0463504	biological_process	465
positive regulation of B cell apoptosis	Group	6	6	1	16	MYC	0.0463504	biological_process	466
positive regulation of smooth muscle cell migration	Group	6	6	1	16	PDGFB	0.0463504	biological_process	467
positive regulation of T cell mediated immunity	Group	6	6	1	16	IL1B	0.0463504	biological_process	468
positive regulation of humoral immune response mediated by circulating immunoglobulin	Group	6	6	1	16	NOD2	0.0463504	biological_process	469
positive regulation of NF-kappaB import into nucleus	Group	6	6	1	16	TNF	0.0463504	biological_process	470
activation of MAPKKK activity	Group	6	6	1	16	GADD45B	0.0463504	biological_process	471
regulation of MAP kinase activity	Group	6	6	1	16	TRIB3	0.0463504	biological_process	472
immune response-regulating cell surface receptor signaling pathway	Group	6	6	1	16	CD40	0.0463504	biological_process	473
activation-induced cell death of T cells	Group	6	6	1	16	FAS	0.0463504	biological_process	474
positive regulation of cell size	Group	6	6	1	16	EDN1	0.0463504	biological_process	475
cellular response to glucose starvation	Group	6	6	1	16	ASNS	0.0463504	biological_process	476
central nervous system neuron axonogenesis	Group	6	6	1	16	NDEL1	0.0463504	biological_process	477
interleukin-1 secretion	Group	6	6	1	16	NLRP3	0.0463504	biological_process	478
methionine metabolic process	Group	6	6	1	16	MTHFR	0.0463504	biological_process	479
homocysteine metabolic process	Group	6	6	1	16	CTH	0.0463504	biological_process	480
tetrahydrofolate metabolic process	Group	6	6	1	16	MTHFR	0.0463504	biological_process	481
hydrogen peroxide biosynthetic process	Group	6	6	1	16	SOD2	0.0463504	biological_process	482
lipoprotein catabolic process	Group	6	6	1	16	LDLR	0.0463504	biological_process	483
vasculature development	Group	6	6	1	16	ZFAND5	0.0463504	biological_process	484
peptide secretion	Group	6	6	1	16	ABCA1	0.0463504	biological_process	485
response to peptidoglycan	Group	6	6	1	16	NOD2	0.0463504	biological_process	486
behavioral response to ethanol	Group	6	6	1	16	EPS8	0.0463504	biological_process	487
response to hydroperoxide	Group	6	6	1	16	JAK2	0.0463504	biological_process	488
response to superoxide	Group	6	6	1	16	SOD2	0.0463504	biological_process	489
TNFR -> CREB/ELK-SRF signaling	Pathway	42	45	3	6	CD40,TNF,FAS	0.0464424	Ariadne Signaling Pathways	490
integrin-mediated signaling pathway	Group	103	103	3	2	ITGAM,ITGA5,GAB2	0.0480729	biological_process	491
transport	Group	1807	1807	21	1	TMCO3,SLC11A1,SLC11A2,SLC2A1,ABCA1,LDLR,FABP4,SLC40A1,RABGEF1,SLC7A11,SLC31A2,P2RX4,NDEL1,STX5,SLC24A6,AFTPH,MCOLN2,BET1L,SLC15A3,RAB20,SLC41A2	0.0483866	biological_process	492
Focal Adhesion Regulation	Pathway	41	308	10	3	ITGAM,VEGFA,DUSP1,MAP3K8,PDGFB,ITGA5,DUSP5,DUSP2,FLNB,DUSP16	0.0492949	Ariadne Signaling Pathways	493

## Sheet: trim pval overlap
Name	Type	Total Entities	Expanded # of Entities	Overlap	Percent Overlap	Overlapping Entities	p-value	Data Source	#
Translation Control	Pathway	86	984	42	4	CD40,TNF,FAS,PLAUR,IL1B,CSF3,ITGAM,CCL5,VEGFA,CD14,IL1A,DUSP1,CXCL10,IL4R,LIF,CCR1,IL1RN,CFLAR,CCL7,CXCL1,CCL13,IL15,CXCL3,MAP3K8,OSM,PDGFB,LPAR1,JAK2,CCL4,SOCS3,CCL22,ITGA5,CXCL11,LY96,IL7R,DUSP5,DUSP2,IRAK2,DUSP16,IL1F6,GPR109A,RASGEF1B	1.42836e-08	Ariadne Signaling Pathways	15
immune response	Group	604	604	40	6	LOC728830,Ccr2,Gbp1,Lilrb4,CD40,TNF,FAS,CD86,IL1B,CSF3,CCL5,CD14,IL1A,PTAFR,CXCL10,IL4R,LIF,IFIH1,CCR1,IL1RN,CD274,CCL7,CXCL1,CCL13,IL15,CXCL3,OSM,CCL4,LCP2,CCL22,FYB,CXCL11,LY96,SQSTM1,IL7R,RGS1,IKBKE,IL1F6,SP110,OASL	2.72521e-25	biological_process	1
signal transduction	Group	2809	2809	39	1	Ccr2,MGC34104,CD40,TNF,FAS,PLAUR,IL1B,CCL5,TRAF1,NR4A1,PTAFR,CXCL10,IL4R,CCR1,CCL7,CCL13,GPRC5A,IL15,MAP3K8,LPAR1,CCL4,SOCS3,CCL22,FYB,CXCL11,NFKB2,NLRP3,PDE4B,CD83,RAPGEF2,ADORA2B,LPHN2,EPS8,P2RX4,PRMT2,FLNB,IRAK2,GPR109A,STAP1	0.000336895	biological_process	83
apoptosis	Group	550	550	32	5	CD40,TNF,FAS,IL1B,SOD2,CD14,TRAF1,NFKBIA,IL1A,BIRC3,BCL2L1,BCL2A1,CFLAR,OSM,JAK2,DDIT4,CASP4,Bim,GADD45B,PHLDA1,NLRP3,SQSTM1,MALT1,TNFAIP3,SRGN,IER3,LITAF,ZC3H12A,TRIB3,IRAK2,SP110,AXUD1	1.14024e-18	biological_process	3
Apoptosis Regulation	Pathway	69	613	32	5	CD40,TNF,FAS,IL1B,CSF3,CD14,NFKBIA,IL1A,BIRC3,BCL2L1,IL4R,LIF,BCL2A1,IL1RN,CFLAR,IL15,MAP3K8,OSM,JAK2,MDM2,REL,Bim,NFKB2,LY96,PARP3,IL7R,NFKBIZ,NFKBIE,IKBKE,P2RX4,IRAK2,IL1F6	1.37494e-08	Ariadne Signaling Pathways	13
Adipocytokine Signaling	Pathway	52	780	30	3	CD40,TNF,FAS,CSF3,NFKBIA,DUSP1,IL4R,LIF,CFLAR,IL15,MAP3K8,SLC2A1,OSM,JAK2,SOCS3,REL,ADFP,NFKB2,DDIT3,FABP4,IL7R,DUSP5,DUSP2,HK3,NFKBIZ,NFKBIE,IKBKE,ENO2,DUSP16,GLA	2.93158e-05	Ariadne Signaling Pathways	51
inflammatory response	Group	293	293	29	9	LOC728830,Ccr2,CD40,TNF,PTGS2,IL1B,CCL5,CD14,IL1A,PTAFR,CXCL10,IL4R,CCR1,IL1RN,CCL7,CXCL1,CCL13,IL15,CXCL3,NOD2,CCL4,CCL22,CASP4,CXCL11,LY96,NLRP3,NFKBIZ,IRAK2,IL1F6	2.38149e-23	biological_process	2
Gap Junction Regulation	Pathway	51	639	24	3	EDN1,CCL5,VEGFA,PTAFR,DUSP1,CXCL10,CCR1,CCL7,CXCL1,CCL13,CXCL3,MAP3K8,PDGFB,LPAR1,CCL4,CCL22,CXCL11,RAPGEF2,DUSP5,ADORA2B,DUSP2,DUSP16,GPR109A,RASGEF1B	0.000324688	Ariadne Signaling Pathways	82
Melanogenesis	Pathway	51	682	23	3	EDN1,CCL5,VEGFA,DUSP1,CXCL10,CCR1,CCL7,CXCL1,CCL13,CXCL3,PDGFB,LPAR1,CCL4,CCL22,CXCL11,RAPGEF2,DUSP5,ADORA2B,DUSP2,PRMT2,ENO2,DUSP16,GPR109A	0.0019583	Ariadne Signaling Pathways	140
positive regulation of cell proliferation	Group	332	332	21	6	TNF,PTGS2,EDN1,CD86,CSF3,VEGFA,MYC,BCL2L1,CXCL10,LIF,FOSL1,IL15,NOD2,OSM,MARCKSL1,ATF3,JAK2,TCIRG1,ODC1,FABP4,HCLS1	2.70824e-13	biological_process	4
transport	Group	1807	1807	21	1	TMCO3,SLC11A1,SLC11A2,SLC2A1,ABCA1,LDLR,FABP4,SLC40A1,RABGEF1,SLC7A11,SLC31A2,P2RX4,NDEL1,STX5,SLC24A6,AFTPH,MCOLN2,BET1L,SLC15A3,RAB20,SLC41A2	0.0483866	biological_process	492
Mast Cell Activation	Pathway	64	529	20	3	TNF,PTGS2,CSF3,NFKBIA,DUSP1,LIF,IL15,MAP3K8,OSM,LCP2,FURIN,REL,NFKB2,DUSP5,DUSP2,NFKBIZ,NFKBIE,IKBKE,DUSP16,RASGEF1B	0.0010258	Ariadne Signaling Pathways	121
anti-apoptosis	Group	198	198	16	8	TNF,FAS,IL1B,SOD2,VEGFA,IL1A,BIRC3,BCL2L1,BCL2A1,CFLAR,CCL13,SERPINB2,SOCS3,MALT1,TNFAIP3,IER3	5.1674e-12	biological_process	7
chemotaxis	Group	145	145	15	10	LOC728830,Ccr2,PLAUR,CCL5,PTAFR,CXCL10,CCR1,FOSL1,CCL7,CXCL1,CCL13,CXCL3,CCL4,CCL22,CXCL11	6.69529e-13	biological_process	5
regulation of apoptosis	Group	177	177	14	7	TRAF1,MYC,BIRC3,BCL2L1,BCL2A1,IFIH1,CFLAR,NOD2,CASP4,Bim,DDIT3,MALT1,P2RX4,IRAK2	1.51992e-10	biological_process	9
negative regulation of cell proliferation	Group	324	324	14	4	TNF,PTGS2,IL1B,HMOX1,IL1A,FOSL1,CXCL1,OSM,JAK2,MDM2,PMP22,CTH,SLFN12,SLFN12L	3.3258e-07	biological_process	20
positive regulation of I-kappaB kinase-NF-kappaB cascade	Group	96	96	13	13	TRIM13,CD40,TNF,IL1B,HMOX1,CFLAR,NOD2,LPAR1,REL,MALT1,PLK2,LITAF,IKBKE	7.17498e-13	biological_process	6
response to drug	Group	295	295	13	4	PTGS2,FAS,IL1B,SOD2,FOSL1,IL1RN,ABCA1,SOCS3,ADFP,DDIT3,FABP4,MVP,ENO2	7.07756e-07	biological_process	21
protein amino acid phosphorylation	Group	739	739	13	1	STK40,MAP3K8,JAK2,FYB,PIM1,PLK2,PLK3,PTPRE,IKBKE,TRIB3,IRAK2,ALPK1,RIOK3	0.00603968	biological_process	196
positive regulation of apoptosis	Group	149	149	12	8	TNF,PTGS2,FAS,IL1B,BCL2L1,DUSP1,FOSL1,JAK2,Bim,DDIT3,Nupr1,IHPK2	2.60826e-09	biological_process	12
cell-cell signaling	Group	275	275	12	4	EDN1,CD86,IL1B,CCL5,CXCL10,CCR1,CCL7,CCL13,IL15,CCL4,CCL22,CXCL11	2.11351e-06	biological_process	25
response to lipopolysaccharide	Group	99	99	11	11	PTGS2,FAS,IL1B,NFKBIA,PTAFR,CCR1,IL1RN,NOD2,GCH1,SOCS3,NFKB2	3.88568e-10	biological_process	10
negative regulation of apoptosis	Group	180	180	11	6	FAS,SOD2,VEGFA,BCL2L1,BCL2A1,IL1RN,CFLAR,CASP4,PIM1,BCL3,ASNS	2.08269e-07	biological_process	18
positive regulation of transcription from RNA polymerase II promoter	Group	382	382	11	2	TNF,VEGFA,MYC,NR4A1,LIF,OSM,KLF6,SQSTM1,PLAGL2,BCL3,AXUD1	0.000242656	biological_process	73
cell proliferation	Group	385	385	11	2	TNF,IL1B,VEGFA,IL1A,BCL2L1,CD274,PDGFB,FURIN,PIM1,ANXA7,EPS8	0.0002594	biological_process	75
ion transport	Group	626	626	11	1	TMCO3,SLC11A1,SLC11A2,TCIRG1,SLC40A1,SLC31A2,P2RX4,SLC24A6,SLC39A2,MCOLN2,SLC41A2	0.0112347	biological_process	261
response to organic cyclic substance	Group	142	142	10	7	PTGS2,IL1B,BCL2L1,FOSL1,IL1RN,SOCS3,ADFP,CD83,ANXA7,ENO2	2.01826e-07	biological_process	17
induction of apoptosis	Group	207	207	10	4	TNF,FAS,NR4A1,GCH1,CASP4,Bim,PHLDA1,NLRP3,PLAGL2,Nupr1	6.2214e-06	biological_process	30
intracellular signaling cascade	Group	390	390	10	2	HMOX1,DUSP1,CXCL1,NOD2,SOCS3,GAB2,SQSTM1,DGKA,CARHSP1,HCLS1	0.00112254	biological_process	126
cell differentiation	Group	658	658	10	1	VEGFA,JAK2,GADD45B,SQSTM1,PMP22,TNFAIP2,IFRD1,NDEL1,ZC3H12A,FLNB	0.0365073	biological_process	422
Focal Adhesion Regulation	Pathway	41	308	10	3	ITGAM,VEGFA,DUSP1,MAP3K8,PDGFB,ITGA5,DUSP5,DUSP2,FLNB,DUSP16	0.0492949	Ariadne Signaling Pathways	493
cytokine-mediated signaling pathway	Group	80	80	9	11	Ccr2,IL1B,CSF3,IL1A,CCR1,CCL13,JAK2,KLF6,PTPRN	1.41894e-08	biological_process	14
Apoptosis	Pathway	52	72	9	12	BIRC3,BCL2L1,BCL2A1,CFLAR,MDM2,REL,CASP4,Bim,NFKB2	4.65789e-06	Ariadne Signaling Pathways	28
response to hypoxia	Group	184	184	9	4	EDN1,FAS,HMOX1,SOD2,VEGFA,BCL2L1,PDGFB,SOCS3,DDIT4	1.64876e-05	biological_process	40
interspecies interaction between organisms	Group	239	239	9	3	Ccr2,CD86,NFKBIA,IFIH1,CFLAR,MDM2,LDLR,ITGA5,SP110	0.000125285	biological_process	67
cell cycle	Group	539	539	9	1	TRIM13,DUSP1,MAP3K8,DDIT3,PMP22,CCNG2,PLK2,PLK3,ZWINT	0.0277413	biological_process	369
neutrophil chemotaxis	Group	28	28	8	28	LOC728830,EDN1,IL1B,ITGAM,CXCL1,CCL13,CXCL3,SAA1	3.54815e-11	biological_process	8
response to virus	Group	110	110	8	7	TNF,CCL5,RSAD2,IFIH1,FOSL1,CCL4,CCL22,BCL3	2.68866e-06	biological_process	27
response to oxidative stress	Group	137	137	8	5	PTGS2,HMOX1,SOD2,CCL5,BCL2L1,DUSP1,JAK2,DDIT3	1.36767e-05	biological_process	36
protein amino acid dephosphorylation	Group	152	152	8	5	DUSP1,MTM1,DUSP5,DUSP2,PTPRE,PTPRN,DUSP16,MTMR7	2.89915e-05	biological_process	50
platelet-derived growth factor receptor signaling pathway	Group	25	25	7	28	VEGFA,PDGFB,JAK2,ARID5B,ZFAND5,AXUD1,TIPARP	7.29881e-10	biological_process	11
regulation of blood pressure	Group	73	73	7	9	PTGS2,EDN1,HMOX1,SOD2,GCH1,P2RX4,RENBP	1.79548e-06	biological_process	23
response to cytokine stimulus	Group	77	77	7	9	PTGS2,FAS,CCL5,BCL2L1,FOSL1,SOCS3,NFKB2	2.58031e-06	biological_process	26
TNFR -> NF-kB signaling	Pathway	32	40	7	17	CD40,TNF,FAS,NFKBIA,REL,NFKB2,IKBKE	5.71412e-06	Ariadne Signaling Pathways	29
response to glucocorticoid stimulus	Group	95	95	7	7	TNF,PTGS2,FAS,IL1B,DUSP1,IL1RN,FABP4	1.05176e-05	biological_process	35
aging	Group	101	101	7	6	FAS,IL1B,SOD2,IL15,SOCS3,NFKB2,DDIT3	1.57304e-05	biological_process	39
elevation of cytosolic calcium ion concentration	Group	107	107	7	6	LOC728830,Ccr2,IL1B,CCR1,SAA1,LPAR1,JAK2	2.29161e-05	biological_process	45
regulation of cell proliferation	Group	135	135	7	5	TNF,PTGS2,SERPINE1,NFKBIA,PDGFB,JAG1,SAT1	0.000101028	biological_process	66
angiogenesis	Group	145	145	7	4	IL1B,HMOX1,VEGFA,IL15,JAG1,TNFAIP2,ZC3H12A	0.00015766	biological_process	68
cell surface receptor linked signal transduction	Group	230	230	7	3	CD14,BIRC3,CXCL10,CD274,LY96,IL7R,LPHN2	0.00240278	biological_process	149
response to stress	Group	239	239	7	2	SOD2,BCL2L1,GADD45B,SQSTM1,ERRFI1,2310016C08Rik,TRIB3	0.00297366	biological_process	161
T-cell receptor -> NF-kB signaling	Pathway	38	176	7	3	CD86,NFKBIA,LCP2,REL,NFKB2,MALT1,IKBKE	0.0384964	Ariadne Signaling Pathways	424
positive regulation of nitric oxide biosynthetic process	Group	28	28	6	21	TNF,EDN1,IL1B,SOD2,JAK2,P2RX4	7.28171e-08	biological_process	16
CCR5 -> TP53 signaling	Pathway	17	17	6	35	CCL5,CCL7,CCL13,JAK2,CCL4,CXCL11	3.0952e-07	Ariadne Signaling Pathways	19
CCR2/5 -> STAT signaling	Pathway	20	20	6	30	CCL5,CCL7,CCL13,JAK2,CCL4,CXCL11	9.2767e-07	Ariadne Signaling Pathways	22
TLR4/5/7/9 -> NF-kB signaling	Pathway	19	27	6	22	CD14,NFKBIA,REL,NFKB2,LY96,IKBKE	6.39431e-06	Ariadne Signaling Pathways	32
response to hydrogen peroxide	Group	61	61	6	9	HMOX1,SOD2,BCL2L1,DUSP1,FOSL1,DDIT3	8.64154e-06	biological_process	33
IL1R -> NF-kB signaling	Pathway	23	31	6	19	IL1B,NFKBIA,IL1A,REL,NFKB2,IKBKE	1.50009e-05	Ariadne Signaling Pathways	37
wound healing	Group	69	69	6	8	IL1B,SERPINE1,PDGFB,SERPINB2,KLF6,DCBLD2	1.77044e-05	biological_process	42
cellular defense response	Group	69	69	6	8	Ccr2,CCL5,FOSL1,TCIRG1,LY96,ADORA2B	1.77044e-05	biological_process	43
response to estradiol stimulus	Group	79	79	6	7	PTGS2,IL1B,DUSP1,PDGFB,SOCS3,ENO2	3.84518e-05	biological_process	54
dephosphorylation	Group	106	106	6	5	DUSP1,MTM1,DUSP2,PTPRE,PTPRN,MTMR7	0.000197853	biological_process	72
protein kinase cascade	Group	120	120	6	5	EDN1,HMOX1,JAK2,SOCS3,FYB,ZFP36	0.000386744	biological_process	93
cell motion	Group	120	120	6	5	PTGS2,PLAUR,CCL5,CXCL10,JAK2,CCL4	0.000386744	biological_process	94
FibronectinR -> NF-kB signaling	Pathway	22	58	6	10	ITGAM,NFKBIA,REL,ITGA5,NFKB2,IKBKE	0.00055623	Ariadne Signaling Pathways	99
CCR1 -> STAT signaling	Pathway	16	16	5	31	CCL5,CCR1,CCL7,CCL13,CCL4	6.38174e-06	Ariadne Signaling Pathways	31
positive regulation of MAPKKK cascade	Group	40	40	5	12	Ccr2,LIF,NOD2,OSM,LPAR1	1.52454e-05	biological_process	38
positive regulation of smooth muscle cell proliferation	Group	43	43	5	11	TNF,PTGS2,EDN1,VEGFA,PDGFB	2.18782e-05	biological_process	44
skeletal system morphogenesis	Group	44	44	5	11	MYC,ARID5B,ZFAND5,AXUD1,TIPARP	2.45256e-05	biological_process	46
I-kappaB kinase-NF-kappaB cascade	Group	46	46	5	10	REL,LY96,MALT1,BCL3,IRAK2	3.05625e-05	biological_process	53
GHR -> NF-kB signaling	Pathway	13	33	5	15	NFKBIA,JAK2,REL,NFKB2,IKBKE	0.000271769	Ariadne Signaling Pathways	76
Notch -> NF-kB signaling	Pathway	13	33	5	15	NFKBIA,REL,NFKB2,JAG1,IKBKE	0.000271769	Ariadne Signaling Pathways	77
IL12R -> NF-kB/NFATC signaling	Pathway	14	34	5	14	NFKBIA,JAK2,REL,NFKB2,IKBKE	0.000314105	Ariadne Signaling Pathways	81
IL15R -> NF-kB/NFATC signaling	Pathway	15	35	5	14	NFKBIA,IL15,REL,NFKB2,IKBKE	0.000361257	Ariadne Signaling Pathways	85
post-embryonic development	Group	77	77	5	6	SOD2,Bim,ARID5B,AXUD1,TIPARP	0.000361467	biological_process	86
response to estrogen stimulus	Group	78	78	5	6	FAS,HMOX1,PDGFB,LDLR,PTPRN	0.000383775	biological_process	92
IL7R -> FOXO/NF-kB signaling	Pathway	16	36	5	13	NFKBIA,REL,NFKB2,IL7R,IKBKE	0.000413575	Ariadne Signaling Pathways	95
hemopoiesis	Group	80	80	5	6	Ccr2,SOD2,JAG1,ZBTB32,TIPARP	0.000431495	biological_process	97
cellular calcium ion homeostasis	Group	87	87	5	5	Ccr2,CCL5,CCL7,CCL13,ANXA7	0.000634353	biological_process	111
MacrophageR -> CEBPB/NF-kB signaling	Pathway	21	43	5	11	ITGAM,NFKBIA,REL,NFKB2,IKBKE	0.000955658	Ariadne Signaling Pathways	120
ErythropoietinR -> NF-kB signaling	Pathway	11	48	5	10	NFKBIA,JAK2,REL,NFKB2,IKBKE	0.00158317	Ariadne Signaling Pathways	133
B-cell receptor -> NF-kB signaling	Pathway	20	50	5	10	NFKBIA,REL,NFKB2,MALT1,IKBKE	0.00190405	Ariadne Signaling Pathways	139
protein complex assembly	Group	121	121	5	4	CD40,FAS,TRAF1,GCH1,MDM2	0.00275181	biological_process	159
PTAFR -> NF-kB signaling	Pathway	22	63	5	7	NFKBIA,PTAFR,REL,NFKB2,IKBKE	0.0052532	Ariadne Signaling Pathways	189
CD38 -> NF-kB signaling	Pathway	32	72	5	6	NFKBIA,REL,NFKB2,MALT1,IKBKE	0.00920894	Ariadne Signaling Pathways	252
in utero embryonic development	Group	177	177	5	2	EDN1,BCL2L1,Bim,RIC8A,ZFAND5	0.0133196	biological_process	271
positive regulation of mitosis	Group	22	22	4	18	TNF,EDN1,IL1B,IL1A	2.45309e-05	biological_process	47
spleen development	Group	22	22	4	18	FAS,Bim,NFKB2,BCL3	2.45309e-05	biological_process	48
TLR3 -> NF-kB signaling	Pathway	7	11	4	36	NFKBIA,REL,NFKB2,IKBKE	2.95614e-05	Ariadne Signaling Pathways	52
CSF2R -> NF-kB signaling	Pathway	6	14	4	28	NFKBIA,REL,NFKB2,IKBKE	8.60045e-05	Ariadne Signaling Pathways	63
positive regulation of NF-kappaB transcription factor activity	Group	40	40	4	10	TNF,NOD2,MALT1,IRAK2	0.000274262	biological_process	78
memory	Group	43	43	4	9	PTGS2,IL1B,IL1RN,ITGA5	0.000363579	biological_process	87
positive regulation of peptidyl-tyrosine phosphorylation	Group	47	47	4	8	LIF,NOD2,OSM,JAK2	0.000512715	biological_process	98
DDR1 -> NF-kB signaling	Pathway	14	22	4	18	NFKBIA,REL,NFKB2,IKBKE	0.000562472	Ariadne Signaling Pathways	100
EctodysplasinR -> NF-kB signaling	Pathway	14	22	4	18	NFKBIA,REL,NFKB2,IKBKE	0.000562472	Ariadne Signaling Pathways	101
NGFR -> NF-kB signaling	Pathway	16	24	4	16	NFKBIA,REL,NFKB2,IKBKE	0.000794759	Ariadne Signaling Pathways	116
activation of caspase activity	Group	57	57	4	7	TNF,MYC,CASP4,NLRP3	0.00106787	biological_process	122
response to heat	Group	60	60	4	6	IL1B,OSM,SOCS3,DNAJB4	0.00129425	biological_process	132
CD19 -> NF-kB signaling	Pathway	12	32	4	12	NFKBIA,REL,NFKB2,IKBKE	0.00240837	Ariadne Signaling Pathways	150
ThrombinR -> NF-kB signaling	Pathway	12	32	4	12	NFKBIA,REL,NFKB2,IKBKE	0.00240837	Ariadne Signaling Pathways	151
DopamineR2 -> NF-kB signaling	Pathway	12	32	4	12	NFKBIA,REL,NFKB2,IKBKE	0.00240837	Ariadne Signaling Pathways	152
activation of MAPK activity	Group	73	73	4	5	TNF,IL1B,LPAR1,ADORA2B	0.00266807	biological_process	158
negative regulation of signal transduction	Group	74	74	4	5	IL1RN,SOCS3,DDIT4,RGS1	0.00280337	biological_process	160
AGER -> NF-kB signaling	Pathway	14	34	4	11	NFKBIA,REL,NFKB2,IKBKE	0.00302161	Ariadne Signaling Pathways	162
kidney development	Group	83	83	4	4	Bim,ODC1,ARID5B,TIPARP	0.00423812	biological_process	179
TLR1/2/6 -> NF-kB signaling	Pathway	19	39	4	10	NFKBIA,REL,NFKB2,IKBKE	0.00500314	Ariadne Signaling Pathways	188
cell migration	Group	97	97	4	4	VEGFA,CCL22,GAB2,NDEL1	0.0073392	biological_process	205
AdenosineR -> NF-kB signaling	Pathway	19	49	4	8	NFKBIA,REL,NFKB2,IKBKE	0.0112393	Ariadne Signaling Pathways	262
positive regulation of transcription	Group	153	153	4	2	TNF,CD86,DDIT3,BCL3	0.0331889	biological_process	416
anatomical structure morphogenesis	Group	159	159	4	2	TRIM13,SLC40A1,IER3,IGF2BP2	0.0374049	biological_process	423
chronic inflammatory response to antigenic stimulus	Group	4	4	3	75	TNF,IL1B,IL1RN	1.91828e-06	biological_process	24
tyrosine phosphorylation of Stat3 protein	Group	6	6	3	50	LIF,OSM,JAK2	9.47997e-06	biological_process	34
lymphocyte chemotaxis	Group	7	7	3	42	CCL5,CCL13,SAA1	1.64933e-05	biological_process	41
positive regulation of chemokine biosynthetic process	Group	8	8	3	37	TNF,IL1B,HMOX1	2.62357e-05	biological_process	49
positive regulation of membrane protein ectodomain proteolysis	Group	9	9	3	33	TNF,IL1B,FURIN	3.91246e-05	biological_process	55
positive regulation vascular endothelial growth factor production	Group	9	9	3	33	IL1B,IL1A,ADORA2B	3.91246e-05	biological_process	56
fever	Group	9	9	3	33	IL1B,IL1A,IL1RN	3.91246e-05	biological_process	57
negative regulation of DNA binding	Group	9	9	3	33	HMOX1,NFKBIA,JAK2	3.91246e-05	biological_process	58
positive regulation of JUN kinase activity	Group	10	10	3	30	EDN1,IL1B,IL1RN	5.55672e-05	biological_process	59
negative regulation of lipid catabolic process	Group	12	12	3	25	TNF,IL1B,GPR109A	0.000100692	biological_process	64
face morphogenesis	Group	12	12	3	25	ARID5B,AXUD1,TIPARP	0.000100692	biological_process	65
positive regulation of interleukin-2 biosynthetic process	Group	14	14	3	21	CD86,IL1B,IL1A	0.00016467	biological_process	69
mast cell activation	Group	16	16	3	18	LCP2,FYB,NDRG1	0.000250406	biological_process	74
regulation of angiogenesis	Group	17	17	3	17	HMOX1,SERPINE1,ADORA2B	0.0003023	biological_process	79
negative regulation of hormone secretion	Group	17	17	3	17	EDN1,LIF,OSM	0.0003023	biological_process	80
positive regulation of endothelial cell proliferation	Group	18	18	3	16	VEGFA,CCL13,PDGFB	0.000360657	biological_process	84
lymph node development	Group	19	19	3	15	IL15,NFKB2,IL7R	0.000425797	biological_process	96
positive regulation of interleukin-6 production	Group	21	21	3	14	IL1B,NOD2,ADORA2B	0.000577674	biological_process	102
positive regulation of inflammatory response	Group	21	21	3	14	TNF,JAK2,FABP4	0.000577674	biological_process	103
leukocyte chemotaxis	Group	21	21	3	14	LOC728830,CCR1,CXCL3	0.000577674	biological_process	104
LIFR -> STAT5A signaling	Pathway	10	10	3	30	LIF,OSM,JAK2	0.000617933	Ariadne Signaling Pathways	110
response to bacterium	Group	22	22	3	13	SLC11A1,CCL13,SOCS3	0.000665013	biological_process	112
positive regulation of JNK cascade	Group	23	23	3	13	TNF,IL1B,NOD2	0.000760338	biological_process	113
activation of pro-apoptotic gene products	Group	23	23	3	13	FAS,MYC,Bim	0.000760338	biological_process	114
negative regulation of caspase activity	Group	23	23	3	13	NR4A1,BCL2A1,CFLAR	0.000760338	biological_process	115
protein import into nucleus, translocation	Group	24	24	3	12	TNF,NFKBIA,BCL3	0.00086393	biological_process	117
T cell proliferation	Group	26	26	3	11	CD86,MALT1,ZBTB32	0.00109699	biological_process	123
release of cytochrome c from mitochondria	Group	26	26	3	11	SOD2,MYC,BCL2L1	0.00109699	biological_process	124
myeloid cell differentiation	Group	26	26	3	11	CCR1,JAK2,STAP1	0.00109699	biological_process	125
TLR4 -> IRF signaling	Pathway	14	14	3	21	CD14,LY96,IKBKE	0.00177858	Ariadne Signaling Pathways	138
vasodilation	Group	33	33	3	9	SOD2,GCH1,P2RX4	0.00221056	biological_process	147
palate development	Group	33	33	3	9	ARID5B,AXUD1,TIPARP	0.00221056	biological_process	148
positive regulation of anti-apoptosis	Group	34	34	3	8	HMOX1,BCL2L1,DUSP1	0.00241051	biological_process	153
protein oligomerization	Group	37	37	3	8	NOD2,NLRP3,MALT1	0.00307619	biological_process	163
cholesterol homeostasis	Group	38	38	3	7	ABCA1,LDLR,FABP4	0.00332064	biological_process	171
induction of apoptosis by extracellular signals	Group	39	39	3	7	TNF,FAS,CFLAR	0.00357666	biological_process	172
positive regulation of protein amino acid phosphorylation	Group	41	41	3	7	TNF,IL1B,SQSTM1	0.00412408	biological_process	177
humoral immune response	Group	41	41	3	7	Ccr2,TNF,CD83	0.00412408	biological_process	178
negative regulation of protein kinase activity	Group	42	42	3	7	GADD45B,FABP4,TRIB3	0.0044158	biological_process	180
JAK-STAT cascade	Group	43	43	3	6	Ccr2,JAK2,SOCS3	0.00471971	biological_process	187
calcium-mediated signaling	Group	45	45	3	6	TNF,EDN1,CARHSP1	0.00536472	biological_process	193
iron ion transport	Group	45	45	3	6	SLC11A1,SLC11A2,SLC40A1	0.00536472	biological_process	194
FibronectinR -> ICAP-1A/MYC signaling	Pathway	5	21	3	14	ITGAM,MYC,ITGA5	0.00593094	Ariadne Signaling Pathways	195
cytokine production	Group	50	50	3	6	PTAFR,REL,FABP4	0.00720004	biological_process	204
response to organic nitrogen	Group	54	54	3	5	PTGS2,BCL2L1,IL1RN	0.00890493	biological_process	251
cell growth	Group	55	55	3	5	PDGFB,IL7R,Nupr1	0.00936483	biological_process	253
response to cAMP	Group	58	58	3	5	DUSP1,FOSL1,PTPRN	0.0108266	biological_process	260
amino acid metabolic process	Group	65	65	3	4	MTHFR,CTH,ASNS	0.014725	biological_process	273
positive regulation of cell migration	Group	66	66	3	4	CXCL10,JAK2,FURIN	0.0153384	biological_process	276
regulation of cell cycle	Group	69	69	3	4	PTGS2,GADD45B,CCNG2	0.0172641	biological_process	313
protein homooligomerization	Group	78	78	3	3	FAS,GCH1,P2RX4	0.0238162	biological_process	359
protein heterooligomerization	Group	82	82	3	3	BIRC3,GCH1,SQSTM1	0.0271022	biological_process	368
negative regulation of cell growth	Group	86	86	3	3	CTH,IHPK2,DCBLD2	0.0306177	biological_process	372
TNFR -> AP-1/ATF/TP53 signaling	Pathway	40	40	3	7	CD40,TNF,FAS	0.03447	Ariadne Signaling Pathways	419
response to peptide hormone stimulus	Group	101	101	3	2	FAS,BCL2L1,SOCS3	0.0458121	biological_process	462
TNFR -> CREB/ELK-SRF signaling	Pathway	42	45	3	6	CD40,TNF,FAS	0.0464424	Ariadne Signaling Pathways	490
integrin-mediated signaling pathway	Group	103	103	3	2	ITGAM,ITGA5,GAB2	0.0480729	biological_process	491
chemokine-mediated signaling pathway	Group	2	2	2	100	Ccr2,CCL13	6.17844e-05	biological_process	60
follicular dendritic cell differentiation	Group	2	2	2	100	NFKB2,BCL3	6.17844e-05	biological_process	61
spermine catabolic process	Group	2	2	2	100	SAT1,SMOX	6.17844e-05	biological_process	62
negative regulation of meiosis	Group	3	3	2	66	LIF,OSM	0.000184388	biological_process	70
sequestering of triglyceride	Group	3	3	2	66	TNF,IL1B	0.000184388	biological_process	71
negative regulation of viral genome replication	Group	4	4	2	50	TNF,CCL5	0.000366858	biological_process	88
positive regulation of T-helper 2 cell differentiation	Group	4	4	2	50	CD86,IL4R	0.000366858	biological_process	89
negative regulation of nitric-oxide synthase activity	Group	4	4	2	50	ARG2,GLA	0.000366858	biological_process	90
low-density lipoprotein particle clearance	Group	4	4	2	50	HMOX1,LDLR	0.000366858	biological_process	91
positive regulation of interleukin-12 production	Group	5	5	2	40	CD40,NOD2	0.000608252	biological_process	105
regulation of NF-kappaB import into nucleus	Group	5	5	2	40	NFKBIA,BCL3	0.000608252	biological_process	106
tyrosine phosphorylation of Stat1 protein	Group	5	5	2	40	OSM,JAK2	0.000608252	biological_process	107
transformed cell apoptosis	Group	5	5	2	40	TNF,FAS	0.000608252	biological_process	108
response to muramyl dipeptide	Group	5	5	2	40	NFKBIA,NOD2	0.000608252	biological_process	109
positive regulation of interleukin-2 production	Group	6	6	2	33	MALT1,CD83	0.000907638	biological_process	118
regulation of immunoglobulin secretion	Group	6	6	2	33	CD40,TNF	0.000907638	biological_process	119
negative regulation of glutamate secretion	Group	7	7	2	28	IL1B,IL1RN	0.0012641	biological_process	127
negative regulation of survival gene product expression	Group	7	7	2	28	MYC,BCL2L1	0.0012641	biological_process	128
positive regulation of chemokine production	Group	7	7	2	28	TNF,ADORA2B	0.0012641	biological_process	129
fibroblast migration	Group	7	7	2	28	ARID5B,ZFAND5	0.0012641	biological_process	130
muscle organ morphogenesis	Group	7	7	2	28	LIF,ARID5B	0.0012641	biological_process	131
transmembrane receptor protein tyrosine phosphatase signaling pathway	Group	8	8	2	25	PTPRE,PTPRN	0.00167672	biological_process	134
iron ion homeostasis	Group	8	8	2	25	HMOX1,SOD2	0.00167672	biological_process	135
germinal center formation	Group	8	8	2	25	NFKB2,BCL3	0.00167672	biological_process	136
response to tumor necrosis factor	Group	8	8	2	25	CCL5,GCH1	0.00167672	biological_process	137
positive regulation of stress-activated MAPK cascade	Group	9	9	2	22	IL1B,NOD2	0.0021446	biological_process	141
positive regulation of osteoclast differentiation	Group	9	9	2	22	LOC728830,CCL5	0.0021446	biological_process	142
positive regulation of blood vessel endothelial cell migration	Group	9	9	2	22	VEGFA,PDGFB	0.0021446	biological_process	143
positive regulation of peptidyl-serine phosphorylation	Group	9	9	2	22	LIF,OSM	0.0021446	biological_process	144
cellular extravasation	Group	9	9	2	22	TNF,ITGAM	0.0021446	biological_process	145
response to salt stress	Group	9	9	2	22	TNF,ANXA7	0.0021446	biological_process	146
negative regulation of myeloid cell differentiation	Group	10	10	2	20	NFKBIA,ZFP36	0.00266686	biological_process	154
negative regulation of lipid metabolic process	Group	10	10	2	20	IL1B,NFKBIA	0.00266686	biological_process	155
B cell apoptosis	Group	10	10	2	20	MYC,Bim	0.00266686	biological_process	156
immunoglobulin production	Group	10	10	2	20	FAS,IL7R	0.00266686	biological_process	157
PTAFR -> STAT3 signaling	Pathway	5	5	2	40	PTAFR,JAK2	0.0030881	Ariadne Signaling Pathways	164
negative regulation of fibroblast proliferation	Group	11	11	2	18	SOD2,Nupr1	0.00324261	biological_process	165
positive regulation of interleukin-1 beta secretion	Group	11	11	2	18	NOD2,NLRP3	0.00324261	biological_process	166
macrophage chemotaxis	Group	11	11	2	18	CCL13,SAA1	0.00324261	biological_process	167
retrograde transport, endosome to Golgi	Group	11	11	2	18	STX5,BET1L	0.00324261	biological_process	168
smooth muscle tissue development	Group	11	11	2	18	ZFAND5,TIPARP	0.00324261	biological_process	169
decidualization	Group	11	11	2	18	PTGS2,LIF	0.00324261	biological_process	170
positive regulation of tyrosine phosphorylation of Stat3 protein	Group	12	12	2	16	LIF,JAK2	0.003871	biological_process	173
negative regulation of NF-kappaB transcription factor activity	Group	12	12	2	16	NOD2,NLRP3	0.003871	biological_process	174
regulation of mitochondrial membrane potential	Group	12	12	2	16	SOD2,BCL2L1	0.003871	biological_process	175
polyamine metabolic process	Group	12	12	2	16	ODC1,SAT1	0.003871	biological_process	176
positive regulation of cytokine secretion	Group	13	13	2	15	TNF,IL1A	0.00455115	biological_process	181
middle ear morphogenesis	Group	13	13	2	15	EDN1,MYC	0.00455115	biological_process	182
T-helper 1 type immune response	Group	13	13	2	15	VEGFA,BCL3	0.00455115	biological_process	183
response to exogenous dsRNA	Group	13	13	2	15	NFKBIA,NOD2	0.00455115	biological_process	184
OncostatinR -> STAT3 signaling	Pathway	6	6	2	33	OSM,JAK2	0.00457787	Ariadne Signaling Pathways	185
Sialophorin -> CTNNB/MYC/TP53 signaling	Pathway	6	6	2	33	MYC,MDM2	0.00457787	Ariadne Signaling Pathways	186
positive regulation of cAMP biosynthetic process	Group	14	14	2	14	ABCA1,ADORA2B	0.00528223	biological_process	190
elevation of cytosolic calcium ion concentration during G-protein signaling, coupled to IP3 second messenger (phospholipase C activating)	Group	14	14	2	14	EDN1,LPAR1	0.00528223	biological_process	191
response to vitamin D	Group	14	14	2	14	PTGS2,IL1B	0.00528223	biological_process	192
negative regulation of insulin receptor signaling pathway	Group	15	15	2	13	IL1B,SOCS3	0.0060634	biological_process	197
lipopolysaccharide-mediated signaling pathway	Group	15	15	2	13	NFKBIA,IRAK2	0.0060634	biological_process	198
response to molecule of bacterial origin	Group	15	15	2	13	CD14,MALT1	0.0060634	biological_process	199
response to ATP	Group	15	15	2	13	IL1B,P2RX4	0.0060634	biological_process	200
activation of NF-kappaB-inducing kinase activity	Group	16	16	2	12	MALT1,IRAK2	0.00689383	biological_process	201
vascular endothelial growth factor receptor signaling pathway	Group	16	16	2	12	VEGFA,CCL13	0.00689383	biological_process	202
regulation of protein catabolic process	Group	16	16	2	12	MDM2,FURIN	0.00689383	biological_process	203
induction of apoptosis via death domain receptors	Group	17	17	2	11	TNF,FAS	0.0077727	biological_process	206
positive regulation of smooth muscle contraction	Group	17	17	2	11	PTGS2,EDN1	0.0077727	biological_process	207
positive regulation of transcription factor activity	Group	17	17	2	11	IL1B,JAK2	0.0077727	biological_process	208
T cell homeostasis	Group	17	17	2	11	FAS,Bim	0.0077727	biological_process	209
B cell homeostasis	Group	17	17	2	11	BCL2A1,Bim	0.0077727	biological_process	210
B cell proliferation	Group	17	17	2	11	CD40,IL7R	0.0077727	biological_process	211
nitric oxide biosynthetic process	Group	17	17	2	11	GCH1,P2RX4	0.0077727	biological_process	212
DNA damage response, signal transduction by p53 class mediator resulting in induction of apoptosis	Group	19	19	2	10	BCL3,Nupr1	0.00967255	biological_process	254
regulation of insulin secretion	Group	19	19	2	10	TNF,IL1B	0.00967255	biological_process	255
CSF3R -> STAT signaling	Pathway	9	9	2	22	CSF3,JAK2	0.0106062	Ariadne Signaling Pathways	256
PDGFR -> STAT signaling	Pathway	9	9	2	22	PDGFB,JAK2	0.0106062	Ariadne Signaling Pathways	257
inactivation of MAPK activity	Group	20	20	2	10	DUSP2,DUSP16	0.0106919	biological_process	258
cellular response to extracellular stimulus	Group	20	20	2	10	FOSL1,ADORA2B	0.0106919	biological_process	259
positive regulation of synaptic transmission	Group	21	21	2	9	TNF,CCL13	0.0117566	biological_process	263
membrane depolarization	Group	21	21	2	9	EDN1,P2RX4	0.0117566	biological_process	264
alveolus development	Group	21	21	2	9	VEGFA,SLFN12	0.0117566	biological_process	265
positive regulation of cell cycle	Group	22	22	2	9	FOSL1,MDM2	0.0128658	biological_process	266
blood vessel morphogenesis	Group	22	22	2	9	EDN1,VEGFA	0.0128658	biological_process	267
bone mineralization	Group	22	22	2	9	PTGS2,GLA	0.0128658	biological_process	268
response to light stimulus	Group	22	22	2	9	DUSP1,RIC8A	0.0128658	biological_process	269
response to reactive oxygen species	Group	22	22	2	9	SOD2,SERPINE1	0.0128658	biological_process	270
response to gamma radiation	Group	23	23	2	8	SOD2,SOCS3	0.0140187	biological_process	272
patterning of blood vessels	Group	24	24	2	8	EDN1,VEGFA	0.0152145	biological_process	274
defense response to virus	Group	24	24	2	8	RSAD2,NLRP3	0.0152145	biological_process	275
neuroprotection	Group	25	25	2	8	JAK2,REL	0.0164527	biological_process	310
leukocyte migration	Group	25	25	2	8	TNF,IL1B	0.0164527	biological_process	311
cell fate determination	Group	25	25	2	8	ATF3,JAG1	0.0164527	biological_process	312
negative regulation of transcription factor activity	Group	26	26	2	7	HMOX1,IRAK2	0.0177323	biological_process	314
TNFRSF1A -> STAT signaling	Pathway	12	12	2	16	TNF,JAK2	0.0187738	Ariadne Signaling Pathways	315
T cell receptor signaling pathway	Group	27	27	2	7	BCL2A1,MALT1	0.0190527	biological_process	316
regulation of protein amino acid phosphorylation	Group	27	27	2	7	TNF,SOCS3	0.0190527	biological_process	317
activation of MAPKK activity	Group	27	27	2	7	JAK2,GADD45B	0.0190527	biological_process	318
response to radiation	Group	27	27	2	7	MYC,BCL2L1	0.0190527	biological_process	319
response to progesterone stimulus	Group	27	27	2	7	FOSL1,SOCS3	0.0190527	biological_process	320
B cell activation	Group	28	28	2	7	CD40,MALT1	0.0204132	biological_process	321
negative regulation of inflammatory response	Group	29	29	2	6	SAA1,ZFP36	0.0218131	biological_process	322
glutathione metabolic process	Group	29	29	2	6	SOD2,CTH	0.0218131	biological_process	323
IL1R -> STAT3 signaling	Pathway	13	13	2	15	IL1B,IL1A	0.0219298	Ariadne Signaling Pathways	324
protein amino acid ADP-ribosylation	Group	30	30	2	6	PARP3,TIPARP	0.0232516	biological_process	325
peripheral nervous system development	Group	30	30	2	6	OSM,PMP22	0.0232516	biological_process	326
nitrogen compound metabolic process	Group	30	30	2	6	ARID5B,TIPARP	0.0232516	biological_process	327
positive regulation of angiogenesis	Group	31	31	2	6	IL1B,IL1A	0.0247281	biological_process	360
leukocyte adhesion	Group	31	31	2	6	ITGAM,ITGA5	0.0247281	biological_process	361
endosome transport	Group	31	31	2	6	ABCA1,SQSTM1	0.0247281	biological_process	362
blood vessel remodeling	Group	31	31	2	6	Ccr2,VEGFA	0.0247281	biological_process	363
cholesterol transport	Group	31	31	2	6	ABCA1,LDLR	0.0247281	biological_process	364
response to inorganic substance	Group	31	31	2	6	FAS,BCL2L1	0.0247281	biological_process	365
TNFRSF6 -> DDIT3 signaling	Pathway	14	14	2	14	FAS,DDIT3	0.0252884	Ariadne Signaling Pathways	366
platelet activation	Group	32	32	2	6	CD40,SAA1	0.0262419	biological_process	367
gluconeogenesis	Group	33	33	2	6	ATF3,ENO2	0.0277923	biological_process	370
amino acid biosynthetic process	Group	33	33	2	6	CTH,ASNS	0.0277923	biological_process	371
positive regulation of T cell proliferation	Group	35	35	2	5	IL1B,IL15	0.0310003	biological_process	373
TNFRSF5/6 -> RB1/E2F signaling	Pathway	16	16	2	12	CD40,FAS	0.0325807	Ariadne Signaling Pathways	413
membrane fusion	Group	36	36	2	5	ANXA7,STAP1	0.0326566	biological_process	414
glucose transport	Group	36	36	2	5	EDN1,SLC2A1	0.0326566	biological_process	415
embryo implantation	Group	37	37	2	5	PTGS2,LIF	0.0343469	biological_process	417
response to insulin stimulus	Group	37	37	2	5	SOCS3,PTPRN	0.0343469	biological_process	418
activation of protein kinase C activity by G-protein coupled receptor protein signaling pathway	Group	38	38	2	5	EDN1,DGKA	0.0360706	biological_process	420
mesoderm development	Group	38	38	2	5	VEGFA,JAK2	0.0360706	biological_process	421
one-carbon compound metabolic process	Group	40	40	2	5	ALDH1L2,CA13	0.0396156	biological_process	456
lipoprotein metabolic process	Group	40	40	2	5	ABCA1,LDLR	0.0396156	biological_process	457
germ cell development	Group	41	41	2	4	OSGIN2,BCL2L1	0.0414357	biological_process	458
neuron development	Group	42	42	2	4	SOD2,LIF	0.0432867	biological_process	459
protein processing	Group	42	42	2	4	MYC,FURIN	0.0432867	biological_process	460
T cell differentiation	Group	43	43	2	4	BCL2A1,IL7R	0.045168	biological_process	461

## Sheet: trim pval overlap subj
Name	Type	Total Entities	Expanded # of Entities	Overlap	Percent Overlap	Overlapping Entities	p-value	Data Source	#
Translation Control	Pathway	86	984	42	4	CD40,TNF,FAS,PLAUR,IL1B,CSF3,ITGAM,CCL5,VEGFA,CD14,IL1A,DUSP1,CXCL10,IL4R,LIF,CCR1,IL1RN,CFLAR,CCL7,CXCL1,CCL13,IL15,CXCL3,MAP3K8,OSM,PDGFB,LPAR1,JAK2,CCL4,SOCS3,CCL22,ITGA5,CXCL11,LY96,IL7R,DUSP5,DUSP2,IRAK2,DUSP16,IL1F6,GPR109A,RASGEF1B	1.42836e-08	Ariadne Signaling Pathways	15
immune response	Group	604	604	40	6	LOC728830,Ccr2,Gbp1,Lilrb4,CD40,TNF,FAS,CD86,IL1B,CSF3,CCL5,CD14,IL1A,PTAFR,CXCL10,IL4R,LIF,IFIH1,CCR1,IL1RN,CD274,CCL7,CXCL1,CCL13,IL15,CXCL3,OSM,CCL4,LCP2,CCL22,FYB,CXCL11,LY96,SQSTM1,IL7R,RGS1,IKBKE,IL1F6,SP110,OASL	2.72521e-25	biological_process	1
signal transduction	Group	2809	2809	39	1	Ccr2,MGC34104,CD40,TNF,FAS,PLAUR,IL1B,CCL5,TRAF1,NR4A1,PTAFR,CXCL10,IL4R,CCR1,CCL7,CCL13,GPRC5A,IL15,MAP3K8,LPAR1,CCL4,SOCS3,CCL22,FYB,CXCL11,NFKB2,NLRP3,PDE4B,CD83,RAPGEF2,ADORA2B,LPHN2,EPS8,P2RX4,PRMT2,FLNB,IRAK2,GPR109A,STAP1	0.000336895	biological_process	83
apoptosis	Group	550	550	32	5	CD40,TNF,FAS,IL1B,SOD2,CD14,TRAF1,NFKBIA,IL1A,BIRC3,BCL2L1,BCL2A1,CFLAR,OSM,JAK2,DDIT4,CASP4,Bim,GADD45B,PHLDA1,NLRP3,SQSTM1,MALT1,TNFAIP3,SRGN,IER3,LITAF,ZC3H12A,TRIB3,IRAK2,SP110,AXUD1	1.14024e-18	biological_process	3
Apoptosis Regulation	Pathway	69	613	32	5	CD40,TNF,FAS,IL1B,CSF3,CD14,NFKBIA,IL1A,BIRC3,BCL2L1,IL4R,LIF,BCL2A1,IL1RN,CFLAR,IL15,MAP3K8,OSM,JAK2,MDM2,REL,Bim,NFKB2,LY96,PARP3,IL7R,NFKBIZ,NFKBIE,IKBKE,P2RX4,IRAK2,IL1F6	1.37494e-08	Ariadne Signaling Pathways	13
Adipocytokine Signaling	Pathway	52	780	30	3	CD40,TNF,FAS,CSF3,NFKBIA,DUSP1,IL4R,LIF,CFLAR,IL15,MAP3K8,SLC2A1,OSM,JAK2,SOCS3,REL,ADFP,NFKB2,DDIT3,FABP4,IL7R,DUSP5,DUSP2,HK3,NFKBIZ,NFKBIE,IKBKE,ENO2,DUSP16,GLA	2.93158e-05	Ariadne Signaling Pathways	51
inflammatory response	Group	293	293	29	9	LOC728830,Ccr2,CD40,TNF,PTGS2,IL1B,CCL5,CD14,IL1A,PTAFR,CXCL10,IL4R,CCR1,IL1RN,CCL7,CXCL1,CCL13,IL15,CXCL3,NOD2,CCL4,CCL22,CASP4,CXCL11,LY96,NLRP3,NFKBIZ,IRAK2,IL1F6	2.38149e-23	biological_process	2
Gap Junction Regulation	Pathway	51	639	24	3	EDN1,CCL5,VEGFA,PTAFR,DUSP1,CXCL10,CCR1,CCL7,CXCL1,CCL13,CXCL3,MAP3K8,PDGFB,LPAR1,CCL4,CCL22,CXCL11,RAPGEF2,DUSP5,ADORA2B,DUSP2,DUSP16,GPR109A,RASGEF1B	0.000324688	Ariadne Signaling Pathways	82
Melanogenesis	Pathway	51	682	23	3	EDN1,CCL5,VEGFA,DUSP1,CXCL10,CCR1,CCL7,CXCL1,CCL13,CXCL3,PDGFB,LPAR1,CCL4,CCL22,CXCL11,RAPGEF2,DUSP5,ADORA2B,DUSP2,PRMT2,ENO2,DUSP16,GPR109A	0.0019583	Ariadne Signaling Pathways	140
positive regulation of cell proliferation	Group	332	332	21	6	TNF,PTGS2,EDN1,CD86,CSF3,VEGFA,MYC,BCL2L1,CXCL10,LIF,FOSL1,IL15,NOD2,OSM,MARCKSL1,ATF3,JAK2,TCIRG1,ODC1,FABP4,HCLS1	2.70824e-13	biological_process	4
transport	Group	1807	1807	21	1	TMCO3,SLC11A1,SLC11A2,SLC2A1,ABCA1,LDLR,FABP4,SLC40A1,RABGEF1,SLC7A11,SLC31A2,P2RX4,NDEL1,STX5,SLC24A6,AFTPH,MCOLN2,BET1L,SLC15A3,RAB20,SLC41A2	0.0483866	biological_process	492
Mast Cell Activation	Pathway	64	529	20	3	TNF,PTGS2,CSF3,NFKBIA,DUSP1,LIF,IL15,MAP3K8,OSM,LCP2,FURIN,REL,NFKB2,DUSP5,DUSP2,NFKBIZ,NFKBIE,IKBKE,DUSP16,RASGEF1B	0.0010258	Ariadne Signaling Pathways	121
anti-apoptosis	Group	198	198	16	8	TNF,FAS,IL1B,SOD2,VEGFA,IL1A,BIRC3,BCL2L1,BCL2A1,CFLAR,CCL13,SERPINB2,SOCS3,MALT1,TNFAIP3,IER3	5.1674e-12	biological_process	7
chemotaxis	Group	145	145	15	10	LOC728830,Ccr2,PLAUR,CCL5,PTAFR,CXCL10,CCR1,FOSL1,CCL7,CXCL1,CCL13,CXCL3,CCL4,CCL22,CXCL11	6.69529e-13	biological_process	5
regulation of apoptosis	Group	177	177	14	7	TRAF1,MYC,BIRC3,BCL2L1,BCL2A1,IFIH1,CFLAR,NOD2,CASP4,Bim,DDIT3,MALT1,P2RX4,IRAK2	1.51992e-10	biological_process	9
negative regulation of cell proliferation	Group	324	324	14	4	TNF,PTGS2,IL1B,HMOX1,IL1A,FOSL1,CXCL1,OSM,JAK2,MDM2,PMP22,CTH,SLFN12,SLFN12L	3.3258e-07	biological_process	20
positive regulation of I-kappaB kinase-NF-kappaB cascade	Group	96	96	13	13	TRIM13,CD40,TNF,IL1B,HMOX1,CFLAR,NOD2,LPAR1,REL,MALT1,PLK2,LITAF,IKBKE	7.17498e-13	biological_process	6
response to drug	Group	295	295	13	4	PTGS2,FAS,IL1B,SOD2,FOSL1,IL1RN,ABCA1,SOCS3,ADFP,DDIT3,FABP4,MVP,ENO2	7.07756e-07	biological_process	21
protein amino acid phosphorylation	Group	739	739	13	1	STK40,MAP3K8,JAK2,FYB,PIM1,PLK2,PLK3,PTPRE,IKBKE,TRIB3,IRAK2,ALPK1,RIOK3	0.00603968	biological_process	196
positive regulation of apoptosis	Group	149	149	12	8	TNF,PTGS2,FAS,IL1B,BCL2L1,DUSP1,FOSL1,JAK2,Bim,DDIT3,Nupr1,IHPK2	2.60826e-09	biological_process	12
cell-cell signaling	Group	275	275	12	4	EDN1,CD86,IL1B,CCL5,CXCL10,CCR1,CCL7,CCL13,IL15,CCL4,CCL22,CXCL11	2.11351e-06	biological_process	25
response to lipopolysaccharide	Group	99	99	11	11	PTGS2,FAS,IL1B,NFKBIA,PTAFR,CCR1,IL1RN,NOD2,GCH1,SOCS3,NFKB2	3.88568e-10	biological_process	10
negative regulation of apoptosis	Group	180	180	11	6	FAS,SOD2,VEGFA,BCL2L1,BCL2A1,IL1RN,CFLAR,CASP4,PIM1,BCL3,ASNS	2.08269e-07	biological_process	18
positive regulation of transcription from RNA polymerase II promoter	Group	382	382	11	2	TNF,VEGFA,MYC,NR4A1,LIF,OSM,KLF6,SQSTM1,PLAGL2,BCL3,AXUD1	0.000242656	biological_process	73
cell proliferation	Group	385	385	11	2	TNF,IL1B,VEGFA,IL1A,BCL2L1,CD274,PDGFB,FURIN,PIM1,ANXA7,EPS8	0.0002594	biological_process	75
ion transport	Group	626	626	11	1	TMCO3,SLC11A1,SLC11A2,TCIRG1,SLC40A1,SLC31A2,P2RX4,SLC24A6,SLC39A2,MCOLN2,SLC41A2	0.0112347	biological_process	261
response to organic cyclic substance	Group	142	142	10	7	PTGS2,IL1B,BCL2L1,FOSL1,IL1RN,SOCS3,ADFP,CD83,ANXA7,ENO2	2.01826e-07	biological_process	17
induction of apoptosis	Group	207	207	10	4	TNF,FAS,NR4A1,GCH1,CASP4,Bim,PHLDA1,NLRP3,PLAGL2,Nupr1	6.2214e-06	biological_process	30
intracellular signaling cascade	Group	390	390	10	2	HMOX1,DUSP1,CXCL1,NOD2,SOCS3,GAB2,SQSTM1,DGKA,CARHSP1,HCLS1	0.00112254	biological_process	126
cell differentiation	Group	658	658	10	1	VEGFA,JAK2,GADD45B,SQSTM1,PMP22,TNFAIP2,IFRD1,NDEL1,ZC3H12A,FLNB	0.0365073	biological_process	422
Focal Adhesion Regulation	Pathway	41	308	10	3	ITGAM,VEGFA,DUSP1,MAP3K8,PDGFB,ITGA5,DUSP5,DUSP2,FLNB,DUSP16	0.0492949	Ariadne Signaling Pathways	493
cytokine-mediated signaling pathway	Group	80	80	9	11	Ccr2,IL1B,CSF3,IL1A,CCR1,CCL13,JAK2,KLF6,PTPRN	1.41894e-08	biological_process	14
Apoptosis	Pathway	52	72	9	12	BIRC3,BCL2L1,BCL2A1,CFLAR,MDM2,REL,CASP4,Bim,NFKB2	4.65789e-06	Ariadne Signaling Pathways	28
response to hypoxia	Group	184	184	9	4	EDN1,FAS,HMOX1,SOD2,VEGFA,BCL2L1,PDGFB,SOCS3,DDIT4	1.64876e-05	biological_process	40
interspecies interaction between organisms	Group	239	239	9	3	Ccr2,CD86,NFKBIA,IFIH1,CFLAR,MDM2,LDLR,ITGA5,SP110	0.000125285	biological_process	67
cell cycle	Group	539	539	9	1	TRIM13,DUSP1,MAP3K8,DDIT3,PMP22,CCNG2,PLK2,PLK3,ZWINT	0.0277413	biological_process	369
neutrophil chemotaxis	Group	28	28	8	28	LOC728830,EDN1,IL1B,ITGAM,CXCL1,CCL13,CXCL3,SAA1	3.54815e-11	biological_process	8
response to virus	Group	110	110	8	7	TNF,CCL5,RSAD2,IFIH1,FOSL1,CCL4,CCL22,BCL3	2.68866e-06	biological_process	27
response to oxidative stress	Group	137	137	8	5	PTGS2,HMOX1,SOD2,CCL5,BCL2L1,DUSP1,JAK2,DDIT3	1.36767e-05	biological_process	36
protein amino acid dephosphorylation	Group	152	152	8	5	DUSP1,MTM1,DUSP5,DUSP2,PTPRE,PTPRN,DUSP16,MTMR7	2.89915e-05	biological_process	50
platelet-derived growth factor receptor signaling pathway	Group	25	25	7	28	VEGFA,PDGFB,JAK2,ARID5B,ZFAND5,AXUD1,TIPARP	7.29881e-10	biological_process	11
regulation of blood pressure	Group	73	73	7	9	PTGS2,EDN1,HMOX1,SOD2,GCH1,P2RX4,RENBP	1.79548e-06	biological_process	23
response to cytokine stimulus	Group	77	77	7	9	PTGS2,FAS,CCL5,BCL2L1,FOSL1,SOCS3,NFKB2	2.58031e-06	biological_process	26
TNFR -> NF-kB signaling	Pathway	32	40	7	17	CD40,TNF,FAS,NFKBIA,REL,NFKB2,IKBKE	5.71412e-06	Ariadne Signaling Pathways	29
response to glucocorticoid stimulus	Group	95	95	7	7	TNF,PTGS2,FAS,IL1B,DUSP1,IL1RN,FABP4	1.05176e-05	biological_process	35
aging	Group	101	101	7	6	FAS,IL1B,SOD2,IL15,SOCS3,NFKB2,DDIT3	1.57304e-05	biological_process	39
elevation of cytosolic calcium ion concentration	Group	107	107	7	6	LOC728830,Ccr2,IL1B,CCR1,SAA1,LPAR1,JAK2	2.29161e-05	biological_process	45
regulation of cell proliferation	Group	135	135	7	5	TNF,PTGS2,SERPINE1,NFKBIA,PDGFB,JAG1,SAT1	0.000101028	biological_process	66
angiogenesis	Group	145	145	7	4	IL1B,HMOX1,VEGFA,IL15,JAG1,TNFAIP2,ZC3H12A	0.00015766	biological_process	68
cell surface receptor linked signal transduction	Group	230	230	7	3	CD14,BIRC3,CXCL10,CD274,LY96,IL7R,LPHN2	0.00240278	biological_process	149
response to stress	Group	239	239	7	2	SOD2,BCL2L1,GADD45B,SQSTM1,ERRFI1,2310016C08Rik,TRIB3	0.00297366	biological_process	161
T-cell receptor -> NF-kB signaling	Pathway	38	176	7	3	CD86,NFKBIA,LCP2,REL,NFKB2,MALT1,IKBKE	0.0384964	Ariadne Signaling Pathways	424
positive regulation of nitric oxide biosynthetic process	Group	28	28	6	21	TNF,EDN1,IL1B,SOD2,JAK2,P2RX4	7.28171e-08	biological_process	16
CCR5 -> TP53 signaling	Pathway	17	17	6	35	CCL5,CCL7,CCL13,JAK2,CCL4,CXCL11	3.0952e-07	Ariadne Signaling Pathways	19
CCR2/5 -> STAT signaling	Pathway	20	20	6	30	CCL5,CCL7,CCL13,JAK2,CCL4,CXCL11	9.2767e-07	Ariadne Signaling Pathways	22
TLR4/5/7/9 -> NF-kB signaling	Pathway	19	27	6	22	CD14,NFKBIA,REL,NFKB2,LY96,IKBKE	6.39431e-06	Ariadne Signaling Pathways	32
response to hydrogen peroxide	Group	61	61	6	9	HMOX1,SOD2,BCL2L1,DUSP1,FOSL1,DDIT3	8.64154e-06	biological_process	33
IL1R -> NF-kB signaling	Pathway	23	31	6	19	IL1B,NFKBIA,IL1A,REL,NFKB2,IKBKE	1.50009e-05	Ariadne Signaling Pathways	37
wound healing	Group	69	69	6	8	IL1B,SERPINE1,PDGFB,SERPINB2,KLF6,DCBLD2	1.77044e-05	biological_process	42
cellular defense response	Group	69	69	6	8	Ccr2,CCL5,FOSL1,TCIRG1,LY96,ADORA2B	1.77044e-05	biological_process	43
response to estradiol stimulus	Group	79	79	6	7	PTGS2,IL1B,DUSP1,PDGFB,SOCS3,ENO2	3.84518e-05	biological_process	54
dephosphorylation	Group	106	106	6	5	DUSP1,MTM1,DUSP2,PTPRE,PTPRN,MTMR7	0.000197853	biological_process	72
protein kinase cascade	Group	120	120	6	5	EDN1,HMOX1,JAK2,SOCS3,FYB,ZFP36	0.000386744	biological_process	93
cell motion	Group	120	120	6	5	PTGS2,PLAUR,CCL5,CXCL10,JAK2,CCL4	0.000386744	biological_process	94
FibronectinR -> NF-kB signaling	Pathway	22	58	6	10	ITGAM,NFKBIA,REL,ITGA5,NFKB2,IKBKE	0.00055623	Ariadne Signaling Pathways	99
CCR1 -> STAT signaling	Pathway	16	16	5	31	CCL5,CCR1,CCL7,CCL13,CCL4	6.38174e-06	Ariadne Signaling Pathways	31
positive regulation of MAPKKK cascade	Group	40	40	5	12	Ccr2,LIF,NOD2,OSM,LPAR1	1.52454e-05	biological_process	38
positive regulation of smooth muscle cell proliferation	Group	43	43	5	11	TNF,PTGS2,EDN1,VEGFA,PDGFB	2.18782e-05	biological_process	44
skeletal system morphogenesis	Group	44	44	5	11	MYC,ARID5B,ZFAND5,AXUD1,TIPARP	2.45256e-05	biological_process	46
I-kappaB kinase-NF-kappaB cascade	Group	46	46	5	10	REL,LY96,MALT1,BCL3,IRAK2	3.05625e-05	biological_process	53
GHR -> NF-kB signaling	Pathway	13	33	5	15	NFKBIA,JAK2,REL,NFKB2,IKBKE	0.000271769	Ariadne Signaling Pathways	76
Notch -> NF-kB signaling	Pathway	13	33	5	15	NFKBIA,REL,NFKB2,JAG1,IKBKE	0.000271769	Ariadne Signaling Pathways	77
IL12R -> NF-kB/NFATC signaling	Pathway	14	34	5	14	NFKBIA,JAK2,REL,NFKB2,IKBKE	0.000314105	Ariadne Signaling Pathways	81
IL15R -> NF-kB/NFATC signaling	Pathway	15	35	5	14	NFKBIA,IL15,REL,NFKB2,IKBKE	0.000361257	Ariadne Signaling Pathways	85
post-embryonic development	Group	77	77	5	6	SOD2,Bim,ARID5B,AXUD1,TIPARP	0.000361467	biological_process	86
response to estrogen stimulus	Group	78	78	5	6	FAS,HMOX1,PDGFB,LDLR,PTPRN	0.000383775	biological_process	92
IL7R -> FOXO/NF-kB signaling	Pathway	16	36	5	13	NFKBIA,REL,NFKB2,IL7R,IKBKE	0.000413575	Ariadne Signaling Pathways	95
hemopoiesis	Group	80	80	5	6	Ccr2,SOD2,JAG1,ZBTB32,TIPARP	0.000431495	biological_process	97
cellular calcium ion homeostasis	Group	87	87	5	5	Ccr2,CCL5,CCL7,CCL13,ANXA7	0.000634353	biological_process	111
MacrophageR -> CEBPB/NF-kB signaling	Pathway	21	43	5	11	ITGAM,NFKBIA,REL,NFKB2,IKBKE	0.000955658	Ariadne Signaling Pathways	120
ErythropoietinR -> NF-kB signaling	Pathway	11	48	5	10	NFKBIA,JAK2,REL,NFKB2,IKBKE	0.00158317	Ariadne Signaling Pathways	133
B-cell receptor -> NF-kB signaling	Pathway	20	50	5	10	NFKBIA,REL,NFKB2,MALT1,IKBKE	0.00190405	Ariadne Signaling Pathways	139
protein complex assembly	Group	121	121	5	4	CD40,FAS,TRAF1,GCH1,MDM2	0.00275181	biological_process	159
PTAFR -> NF-kB signaling	Pathway	22	63	5	7	NFKBIA,PTAFR,REL,NFKB2,IKBKE	0.0052532	Ariadne Signaling Pathways	189
CD38 -> NF-kB signaling	Pathway	32	72	5	6	NFKBIA,REL,NFKB2,MALT1,IKBKE	0.00920894	Ariadne Signaling Pathways	252
in utero embryonic development	Group	177	177	5	2	EDN1,BCL2L1,Bim,RIC8A,ZFAND5	0.0133196	biological_process	271
positive regulation of mitosis	Group	22	22	4	18	TNF,EDN1,IL1B,IL1A	2.45309e-05	biological_process	47
spleen development	Group	22	22	4	18	FAS,Bim,NFKB2,BCL3	2.45309e-05	biological_process	48
TLR3 -> NF-kB signaling	Pathway	7	11	4	36	NFKBIA,REL,NFKB2,IKBKE	2.95614e-05	Ariadne Signaling Pathways	52
CSF2R -> NF-kB signaling	Pathway	6	14	4	28	NFKBIA,REL,NFKB2,IKBKE	8.60045e-05	Ariadne Signaling Pathways	63
positive regulation of NF-kappaB transcription factor activity	Group	40	40	4	10	TNF,NOD2,MALT1,IRAK2	0.000274262	biological_process	78
memory	Group	43	43	4	9	PTGS2,IL1B,IL1RN,ITGA5	0.000363579	biological_process	87
positive regulation of peptidyl-tyrosine phosphorylation	Group	47	47	4	8	LIF,NOD2,OSM,JAK2	0.000512715	biological_process	98
DDR1 -> NF-kB signaling	Pathway	14	22	4	18	NFKBIA,REL,NFKB2,IKBKE	0.000562472	Ariadne Signaling Pathways	100
EctodysplasinR -> NF-kB signaling	Pathway	14	22	4	18	NFKBIA,REL,NFKB2,IKBKE	0.000562472	Ariadne Signaling Pathways	101
NGFR -> NF-kB signaling	Pathway	16	24	4	16	NFKBIA,REL,NFKB2,IKBKE	0.000794759	Ariadne Signaling Pathways	116
activation of caspase activity	Group	57	57	4	7	TNF,MYC,CASP4,NLRP3	0.00106787	biological_process	122
response to heat	Group	60	60	4	6	IL1B,OSM,SOCS3,DNAJB4	0.00129425	biological_process	132
CD19 -> NF-kB signaling	Pathway	12	32	4	12	NFKBIA,REL,NFKB2,IKBKE	0.00240837	Ariadne Signaling Pathways	150
ThrombinR -> NF-kB signaling	Pathway	12	32	4	12	NFKBIA,REL,NFKB2,IKBKE	0.00240837	Ariadne Signaling Pathways	151
DopamineR2 -> NF-kB signaling	Pathway	12	32	4	12	NFKBIA,REL,NFKB2,IKBKE	0.00240837	Ariadne Signaling Pathways	152
activation of MAPK activity	Group	73	73	4	5	TNF,IL1B,LPAR1,ADORA2B	0.00266807	biological_process	158
negative regulation of signal transduction	Group	74	74	4	5	IL1RN,SOCS3,DDIT4,RGS1	0.00280337	biological_process	160
AGER -> NF-kB signaling	Pathway	14	34	4	11	NFKBIA,REL,NFKB2,IKBKE	0.00302161	Ariadne Signaling Pathways	162
kidney development	Group	83	83	4	4	Bim,ODC1,ARID5B,TIPARP	0.00423812	biological_process	179
TLR1/2/6 -> NF-kB signaling	Pathway	19	39	4	10	NFKBIA,REL,NFKB2,IKBKE	0.00500314	Ariadne Signaling Pathways	188
cell migration	Group	97	97	4	4	VEGFA,CCL22,GAB2,NDEL1	0.0073392	biological_process	205
AdenosineR -> NF-kB signaling	Pathway	19	49	4	8	NFKBIA,REL,NFKB2,IKBKE	0.0112393	Ariadne Signaling Pathways	262
positive regulation of transcription	Group	153	153	4	2	TNF,CD86,DDIT3,BCL3	0.0331889	biological_process	416
anatomical structure morphogenesis	Group	159	159	4	2	TRIM13,SLC40A1,IER3,IGF2BP2	0.0374049	biological_process	423
chronic inflammatory response to antigenic stimulus	Group	4	4	3	75	TNF,IL1B,IL1RN	1.91828e-06	biological_process	24
tyrosine phosphorylation of Stat3 protein	Group	6	6	3	50	LIF,OSM,JAK2	9.47997e-06	biological_process	34
lymphocyte chemotaxis	Group	7	7	3	42	CCL5,CCL13,SAA1	1.64933e-05	biological_process	41
positive regulation of chemokine biosynthetic process	Group	8	8	3	37	TNF,IL1B,HMOX1	2.62357e-05	biological_process	49
positive regulation of membrane protein ectodomain proteolysis	Group	9	9	3	33	TNF,IL1B,FURIN	3.91246e-05	biological_process	55
positive regulation vascular endothelial growth factor production	Group	9	9	3	33	IL1B,IL1A,ADORA2B	3.91246e-05	biological_process	56
fever	Group	9	9	3	33	IL1B,IL1A,IL1RN	3.91246e-05	biological_process	57
negative regulation of DNA binding	Group	9	9	3	33	HMOX1,NFKBIA,JAK2	3.91246e-05	biological_process	58
positive regulation of JUN kinase activity	Group	10	10	3	30	EDN1,IL1B,IL1RN	5.55672e-05	biological_process	59
negative regulation of lipid catabolic process	Group	12	12	3	25	TNF,IL1B,GPR109A	0.000100692	biological_process	64
face morphogenesis	Group	12	12	3	25	ARID5B,AXUD1,TIPARP	0.000100692	biological_process	65
positive regulation of interleukin-2 biosynthetic process	Group	14	14	3	21	CD86,IL1B,IL1A	0.00016467	biological_process	69
mast cell activation	Group	16	16	3	18	LCP2,FYB,NDRG1	0.000250406	biological_process	74
regulation of angiogenesis	Group	17	17	3	17	HMOX1,SERPINE1,ADORA2B	0.0003023	biological_process	79
negative regulation of hormone secretion	Group	17	17	3	17	EDN1,LIF,OSM	0.0003023	biological_process	80
positive regulation of endothelial cell proliferation	Group	18	18	3	16	VEGFA,CCL13,PDGFB	0.000360657	biological_process	84
lymph node development	Group	19	19	3	15	IL15,NFKB2,IL7R	0.000425797	biological_process	96
positive regulation of interleukin-6 production	Group	21	21	3	14	IL1B,NOD2,ADORA2B	0.000577674	biological_process	102
positive regulation of inflammatory response	Group	21	21	3	14	TNF,JAK2,FABP4	0.000577674	biological_process	103
leukocyte chemotaxis	Group	21	21	3	14	LOC728830,CCR1,CXCL3	0.000577674	biological_process	104
LIFR -> STAT5A signaling	Pathway	10	10	3	30	LIF,OSM,JAK2	0.000617933	Ariadne Signaling Pathways	110
response to bacterium	Group	22	22	3	13	SLC11A1,CCL13,SOCS3	0.000665013	biological_process	112
positive regulation of JNK cascade	Group	23	23	3	13	TNF,IL1B,NOD2	0.000760338	biological_process	113
activation of pro-apoptotic gene products	Group	23	23	3	13	FAS,MYC,Bim	0.000760338	biological_process	114
negative regulation of caspase activity	Group	23	23	3	13	NR4A1,BCL2A1,CFLAR	0.000760338	biological_process	115
protein import into nucleus, translocation	Group	24	24	3	12	TNF,NFKBIA,BCL3	0.00086393	biological_process	117
T cell proliferation	Group	26	26	3	11	CD86,MALT1,ZBTB32	0.00109699	biological_process	123
release of cytochrome c from mitochondria	Group	26	26	3	11	SOD2,MYC,BCL2L1	0.00109699	biological_process	124
myeloid cell differentiation	Group	26	26	3	11	CCR1,JAK2,STAP1	0.00109699	biological_process	125
TLR4 -> IRF signaling	Pathway	14	14	3	21	CD14,LY96,IKBKE	0.00177858	Ariadne Signaling Pathways	138
vasodilation	Group	33	33	3	9	SOD2,GCH1,P2RX4	0.00221056	biological_process	147
palate development	Group	33	33	3	9	ARID5B,AXUD1,TIPARP	0.00221056	biological_process	148
positive regulation of anti-apoptosis	Group	34	34	3	8	HMOX1,BCL2L1,DUSP1	0.00241051	biological_process	153
protein oligomerization	Group	37	37	3	8	NOD2,NLRP3,MALT1	0.00307619	biological_process	163
cholesterol homeostasis	Group	38	38	3	7	ABCA1,LDLR,FABP4	0.00332064	biological_process	171
induction of apoptosis by extracellular signals	Group	39	39	3	7	TNF,FAS,CFLAR	0.00357666	biological_process	172
positive regulation of protein amino acid phosphorylation	Group	41	41	3	7	TNF,IL1B,SQSTM1	0.00412408	biological_process	177
humoral immune response	Group	41	41	3	7	Ccr2,TNF,CD83	0.00412408	biological_process	178
negative regulation of protein kinase activity	Group	42	42	3	7	GADD45B,FABP4,TRIB3	0.0044158	biological_process	180
JAK-STAT cascade	Group	43	43	3	6	Ccr2,JAK2,SOCS3	0.00471971	biological_process	187
calcium-mediated signaling	Group	45	45	3	6	TNF,EDN1,CARHSP1	0.00536472	biological_process	193
iron ion transport	Group	45	45	3	6	SLC11A1,SLC11A2,SLC40A1	0.00536472	biological_process	194
FibronectinR -> ICAP-1A/MYC signaling	Pathway	5	21	3	14	ITGAM,MYC,ITGA5	0.00593094	Ariadne Signaling Pathways	195
cytokine production	Group	50	50	3	6	PTAFR,REL,FABP4	0.00720004	biological_process	204
response to organic nitrogen	Group	54	54	3	5	PTGS2,BCL2L1,IL1RN	0.00890493	biological_process	251
cell growth	Group	55	55	3	5	PDGFB,IL7R,Nupr1	0.00936483	biological_process	253
response to cAMP	Group	58	58	3	5	DUSP1,FOSL1,PTPRN	0.0108266	biological_process	260
amino acid metabolic process	Group	65	65	3	4	MTHFR,CTH,ASNS	0.014725	biological_process	273
positive regulation of cell migration	Group	66	66	3	4	CXCL10,JAK2,FURIN	0.0153384	biological_process	276
regulation of cell cycle	Group	69	69	3	4	PTGS2,GADD45B,CCNG2	0.0172641	biological_process	313
protein homooligomerization	Group	78	78	3	3	FAS,GCH1,P2RX4	0.0238162	biological_process	359
protein heterooligomerization	Group	82	82	3	3	BIRC3,GCH1,SQSTM1	0.0271022	biological_process	368
negative regulation of cell growth	Group	86	86	3	3	CTH,IHPK2,DCBLD2	0.0306177	biological_process	372
TNFR -> AP-1/ATF/TP53 signaling	Pathway	40	40	3	7	CD40,TNF,FAS	0.03447	Ariadne Signaling Pathways	419
response to peptide hormone stimulus	Group	101	101	3	2	FAS,BCL2L1,SOCS3	0.0458121	biological_process	462
TNFR -> CREB/ELK-SRF signaling	Pathway	42	45	3	6	CD40,TNF,FAS	0.0464424	Ariadne Signaling Pathways	490
integrin-mediated signaling pathway	Group	103	103	3	2	ITGAM,ITGA5,GAB2	0.0480729	biological_process	491
chemokine-mediated signaling pathway	Group	2	2	2	100	Ccr2,CCL13	6.17844e-05	biological_process	60
follicular dendritic cell differentiation	Group	2	2	2	100	NFKB2,BCL3	6.17844e-05	biological_process	61
spermine catabolic process	Group	2	2	2	100	SAT1,SMOX	6.17844e-05	biological_process	62
negative regulation of meiosis	Group	3	3	2	66	LIF,OSM	0.000184388	biological_process	70
sequestering of triglyceride	Group	3	3	2	66	TNF,IL1B	0.000184388	biological_process	71
negative regulation of viral genome replication	Group	4	4	2	50	TNF,CCL5	0.000366858	biological_process	88
positive regulation of T-helper 2 cell differentiation	Group	4	4	2	50	CD86,IL4R	0.000366858	biological_process	89
negative regulation of nitric-oxide synthase activity	Group	4	4	2	50	ARG2,GLA	0.000366858	biological_process	90
low-density lipoprotein particle clearance	Group	4	4	2	50	HMOX1,LDLR	0.000366858	biological_process	91
positive regulation of interleukin-12 production	Group	5	5	2	40	CD40,NOD2	0.000608252	biological_process	105
regulation of NF-kappaB import into nucleus	Group	5	5	2	40	NFKBIA,BCL3	0.000608252	biological_process	106
tyrosine phosphorylation of Stat1 protein	Group	5	5	2	40	OSM,JAK2	0.000608252	biological_process	107
transformed cell apoptosis	Group	5	5	2	40	TNF,FAS	0.000608252	biological_process	108
response to muramyl dipeptide	Group	5	5	2	40	NFKBIA,NOD2	0.000608252	biological_process	109
positive regulation of interleukin-2 production	Group	6	6	2	33	MALT1,CD83	0.000907638	biological_process	118
regulation of immunoglobulin secretion	Group	6	6	2	33	CD40,TNF	0.000907638	biological_process	119
negative regulation of glutamate secretion	Group	7	7	2	28	IL1B,IL1RN	0.0012641	biological_process	127
negative regulation of survival gene product expression	Group	7	7	2	28	MYC,BCL2L1	0.0012641	biological_process	128
positive regulation of chemokine production	Group	7	7	2	28	TNF,ADORA2B	0.0012641	biological_process	129
fibroblast migration	Group	7	7	2	28	ARID5B,ZFAND5	0.0012641	biological_process	130
muscle organ morphogenesis	Group	7	7	2	28	LIF,ARID5B	0.0012641	biological_process	131
transmembrane receptor protein tyrosine phosphatase signaling pathway	Group	8	8	2	25	PTPRE,PTPRN	0.00167672	biological_process	134
iron ion homeostasis	Group	8	8	2	25	HMOX1,SOD2	0.00167672	biological_process	135
germinal center formation	Group	8	8	2	25	NFKB2,BCL3	0.00167672	biological_process	136
response to tumor necrosis factor	Group	8	8	2	25	CCL5,GCH1	0.00167672	biological_process	137
positive regulation of stress-activated MAPK cascade	Group	9	9	2	22	IL1B,NOD2	0.0021446	biological_process	141
positive regulation of osteoclast differentiation	Group	9	9	2	22	LOC728830,CCL5	0.0021446	biological_process	142
positive regulation of blood vessel endothelial cell migration	Group	9	9	2	22	VEGFA,PDGFB	0.0021446	biological_process	143
positive regulation of peptidyl-serine phosphorylation	Group	9	9	2	22	LIF,OSM	0.0021446	biological_process	144
cellular extravasation	Group	9	9	2	22	TNF,ITGAM	0.0021446	biological_process	145
response to salt stress	Group	9	9	2	22	TNF,ANXA7	0.0021446	biological_process	146
negative regulation of myeloid cell differentiation	Group	10	10	2	20	NFKBIA,ZFP36	0.00266686	biological_process	154
negative regulation of lipid metabolic process	Group	10	10	2	20	IL1B,NFKBIA	0.00266686	biological_process	155
B cell apoptosis	Group	10	10	2	20	MYC,Bim	0.00266686	biological_process	156
immunoglobulin production	Group	10	10	2	20	FAS,IL7R	0.00266686	biological_process	157
PTAFR -> STAT3 signaling	Pathway	5	5	2	40	PTAFR,JAK2	0.0030881	Ariadne Signaling Pathways	164
negative regulation of fibroblast proliferation	Group	11	11	2	18	SOD2,Nupr1	0.00324261	biological_process	165
positive regulation of interleukin-1 beta secretion	Group	11	11	2	18	NOD2,NLRP3	0.00324261	biological_process	166
macrophage chemotaxis	Group	11	11	2	18	CCL13,SAA1	0.00324261	biological_process	167
retrograde transport, endosome to Golgi	Group	11	11	2	18	STX5,BET1L	0.00324261	biological_process	168
smooth muscle tissue development	Group	11	11	2	18	ZFAND5,TIPARP	0.00324261	biological_process	169
decidualization	Group	11	11	2	18	PTGS2,LIF	0.00324261	biological_process	170
positive regulation of tyrosine phosphorylation of Stat3 protein	Group	12	12	2	16	LIF,JAK2	0.003871	biological_process	173
negative regulation of NF-kappaB transcription factor activity	Group	12	12	2	16	NOD2,NLRP3	0.003871	biological_process	174
regulation of mitochondrial membrane potential	Group	12	12	2	16	SOD2,BCL2L1	0.003871	biological_process	175
polyamine metabolic process	Group	12	12	2	16	ODC1,SAT1	0.003871	biological_process	176
positive regulation of cytokine secretion	Group	13	13	2	15	TNF,IL1A	0.00455115	biological_process	181
middle ear morphogenesis	Group	13	13	2	15	EDN1,MYC	0.00455115	biological_process	182
T-helper 1 type immune response	Group	13	13	2	15	VEGFA,BCL3	0.00455115	biological_process	183
response to exogenous dsRNA	Group	13	13	2	15	NFKBIA,NOD2	0.00455115	biological_process	184
OncostatinR -> STAT3 signaling	Pathway	6	6	2	33	OSM,JAK2	0.00457787	Ariadne Signaling Pathways	185
Sialophorin -> CTNNB/MYC/TP53 signaling	Pathway	6	6	2	33	MYC,MDM2	0.00457787	Ariadne Signaling Pathways	186
positive regulation of cAMP biosynthetic process	Group	14	14	2	14	ABCA1,ADORA2B	0.00528223	biological_process	190
elevation of cytosolic calcium ion concentration during G-protein signaling, coupled to IP3 second messenger (phospholipase C activating)	Group	14	14	2	14	EDN1,LPAR1	0.00528223	biological_process	191
response to vitamin D	Group	14	14	2	14	PTGS2,IL1B	0.00528223	biological_process	192
negative regulation of insulin receptor signaling pathway	Group	15	15	2	13	IL1B,SOCS3	0.0060634	biological_process	197
lipopolysaccharide-mediated signaling pathway	Group	15	15	2	13	NFKBIA,IRAK2	0.0060634	biological_process	198
response to molecule of bacterial origin	Group	15	15	2	13	CD14,MALT1	0.0060634	biological_process	199
response to ATP	Group	15	15	2	13	IL1B,P2RX4	0.0060634	biological_process	200
activation of NF-kappaB-inducing kinase activity	Group	16	16	2	12	MALT1,IRAK2	0.00689383	biological_process	201
vascular endothelial growth factor receptor signaling pathway	Group	16	16	2	12	VEGFA,CCL13	0.00689383	biological_process	202
regulation of protein catabolic process	Group	16	16	2	12	MDM2,FURIN	0.00689383	biological_process	203
induction of apoptosis via death domain receptors	Group	17	17	2	11	TNF,FAS	0.0077727	biological_process	206
positive regulation of smooth muscle contraction	Group	17	17	2	11	PTGS2,EDN1	0.0077727	biological_process	207
positive regulation of transcription factor activity	Group	17	17	2	11	IL1B,JAK2	0.0077727	biological_process	208
T cell homeostasis	Group	17	17	2	11	FAS,Bim	0.0077727	biological_process	209
B cell homeostasis	Group	17	17	2	11	BCL2A1,Bim	0.0077727	biological_process	210
B cell proliferation	Group	17	17	2	11	CD40,IL7R	0.0077727	biological_process	211
nitric oxide biosynthetic process	Group	17	17	2	11	GCH1,P2RX4	0.0077727	biological_process	212
DNA damage response, signal transduction by p53 class mediator resulting in induction of apoptosis	Group	19	19	2	10	BCL3,Nupr1	0.00967255	biological_process	254
regulation of insulin secretion	Group	19	19	2	10	TNF,IL1B	0.00967255	biological_process	255
CSF3R -> STAT signaling	Pathway	9	9	2	22	CSF3,JAK2	0.0106062	Ariadne Signaling Pathways	256
PDGFR -> STAT signaling	Pathway	9	9	2	22	PDGFB,JAK2	0.0106062	Ariadne Signaling Pathways	257
inactivation of MAPK activity	Group	20	20	2	10	DUSP2,DUSP16	0.0106919	biological_process	258
cellular response to extracellular stimulus	Group	20	20	2	10	FOSL1,ADORA2B	0.0106919	biological_process	259
positive regulation of synaptic transmission	Group	21	21	2	9	TNF,CCL13	0.0117566	biological_process	263
membrane depolarization	Group	21	21	2	9	EDN1,P2RX4	0.0117566	biological_process	264
alveolus development	Group	21	21	2	9	VEGFA,SLFN12	0.0117566	biological_process	265
positive regulation of cell cycle	Group	22	22	2	9	FOSL1,MDM2	0.0128658	biological_process	266
blood vessel morphogenesis	Group	22	22	2	9	EDN1,VEGFA	0.0128658	biological_process	267
bone mineralization	Group	22	22	2	9	PTGS2,GLA	0.0128658	biological_process	268
response to light stimulus	Group	22	22	2	9	DUSP1,RIC8A	0.0128658	biological_process	269
response to reactive oxygen species	Group	22	22	2	9	SOD2,SERPINE1	0.0128658	biological_process	270
response to gamma radiation	Group	23	23	2	8	SOD2,SOCS3	0.0140187	biological_process	272
patterning of blood vessels	Group	24	24	2	8	EDN1,VEGFA	0.0152145	biological_process	274
defense response to virus	Group	24	24	2	8	RSAD2,NLRP3	0.0152145	biological_process	275
neuroprotection	Group	25	25	2	8	JAK2,REL	0.0164527	biological_process	310
leukocyte migration	Group	25	25	2	8	TNF,IL1B	0.0164527	biological_process	311
cell fate determination	Group	25	25	2	8	ATF3,JAG1	0.0164527	biological_process	312
negative regulation of transcription factor activity	Group	26	26	2	7	HMOX1,IRAK2	0.0177323	biological_process	314
TNFRSF1A -> STAT signaling	Pathway	12	12	2	16	TNF,JAK2	0.0187738	Ariadne Signaling Pathways	315
T cell receptor signaling pathway	Group	27	27	2	7	BCL2A1,MALT1	0.0190527	biological_process	316
regulation of protein amino acid phosphorylation	Group	27	27	2	7	TNF,SOCS3	0.0190527	biological_process	317
activation of MAPKK activity	Group	27	27	2	7	JAK2,GADD45B	0.0190527	biological_process	318
response to radiation	Group	27	27	2	7	MYC,BCL2L1	0.0190527	biological_process	319
response to progesterone stimulus	Group	27	27	2	7	FOSL1,SOCS3	0.0190527	biological_process	320
B cell activation	Group	28	28	2	7	CD40,MALT1	0.0204132	biological_process	321
negative regulation of inflammatory response	Group	29	29	2	6	SAA1,ZFP36	0.0218131	biological_process	322
glutathione metabolic process	Group	29	29	2	6	SOD2,CTH	0.0218131	biological_process	323
IL1R -> STAT3 signaling	Pathway	13	13	2	15	IL1B,IL1A	0.0219298	Ariadne Signaling Pathways	324
protein amino acid ADP-ribosylation	Group	30	30	2	6	PARP3,TIPARP	0.0232516	biological_process	325
peripheral nervous system development	Group	30	30	2	6	OSM,PMP22	0.0232516	biological_process	326
nitrogen compound metabolic process	Group	30	30	2	6	ARID5B,TIPARP	0.0232516	biological_process	327
positive regulation of angiogenesis	Group	31	31	2	6	IL1B,IL1A	0.0247281	biological_process	360
leukocyte adhesion	Group	31	31	2	6	ITGAM,ITGA5	0.0247281	biological_process	361
endosome transport	Group	31	31	2	6	ABCA1,SQSTM1	0.0247281	biological_process	362
blood vessel remodeling	Group	31	31	2	6	Ccr2,VEGFA	0.0247281	biological_process	363
cholesterol transport	Group	31	31	2	6	ABCA1,LDLR	0.0247281	biological_process	364
response to inorganic substance	Group	31	31	2	6	FAS,BCL2L1	0.0247281	biological_process	365
TNFRSF6 -> DDIT3 signaling	Pathway	14	14	2	14	FAS,DDIT3	0.0252884	Ariadne Signaling Pathways	366
platelet activation	Group	32	32	2	6	CD40,SAA1	0.0262419	biological_process	367
gluconeogenesis	Group	33	33	2	6	ATF3,ENO2	0.0277923	biological_process	370
amino acid biosynthetic process	Group	33	33	2	6	CTH,ASNS	0.0277923	biological_process	371
positive regulation of T cell proliferation	Group	35	35	2	5	IL1B,IL15	0.0310003	biological_process	373
TNFRSF5/6 -> RB1/E2F signaling	Pathway	16	16	2	12	CD40,FAS	0.0325807	Ariadne Signaling Pathways	413
membrane fusion	Group	36	36	2	5	ANXA7,STAP1	0.0326566	biological_process	414
glucose transport	Group	36	36	2	5	EDN1,SLC2A1	0.0326566	biological_process	415
embryo implantation	Group	37	37	2	5	PTGS2,LIF	0.0343469	biological_process	417
response to insulin stimulus	Group	37	37	2	5	SOCS3,PTPRN	0.0343469	biological_process	418
activation of protein kinase C activity by G-protein coupled receptor protein signaling pathway	Group	38	38	2	5	EDN1,DGKA	0.0360706	biological_process	420
mesoderm development	Group	38	38	2	5	VEGFA,JAK2	0.0360706	biological_process	421
one-carbon compound metabolic process	Group	40	40	2	5	ALDH1L2,CA13	0.0396156	biological_process	456
lipoprotein metabolic process	Group	40	40	2	5	ABCA1,LDLR	0.0396156	biological_process	457
germ cell development	Group	41	41	2	4	OSGIN2,BCL2L1	0.0414357	biological_process	458
neuron development	Group	42	42	2	4	SOD2,LIF	0.0432867	biological_process	459
protein processing	Group	42	42	2	4	MYC,FURIN	0.0432867	biological_process	460
T cell differentiation	Group	43	43	2	4	BCL2A1,IL7R	0.045168	biological_process	461
